# Supplementary material for: Long non-coding RNAs as novel expression signatures modulate DNA damage and repair in cadmium toxicology
Source: Sci Rep. 2015 Oct 16;5:15293. doi: 10.1038/srep15293 (PMC4607885; doi:10.1038/srep15293)
Supplement: Table S1 [file srep15293-s2.xls]

## Sheet: All Targets Value-LncRNA
All Targets Value (Entities where at least 5 out of 6 samples have flags in Present or Marginal) # Column A: ProbeName, it represents the probe name. # Column B~C: Raw Intensity of each group (averaged intensity of replicate samples). # Column D~E: log2 value of normalized intensity of each group (averaged intensity of replicate samples). # Column F~K: Raw Intensity of each sample. # Column L~Q: …
	Group-Raw Intensity		Group-Normalized Intensity		Raw Intensity						Normalized Intensity						Annotations
ProbeName	[C](raw)	[T](raw)	[C](normalized)	[T](normalized)	[06-16HBE, C](raw)	[08-16HBE, C](raw)	[11-16HBE, C](raw)	[H-35, T](raw)	[L-35, T](raw)	[M-35, T](raw)	[06-16HBE, C](normalized)	[08-16HBE, C](normalized)	[11-16HBE, C](normalized)	[H-35, T](normalized)	[L-35, T](normalized)	[M-35, T](normalized)	type	seqname	GeneSymbol	source	RNAlength	chrom	strand	txStart	txEnd	Xhyb	probeSeq	relationship	Associated_gene_acc	Associated_gene_name	Associated_protein_name	Associated_gene_strand	Associated_gene_start	Associated_gene_end
ASHG19A3A032313	33.4519	39.133	4.98797	5.19326	37.5791	25.0014	37.7754	54.9503	20.7445	41.7042	4.82883	4.98373	5.15135	5.80083	4.84721	4.93174	noncoding	ENST00000435810	RP11-252P19.1	Ensembl	1122	chr6	+	166167676	166189268		GAAACATCTTCCCAGAAAACAGACTACAACAAATCATTTCCCTGGTATGAAGGAATGAAG	intergenic
ASHG19A3L0000337	38.9429	33.8312	5.19877	4.98056	40.4708	28.0344	48.3234	47.6103	25.8232	28.06	4.95447	5.1455	5.49635	5.62155	5.12128	4.19885	noncoding	W19582	lincRNA-ETS1-2	lincRNA	540	chr11	+	128050349	128053029		AGATATCTGGTTGAGACCAAGTAAGAGATAAACCTGTAGATTCCACTGTGCCACCACAGT	intergenic
ASHG19A3A014810	11676.5	16880.6	13.5301	13.9395	15872.5	11165.2	7991.92	22303.3	16128.3	12210.1	14.0239	13.5891	12.9774	14.0571	13.9787	13.7828	noncoding	ENST00000399556	AC010746.4	Ensembl	865	chr2	-	198244424	198245616	NM_199185,NM_002520,NM_001037738,ENST00000434232,ENST00000428039,ENST00000393516,	GGACAAGAATCCTTCAAAAAACAGGAAAAAACTCCTAAAACACCTAAAAGGACCTAGTTC	intergenic
ASHG19A3A015967	37.6447	36.6357	5.12433	5.19311	56.3731	32.01	24.5511	28.7894	34.4452	46.6725	5.51272	5.31512	4.54516	4.95646	5.48807	5.1348	noncoding	ENST00000445234	AC027612.4	Ensembl	2395	chr2	+	91924751	91955465	uc002zob.1,NM_001007237,	AAGATCTTCATAGAAAGAGTCCAGGGGAACCCAACCCTATTGCACATCACAGATCTTCAG	intergenic
ASHG19A3A019949	62.2946	64.0121	5.86864	5.95116	92.1172	41.5804	53.1863	50.7532	83.3789	57.904	6.3018	5.67262	5.63151	5.70105	6.62777	5.52465	noncoding	ENST00000413815	RP11-191L9.5	Ensembl	809	chr22	-	48058238	48059352		AGGTGTCAGAAGTGTGAGCCTGAAGGCCTAAGAGGTGTTGCAGCTTCTTTACCATTTTTT	intergenic
ASHG19A3A026653	12634.3	21259.6	13.6787	14.2784	12174.3	12792.2	12936.4	26581.2	21165.1	16032.3	13.6275	13.7675	13.6411	14.3154	14.3644	14.1554	noncoding	ENST00000440440	BRI3P1	Ensembl	378	chr1	+	100678848	100679226	NM_015379,	ATTTGCTGTTTTGCCTTGAGGGAGCGAAGATGCCCCAACTGTGGAGCCACCTTCGCTTAA	intronic antisense	NM_001918	DBT	lipoamide acyltransferase component of	-	100652477	100715409
ASHG19A3A037731	68.5441	79.8035	5.99027	6.26114	103.524	58.508	43.6005	96.8979	45.5757	96.9369	6.47946	6.13536	5.356	6.51771	5.84439	6.42131	noncoding	ENST00000426188	AL691447.1	Ensembl	330	chr9	-	97109515	97109845	NR_028350,	CTGAAATCATTGCCAAGGACTTAAAGGAGAAGAAGGAAGTTGTGAAAGACGCGGAAAATG	intergenic
ASHG19A3A016972	106.461	150.216	6.46549	7.03533	202.567	61.6419	55.1731	196.965	54.7784	198.905	7.49832	6.21208	5.68607	7.4565	6.08227	7.56721	noncoding	AK093901		misc_RNA	2046	chr2	+	219120041	219122087		TGACTCTTCTCTTAACAAGGACACACTTGGCGTTAGTATGGATCTAGCCTCAAAGACCCT	intergenic
ASHG19A3A039413	71.2585	68.6667	5.9958	5.79965	98.4005	82.7798	32.5952	93.8116	15.7637	96.4248	6.40352	6.63855	4.94533	6.48024	4.5047	6.41401	noncoding	ENST00000412680	RP11-263F14.3	Ensembl	457	chr9	+	137759864	137760321		TCATGGAGAATGCCCTATTTTTCCCTCTGAGCAGGTGATTCTGACACACCACAACAACTA	intergenic
ASHG19A3A025056	90.6968	96.8749	6.45181	6.50404	123.277	71.2083	77.6054	135.061	83.1096	72.454	6.74945	6.42026	6.18571	6.95474	6.6238	5.93357	noncoding	uc003ivr.2	BC038563	UCSC_knowngene	780	chr4	-	184415890	184425668		GGTAGGGTAGAGAGACTAGAGGGAATGATTTAGCAATAAAATAGGTTTAAATATCTTCTC	bidirectional	NM_001564	ING2	inhibitor of growth protein 2	+	184426219	184432249
ASHG19A3A037427	127.242	1513.26	6.84637	10.3118	197.754	59.5984	124.376	1308.28	2445.32	786.178	7.46337	6.16334	6.91239	10.0338	11.2248	9.67692	noncoding	ENST00000414355	CR848007.6	Ensembl	343	chr9	-	44021071	44021414	ENST00000433629,ENST00000412994,	AGCTTTCTGCAGAATGAAACCTCTTTTCCATCCAGAAGCACTGCTGACTGTTTGGTGGTT	intergenic
ASHG19A3A000094	4263.61	5588.71	12.1306	12.3584	5231.2	3792.23	3767.41	6103.56	4522.09	6140.48	12.3549	12.1035	11.9335	12.209	12.1152	12.751	noncoding	ENST00000412736	MEG3	Ensembl	1670	chr14	+	101292454	101327308		TGACTTGAGTAAGAACACGAATTATGCATTACCACTCCCCTGCCCCAGGAGCCACTCCCA	intergenic
ASHG19A3A046989	8278.16	8206.87	13.086	12.8408	8212.93	8499.65	8121.88	12078.2	6853.13	5689.34	13.0461	13.2116	13.0004	13.1684	12.7173	12.6368	noncoding	uc001pqf.2	PAFAH1B2	UCSC_knowngene	2506	chr11	+	117039253	117041759	NM_002572,	CATTGGAAGTTTGTGATTTTGCTTTGGCAAAGTTTCATTGACTAGTAGAACTCATTCTGT	intron sense-overlapping	NM_001184746	PAFAH1B2	platelet-activating factor acetylhydrolase IB	+	117014999	117047131
ASHG19A3A046989	8278.16	8206.87	13.086	12.8408	8212.93	8499.65	8121.88	12078.2	6853.13	5689.34	13.0461	13.2116	13.0004	13.1684	12.7173	12.6368	noncoding	uc001pqf.2	PAFAH1B2	UCSC_knowngene	2506	chr11	+	117039253	117041759	NM_002572,	CATTGGAAGTTTGTGATTTTGCTTTGGCAAAGTTTCATTGACTAGTAGAACTCATTCTGT	intron sense-overlapping	NM_001184748	PAFAH1B2	platelet-activating factor acetylhydrolase IB	+	117014999	117047592
ASHG19A3A046989	8278.16	8206.87	13.086	12.8408	8212.93	8499.65	8121.88	12078.2	6853.13	5689.34	13.0461	13.2116	13.0004	13.1684	12.7173	12.6368	noncoding	uc001pqf.2	PAFAH1B2	UCSC_knowngene	2506	chr11	+	117039253	117041759	NM_002572,	CATTGGAAGTTTGTGATTTTGCTTTGGCAAAGTTTCATTGACTAGTAGAACTCATTCTGT	exon sense-overlapping	NM_002572	PAFAH1B2	platelet-activating factor acetylhydrolase IB	+	117014999	117041761
ASHG19A3A046989	8278.16	8206.87	13.086	12.8408	8212.93	8499.65	8121.88	12078.2	6853.13	5689.34	13.0461	13.2116	13.0004	13.1684	12.7173	12.6368	noncoding	uc001pqf.2	PAFAH1B2	UCSC_knowngene	2506	chr11	+	117039253	117041759	NM_002572,	CATTGGAAGTTTGTGATTTTGCTTTGGCAAAGTTTCATTGACTAGTAGAACTCATTCTGT	intron sense-overlapping	NM_001184747	PAFAH1B2	platelet-activating factor acetylhydrolase IB	+	117014999	117047131
ASHG19A3A034554	51.0865	47.5158	5.61361	5.55669	68.781	40.9002	43.5783	40.7259	32.5017	69.3197	5.8359	5.64931	5.35563	5.40888	5.40984	5.85134	noncoding	G30695		misc_RNA	259	chr7	+	74299569	74299828		TTAAGTAGGGCAGCAGCACATGTGGGAGAGAAACCGAGAGGGTGGTGTTAAAGAAACGTA	intronic antisense	NM_001025202	STAG3L2	STAG3-like protein 2	-	74299282	74306731
ASHG19A3L0000965	73.6392	68.6625	6.12668	6.04592	62.3146	57.4505	101.152	81.1174	37.0934	87.7766	5.67581	6.11095	6.59328	6.29243	5.58586	6.25948	noncoding	BQ027881	lincRNA-LIPG-1	lincRNA	485	chr18	-	47143727	47144197		AAAGAGAGAACAGAGTTTTATCAGGATCTCTGCTCTACCCACCAAGACTCAAAACCAGGC	intergenic
ASHG19A3A032810	1502.8	1827.64	10.6022	10.7472	2064.46	1134.86	1309.09	1876.34	1796.84	1809.74	10.9583	10.4277	10.4206	10.5484	10.7784	10.9147	noncoding	ENST00000434161	CTD-2021A8.3	Ensembl	423	chr7	-	51456093	51457401	ENST00000444843,ENST00000426314,	TTGACTTTTGGTGGCCTCTTCAGGCCCAGAACTTGACCTCCAGTCGGCCTTGGCAGGCCC	intergenic
ASHG19A3A044327	87.7455	78.2509	6.43378	6.28902	99.3716	73.6202	90.2446	65.7107	63.1558	105.886	6.41993	6.46975	6.41168	6.02819	6.26898	6.56988	noncoding	ENST00000451083	RP11-310E22.2	Ensembl	565	chr10	+	96943409	96943974		AGCGGAAACGAGAAGGTGCAATGACACAACGGAACCCAATGCAGAATCCAGCCCCAGGAC	intergenic
ASHG19A3A041048	2365.07	2576.43	11.2917	11.1349	2337.14	2159.56	2598.5	3535.3	1402.93	2791.05	11.1482	11.3142	11.4128	11.4441	10.4	11.5606	noncoding	ENST00000451120	RP3-390O13.1	Ensembl	739	chrX	+	54249756	54250495		ATAGAGCTAGCTGTCTTCCTGCCTGCCCTGCATCATAAAATACAAAGGGAAGAGAAGACT	intronic antisense	NM_020922	WNK3	serine/threonine-protein kinase WNK3 isoform 1	-	54219255	54384438
ASHG19A3A041048	2365.07	2576.43	11.2917	11.1349	2337.14	2159.56	2598.5	3535.3	1402.93	2791.05	11.1482	11.3142	11.4128	11.4441	10.4	11.5606	noncoding	ENST00000451120	RP3-390O13.1	Ensembl	739	chrX	+	54249756	54250495		ATAGAGCTAGCTGTCTTCCTGCCTGCCCTGCATCATAAAATACAAAGGGAAGAGAAGACT	intronic antisense	NM_001002838	WNK3	serine/threonine-protein kinase WNK3 isoform 2	-	54219255	54384438
ASHG19A3A044751	98.6569	56.1362	6.60613	5.79599	86.3516	94.9993	114.62	36.8063	50.9144	80.6879	6.2052	6.82991	6.78328	5.2767	5.98957	6.12172	noncoding	ENST00000449749	AC068580.7	Ensembl	338	chr11	-	1798159	1799618		AAATGGCAGCGTTGTGGGTAAAATAACACCTCCTTCAGAGACATTGACATCCTCATCCCT	intergenic
ASHG19A3A046287	69512.1	67573.3	16.0936	15.9747	59574.2	60277.3	88684.7	86764.2	65770.3	50185.4	15.9481	16.0202	16.3124	16.0504	16.0316	15.8423	noncoding	ENST00000486306	RP11-313M3.1	Ensembl	515	chr11	+	39183002	39183517		TAAGGGATGATGTGCGGGTTCAGGAGGTGCCCAAACTGAAGGTTTGTGCGCTGCGCATGA	intergenic
ASHG19A3A055112	51.8079	46.0031	5.61559	5.52531	75.0876	39.3883	40.9478	47.1124	34.6874	56.2094	5.98044	5.60078	5.26554	5.60734	5.49741	5.47118	noncoding	uc001yed.1	CR611440	UCSC_knowngene	785	chr14	+	95625022	95646270		TAACAGACGAAGAAATGGAATAACTTCCAACAACACAGGTTGGAGCTGAAGGAGTGCCCA	intergenic
ASHG19A3A021553	42033.1	44579.5	15.3596	15.3424	38504.9	34057.2	53537.4	64325.8	31751.8	37661.1	15.289	15.1961	15.5937	15.6288	14.9525	15.446	noncoding	ENST00000472521	RPS15AP16	Ensembl	361	chr3	-	128517683	128518044		TGGCATCATGGACCATGAAGAAAGAGATGAAAATACAGGAGGGAAAATCCTGGGATTCTT	intronic antisense	NM_004637	RAB7A	ras-related protein Rab-7a	+	128444978	128533641
ASHG19A3A026788	52.14	50.6429	5.62671	5.65882	74.7475	42.2817	39.3909	42.8328	36.1178	72.9781	5.97342	5.69399	5.2127	5.47752	5.55159	5.94735	noncoding	ENST00000514598	CTD-2188H20.1	Ensembl	2003	chr5	-	52965910	52968075		GGACATGGTAGTGGGAACAGGGAGAAAATGAAGTCATAGGGAGCATTCAGTCTTTTCTTC	intronic antisense	NM_002495	NDUFS4	NADH dehydrogenase [ubiquinone] iron-sulfur	+	52856464	52979171
ASHG19A3A021797	186.241	223.15	7.56329	7.75592	184.502	206.131	168.092	241.494	211.09	216.865	7.35709	7.9503	7.38248	7.7379	7.82388	7.70597	noncoding	AK097849		misc_RNA	1763	chr3	-	153990874	153992637		GGCATTACTGAGTAGAAAATACATTCCAGGTCTAAGAACTGTTTGTTCTTTAGTGGATTT	intergenic
ASHG19A3A024407	408.153	403.791	8.69297	8.49293	444.082	265.044	515.331	529.268	433.896	248.211	8.67733	8.33461	9.06697	8.78578	8.77779	7.91521	noncoding	ENST00000503202	RP11-127B20.1	Ensembl	879	chr4	-	83322730	83323609		TAAAGATCCCGAGAGAAAGAGACTCTTCAGGAGGCATCAACTTCTAACTCATCTCACCAG	intergenic
ASHG19A3A000263	48.5297	40.5627	5.51937	5.31591	65.6212	32.1189	47.8491	40.2065	24.655	56.8266	5.75583	5.31936	5.48292	5.39119	5.06563	5.49092	noncoding	ENST00000441312	AC015936.3	Ensembl	504	chr17	-	42980528	42981914		ACACCACATCGGGCACGGCCTTGAGAACACTGGCGCTCACCCAAGAATGGGTCAAAGGAA	natural antisense	NM_213607	CCDC103	coiled-coil domain-containing protein 103	+	42977153	42980629
ASHG19A3A014983	66.3615	53.9251	5.98463	5.65341	87.8445	65.7086	45.5314	77.5837	31.0083	53.1835	6.23188	6.30711	5.4149	6.23768	5.35031	5.37225	noncoding	ENST00000437273	AC007563.2	Ensembl	393	chr2	-	217670459	217670852		ACAAAAAAGCAGGGATGGAATGCATTATGAACAATGTCACCTGTACTCAGATCTGTGAAA	intergenic
ASHG19A3A042599	1388.17	1414.58	10.5091	10.3127	1769.23	1097.79	1297.5	1966.93	1263.75	1013.07	10.74	10.3783	10.409	10.6188	10.2651	10.054	noncoding	uc001iwf.2	EPC1	UCSC_knowngene	919	chr10	-	32556714	32557633		GGCATACATTATCCTTAAGGTTTTTAATCCCACCTGGAAAAATTGTGATAGAATTCTCAC	intergenic
ASHG19A3L0003581	401.073	251.888	8.68447	7.90231	318.694	350.692	533.832	306.136	172.941	276.587	8.18324	8.75163	9.11853	8.05274	7.57929	8.07489	noncoding	chr13:40809650-40814850+	lincRNA-FOXO1-1	lincRNA	5201	chr13	+	40809650	40814850		GTTCACAAGTCATAACATCAGAATCCAACTCAGACCTCCTCATTCCATGCTTTCTAATTT	intergenic
ASHG19A3A026744	656.322	652.121	9.4104	9.21364	819.117	657.237	492.612	887.844	545.908	522.612	9.58348	9.64716	9.00056	9.49813	9.09361	9.04917	noncoding	ENST00000507707	CTD-2265D6.1	Ensembl	932	chr5	-	42465501	42468970		TAGCAGATCTCACAACTGGGGAATTGTCAAAGATGAATTAACAGAGTCCCCCAAATACAT	intronic antisense	NM_000163	GHR	growth hormone receptor isoform 1 precursor	+	42424025	42721926
CUST_416_PI426073487	102.164	105.564	6.58031	6.62414	98.5	143.874	64.1172	118.788	125.782	72.1228	6.40519	7.43421	5.90153	6.78453	7.16312	5.92476	noncoding	uc.418+	uc.418	UCR	217	chr17	+	56082227	56082444		CAAAGCATTCTTAATCCATCTCTTCAGATATGTCTACAGAAAGACACATGAAAAGCAAGA	natural antisense	NM_001078166	SRSF1	serine/arginine-rich splicing factor 1 isoform	-	56078279	56084707
CUST_416_PI426073487	102.164	105.564	6.58031	6.62414	98.5	143.874	64.1172	118.788	125.782	72.1228	6.40519	7.43421	5.90153	6.78453	7.16312	5.92476	noncoding	uc.418+	uc.418	UCR	217	chr17	+	56082227	56082444		CAAAGCATTCTTAATCCATCTCTTCAGATATGTCTACAGAAAGACACATGAAAAGCAAGA	natural antisense	NM_006924	SRSF1	serine/arginine-rich splicing factor 1 isoform	-	56078279	56084707
ASHG19A3A032510	162.768	106.845	7.29159	6.70608	106.167	144.239	237.897	129.44	91.4402	99.6551	6.51904	7.439	7.91672	6.90038	6.74537	6.47247	noncoding	ENST00000451792	AC017060.1	Ensembl	442	chr7	-	17503068	17598533		AATTATTTCTGAACCTTCCCATCAGCCTTGTCTCTGATAGAATTGGCCTGTTGTGGACGG	intergenic
ASHG19A3A009156	825.405	554.83	9.69631	8.84038	929.656	469.201	1077.36	802.905	615.806	245.777	9.77518	9.16294	10.1508	9.35368	9.26617	7.90129	noncoding	NR_002211	MEIS3P1	RefSeq_NR	2872	chr17	+	15690163	15693017		GGTAGGCAAAGAAACAAGTCTGGTTATTTATGTAAAAACTAGTCTAATAAAGTGAGTGGC	intergenic
ASHG19A3A048159	275.358	209.421	8.15642	7.48968	244.757	271.774	309.541	312.849	77.3479	238.066	7.78284	8.37306	8.31337	8.08633	6.53424	7.84848	noncoding	AK057203		misc_RNA	1705	chr12	-	128255393	128295208		GCAGGACCTAATTGGCCTAGCTTTCTTGTTTCCCCCAATAATATATTTTTAGAACGGTTT	intergenic
ASHG19A3A044660	110.507	83.7987	6.77851	6.32577	107.803	92.5957	131.122	105.695	47.8355	97.866	6.54243	6.79708	6.99603	6.62906	5.90756	6.4407	noncoding	uc001lkl.2	CR592586	UCSC_knowngene	870	chr10	+	131910185	131919004		TGTGGCCCAATTCCAGTTCTCCAGGGTGCTCATCACTCTGTGGCAGTTTGTCTTCTGGTT	intergenic
ASHG19A3A024776	36.2594	44.6033	5.07699	5.40855	52.7215	32.4379	23.6189	48.3226	21.0984	64.3889	5.4057	5.33333	4.49193	5.63945	4.86886	5.71733	noncoding	ENST00000364663	AC112236.2	Ensembl	301	chr4	-	140606280	140606581		GTGGAAGAGAGCCATTAGCAAAATTCTGCGGGAAAGACAGCACATGGAGGAACAGTGGCT	intronic antisense	NM_001204368	MGST2	microsomal glutathione S-transferase 2 isoform	+	140586921	140625406
ASHG19A3A024776	36.2594	44.6033	5.07699	5.40855	52.7215	32.4379	23.6189	48.3226	21.0984	64.3889	5.4057	5.33333	4.49193	5.63945	4.86886	5.71733	noncoding	ENST00000364663	AC112236.2	Ensembl	301	chr4	-	140606280	140606581		GTGGAAGAGAGCCATTAGCAAAATTCTGCGGGAAAGACAGCACATGGAGGAACAGTGGCT	intronic antisense	NM_001204366	MGST2	microsomal glutathione S-transferase 2 isoform	+	140586921	140661899
ASHG19A3A024776	36.2594	44.6033	5.07699	5.40855	52.7215	32.4379	23.6189	48.3226	21.0984	64.3889	5.4057	5.33333	4.49193	5.63945	4.86886	5.71733	noncoding	ENST00000364663	AC112236.2	Ensembl	301	chr4	-	140606280	140606581		GTGGAAGAGAGCCATTAGCAAAATTCTGCGGGAAAGACAGCACATGGAGGAACAGTGGCT	intronic antisense	NM_001204367	MGST2	microsomal glutathione S-transferase 2 isoform	+	140586921	140661899
ASHG19A3A024776	36.2594	44.6033	5.07699	5.40855	52.7215	32.4379	23.6189	48.3226	21.0984	64.3889	5.4057	5.33333	4.49193	5.63945	4.86886	5.71733	noncoding	ENST00000364663	AC112236.2	Ensembl	301	chr4	-	140606280	140606581		GTGGAAGAGAGCCATTAGCAAAATTCTGCGGGAAAGACAGCACATGGAGGAACAGTGGCT	intronic antisense	NM_002413	MGST2	microsomal glutathione S-transferase 2 isoform	+	140586921	140625406
ASHG19A3L0003241	405.021	376.77	8.41375	8.46542	757.951	143.444	313.67	381.565	263.768	484.976	9.4774	7.43042	8.33344	8.34958	8.11242	8.93427	noncoding	BI763082	lincRNA-TBC1D22A	lincRNA	830	chr22	+	47154429	47287216		TTACCTTCCCCGCCAATGTAGACCGGAGACCAGCCACTCTCCAGAGAAACCACAAATGAA	exon sense-overlapping	NM_014346	TBC1D22A	TBC1 domain family member 22A	+	47158517	47571342
ASHG19A3A022965	27.0546	36.5331	4.6352	4.95747	28.1131	33.9798	19.0709	55.429	11.1147	43.0558	4.32443	5.39929	4.18187	5.81035	4.07091	4.99115	noncoding	uc003dwj.2	BC042024	UCSC_knowngene	1486	chr3	+	107149776	107182758		GAGCTCACCAATAAGCAAAACAGCCAAGCCTTTTGAAGACTAATTAGAAAAAGTACAATA	intergenic
ASHG19A3A027953	325.856	729.626	8.21885	9.30427	558.659	164.258	254.65	432.48	539.158	1217.24	9.01449	7.62407	8.018	8.5135	9.07403	10.3253	noncoding	AF009267		NRED	1356	chr5	+	10363293	10364634		AACTACTGATAGTGTGGCAGGAGCTAGAAAACACCCCTTTCTTCTTAGATATCCCTCCAG	intron sense-overlapping	NM_005885	6-Mar	E3 ubiquitin-protein ligase MARCH6	+	10353827	10435491
ASHG19A3A025427	69.2399	50.6051	6.07881	5.60048	79.118	69.1902	59.4113	27.2587	60.4102	64.1466	6.06433	6.38042	5.7917	4.88409	6.20739	5.70994	noncoding	NR_024604	CLCA3P	RefSeq_NR	3412	chr1	+	87099958	87121058		CTAGGCCCGAAATGACTAGCAAATATCATTTTCTGTATGAATTGTGGAACATCACAATAA	intergenic
ASHG19A3A014587	1400.74	1748.42	10.4754	10.6284	1398.61	892.719	1910.91	1623.06	2389.62	1232.59	10.3936	10.0743	10.9583	10.3455	11.1935	10.3462	noncoding	ENST00000397819	AC017070.1	Ensembl	2403	chr2	-	168570172	168572575	NR_027466,ENST00000451540,	ACTTTCATCCAAGACCTGGATTTTACCCCAACCCCACATTCTGAAGGTAGAAGCAAGTTC	intergenic
ASHG19A3A034058	40.3187	33.0139	5.27694	5.03989	47.6891	40.2278	33.0392	32.6644	24.8356	41.5416	5.23826	5.62761	4.96496	5.1205	5.07453	4.92463	noncoding	ENST00000436576	AC079780.3	Ensembl	411	chr7	+	23514414	23520578	NM_004772,NM_001142483,NM_001142481,NM_001142479,NM_001142478,NM_001142477,NM_001142476,NM_001142475,NM_001142474,	AAGGGAAGACTTCCTGTCCCAAAGGAAGTGAACTACAAGAAGAACGATGAGACAAACGCT	intergenic
ASHG19A3A038476	1376.23	3710.11	10.3149	11.7126	1334.05	569.108	2225.54	3743.15	4878.51	2508.67	10.3219	9.43793	11.1849	11.5198	12.2156	11.4025	noncoding	ENST00000452496	ASS1P12	Ensembl	1227	chr9	+	32945993	32947220	NM_054012,NM_000050,	TTGAAATTTGCTGAGCTGGTGTATACCGGTTTCTGGCATAGCCCTGAGTGTGAATTTGTC	intergenic
ASHG19A3A034944	21292.6	31124.4	14.2645	14.7403	27614.3	27739.2	8524.11	35817.8	14609.5	42945.8	14.8253	14.9042	13.064	14.7529	13.8427	15.6253	noncoding	BM413624		RNAdb	912	chr7	+	116594292	116608625		ATTTCTGAGGGTTTCGGTTGCAGTTTTCAGTGATCTTTGCTCGTCTCCCTTCCCTGTAAA	intron sense-overlapping	NM_021908	ST7	suppressor of tumorigenicity 7 protein isoform	+	116593380	116863961
ASHG19A3A034944	21292.6	31124.4	14.2645	14.7403	27614.3	27739.2	8524.11	35817.8	14609.5	42945.8	14.8253	14.9042	13.064	14.7529	13.8427	15.6253	noncoding	BM413624		RNAdb	912	chr7	+	116594292	116608625		ATTTCTGAGGGTTTCGGTTGCAGTTTTCAGTGATCTTTGCTCGTCTCCCTTCCCTGTAAA	intron sense-overlapping	NM_018412	ST7	suppressor of tumorigenicity 7 protein isoform	+	116593380	116870075
ASHG19A3A046293	187.872	283.601	7.57324	8.03804	214.138	154.45	195.027	201.054	385.534	264.215	7.57859	7.53915	7.60199	7.4848	8.62111	8.00821	noncoding	ENST00000395705	AC023085.1	Ensembl	1281	chr11	+	43543525	43544817		AGGCCCTGAGAGTGATCGTGTGGATAGACAGTGGCAACGACAACGTGGACATCAAGGCTG	intergenic
ASHG19A3A043788	2047.48	2109.42	11.0597	10.7657	2650.97	1785.58	1705.9	3306.06	922.299	2099.9	11.3332	11.0436	10.8023	11.3506	9.81481	11.1316	noncoding	ENST00000418077	RP11-490O24.1	Ensembl	411	chr10	+	34153240	34153651		GCGGCAGTGGTCATTTGACAACAAAAGTCATACCGGAGAAAATATAACATTTAAAAAGAA	intergenic
ASHG19A3A014564	61.7794	62.3959	5.89287	5.85992	70.5965	68.7821	45.9595	88.9308	49.2184	49.0385	5.88128	6.37003	5.42731	6.41512	5.94572	5.21891	noncoding	AL080107		NRED	1583	chr2	-	163163606	163164969		CTCGTTGTGTCCATATTAAAATTAAAAGTACCTTGCCATAACAAAAGCACATTCTAAGCC	intron sense-overlapping	NM_022168	IFIH1	interferon-induced helicase C domain-containing	-	163123588	163175039
ASHG19A3A036603	486.26	425.889	8.82285	8.31782	687.719	559.999	211.06	554.222	91.5568	631.889	9.32847	9.41627	7.72382	8.85686	6.74738	9.34924	noncoding	AF293366		misc_RNA	860	chr8	+	52730142	52730969		TATCCTTAACAAAAACTCTCTCCTGCATAGTAAAAGCATCATCTAAACAGCAGCTCCAAC	natural antisense	NM_052937	PCMTD1	protein-L-isoaspartate O-methyltransferase	-	52730139	52811735
ASHG19A3A022326	83.3399	53.1151	6.35841	5.59102	80.453	77.4671	92.0996	76.1644	46.781	36.4	6.09029	6.54184	6.44309	6.21448	5.87943	4.67914	noncoding	G42949		misc_RNA	144	chr3	+	16299498	16299642		CCAAGAAAAATGTTTCTGAATGTGCACACTAGAATATATGCAGAATCCTTTAAACAGTCG	natural antisense	NM_001047434	DPH3	DPH3 homolog isoform 2	-	16298567	16306496
ASHG19A3A022326	83.3399	53.1151	6.35841	5.59102	80.453	77.4671	92.0996	76.1644	46.781	36.4	6.09029	6.54184	6.44309	6.21448	5.87943	4.67914	noncoding	G42949		misc_RNA	144	chr3	+	16299498	16299642		CCAAGAAAAATGTTTCTGAATGTGCACACTAGAATATATGCAGAATCCTTTAAACAGTCG	natural antisense	NM_206831	DPH3	DPH3 homolog isoform 1	-	16298567	16306496
ASHG19A3A034043	62.9053	60.6688	5.85638	5.82586	82.0743	73.2451	33.3964	63.4653	26.516	92.0252	6.12556	6.46246	4.98112	5.98759	5.15389	6.33611	noncoding	ENST00000439823	AC002480.4	Ensembl	557	chr7	+	22629323	22631241		CAGTTCCTATGATATGACTACCTCAGGGCAAGAAAGTCACTGTGTCCCTGCTACAACAAA	intergenic
ASHG19A3A050044	50.0454	45.7007	5.51237	5.37026	57.9995	64.9687	27.1681	54.9676	16.3143	65.8203	5.55749	6.28968	4.68993	5.80114	4.54995	5.7597	noncoding	ENST00000424853	RP11-363P13.1	Ensembl	546	chr13	+	33851689	33855471		AATTAGCTACATTAATGTTAGAACCATTTGGACCTCACCCAGGACTTCAACTACATTATG	intronic antisense	NM_178006	STARD13	stAR-related lipid transfer protein 13 isoform	-	33677271	33859901
ASHG19A3A041661	510.811	866.355	9.04481	9.62317	585.121	575.093	372.22	864.513	1106.45	628.101	9.09039	9.4518	8.59224	9.46012	10.0704	9.33901	noncoding	ENST00000316861	AC002368.2	Ensembl	735	chrX	+	147546209	147546948		GAGCAGAGGAAAGGAAAAGGGCTCAGGTTTAAGCAACTGGAGTCATTCCTACATGATTGT	intergenic
ASHG19A3A028651	173.441	172.179	7.45628	7.34239	195.361	147.319	177.643	225.071	160.571	130.895	7.43995	7.46731	7.46159	7.63869	7.47553	6.91296	noncoding	G43610		misc_RNA	101	chr5	+	114856635	114856736		TTATTAGCTGGCATCCGAATACAGTACTTCTTTTGAAAAAATACACAATGGGAACTGACA	natural antisense	NM_020177	FEM1C	protein fem-1 homolog C	-	114856607	114880591
ASHG19A3A044058	37.7825	43.9026	5.1845	5.41787	46.5492	33.4154	33.3828	29.726	31.9539	70.028	5.19686	5.37623	4.9804	4.99495	5.38889	5.86976	noncoding	ENST00000416265	RP11-242G20.1	Ensembl	3043	chr10	+	71426991	71477999		ATCAAAGGGGTAGGAAGGATCCCAGAGAGGAAATGAGAGATCTGGTCATGTTGCTTAACT	intergenic
ASHG19A3L0000403	68.4931	48.6071	6.06292	5.60759	67.6544	63.1054	74.7195	40.0452	42.7564	63.0196	5.81094	6.24679	6.13104	5.38547	5.76138	5.67593	noncoding	AI376773	lincRNA-P2RY2	lincRNA	495	chr11	+	72876689	72877184		AGTCTTGTTCAGGGTCAGGGTGATGGCCTTTCCTATGCTAGATCACAGCCTTATATATCA	intergenic
ASHG19A3A033737	80.5018	93.9763	6.27799	6.26075	71.2727	63.8275	106.405	98.7	23.8399	159.389	5.89888	6.26196	6.67312	6.54044	5.02331	7.2185	noncoding	ENST00000492517	RP11-632K21.1	Ensembl	345	chr7	-	150238841	150239186		TTTACTTGTATCATCAACTATGGTAAGGATCTTCCTCTGGTGAAAGGAATCAAGTTTCAG	intergenic
ASHG19A3A039769	302.101	299.368	8.2849	8.16079	366.511	285.785	254.007	330.627	275.518	291.96	8.39665	8.44535	8.01271	8.16123	8.16906	8.15207	noncoding	ENST00000451718	RP1-169I5.4	Ensembl	390	chrX	-	41331516	41331906		AGAGGTTCTTGAAATCCAGGAGTGTTCCATAGCTCAAGAATCCTTGGAATCCCAGAAGCA	intronic antisense	NM_022567	NYX	nyctalopin precursor	+	41306712	41334905
ASHG19A3A022140	5661.33	5710.76	12.5378	12.2894	5956.05	5407.16	5620.77	7815.68	6251.35	3065.25	12.5324	12.6056	12.4754	12.5683	12.5962	11.7037	noncoding	uc003fwf.1	AF088041	UCSC_knowngene	3546	chr3	-	195961239	195964785		TGTTCTGAGTTATTTTGGATTTTGTTCTTTAGCCAAATAAAGGCAGTGTGGTTTTACCTG	intergenic
ASHG19A3A011295	871.351	1002	9.83939	9.77947	698.268	938.544	977.24	1299.78	519.026	1187.2	9.35099	10.1502	10.017	10.0244	9.02691	10.2872	noncoding	ENST00000502686	AC139769.2	Ensembl	2291	chr19	-	24000400	24057503		TGCAAGGCCTGCTTTAGTTTGATAAATTCATGTTTCCCTTCCAGTGAAGCTGCAAGGTCA	intergenic
ASHG19A3A055252	53.3446	92.1392	5.68539	6.46746	51.3068	53.822	54.9051	108.792	52.5856	115.04	5.35909	6.01673	5.68035	6.66879	6.02988	6.70372	noncoding	uc004dfw.1	AK056105	UCSC_knowngene	2228	chrX	+	43036242	43085847		CAGGATAAACACTTACAAAGACTAAAGACGCCACAATCAAGAACTCAGAAGGGTAGAAGA	intergenic
ASHG19A3A016821	173.896	88.9587	7.42421	6.47092	122.61	175.097	223.982	83.4576	70.4775	112.941	6.73903	7.71551	7.81809	6.33036	6.40938	6.67301	noncoding	ENST00000454456	AC007163.9	Ensembl	754	chr2	+	202417581	202418335		TAACAGGCTTCCAATGACTACATGTAATTATCAGCTCCAACTTCCTTATCCTTTTCTTCT	intronic antisense	NM_001168221	ALS2CR11	amyotrophic lateral sclerosis 2 chromosomal	-	202352143	202483905
ASHG19A3A016821	173.896	88.9587	7.42421	6.47092	122.61	175.097	223.982	83.4576	70.4775	112.941	6.73903	7.71551	7.81809	6.33036	6.40938	6.67301	noncoding	ENST00000454456	AC007163.9	Ensembl	754	chr2	+	202417581	202418335		TAACAGGCTTCCAATGACTACATGTAATTATCAGCTCCAACTTCCTTATCCTTTTCTTCT	intronic antisense	NM_152525	ALS2CR11	amyotrophic lateral sclerosis 2 chromosomal	-	202352143	202483905
ASHG19A3A016821	173.896	88.9587	7.42421	6.47092	122.61	175.097	223.982	83.4576	70.4775	112.941	6.73903	7.71551	7.81809	6.33036	6.40938	6.67301	noncoding	ENST00000454456	AC007163.9	Ensembl	754	chr2	+	202417581	202418335		TAACAGGCTTCCAATGACTACATGTAATTATCAGCTCCAACTTCCTTATCCTTTTCTTCT	intronic antisense	NM_001168217	ALS2CR11	amyotrophic lateral sclerosis 2 chromosomal	-	202399042	202483905
ASHG19A3A016821	173.896	88.9587	7.42421	6.47092	122.61	175.097	223.982	83.4576	70.4775	112.941	6.73903	7.71551	7.81809	6.33036	6.40938	6.67301	noncoding	ENST00000454456	AC007163.9	Ensembl	754	chr2	+	202417581	202418335		TAACAGGCTTCCAATGACTACATGTAATTATCAGCTCCAACTTCCTTATCCTTTTCTTCT	intronic antisense	NM_001168216	ALS2CR11	amyotrophic lateral sclerosis 2 chromosomal	-	202352143	202483905
ASHG19A3A050435	51.4096	54.3685	5.63956	5.77205	58.1589	46.3502	49.7195	50.0585	41.9288	71.1182	5.56199	5.8193	5.53739	5.68244	5.73699	5.89672	noncoding	ENST00000400214	RP11-397O8.3	Ensembl	611	chr13	+	102454227	102454838		AAGGACGTTGCTGACAGTAAGTGTAAAGGAGAGTTTGATGGCTCAAAGCACCCCACTAAA	intronic antisense	NM_175929	FGF14	fibroblast growth factor 14 isoform 1B	-	102373204	103054124
ASHG19A3A050435	51.4096	54.3685	5.63956	5.77205	58.1589	46.3502	49.7195	50.0585	41.9288	71.1182	5.56199	5.8193	5.53739	5.68244	5.73699	5.89672	noncoding	ENST00000400214	RP11-397O8.3	Ensembl	611	chr13	+	102454227	102454838		AAGGACGTTGCTGACAGTAAGTGTAAAGGAGAGTTTGATGGCTCAAAGCACCCCACTAAA	intronic antisense	NM_004115	FGF14	fibroblast growth factor 14 isoform 1A	-	102373204	102568995
ASHG19A3A048298	8426.97	8384.69	13.0987	12.7667	8036.72	10048.5	7195.7	14534	4501.7	6118.37	13.009	13.4398	12.8472	13.4469	12.1083	12.7449	noncoding	ENST00000433544	RP11-488P3.1	Ensembl	1671	chr1	-	94218479	94241000		TCTGTGAGATATCAAATAGAGAGGTGAAGCCTGCAGTAATAAAAAATACTGCCATAGCTA	intergenic
ASHG19A3A043972	402.005	240.752	8.64055	7.72844	266.119	345.361	594.534	337.646	102.006	282.605	7.90978	8.73001	9.28186	8.18915	6.89021	8.10595	noncoding	ENST00000435086	RP11-448K10.1	Ensembl	1884	chr10	+	59715054	59716938		TATGTGGAAGTACCCCCTTTGAACCATCCAGCCTTCACTTTTCGTGAACCATGTACAATG	intergenic
ASHG19A3A054041	465.579	349.228	8.88594	8.33006	394.41	340.573	661.755	389.73	200.596	457.358	8.50068	8.71378	9.44337	8.37643	7.76053	8.85322	noncoding	CR621785		NRED	2373	chr16	-	87360621	87362994		ACTGGACTCCTCATCCCCGTAATTATTTAGAGAAGATGCAAGCAGCAGATAGTCTCCATG	exon sense-overlapping	NM_024735	FBXO31	F-box only protein 31	-	87362941	87417394
ASHG19A3A009121	223.19	154.914	7.79235	7.17133	170.377	187.804	311.39	187.929	79.1328	197.68	7.23209	7.82289	8.32207	7.39435	6.56222	7.55741	noncoding	ENST00000437556	RP11-467I21.1	Ensembl	391	chr1	-	193726006	193726397		TGCCATTACCAAGTCCCCCTGACCACTGAATTAGCTATGAAGAAGAAAGAAGACAACACA	intergenic
ASHG19A3A043074	103.398	82.5901	6.67182	6.21176	107.362	79.7026	123.129	105.02	31.2721	111.479	6.53573	6.58467	6.89507	6.6209	5.35995	6.65442	noncoding	ENST00000439659	RP11-380G5.4	Ensembl	713	chr10	-	89807891	89809580		CCTCAAAGAACATCCCCCACACAATGAACACTGAAGGCTTCCTGAGAAATAGGCAAAAAC	intergenic
ASHG19A3A038583	21607.5	27872.2	14.46	14.6233	22271.3	24896.7	17654.5	41923.9	21476.7	20215.8	14.5322	14.7542	14.0936	14.9904	14.3845	14.495	noncoding	ENST00000432323	RP11-576D8.1	Ensembl	225	chr1	+	205320374	205320599	NM_003096,	CAATATTGGAATGGTGGTAATATGAGGAAATAGTATCATCATGTTAGAAGCCTTGGAATG	intronic antisense	NM_018203	KLHDC8A	kelch domain-containing protein 8A	-	205305647	205326039
ASHG19A3A029793	136.357	104.871	7.09506	6.70257	118.514	127.251	163.305	109.271	85.4284	119.915	6.68518	7.25961	7.34039	6.67434	6.65952	6.77386	noncoding	ENST00000501646	AL662799.2	Ensembl	1912	chr6	-	33395516	33421465		AAAGGAAGAGAAGGTCTCTGATGCTGGGTGGGCTAGTGGTCTGCGGTGTTTCGGAACTCG	natural antisense	NM_006772	SYNGAP1	ras GTPase-activating protein SynGAP	+	33387846	33421466
ASHG19A3A029793	136.357	104.871	7.09506	6.70257	118.514	127.251	163.305	109.271	85.4284	119.915	6.68518	7.25961	7.34039	6.67434	6.65952	6.77386	noncoding	ENST00000501646	AL662799.2	Ensembl	1912	chr6	-	33395516	33421465		AAAGGAAGAGAAGGTCTCTGATGCTGGGTGGGCTAGTGGTCTGCGGTGTTTCGGAACTCG	bidirectional	NM_152735	ZBTB9	zinc finger and BTB domain-containing protein 9	+	33422355	33425320
ASHG19A3A052934	70832.2	74989.4	16.1392	16.1251	65158.5	65639.4	81698.9	97838.4	68732.4	58397.3	16.0734	16.1602	16.1842	16.2147	16.0979	16.0626	noncoding	ENST00000465295	RP11-30K9.1	Ensembl	476	chr15	+	59161857	59162333		TTTGTGAGAACCAATGGGAAGGAGTCTGAGCTGCTGGAACCTCTTCCCTACAAATTCATA	intergenic
ASHG19A3A020643	335.399	239.623	8.40985	7.83444	278.946	268.375	458.877	302.923	181.931	234.015	7.98426	8.35412	8.89119	8.03851	7.64213	7.82267	noncoding	ENST00000447256	RP11-176P14.1	Ensembl	426	chr3	-	2152092	2185925		ATTGTGAACTTCATGGCAATTGCTCCAGTCCCACCTGCTCCAGATACCTAAATCATGAAG	intronic antisense	NM_175607	CNTN4	contactin-4 isoform a precursor	+	2140549	3099645
ASHG19A3L0003536	911.379	3299.8	9.87983	10.9333	728.788	795.165	1210.19	7148.32	585.528	2165.54	9.42013	9.91512	10.3042	12.4313	9.19498	11.1735	noncoding	BE244504	lincRNA-FAM110A	lincRNA	447	chr20	-	837118	837565		GTGCTGTGTGTGTGGAAACCCAAATATGACCGTAGAGGGTGGAGCCACAAAACCAAGCTG	intergenic
ASHG19A3A053524	764.76	948.367	9.56721	9.75973	1128.02	723.576	442.69	1246.09	818.522	780.49	10.0798	9.78365	8.83817	9.96664	9.64769	9.66486	noncoding	ENST00000400791	RP11-517A5.1	Ensembl	559	chr16	-	16187889	16189066		GAAAACACCACAGAATCATGCAGATCAAGAGGTTCAAATCTTCGTGTTCACCTTAAGAAC	intronic antisense	NM_004996	ABCC1	multidrug resistance-associated protein 1	+	16043433	16236930
ASHG19A3A053524	764.76	948.367	9.56721	9.75973	1128.02	723.576	442.69	1246.09	818.522	780.49	10.0798	9.78365	8.83817	9.96664	9.64769	9.66486	noncoding	ENST00000400791	RP11-517A5.1	Ensembl	559	chr16	-	16187889	16189066		GAAAACACCACAGAATCATGCAGATCAAGAGGTTCAAATCTTCGTGTTCACCTTAAGAAC	intronic antisense	NM_019899	ABCC1	multidrug resistance-associated protein 1	+	16043433	16236930
ASHG19A3A053524	764.76	948.367	9.56721	9.75973	1128.02	723.576	442.69	1246.09	818.522	780.49	10.0798	9.78365	8.83817	9.96664	9.64769	9.66486	noncoding	ENST00000400791	RP11-517A5.1	Ensembl	559	chr16	-	16187889	16189066		GAAAACACCACAGAATCATGCAGATCAAGAGGTTCAAATCTTCGTGTTCACCTTAAGAAC	intronic antisense	NM_019898	ABCC1	multidrug resistance-associated protein 1	+	16043433	16236930
ASHG19A3A053524	764.76	948.367	9.56721	9.75973	1128.02	723.576	442.69	1246.09	818.522	780.49	10.0798	9.78365	8.83817	9.96664	9.64769	9.66486	noncoding	ENST00000400791	RP11-517A5.1	Ensembl	559	chr16	-	16187889	16189066		GAAAACACCACAGAATCATGCAGATCAAGAGGTTCAAATCTTCGTGTTCACCTTAAGAAC	intronic antisense	NM_019900	ABCC1	multidrug resistance-associated protein 1	+	16043433	16236930
ASHG19A3A053524	764.76	948.367	9.56721	9.75973	1128.02	723.576	442.69	1246.09	818.522	780.49	10.0798	9.78365	8.83817	9.96664	9.64769	9.66486	noncoding	ENST00000400791	RP11-517A5.1	Ensembl	559	chr16	-	16187889	16189066		GAAAACACCACAGAATCATGCAGATCAAGAGGTTCAAATCTTCGTGTTCACCTTAAGAAC	intronic antisense	NM_019862	ABCC1	multidrug resistance-associated protein 1	+	16043433	16236930
ASHG19A3A026824	252.664	345.026	7.96303	8.26216	330.691	268.559	158.741	383.37	446.481	205.227	8.24249	8.35569	7.29092	8.35511	8.81471	7.61666	noncoding	ENST00000510053	CTD-2516K3.3	Ensembl	2025	chr5	-	56613815	56615847		TAATTAAATCCCAAAAGGACCCAGACATGGCAATAGAGATTTGTGCTATGGATACTGTCG	intergenic
CUST_171_PI426073487	264.487	327.509	7.95119	8.05392	388.59	274.523	130.35	602.017	154.492	226.018	8.47995	8.3872	6.98643	8.9696	7.4235	7.76866	noncoding	uc.173+	uc.173	UCR	276	chr5	+	133726159	133726435	NM_003337,	AATTCTTTAGATTTTTAAATTGGAGAAAAGCACTTAAAGTTTTTTATATATGAATATTAC	exon sense-overlapping	NM_003337	UBE2B	ubiquitin-conjugating enzyme E2 B	+	133706869	133727799
ASHG19A3H0000081	3025.38	2857.13	11.6356	11.3187	2807.8	2652.72	3615.63	3429.31	1652.75	3489.33	11.4261	11.5928	11.8879	11.4001	10.6583	11.8976	noncoding	nc-HOXA1-53-	nc-HOXA1-53	HOX cluster	138	chr7	-	27135887	27136025		GCCCTCTTCCCTTCTCACCTCTCGCCAGTTCATCTTTCATTGAACGGTGGGGAGGGGGCG	intergenic
ASHG19A3A038386	477.49	377.96	8.97016	8.43138	428.912	456.261	547.295	498.385	227.929	407.568	8.62797	9.12588	9.15663	8.70074	7.92659	8.66682	noncoding	uc001hap.2	BC038769	UCSC_knowngene	1124	chr1	+	204110535	204112135		AATGAAGAGCATGCTTGCTTTGTGGCTCCCCATTGACTCATCCCTTCTACCTTGAGTTAT	natural antisense	NM_018208	ETNK2	ethanolamine kinase 2	-	204100189	204121307
ASHG19A3A045357	88.9981	104.457	6.26417	6.64189	88.8822	34.1351	143.977	71.7363	76.1774	165.458	6.24691	5.4057	7.1399	6.13777	6.51176	7.27616	noncoding	uc001ody.2	AF113016	UCSC_knowngene	4135	chr11	-	65266958	65271093		ATTGGTTCTGGTCTACGTAAACACCCTCATCTTCTCAAGCTTTACCTTCTAACTTCTGCA	intergenic
ASHG19A3A032073	54.494	60.623	5.48174	5.92192	73.9824	15.9178	73.5818	63.8039	43.9236	74.1414	5.95881	4.37992	6.10648	5.99409	5.79662	5.97506	noncoding	AY927639		RNAdb	1483	chr6	+	132319845	132321331		ATCTTTCTTTAGCTGAAAAAAGCTGACCTAAACTCCATAACCACTCCCAAGAGCTTGAGG	intergenic
ASHG19A3A050965	19810.4	26892.4	14.3058	14.6529	23572.9	14668.5	21189.8	27862.8	28027.5	24786.8	14.5981	13.9799	14.3395	14.3845	14.7612	14.8129	noncoding	ENST00000315233	RP5-919J22.1	Ensembl	879	chr14	-	74844425	74845306	uc002gvw.2,	GGCCGGGGCCAAGGCTGCGGAGCTCGCGGAGGCAAGGCCGAGGATAAGGAGTGGATGCCG	intergenic
ASHG19A3L0000032	5458.66	5871.8	12.2702	12.4044	4848.58	2301.83	9225.57	4954.49	7804.72	4856.17	12.2496	11.3913	13.1698	11.9022	12.91	12.401	noncoding	DB327252	lincRNA-PBX1-3	lincRNA	544	chr1	-	165092806	165093350		TGATTTTATGCTTTGAACATAAGGCTGGGTCCTTCAGCTCTCCTTCCCCTCTCAGAAACA	intergenic
ASHG19A3A015953	4146.77	2977.05	11.8336	11.4592	4380.08	1353.96	6706.25	3001.91	3020.77	2908.46	12.0939	10.6592	12.7477	11.2194	11.537	11.6211	noncoding	HIT000324184_03		H-invDB	388	chr2	+	89901315	89901826		TGTCAACAGAGTTACAGTACCCCTCCCACAGTGTTACAAGTCATAACATAAACCTCCAAG	intergenic
ASHG19A3A052113	65.1654	58.5898	5.88179	5.86237	103.042	34.2204	58.2333	56.8699	61.84	57.0595	6.47305	5.40946	5.76286	5.84732	6.24055	5.49924	noncoding	AK021664		RNAdb	1800	chr15	-	48426829	48428628	uc001zwf.1,	ATAGCAGGTATTACGCCGTGCTGCAAGGTTATGGTTCTCCAGATGGACACCATTACATTT	natural antisense	NM_205850	SLC24A5	sodium/potassium/calcium exchanger 5 precursor	+	48413168	48434589
ASHG19A3A038251	75.7588	77.541	6.16996	6.22069	95.1881	83.1236	48.9648	89.652	42.191	100.78	6.35195	6.64364	5.5143	6.42663	5.74529	6.49014	noncoding	ENST00000457302	RP11-229P13.20	Ensembl	697	chr9	-	139931491	139932407		TCCACGTTCAGTCCCTCAGGTCACAATACACACCTATCCTGCTGGCCTGACGCAGGGGCC	intergenic
ASHG19A3A049250	708.213	811.294	9.54115	9.50171	856.959	596.34	671.339	967.34	951.868	514.675	9.65117	9.50998	9.4623	9.61964	9.85962	9.02587	noncoding	ENST00000422828	RP11-408E5.7	Ensembl	798	chr13	-	19775776	19801574	NR_003272,NM_001042414,	AACTGGAGGCAGAAATGGAAGCAGCTAGGCATGAACACCAATTAATGCTAATGAGGCAAG	intergenic
ASHG19A3A052960	476.785	516.078	8.89828	8.91537	567.894	576.848	285.611	594.648	384.226	569.361	9.04377	9.45703	8.19404	8.95193	8.61469	9.1795	noncoding	AF070527		RNAdb	1590	chr15	+	63135273	63136827	NM_015059,	TATTTCTTTTCAATAAAAAAGGTTTGGATTCGGCCTCTTCCTCTGAGCCCACCTCCCAGC	exon sense-overlapping	NM_015059	TLN2	talin-2	+	62939509	63136829
ASHG19A3A025477	379.755	527.754	8.50875	8.8496	533.046	411.14	195.077	824.448	330.247	428.565	8.95252	8.97076	7.60298	9.38848	8.41271	8.7476	noncoding	ENST00000244249	RP11-663P9.2	Ensembl	390	chr4	+	43900473	43901368		GATAGGAAAGAAAAACTTATGCAGGAAGGAAAATTGGATCGAACAGTTCACCTATCATAT	intergenic
ASHG19A3L0000152	257.692	290.608	8.0221	8.10626	316.999	271.226	184.851	314.083	203.795	353.947	8.17463	8.36998	7.52168	8.09161	7.77958	8.4476	noncoding	exon99-	lincRNA-C1orf83	lincRNA	715	chr1	-	54587441	54588155		TTTGCATATGTGCCTGTGGATCTAATGTTACCCCCCACACCTCACGCGAGACTGTCTCCC
ASHG19A3A016888	46.1148	55.8867	5.46589	5.81343	61.3776	37.752	39.215	52.5907	43.7133	71.3562	5.6518	5.53979	5.20607	5.74702	5.79032	5.90296	noncoding	AK091534		RNAdb	2937	chr2	+	208467341	208470282	NM_004379,	ACGGGCCTGACATCAAATGGAAAGGAAGGATAATGTCCAGGAGTTGGAATGTTATCCTTG	exon sense-overlapping	NM_004379	CREB1	cyclic AMP-responsive element-binding protein 1	+	208394615	208470284
ASHG19A3A016888	46.1148	55.8867	5.46589	5.81343	61.3776	37.752	39.215	52.5907	43.7133	71.3562	5.6518	5.53979	5.20607	5.74702	5.79032	5.90296	noncoding	AK091534		RNAdb	2937	chr2	+	208467341	208470282	NM_004379,	ACGGGCCTGACATCAAATGGAAAGGAAGGATAATGTCCAGGAGTTGGAATGTTATCCTTG	exon sense-overlapping	NM_134442	CREB1	cyclic AMP-responsive element-binding protein 1	+	208394615	208470284
ASHG19A3A039706	32485.4	40213.1	15.0318	15.2432	35248.6	34063.2	28144.5	46634.8	35976.5	38027.9	15.1667	15.1973	14.7315	15.1466	15.1223	15.4607	noncoding	ENST00000416765	RP1-22N22.1	Ensembl	405	chrX	-	28677181	28677586		AACGTGTAACAATTATGCCAAAAGACATCAAGCTAGCAGGCTGCATACGTGGAGAACGTG	intronic antisense	NM_014271	IL1RAPL1	interleukin-1 receptor accessory protein-like 1	+	28605680	29974017
ASHG19A3A015390	2439.75	2921.01	11.1735	11.3838	3368.64	2917.11	1033.51	2994.6	1939.13	3829.31	11.6997	11.7303	10.0906	11.2134	10.8924	12.0457	noncoding	ENST00000421721	AC066692.3	Ensembl	457	chr2	+	24123562	24124019		AATATTATTAATACAAGACCAAGCAAATCCTCCCACCCAACTGGAAACATGAGTCATCCA	intronic antisense	NM_017552	ATAD2B	ATPase family AAA domain-containing protein 2B	-	23971533	24149934
ASHG19A3L0002491	40.9806	42.1372	5.28306	5.36451	40.765	33.1227	49.054	40.4598	46.9853	38.9664	4.96845	5.36367	5.51706	5.40046	5.88612	4.80695	noncoding	AK124439	lincRNA-SLC4A1AP	lincRNA	1883	chr2	-	27929629	27938599		AAGGTGACTCTAAGGTCCTATCTAGCCTTTTGATACAACATGGCTGGCTCATTTCCCCAA	intergenic
ASHG19A3A037661	468.312	506.923	8.9239	8.83464	417.749	387.255	599.932	597.767	597.151	325.851	8.58964	8.88727	9.29478	8.95898	9.22287	8.32207	noncoding	ENST00000427728	RP11-350E12.5	Ensembl	748	chr9	-	90559190	90559938		AAGACTCTCAGCACCAAGTCCAAGAACAACAAGAAGAGTGCGTGGCAGGCCACCACCCAG	intergenic
ASHG19A3A039318	1864.83	2448.71	10.9496	11.0981	1832.38	1682.89	2079.21	2665.61	1451.72	3228.81	10.7918	10.9755	11.0815	11.0565	10.4523	11.7857	noncoding	AK000834		misc_RNA	1395	chr9	+	132087214	132088575		TGGACTCCTTTTTAAGCCGTATTTGAGACCTAGTTGGCTTTCCCTTCCCAAGAATGTCCT	intergenic
ASHG19A3A051446	7609.16	6569.38	12.9558	12.5858	6891.65	7915.39	8020.44	7631.13	7009.2	5067.81	12.765	13.1184	12.9839	12.5386	12.7503	12.4684	noncoding	ENST00000254302	UBE2L7P	Ensembl	465	chr14	+	55695934	55696399	NR_028437,NM_003347,ENST00000436446,	AGTAATTAGTGCTGAAAACTGGAAGCCAGCAACCAAAACCGACCAAGTAATCCAGTCCCT	intergenic
ASHG19A3A034360	95.32	77.3423	6.54354	6.16802	95.5723	72.2993	118.088	92.2465	34.2011	105.579	6.3577	6.44339	6.82953	6.45969	5.47884	6.56554	noncoding	ENST00000455801	RP11-419M24.3	Ensembl	843	chr7	+	55865726	55866569		GTACCATGACCTGACCTCCCAGGTGAAGGTGGCCCACTTGCAACAAGGACCGAAAGAAGT	intronic antisense	NM_207366	14-Sep	septin-14	-	55861236	55930482
ASHG19A3A017089	4177.2	7102.64	12.1042	12.6582	5129.16	3778.4	3624.05	9695.48	6698.98	4913.46	12.3265	12.0969	11.8891	12.8674	12.6887	12.4187	noncoding	ENST00000452720	AC104634.3	Ensembl	462	chr2	+	232424613	232425075		TAAGAAAGGTGATATTGTGGACACCAAGGGAACGGTACTGTTCAAAAAGGAATGCCCCAC	intergenic
ASHG19A3L0000697	81.208	48.8623	6.30708	5.59104	73.4787	69.8242	100.321	49.575	30.3631	66.6489	5.9477	6.39375	6.57978	5.66933	5.32303	5.78075	noncoding	AA757150	lincRNA-MBNL2-2	lincRNA	508	chr13	+	97787992	97788497		ATCTCATTCTTTCGAGAGCTATATCCTATAGAACCTGCCCCAAATGAAGGAGATCAGCCT	intergenic
ASHG19A3A025593	66.7944	70.2616	5.99083	6.14326	93.1004	51.2251	56.0576	66.1515	69.2164	75.417	6.31884	5.94557	5.70807	6.03606	6.38663	6.0071	noncoding	NR_015439	LOC550112	RefSeq_NR	2301	chr4	+	68566995	68588220		TAGGATAAACTTATGAAAAGAAAGGAGTAGCAGTCCCACAGACAAAGCATCCAGCCCCTG	bidirectional	NM_018227	UBA6	ubiquitin-like modifier-activating enzyme 6	-	68481478	68566889
ASHG19A3A023388	63.2438	96.0338	5.93116	6.30402	64.0063	52.1542	73.571	39.8116	50.2546	198.035	5.71614	5.97107	6.10626	5.37828	5.97277	7.56101	noncoding	ENST00000461943	RP11-103G8.4	Ensembl	441	chr3	+	150479723	150480325		TTTCTCGGTCCAAGTTTTACTGGTGCGGCCCAGCCCTACCGAGAGTACCCGAATACACGT	natural antisense	NM_005067	SIAH2	E3 ubiquitin-protein ligase SIAH2	-	150458909	150481263
ASHG19A3A040083	36.1767	51.612	5.08806	5.58658	31.0018	35.1054	42.4228	25.3209	69.5848	59.9302	4.50169	5.44314	5.31936	4.7868	6.39315	5.57979	noncoding	uc004ebr.1	AK057701	UCSC_knowngene	2597	chrX	-	73498208	73512435		ATCCCACTTGACAGTTTAGAAGTGGATTGATAATACTCTTCTGGCTTAAAACCCTTCTTC	intergenic
ASHG19A3A050461	74.7033	50.5854	6.17951	5.58457	92.4023	57.976	73.7315	44.0937	24.7416	82.9209	6.30706	6.12211	6.10936	5.51639	5.07014	6.16719	noncoding	ENST00000421601	RP11-297I6.4	Ensembl	1172	chr13	+	107306263	107324511		ACTCTCTCCAAATGTCTCCAAGCAAATTCAAAGCAGCTGAAAATAACTGCATGCCTGAGA	intergenic
ASHG19A3A050802	1023.95	852.552	10.0196	9.54594	644.594	1104.81	1322.44	1271.41	484.477	801.772	9.23221	10.389	10.4375	9.99636	8.93331	9.70815	noncoding	ENST00000433591	RP11-423O2.2	Ensembl	593	chr1	-	142790582	142791175	ENST00000514812,ENST00000509488,	AAGCCGCTGCCTGATATCAACACTTTGTAGATGTAGTATGACTATTCTTGTATGTTTCTA	intergenic
ASHG19A3L0003482	86.8476	54.86	6.41077	5.77514	82.8529	71.051	106.639	53.8988	37.4173	73.2638	6.13967	6.41664	6.67599	5.7769	5.59485	5.95368	noncoding	chr2:177245637-177252100-	lincRNA-MTX2-4	lincRNA	6464	chr2	-	177245637	177252100		AGGAAATCAAAGAGCAACAGTGAGGAGTCTAGTCCTGCCTGGTATATCACATACCACAGT	intergenic
ASHG19A3A018856	450.648	551.427	8.88645	9.01851	422.5	419.075	510.368	610.947	415.624	627.71	8.60713	9.00258	9.04963	8.99329	8.72497	9.33727	noncoding	ENST00000457669	AP000696.2	Ensembl	1133	chr21	-	38004978	38009331		ATGGGTTTATCTTTTGGGACCAAGACATTGGGTCCCTACATGTTTTCCCCTACCCTTCTT	intergenic
ASHG19A3A035090	340.854	251.635	8.47343	7.88341	309.112	315.731	397.719	328.706	161.982	264.216	8.13819	8.59821	8.68389	8.15237	7.48947	8.00838	noncoding	ENST00000445459	AC018643.4	Ensembl	744	chr7	+	131945619	131956028		TTATCAATTAGTGTCTGCTGCTGCCAGTGTCACCAGTTCTCTGCCTGATGAATGATGCTA	intronic antisense	NM_020911	PLXNA4	plexin-A4 isoform 1	-	131808090	132261323
ASHG19A3A008678	67.4628	45.907	5.9231	5.23829	49.1235	45.3915	107.873	64.3266	10.9719	62.4223	5.28799	5.78887	6.69246	6.00265	4.05682	5.65541	noncoding	BC033590		misc_RNA	1074	chr17	-	60703900	60704878		GCAAAGAAGACACATTTCTCCTACCACGAGTAATCAAAAACACTATGAAACTGTAATATG	natural antisense	NM_006039	MRC2	C-type mannose receptor 2	+	60704761	60770952
ASHG19A3A018364	260.641	190.756	8.06305	7.5437	224.961	236.198	320.763	193.301	169.324	209.644	7.65716	8.16083	8.37114	7.43519	7.54637	7.64955	noncoding	ENST00000461248	RP1-300I2.2	Ensembl	556	chr20	+	43859508	43861972		TTATGAAGCTGAGCGGCTTCTTTCTACTCTCTGTGAACATCCTCCTTTGCCTCTGAATGA	intergenic
ASHG19A3A029234	62.1165	75.5026	5.89757	6.21578	57.1938	53.7028	75.4529	82.2607	75.826	68.4211	5.53511	6.01407	6.14352	6.31197	6.50582	5.82953	noncoding	ENST00000428930	BX571672.1	Ensembl	614	chr1	+	143119060	143232318	ENST00000443548,	TCATTCCAAGATTCCTTAAAATTCTGTAATTCTATGTCCTCTTGATTCTGTCTATAGAAA	intergenic
ASHG19A3A048291	425.751	604.084	8.77781	9.14614	418.284	317.144	541.825	681.683	597.337	533.232	8.59262	8.603	9.1378	9.1371	9.22347	9.07783	noncoding	NR_002803	RPL13P5	RefSeq_NR	634	chr12	+	6993144	6993766	ENST00000412023,	GTCATCGCTGACTAGGAGGAAAACTTCCAGGCCTTGTTAGTCTCTGTATGGCCCATGCAA	intergenic
ASHG19A3A009886	128.713	85.0111	6.99144	6.34866	123.232	97.089	165.819	114.009	54.5312	86.4933	6.74882	6.86059	7.3649	6.73247	6.07583	6.23768	noncoding	AK091326		misc_RNA	2510	chr17	+	71172653	71175163		GAGTTTGTTTCCTTTAACTATGCCCTTGATCTGTCTTTCAAAACAATGTCCCCTTATAGT	intergenic
ASHG19A3A013017	60.7476	43.5908	5.79414	5.33628	62.6355	32.6346	86.9726	60.1316	20.085	50.5558	5.68289	5.34178	6.35776	5.91923	4.80798	5.28163	noncoding	ENST00000433549	AC009892.2	Ensembl	287	chr19	+	55063252	55063539		TGGACTGACCCTCCAGTGCAGCTCTGATGTCGGCTACCACAGATTCGCTGTGTACTAGGA	intergenic
ASHG19A3A030631	1182.02	1154.09	10.2998	10.0697	1118.98	1178.04	1249.03	1251.94	981.849	1228.49	10.0666	10.4804	10.3524	9.97425	9.89881	10.3361	noncoding	NR_027311	LOC153910	RefSeq_NR	2290	chr6	-	142847591	142958973		AAGGTCTTAGCACTGTTTCATCTTCCCAGAAGGCTTTTCCCTCTTCCACCCTGCTTCTAG	intergenic
ASHG19A3A038716	143.319	187.078	7.10966	7.5045	204.55	95.0632	130.345	166.644	205.446	189.144	7.51178	6.83111	6.98607	7.23306	7.7911	7.48935	noncoding	uc004aex.2	BC080605	UCSC_knowngene	1482	chr9	+	68413445	68414927		ACAGTGAACACAAAGCCCCGCATGCTCGGGCAGGTTGGGAGAGTCCTTCTGCCTGTGCAG	intergenic
ASHG19A3A046696	686.725	745.366	9.49377	9.45366	680.096	565.828	814.25	776.303	622.522	837.272	9.31162	9.43015	9.73953	9.30836	9.28234	9.77028	noncoding	ENST00000429268	AP001271.4	Ensembl	356	chr11	+	70492269	70493667		AATCTGCATCACAGAAGATATCCAGTTGGGCAAGACCCCGCCTCCCTGACAGGTGGCACA	intronic antisense	NM_133266	SHANK2	SH3 and multiple ankyrin repeat domains protein	-	70313960	70507923
ASHG19A3A046696	686.725	745.366	9.49377	9.45366	680.096	565.828	814.25	776.303	622.522	837.272	9.31162	9.43015	9.73953	9.30836	9.28234	9.77028	noncoding	ENST00000429268	AP001271.4	Ensembl	356	chr11	+	70492269	70493667		AATCTGCATCACAGAAGATATCCAGTTGGGCAAGACCCCGCCTCCCTGACAGGTGGCACA	intronic antisense	NM_012309	SHANK2	SH3 and multiple ankyrin repeat domains protein	-	70313960	70935808
ASHG19A3A018495	435.212	373.059	8.84013	8.39056	441.665	424.722	439.25	540.861	222.185	356.132	8.66785	9.02381	8.82873	8.82403	7.8886	8.45906	noncoding	uc002xyu.1	CR612603	UCSC_knowngene	2570	chr20	+	56285238	56287808		AGTTAATTCAGTGGCTTAAAGAAACCAAACCTACCCACAACGCTTGACCTCCCATTGATC	natural antisense	NM_199171	PMEPA1	transmembrane prostate androgen-induced protein	-	56223451	56286541
ASHG19A3A018495	435.212	373.059	8.84013	8.39056	441.665	424.722	439.25	540.861	222.185	356.132	8.66785	9.02381	8.82873	8.82403	7.8886	8.45906	noncoding	uc002xyu.1	CR612603	UCSC_knowngene	2570	chr20	+	56285238	56287808		AGTTAATTCAGTGGCTTAAAGAAACCAAACCTACCCACAACGCTTGACCTCCCATTGATC	natural antisense	NM_199169	PMEPA1	transmembrane prostate androgen-induced protein	-	56223451	56285625
ASHG19A3A018495	435.212	373.059	8.84013	8.39056	441.665	424.722	439.25	540.861	222.185	356.132	8.66785	9.02381	8.82873	8.82403	7.8886	8.45906	noncoding	uc002xyu.1	CR612603	UCSC_knowngene	2570	chr20	+	56285238	56287808		AGTTAATTCAGTGGCTTAAAGAAACCAAACCTACCCACAACGCTTGACCTCCCATTGATC	bidirectional	NM_020182	PMEPA1	transmembrane prostate androgen-induced protein	-	56223451	56285031
ASHG19A3A018495	435.212	373.059	8.84013	8.39056	441.665	424.722	439.25	540.861	222.185	356.132	8.66785	9.02381	8.82873	8.82403	7.8886	8.45906	noncoding	uc002xyu.1	CR612603	UCSC_knowngene	2570	chr20	+	56285238	56287808		AGTTAATTCAGTGGCTTAAAGAAACCAAACCTACCCACAACGCTTGACCTCCCATTGATC	natural antisense	NM_199170	PMEPA1	transmembrane prostate androgen-induced protein	-	56223451	56285625
ASHG19A3A007368	55.1896	53.1128	5.73819	5.72767	57.824	47.4798	60.2651	56.9953	43.1716	59.1717	5.55241	5.85123	5.81094	5.85022	5.77448	5.55832	noncoding	NR_026542	C21orf88	RefSeq_NR	1469	chr21	-	40969076	40984749		GAATGCTGGAGCAATACTTAAATAGGGGAGGTCAGAAATCTCACGGGCTCTGCTGGCTTC	intergenic
ASHG19A3A015537	136.75	143.941	7.01168	7.11536	208.14	107.365	94.745	183.985	117.158	130.68	7.53673	7.00955	6.48875	7.36285	7.0732	6.91002	noncoding	ENST00000395092	GAPDHP25	Ensembl	1002	chr2	+	38512551	38513558		ATGTTCATGATGGGCGTGAACCATAAGAAATATGAAAACAGCCTCAAGATCATCAGCAAT	intergenic
ASHG19A3A048280	75.2458	61.4603	5.61565	5.94487	63.4075	11.3546	150.975	59.3289	44.4519	80.6001	5.70278	3.93264	7.21152	5.90168	5.81271	6.12021	noncoding	S79267		NRED	3429	chr12	+	6908074	6912140		ATCGCCCCTGTATACTCCAGGTCCAGTAAATGTTTGCTGACTAATGATTGGCATTTCCCT	exon sense-overlapping	NM_000616	CD4	T-cell surface glycoprotein CD4 isoform 1	+	6898637	6929976
ASHG19A3A048280	75.2458	61.4603	5.61565	5.94487	63.4075	11.3546	150.975	59.3289	44.4519	80.6001	5.70278	3.93264	7.21152	5.90168	5.81271	6.12021	noncoding	S79267		NRED	3429	chr12	+	6908074	6912140		ATCGCCCCTGTATACTCCAGGTCCAGTAAATGTTTGCTGACTAATGATTGGCATTTCCCT	intron sense-overlapping	NM_001195017	CD4	T-cell surface glycoprotein CD4 isoform 3	+	6898691	6929976
ASHG19A3A048280	75.2458	61.4603	5.61565	5.94487	63.4075	11.3546	150.975	59.3289	44.4519	80.6001	5.70278	3.93264	7.21152	5.90168	5.81271	6.12021	noncoding	S79267		NRED	3429	chr12	+	6908074	6912140		ATCGCCCCTGTATACTCCAGGTCCAGTAAATGTTTGCTGACTAATGATTGGCATTTCCCT	intron sense-overlapping	NM_001195014	CD4	T-cell surface glycoprotein CD4 isoform 2	+	6898691	6929976
ASHG19A3A048280	75.2458	61.4603	5.61565	5.94487	63.4075	11.3546	150.975	59.3289	44.4519	80.6001	5.70278	3.93264	7.21152	5.90168	5.81271	6.12021	noncoding	S79267		NRED	3429	chr12	+	6908074	6912140		ATCGCCCCTGTATACTCCAGGTCCAGTAAATGTTTGCTGACTAATGATTGGCATTTCCCT	intron sense-overlapping	NM_001195016	CD4	T-cell surface glycoprotein CD4 isoform 3	+	6898691	6929976
ASHG19A3A048280	75.2458	61.4603	5.61565	5.94487	63.4075	11.3546	150.975	59.3289	44.4519	80.6001	5.70278	3.93264	7.21152	5.90168	5.81271	6.12021	noncoding	S79267		NRED	3429	chr12	+	6908074	6912140		ATCGCCCCTGTATACTCCAGGTCCAGTAAATGTTTGCTGACTAATGATTGGCATTTCCCT	intron sense-overlapping	NM_001195015	CD4	T-cell surface glycoprotein CD4 isoform 3	+	6898691	6929976
ASHG19A3A010323	76628.9	86458	16.22	16.354	78281.4	57791.2	93814.1	102270	82244.4	74860	16.3179	15.9607	16.3814	16.2863	16.373	16.4026	noncoding	ENST00000462935	RP11-9H16.1	Ensembl	626	chr18	-	49371374	49372000		ATAAAAGGAAACAGAATGCCAAAATCAGCAGTCTCCTGGAGGAGCAGTTCCAGCAAGGAA	intergenic
ASHG19A3A012303	3001.25	2849.62	11.6361	11.3476	3010.33	2767.63	3225.78	3796.33	2255.27	2497.27	11.5312	11.6624	11.7146	11.5402	11.109	11.3936	noncoding	NR_024282	LOC113230	RefSeq_NR	1329	chr19	+	14183820	14185873		TTTGTGAAATTGACCAGCCCCCTCTATAAAACTTACAGTCCCCCATTGGGAAACTGACCA	intergenic
ASHG19A3A019910	170.024	216.084	7.34786	7.3216	171.391	233.193	105.488	402.014	172.101	74.1375	7.24216	8.14321	6.6582	8.41871	7.57122	5.97488	noncoding	AK125234		misc_RNA	1684	chr22	-	44349516	44351200		AGGCTGTCTGTGATAGTTAAGATGTATATATTAAAGGCTGTCTGTGATGGTTACAATGTA	bidirectional	NM_015380	SAMM50	sorting and assembly machinery component 50	+	44351260	44392412
ASHG19A3L0000532	53.3133	50.7427	5.60796	5.57048	50.8036	76.1947	32.9418	72.3407	28.9916	50.8957	5.34268	6.5208	4.9604	6.14833	5.26879	5.29431	noncoding	AI910857	lincRNA-GLIPR1L2	lincRNA	485	chr12	-	75841852	75842332		TGTGTCTGGAACGTTTTGCTATCCACCTGCTCTCTGTAGCCATGTTTTGGCTTCAGTTAT	intergenic
ASHG19A3A007774	387.651	486	8.63911	8.84547	467.402	412.559	282.993	448.781	449.423	559.795	8.75775	8.97786	8.18172	8.56296	8.82198	9.15148	noncoding	NR_033404	BMP1	RefSeq_NR	2784	chr8	+	22022652	22058996	NR_033403,	TTGTGTTCACCTATCGACCTTGCGGCTCGGGACCGCCCCCCTGAGCTGGCCCCGCCCTCC	exon sense-overlapping	NM_001199	BMP1	bone morphogenetic protein 1 isoform 1	+	22022652	22058996
ASHG19A3A007774	387.651	486	8.63911	8.84547	467.402	412.559	282.993	448.781	449.423	559.795	8.75775	8.97786	8.18172	8.56296	8.82198	9.15148	noncoding	NR_033404	BMP1	RefSeq_NR	2784	chr8	+	22022652	22058996	NR_033403,	TTGTGTTCACCTATCGACCTTGCGGCTCGGGACCGCCCCCCTGAGCTGGCCCCGCCCTCC	exon sense-overlapping	NM_006129	BMP1	bone morphogenetic protein 1 isoform 3	+	22022652	22069840
ASHG19A3A009174	163.681	171.357	7.25842	7.32583	251.109	142.75	97.1822	198.806	92.4328	222.833	7.82239	7.4235	6.52939	7.46922	6.76059	7.74769	noncoding	NR_003190	LOC162632	RefSeq_NR	3901	chr17	+	16690205	16707819	uc010vzg.1,uc002gty.2,	ACAGCCTTTAGAAACTCCCCTTGAACGTGCTGGGCTGACCTTCCTCTGATCACAGGCAAG	intergenic
ASHG19A3A044810	254.106	253.675	7.96298	7.92234	272.608	334.219	155.492	304.12	200.832	256.072	7.94409	8.6858	7.25905	8.04371	7.7616	7.96172	noncoding	ENST00000324875	AC090719.1	Ensembl	879	chr11	-	4682082	4682963		TTACCTATGTGTACCTGGTGATGCCTTCTGTGCTCCACCCCATCATTTACAGTATGAAGT	intergenic
ASHG19A3A046591	1025.97	2082.12	10.0035	10.7782	1231.07	558.758	1288.1	1685.67	3415.76	1144.94	10.2013	9.41365	10.3956	10.3997	11.7018	10.2333	noncoding	uc010rog.1	NEAT1	UCSC_knowngene	17357	chr11	+	65190268	65207625	NR_028272,CR591879,	AATCTTAAAAAGTCCACAGCAGATGCATCCGGCTCGAGGGGCCATCAGCTTTGAATAAAT	intergenic
ASHG19A3A034616	42.5593	51.0423	4.90383	5.67743	67.6314	53.446	6.60064	40.3444	49.4599	63.3227	5.80986	6.00818	2.89345	5.39644	5.95143	5.68444	noncoding	G30752		misc_RNA	278	chr7	+	77702719	77702997		AACTGCTTATGTTGGGAATTTTTTCATCCAGCGGCACCTCTATTTACCTTGGCCCTGACT	intronic antisense	NM_012301	MAGI2	"membrane-associated guanylate kinase, WW and PDZ"	-	77646373	79082890
ASHG19A3A035758	349.459	276.56	8.49092	8.04923	393.411	256.586	398.38	296.002	280.3	253.378	8.49676	8.28852	8.68748	8.00912	8.1913	7.94729	noncoding	BC033145		RNAdb	2724	chr8	-	53850991	53853677		AGGCTCCTCACCAGTTCCCCTAAGAATCGAATGAAATAAACTAAATATTGGTTATTTCCA	natural antisense	NM_005285	NPBWR1	neuropeptides B/W receptor type 1	+	53852467	53853454
ASHG19A3A008717	93.6738	82.9071	6.52564	6.37231	112.618	76.3426	92.0603	62.4405	81.7301	104.551	6.61063	6.52389	6.4424	5.96505	6.60309	6.5488	noncoding	uc002jev.3	DKFZp313K107	UCSC_knowngene	4368	chr17	-	62775188	62833302	NR_027782,NM_014798,	CAAGCACATCCGAGCTGAGGCCGGAGGAAAAAGGAAGAAAAGTGCCCACCAGAAGCCTCT	intergenic
ASHG19A3A034765	314.296	253.696	8.35046	7.90752	268.735	356.778	317.374	306.757	169.942	284.39	7.92405	8.77605	8.35129	8.05611	7.55148	8.11496	noncoding	AK128105		misc_RNA	3726	chr1	+	170214541	170218267		ATTTTTTCCCAGTGGTCCCTTTTTCTCTGTCTCATCCTTACATTATGGCATCCCCAGAGT	intergenic
ASHG19A3L0000925	33.6054	27.0207	4.99259	4.46071	30.8392	34.7028	35.2743	8.146	47.6529	25.2633	4.49296	5.42683	5.05798	3.48492	5.90346	3.99376	noncoding	BM678241	lincRNA-SOX9	lincRNA	707	chr17	+	68774744	69000634		CTTTAAAAGCAACATTTTAAAAATGGGGATCCGTCCAGCTGTGTTCTGAGCTTGGGCAGC	intergenic
ASHG19A3A025004	474.04	482.55	8.93815	8.81207	374.479	443.065	604.575	546.549	330.748	570.353	8.42449	9.08476	9.30521	8.83734	8.41561	9.18326	noncoding	AF130075		misc_RNA	2401	chr4	-	174388983	174391192		TCCACTTGGGGAAAATCTCATTCCCCATCCTCTTGTAATTAAAAAGCATGGTTTGTTTGT	intergenic
ASHG19A3A034459	658.011	565.843	9.44257	9.06672	605.545	728.218	640.269	574.105	563.679	559.745	9.14566	9.7926	9.38945	8.90771	9.14123	9.15122	noncoding	ENST00000414799	RP11-460N20.4	Ensembl	232	chr7	+	64535400	64539158		ATGCCAGCATGGGTTGTTCATCACCGCTGCTGTCCCTGCTGTCGCTCCTGGTTGGTGCGT	intergenic
ASHG19A3A029791	72238.8	88223.4	16.1535	16.3892	70687.2	56220.3	89809	101970	86427	76273.5	16.19	15.9367	16.3337	16.2784	16.467	16.4223	noncoding	ENST00000374520	RPL12P1	Ensembl	498	chr6	-	33367835	33368333	ENST00000484010,ENST00000477007,ENST00000432629,ENST00000424633,ENST00000310055,	TCTATGGGCTGTAATGTTGATGGCCACCACCCTCATGACATCATAGATGACATCAACAGT	intronic antisense	NM_002263	KIFC1	kinesin-like protein KIFC1	+	33359312	33377699
ASHG19A3A007737	5114.76	5749.95	12.3774	12.3537	4292.38	4559.77	6492.14	6238.43	3605.06	7406.35	12.0728	12.3556	12.7038	12.2368	11.7902	13.0341	noncoding	NR_033204	LOC404266	RefSeq_NR	486	chr17	+	46669681	46683772		TCTCGATGCGCCGTCGCCGGGTCAGCCGTTTCCTCTCCCTCGCCGGCCTCGGCGGAGATT	natural antisense	NM_002147	HOXB5	homeobox protein Hox-B5	-	46668618	46671103
ASHG19A3A007737	5114.76	5749.95	12.3774	12.3537	4292.38	4559.77	6492.14	6238.43	3605.06	7406.35	12.0728	12.3556	12.7038	12.2368	11.7902	13.0341	noncoding	NR_033204	LOC404266	RefSeq_NR	486	chr17	+	46669681	46683772		TCTCGATGCGCCGTCGCCGGGTCAGCCGTTTCCTCTCCCTCGCCGGCCTCGGCGGAGATT	intronic antisense	NM_018952	HOXB6	homeobox protein Hox-B6	-	46673098	46682334
ASHG19A3A016340	1057.89	1166.02	10.1204	10.0675	1322.64	845.69	1005.34	1492.27	928.855	1076.93	10.3107	9.99636	10.0543	10.2342	9.82458	10.1439	noncoding	ENST00000448112	AC068137.3	Ensembl	561	chr2	+	131028168	131029845		CGCCTAATTTCATATGAAGTTACCCTAGCCATCAGCCTATTATCAGTTCTACTGATAAGC	intergenic
ASHG19A3A023596	52.7479	42.145	5.67328	5.37	62.6801	48.2246	47.3391	38.5356	26.2862	61.6133	5.68427	5.8685	5.46709	5.33711	5.14347	5.62944	noncoding	ENST00000460739	SOX2OT	Ensembl	609	chr3	+	180774472	181417572		GCTTTCAGCCGCAGAGAGAAGAAGCTGCCCAAGAATGGAAAGGAAGAAATATATCACATC	intergenic
ASHG19A3A036956	62.9535	33.9907	5.77706	4.89333	33.8791	62.2025	92.7788	45.5337	10.6147	45.8237	4.65332	6.22368	6.45417	5.55961	4.01893	5.10144	noncoding	BC024311		misc_RNA	1544	chr8	+	141601782	141603294		CTCACAAGTCAAAAACATCCTCTTTGATCCACCATCTGTCTTTACTGAACAATATTAGAA	intronic antisense	NM_001164623	EIF2C2	protein argonaute-2 isoform 2	-	141541263	141645646
ASHG19A3A036956	62.9535	33.9907	5.77706	4.89333	33.8791	62.2025	92.7788	45.5337	10.6147	45.8237	4.65332	6.22368	6.45417	5.55961	4.01893	5.10144	noncoding	BC024311		misc_RNA	1544	chr8	+	141601782	141603294		CTCACAAGTCAAAAACATCCTCTTTGATCCACCATCTGTCTTTACTGAACAATATTAGAA	intronic antisense	NM_012154	EIF2C2	protein argonaute-2 isoform 1	-	141541263	141645646
ASHG19A3L0003088	43.5527	30.9629	5.36537	4.8813	45.8461	31.1525	53.6594	17.4134	39.1809	36.2945	5.16945	5.27959	5.64706	4.3188	5.65127	4.67383	noncoding	BE501942	lincRNA-MRPL36-2	lincRNA	508	chr5	+	1780805	1782205		TTGGCAGGAATCTCTTTTATTCACTTTCCCCAAGATGTCTTCTTGGGTCTTCCGACAGTG	intergenic
ASHG19A3A022078	66.5631	55.7717	5.99296	5.69254	90.7532	55.8672	53.069	24.2397	54.2728	88.8028	6.27872	6.07138	5.6288	4.72932	6.06866	6.27965	noncoding	BC004948		NRED	1732	chr1	+	46744417	46746936		AAACAAGCCCAAAATCCTGGGGAGAGGCAAAGGTGGCACTATCCAGGGACAGCTGCTGCA	natural antisense	NM_006369	LRRC41	leucine-rich repeat-containing protein 41	-	46744071	46769038
ASHG19A3A025480	56.0718	27.9089	5.71593	4.7823	42.4709	63.7404	62.004	19.195	24.2944	40.2373	5.03613	6.25979	5.85187	4.43674	5.04706	4.86308	noncoding	NR_026989	LOC339524	RefSeq_NR	1419	chr1	+	87595447	87634884		CACGACTCAAAGAAAATGTGAATAAAAGGCATCTTTGTTTCCCAGTCAAATTAGCTGATT	intergenic
ASHG19A3A052591	250.257	298.36	7.99353	8.08558	314.146	217.829	218.796	438.901	208.913	247.266	8.16151	8.03837	7.7807	8.53529	7.81122	7.91024	noncoding	ENST00000471472	CTD-3221M10.1	Ensembl	723	chr15	-	100091582	100092305		CACATATTGCATGGGGGTAACCAAGCCTGAAGTCAGTAAAAATCTACAAGCCTGGTTATG	intergenic
ASHG19A3A013021	101.934	86.5136	6.63947	6.42622	93.8415	79.0199	132.94	62.9901	92.3987	104.152	6.33065	6.56988	7.01788	5.97709	6.75973	6.54184	noncoding	ENST00000432400	AC009892.5	Ensembl	319	chr19	+	55119336	55119843		TATTGCTGTGAGTATTTCAGTCCTGCTGGCAGGTGAGCACTCAGAGACCCCCTGCAGCTG	intergenic
ASHG19A3A039808	482.373	350.977	8.92717	8.33182	352.841	398.574	695.703	428.383	205.166	419.383	8.3421	8.92439	9.51503	8.49643	7.7892	8.70982	noncoding	ENST00000423038	RP11-571E6.1	Ensembl	635	chrX	-	47132764	47133789		TGATGTCACCTTCCCCTGTGTCACTCCGTTTGAGGGGATCACATTTAAGAATTATTACAC	intergenic
ASHG19A3A008954	50.1106	26.6677	5.58833	4.71462	48.2875	44.0933	57.9511	18.4989	28.1616	33.3425	5.25845	5.75099	5.75556	4.3901	5.23414	4.51963	noncoding	uc002ftq.2	BC040634	UCSC_knowngene	1744	chr17	+	1921176	1923997		TTCATCTTCTTTCTTTTCCTAAAGAATCACGGGGAGAACTGACCTCTCTGGGACTCAACC	intronic antisense	NM_178568	RTN4RL1	reticulon-4 receptor-like 1 precursor	-	1837970	1928178
ASHG19A3A019149	418.272	288.604	8.76118	8.11319	366.742	354.607	533.466	305.337	235.414	325.06	8.3978	8.76786	9.11788	8.05004	7.96987	8.31966	noncoding	ENST00000433071	AP000251.2	Ensembl	843	chr21	+	32931536	32932800		GATAAACCTAAACCGGAAAATTGAAAGTCATCCCTGATTCCTCCTTCTTCTTAACCCTCT	bidirectional	NM_003253	TIAM1	T-lymphoma invasion and metastasis-inducing	-	32490735	32931290
ASHG19A3A020855	93483.2	96796.2	16.5246	16.5399	88773.4	88967.1	102709	114552	93776.1	82060.1	16.5032	16.5721	16.4986	16.463	16.6089	16.5479	noncoding	ENST00000429309	AC138972.1	Ensembl	333	chr3	-	32676713	32677046	NM_000989,	GAAAATACTACAGAGTGTGCACACTGGCTATCATTGATCCAGGTGACTCTGACATCGTTA	intergenic
ASHG19A3A044754	164.696	123.796	7.10439	6.91693	230.973	48.0207	215.095	111.584	143.958	115.847	7.69509	5.8636	7.75447	6.7021	7.33245	6.71622	noncoding	CR607245		RNAdb	1357	chr11	-	2016422	2018128	NR_002196,	AGCAAGGAGGCTGCAGGGGCTCGGCCTGCGGGCGCCGGTCCCACGAGGCACTGCGGCCCA	intergenic
ASHG19A3A053659	269.258	296.634	8.11739	8.11851	303.387	219.836	284.551	317.427	345.385	227.09	8.10869	8.05414	8.18932	8.10707	8.47289	7.77557	noncoding	ENST00000379752	RP11-110J1.2	Ensembl	1532	chr1	-	157029022	157030554	NM_018225,	GCATCCTCTGATGGCACTGTAAAGATCTGGAATATGAAGACCACAGAATGTTCAGATACC	intergenic
ASHG19A3A021088	1231.63	872.511	10.2966	9.52817	1095.69	866.115	1733.08	985.752	365.251	1266.53	10.0321	10.0318	10.8258	9.6501	8.54685	10.3876	noncoding	uc003cyi.1	AK125500	UCSC_knowngene	2755	chr3	-	50153454	50193518		CCTCCTACCCTGCCCCTGGGATCTGGAACTAAATGCTACAAATAAAAGCTAAAGGCAATT	natural antisense	NM_005778	RBM5	RNA-binding protein 5	+	50126351	50156392
ASHG19A3A021088	1231.63	872.511	10.2966	9.52817	1095.69	866.115	1733.08	985.752	365.251	1266.53	10.0321	10.0318	10.8258	9.6501	8.54685	10.3876	noncoding	uc003cyi.1	AK125500	UCSC_knowngene	2755	chr3	-	50153454	50193518		CCTCCTACCCTGCCCCTGGGATCTGGAACTAAATGCTACAAATAAAAGCTAAAGGCAATT	intronic antisense	NM_004186	SEMA3F	semaphorin-3F precursor	+	50192847	50226508
ASHG19A3A018758	77.4004	52.0512	6.22189	5.68916	62.2476	77.3046	92.6489	57.767	35.3149	63.0716	5.67429	6.53939	6.45199	5.86976	5.52068	5.67704	noncoding	ENST00000406413	AP000567.27	Ensembl	156	chr21	-	31898863	31899019		GATGGTGGTTATGGCTGTGACCATTCTTATCCCTCTTTCTATGAAGGATATTGGTAATCT	intergenic
ASHG19A3A021715	155.402	113.419	7.29312	6.80029	141.76	142.932	181.515	129.865	84.1041	126.287	6.96	7.42464	7.49472	6.90419	6.63788	6.8588	noncoding	NR_033439	PLSCR4	RefSeq_NR	3400	chr3	-	145910125	145968651	NM_001128305,	GGGATGGGGGTCCTGGCTGCACTTCACGGGGGCGGCCCTTTCGTTTCGCTCTGCGTGACA	exon sense-overlapping	NM_001177304	PLSCR4	phospholipid scramblase 4 isoform c	-	145910123	145968966
ASHG19A3A021715	155.402	113.419	7.29312	6.80029	141.76	142.932	181.515	129.865	84.1041	126.287	6.96	7.42464	7.49472	6.90419	6.63788	6.8588	noncoding	NR_033439	PLSCR4	RefSeq_NR	3400	chr3	-	145910125	145968651	NM_001128305,	GGGATGGGGGTCCTGGCTGCACTTCACGGGGGCGGCCCTTTCGTTTCGCTCTGCGTGACA	exon sense-overlapping	NM_001128306	PLSCR4	phospholipid scramblase 4 isoform b	-	145910123	145968966
ASHG19A3A021715	155.402	113.419	7.29312	6.80029	141.76	142.932	181.515	129.865	84.1041	126.287	6.96	7.42464	7.49472	6.90419	6.63788	6.8588	noncoding	NR_033439	PLSCR4	RefSeq_NR	3400	chr3	-	145910125	145968651	NM_001128305,	GGGATGGGGGTCCTGGCTGCACTTCACGGGGGCGGCCCTTTCGTTTCGCTCTGCGTGACA	exon sense-overlapping	NM_020353	PLSCR4	phospholipid scramblase 4 isoform a	-	145910123	145968966
ASHG19A3A045027	79.0817	60.0794	6.26432	5.91138	98.2388	61.4088	77.5974	44.3869	54.1691	81.6821	6.40057	6.20691	6.18547	5.52465	6.06634	6.14314	noncoding	uc009yjc.1	EF565102	UCSC_knowngene	403	chr11	-	27645540	27656128		AATGACGGGAGTGTGAGATCCACCACATGGCGAGGCACCCCAGGAACCTGTTTTCTTCTT	intergenic
ASHG19A3A020016	36.2855	59.9462	5.08074	5.87585	54.7765	26.3968	27.6832	57.1757	68.9176	53.7453	5.46617	5.05798	4.71807	5.85496	6.38117	5.39143	noncoding	ENST00000399896	LA16c-60G3.8	Ensembl	2331	chr22	+	16413611	16415951	ENST00000398262,ENST00000398231,	GCACACAAGCTGGGGATAAACTACCTGATGGACAAGAATATCGGAGAATTGAGTTTGGTG	intergenic
ASHG19A3A055087	159.632	139.034	7.25315	7.00739	227.406	91.5858	159.905	174.875	68.0916	174.137	7.67327	6.78218	7.30401	7.29953	6.36536	7.35728	noncoding	uc001kct.2	BC051760	UCSC_knowngene	1855	chr10	-	85926985	85931832		ggcacttggagtccggacatctacaacttggcccaaccaccgagaccacccttaaacatc	intergenic
ASHG19A3A049735	30.1708	221.412	4.85107	6.85891	34.6133	25.5035	30.3958	43.3167	47.2292	573.689	4.69009	5.01181	4.8513	5.4933	5.89287	9.19057	noncoding	ENST00000433569	RP11-477B16.4	Ensembl	1844	chr13	-	95351947	95355116		TTTGGGTCTACTGGCGAAAGAGGAGAAAGACCTTTCTGCTGGGAAAATGCTGTCTCATAA	intergenic
ASHG19A3A010188	16548.5	21994.6	14.0724	14.301	18180.5	14940.3	16524.7	31198.5	19919.5	14865.8	14.2005	14.0077	14.0091	14.5708	14.2836	14.0485	noncoding	ENST00000473808	RP11-254G11.1	Ensembl	480	chr18	-	18699142	18699622	ENST00000490908,	AATGATCAGAAAAAGAAAGAAGCCAAAGAGAAAGGCACCTGGGTTCAACTGAAGCCCCAG	intergenic
ASHG19A3A012304	76.3625	74.4015	6.05608	6.19281	135.682	44.9523	48.4531	70.8727	47.8786	104.453	6.89207	5.77681	5.49936	6.12253	5.90868	6.54722	noncoding	uc002myf.2	BX537706	UCSC_knowngene	2858	chr19	+	14247990	14282073		AGGGTCATGGTGTCATAGACACCCCCAAATTGGGAAGGGGCAGTGGAGCTGGAAACCAAG	bidirectional	NM_018154	ASF1B	histone chaperone ASF1B	-	14230320	14247440
ASHG19A3A012304	76.3625	74.4015	6.05608	6.19281	135.682	44.9523	48.4531	70.8727	47.8786	104.453	6.89207	5.77681	5.49936	6.12253	5.90868	6.54722	noncoding	uc002myf.2	BX537706	UCSC_knowngene	2858	chr19	+	14247990	14282073		AGGGTCATGGTGTCATAGACACCCCCAAATTGGGAAGGGGCAGTGGAGCTGGAAACCAAG	natural antisense	NM_014921	LPHN1	latrophilin-1 isoform 2 precursor	-	14258548	14316997
ASHG19A3A012304	76.3625	74.4015	6.05608	6.19281	135.682	44.9523	48.4531	70.8727	47.8786	104.453	6.89207	5.77681	5.49936	6.12253	5.90868	6.54722	noncoding	uc002myf.2	BX537706	UCSC_knowngene	2858	chr19	+	14247990	14282073		AGGGTCATGGTGTCATAGACACCCCCAAATTGGGAAGGGGCAGTGGAGCTGGAAACCAAG	natural antisense	NM_001008701	LPHN1	latrophilin-1 isoform 1 precursor	-	14258548	14316997
ASHG19A3A008580	665.868	402.277	8.59756	8.51907	247.04	127.876	1622.69	284.306	569.84	352.685	7.79783	7.26688	10.728	7.95585	9.15924	8.44212	noncoding	ENST00000511580	RP11-506D12.3	Ensembl	565	chr17	-	48917417	48919707		ATCTTCCTCCTTATATTTGAGGAAGAAATGAGGACGCCCCACAAGGACCTTCTTCAGCTT	natural antisense	NM_175575	WFIKKN2	"WAP, kazal, immunoglobulin, kunitz and NTR"	+	48912604	48919709
ASHG19A3A014240	490.979	294.117	8.73952	8.0996	349.39	208.95	914.596	349.15	179.472	353.727	8.32793	7.9726	9.91804	8.22922	7.62294	8.44664	noncoding	ENST00000435407	AC024704.2	Ensembl	416	chr2	-	114586966	114588696		TGAATCACTCCCCCACTGAGGAAGAAACCATCTGTGGAAAAGACTGTATAAGGTACTTCC	intergenic
ASHG19A3A019630	1168.18	1351.93	10.2832	10.2717	1271.24	1094.97	1138.32	1755.01	1214.2	1086.58	10.2516	10.3753	10.2227	10.4573	10.2006	10.1572	noncoding	ENST00000425548	CTA-373H7.5	Ensembl	448	chr22	-	27040852	27041300	NM_194279,	AAGAACTGATCCGAAGCTCATTTCAAGTGTCAAACAATCCTCAAGCACAGCAAGGCTGCT	intergenic
ASHG19A3A051572	496.54	632.683	9.02521	9.17364	518.303	408.811	562.507	767.205	679.798	451.047	8.91147	8.96391	9.20025	9.29173	9.39953	8.82965	noncoding	NR_027046	LOC145474	RefSeq_NR	1859	chr14	+	71954577	71956418		ATATATTCTTCAGTGTGATTTAGGTGAGTCAGGAATTTTTCCTCTGGAGACTGCCTAAAT	intergenic
ASHG19A3A010309	27.5716	48.406	4.63225	5.54494	35.1721	13.6527	33.8901	56.8014	47.8594	40.5571	4.71629	4.17754	5.00292	5.84594	5.90818	4.88071	noncoding	AK130189		misc_RNA	2105	chr18	-	46544042	46546147		ATGTGAACATGCGTGGAGAGGACTTGGTGGCGCTCTCGGTAGTGGAGGCTTAGCAGATGA	intergenic
ASHG19A3A053043	262.154	201.663	8.05001	7.58778	269.292	183.97	333.199	227.8	210.199	166.991	7.92694	7.79134	8.43173	7.65451	7.81859	7.29023	noncoding	AK123669		misc_RNA	2155	chr15	+	72882031	72884186		ATCTAATTGCTGGTCTTCCTGGTATGAACAAAGATGTTTGCTTGTTAATAAATTCCTACC	intergenic
ASHG19A3A007730	273.571	540.916	8.07949	8.83098	293.6	164.329	362.784	669.106	702.1	251.544	8.06135	7.62466	8.55245	9.11504	9.43991	7.93799	noncoding	NR_033196	ZFAND1	RefSeq_NR	691	chr8	-	82615149	82633539	NR_033195,NR_033194,NR_033193,	TGTGATGATTGTTCAGGAATATTTTGGTGACTGTAATCAATGAGAGACTGAAGACAGATC	exon sense-overlapping	NM_001170797	ZFAND1	AN1-type zinc finger protein 1 isoform c	-	82615148	82633539
ASHG19A3A007730	273.571	540.916	8.07949	8.83098	293.6	164.329	362.784	669.106	702.1	251.544	8.06135	7.62466	8.55245	9.11504	9.43991	7.93799	noncoding	NR_033196	ZFAND1	RefSeq_NR	691	chr8	-	82615149	82633539	NR_033195,NR_033194,NR_033193,	TGTGATGATTGTTCAGGAATATTTTGGTGACTGTAATCAATGAGAGACTGAAGACAGATC	exon sense-overlapping	NM_024699	ZFAND1	AN1-type zinc finger protein 1 isoform a	-	82613565	82633539
ASHG19A3A007730	273.571	540.916	8.07949	8.83098	293.6	164.329	362.784	669.106	702.1	251.544	8.06135	7.62466	8.55245	9.11504	9.43991	7.93799	noncoding	NR_033196	ZFAND1	RefSeq_NR	691	chr8	-	82615149	82633539	NR_033195,NR_033194,NR_033193,	TGTGATGATTGTTCAGGAATATTTTGGTGACTGTAATCAATGAGAGACTGAAGACAGATC	exon sense-overlapping	NM_001170796	ZFAND1	AN1-type zinc finger protein 1 isoform b	-	82613565	82633539
ASHG19A3A032777	7962.27	6757.58	12.8877	12.5476	6319.74	4739.27	12827.8	6877.03	9566.52	3829.2	12.6207	12.4173	13.625	12.3748	13.2227	12.0454	noncoding	ENST00000455449	AC073115.5	Ensembl	532	chr7	-	46037138	46037670		TCACTTCCTAGATGAGGAAGTTAAACTCATCAAGAAGATGGGTGACCACCTGACCAACCT	intergenic
ASHG19A3L0000808	1632.79	2022.42	10.7612	10.8428	1690.09	1561.85	1646.44	2627.32	2087.28	1352.67	10.6667	10.865	10.7519	11.0364	10.997	10.4951	noncoding	AK226132	lincRNA-ZFP106	lincRNA	5684	chr15	-	42707320	42783303	NM_022473,	TTTTCCAGGAAAGGCTCCAGTGGTTCTTACTTGATCCAAAAAATGTCAAGAATTAATCTA	exon sense-overlapping	NM_022473	ZFP106	zinc finger protein 106 homolog	-	42705020	42749730
ASHG19A3A048372	23.4896	30.4347	4.3926	4.84031	30.7768	26.0581	13.6338	39.6996	26.0811	25.5235	4.48894	5.04072	3.64816	5.37448	5.13277	4.01369	noncoding	ENST00000443270	RP11-542C10.1	Ensembl	449	chr1	-	5146518	5150959		TGAGGTAATAAATGTGCAAGCACTTTGCAGGGAAAATAAGTGCCTGACACCTGACATAAA	intergenic
ASHG19A3A050190	1278.87	1410.94	10.3911	10.2736	1422.03	977.878	1436.71	1879.09	1548.62	805.115	10.4196	10.205	10.5485	10.5526	10.5562	9.712	noncoding	ENST00000495613	RP11-480P3.1	Ensembl	1093	chr13	+	50746224	50747317	NR_002183,NM_003932,ENST00000508958,	CCTAGGGCACAGAAAATTGCAGAACATCAGAGAAAGTATGAGCGAAAACGTGAAGAGTGA	intergenic
ASHG19A3A041211	1023.24	947.936	10.0841	9.78961	1074.1	893.088	1102.54	1107.17	837.331	899.309	9.99954	10.075	10.1778	9.81075	9.67919	9.87889	noncoding	AY927529		RNAdb	751	chrX	+	75392763	75393514		TGGGGGGAGCCACCGCGCCCGGCCTTGGGGGGAGCCTTGAACTCTTTTTCCTCCTTTCTA	exon sense-overlapping	NM_016500	CXorf26	hypothetical protein LOC51260	+	75392770	75398033
ASHG19A3A055098	883.286	1368.54	9.84027	10.3085	973.65	610.338	1065.87	1552.45	1428.01	1125.17	9.84416	9.54327	10.1334	10.2893	10.4277	10.2085	noncoding	uc001odi.3	SLC22A20	UCSC_knowngene	1244	chr11	+	65003879	65009572		CGCCCGGCAGCCACCCCATCTGGGAAGGTCAAAGAAGGCTCTTCCAAGAAACATGTAGAA	intergenic
ASHG19A3A007622	55.4076	39.6361	5.74378	5.26989	67.7229	45.3812	53.1187	26.1299	47.3293	45.4491	5.81262	5.78856	5.63017	4.82732	5.89556	5.0868	noncoding	NR_028075	SCARF1	RefSeq_NR	3387	chr17	-	1537151	1549041		GTGACCCTGGCTGGCTGGGGCCCAGGGGTCCTGTGATACTGTGACAGGGGACTGTGTCTG	exon sense-overlapping	NM_145352	SCARF1	scavenger receptor class F member 1 isoform 5	-	1537151	1549041
ASHG19A3A007622	55.4076	39.6361	5.74378	5.26989	67.7229	45.3812	53.1187	26.1299	47.3293	45.4491	5.81262	5.78856	5.63017	4.82732	5.89556	5.0868	noncoding	NR_028075	SCARF1	RefSeq_NR	3387	chr17	-	1537151	1549041		GTGACCCTGGCTGGCTGGGGCCCAGGGGTCCTGTGATACTGTGACAGGGGACTGTGTCTG	exon sense-overlapping	NM_003693	SCARF1	scavenger receptor class F member 1 isoform 1	-	1537151	1549041
ASHG19A3A007622	55.4076	39.6361	5.74378	5.26989	67.7229	45.3812	53.1187	26.1299	47.3293	45.4491	5.81262	5.78856	5.63017	4.82732	5.89556	5.0868	noncoding	NR_028075	SCARF1	RefSeq_NR	3387	chr17	-	1537151	1549041		GTGACCCTGGCTGGCTGGGGCCCAGGGGTCCTGTGATACTGTGACAGGGGACTGTGTCTG	exon sense-overlapping	NM_145350	SCARF1	scavenger receptor class F member 1 isoform 3	-	1537151	1549041
ASHG19A3A028175	178.243	244.037	7.49791	7.80868	179.696	152.194	202.84	138.329	241.14	352.643	7.31403	7.51614	7.66356	6.98795	7.99644	8.44166	noncoding	uc001ebq.1	AK092511	UCSC_knowngene	2131	chr1	+	112282462	112290420		AGCCCTGCCCTCGCGGGCGGAGCAGAGACGCCGCCGCTTGGCCGGTTCACGCCTGTCACA	intronic antisense	NM_198926	C1orf183	hypothetical protein LOC55924 isoform 2	-	112264685	112298419
ASHG19A3A028175	178.243	244.037	7.49791	7.80868	179.696	152.194	202.84	138.329	241.14	352.643	7.31403	7.51614	7.66356	6.98795	7.99644	8.44166	noncoding	uc001ebq.1	AK092511	UCSC_knowngene	2131	chr1	+	112282462	112290420		AGCCCTGCCCTCGCGGGCGGAGCAGAGACGCCGCCGCTTGGCCGGTTCACGCCTGTCACA	bidirectional	NM_019099	C1orf183	hypothetical protein LOC55924 isoform 1	-	112264685	112282046
ASHG19A3A039741	24137.1	30654.2	14.6128	14.8328	21852.9	23177.6	27380.8	34754.9	31055.3	26152.5	14.4933	14.6488	14.6963	14.7072	14.9016	14.8896	noncoding	ENST00000449334	RP11-348H3.2	Ensembl	478	chr1	+	212997368	212997846		ATAACATTTCCCTGCAGGATTACATTGCAGTGAAGAAGTATGCCAAGCACCTGCCTCACA	intergenic
ASHG19A3A010531	4193.8	4017.32	12.0847	11.7733	4055.71	3341.22	5184.46	5450.79	4372.33	2228.84	11.9826	11.9102	12.3613	12.0318	12.0711	11.2168	noncoding	ENST00000423510	RP11-164O23.5	Ensembl	105	chr1	-	207323521	207323626	NM_006947,	GAAAAAGAAGAAAGGTGGAAAAGGTGGTTGGTGATGAGAATATTCTTGTTGCAGGCTGTT	intergenic
ASHG19A3A016513	94.2259	81.3993	6.54238	6.33916	85.8996	97.6464	99.1318	91.534	69.2776	83.3865	6.19709	6.86802	6.56204	6.45101	6.38908	6.17739	noncoding	AK125488		misc_RNA	2371	chr2	+	160760474	160762841		TTTAAATCTCGTCTTTGCTGAGCACATAATGTGTACTTGAGGTGGCCTCCATCCTTGTTG	natural antisense	NM_002349	LY75	lymphocyte antigen 75 precursor	-	160659867	160761267
ASHG19A3A016513	94.2259	81.3993	6.54238	6.33916	85.8996	97.6464	99.1318	91.534	69.2776	83.3865	6.19709	6.86802	6.56204	6.45101	6.38908	6.17739	noncoding	AK125488		misc_RNA	2371	chr2	+	160760474	160762841		TTTAAATCTCGTCTTTGCTGAGCACATAATGTGTACTTGAGGTGGCCTCCATCCTTGTTG	natural antisense	NM_001198760	LY75-CD302	LY75-CD302 fusion protein isoform 2 precursor	-	160625138	160761267
ASHG19A3A016513	94.2259	81.3993	6.54238	6.33916	85.8996	97.6464	99.1318	91.534	69.2776	83.3865	6.19709	6.86802	6.56204	6.45101	6.38908	6.17739	noncoding	AK125488		misc_RNA	2371	chr2	+	160760474	160762841		TTTAAATCTCGTCTTTGCTGAGCACATAATGTGTACTTGAGGTGGCCTCCATCCTTGTTG	natural antisense	NM_001198759	LY75-CD302	LY75-CD302 fusion protein isoform 1 precursor	-	160625138	160761267
ASHG19A3A016564	1728.88	1870.76	10.8356	10.6949	1775.32	1837.79	1573.53	2661.41	1786.4	1164.46	10.743	11.0842	10.6797	11.0532	10.7716	10.26	noncoding	AK124958		misc_RNA	1922	chr2	+	170495991	170497913		GTGGAAGGAAAAAACATAAATGAAGTTAATGCACTTCTTTTCCTAGCCCAAAAGTCACTG	intergenic
ASHG19A3A030044	67.2976	75.9811	6.0274	6.2509	84.0011	64.3846	53.5072	77.9211	62.426	87.5963	6.16309	6.2765	5.64262	6.24259	6.25441	6.25569	noncoding	ENST00000394808	RP1-34L19.1	Ensembl	2100	chr6	-	53071395	53073495		ATAAAGGGCACATACACAGAATATGGCTTTGGCCTCTTCAACAACCATCAGCTTGGAACC	intergenic
ASHG19A3L0000261	67.4098	77.4036	6.00753	6.26346	87.8319	68.3639	46.0335	64.6901	58.7024	108.818	6.23166	6.36165	5.42928	6.00971	6.16867	6.61199	noncoding	CN413842	lincRNA-ZWINT-2	lincRNA	666	chr10	-	58860945	58868511		GGAGAAGAGGAGAGTAAAAGTGAAGAAGAAAGAGGCAAAACAAGTGACTAGACCACACGC	intergenic
ASHG19A3A021805	124.478	112.975	6.95602	6.79743	114.852	108.301	150.281	109.9	84.36	144.665	6.64084	7.02245	7.20479	6.6828	6.64241	7.06708	noncoding	ENST00000486545	RP11-439C8.2	Ensembl	521	chr3	-	154687071	154688012		CTGTTGATTGCGATTTCTGTTTGAAAATGGAATCTTGAGCATCTGTTCTCTCCTTTTATA	intergenic
ASHG19A3A019800	90.8011	63.3514	6.40514	5.98296	125.787	50.0714	96.5451	50.2498	49.5553	90.2491	6.77917	5.91668	6.51956	5.68904	5.95393	6.30592	noncoding	NR_002821	LOC400927	RefSeq_NR	494	chr22	-	38740669	38794931		CTGCACCTGAGTACAGCACCCAGGCGTCTTCTGCAGCCCACAGAAGGTTCAGCTTAGGGC	intergenic
ASHG19A3A052906	29549.7	33527.5	14.8994	14.9065	28020.9	25404.4	35223.6	41254.2	38561	20767.4	14.8481	14.7764	15.0737	14.9624	15.2192	14.538	noncoding	ENST00000399198	RP11-209K10.1	Ensembl	888	chr15	+	53176695	53178670	ENST00000445182,	TGAAAAAGAAAAGCAGGCTGCTGTTGAAAAGGCTGTGACCAAGGAGGAATTTCAGGGTGA	intergenic
ASHG19A3A011089	847.019	791.043	9.81129	9.53729	774.186	830.45	936.42	849.701	715.561	807.867	9.50629	9.97568	9.9519	9.43015	9.46442	9.71729	noncoding	BC128553		misc_RNA	172	chr19	-	12786183	12786329		TTATCTGTGGCTGGGCTGTACCCTGGTTTCTGAGGTCCCTGGGCACCCCCCATCTCAGTC	intronic antisense	NM_001099737	WDR83	WD repeat domain-containing protein 83	+	12777617	12786646
ASHG19A3A011089	847.019	791.043	9.81129	9.53729	774.186	830.45	936.42	849.701	715.561	807.867	9.50629	9.97568	9.9519	9.43015	9.46442	9.71729	noncoding	BC128553		misc_RNA	172	chr19	-	12786183	12786329		TTATCTGTGGCTGGGCTGTACCCTGGTTTCTGAGGTCCCTGGGCACCCCCCATCTCAGTC	intronic antisense	NM_032332	WDR83	WD repeat domain-containing protein 83	+	12780516	12786646
ASHG19A3A012854	550.29	409.296	9.17985	8.55901	623.4	472.39	555.081	461.412	463.421	303.055	9.18548	9.17457	9.1795	8.59821	8.86315	8.21568	noncoding	uc002pik.2	BC033836	UCSC_knowngene	1943	chr19	+	48758945	48761444		CCGCCCAAGAATGATTGTTAATTTCCGTCCATCATTTTCCTTTGATTGTTCTTCATCTCG	natural antisense	NM_001184904	CARD8	caspase recruitment domain-containing protein 8	-	48741517	48759203
ASHG19A3A012854	550.29	409.296	9.17985	8.55901	623.4	472.39	555.081	461.412	463.421	303.055	9.18548	9.17457	9.1795	8.59821	8.86315	8.21568	noncoding	uc002pik.2	BC033836	UCSC_knowngene	1943	chr19	+	48758945	48761444		CCGCCCAAGAATGATTGTTAATTTCCGTCCATCATTTTCCTTTGATTGTTCTTCATCTCG	natural antisense	NM_001184902	CARD8	caspase recruitment domain-containing protein 8	-	48711342	48759203
ASHG19A3A033174	63.9777	55.7461	5.85838	5.43173	96.7686	32.3551	62.8095	40.1417	12.4689	114.628	6.37561	5.32945	5.87008	5.3884	4.21097	6.69583	noncoding	ENST00000424151	AC006378.3	Ensembl	314	chr7	-	93594721	93597702		GGGTACAAACTGTATTTCCAACACTTCTAGCCCTATATATACCTGTCAATGATATTATAC	intergenic
CUST_938_PI426073487	1224.59	682.142	10.2734	9.28167	1141.27	783.104	1749.41	862.679	442.519	741.226	10.092	9.88826	10.8401	9.45751	8.80577	9.58175	noncoding	uc.459-	uc.459	UCR	255	chrX	-	21534559	21534814		TTCAACTGCCACCCCACCTGGTAACCAGCAAAATCATTACAATAAAATTGAGGTACAGTA	natural antisense	NM_001168647	CNKSR2	connector enhancer of kinase suppressor of ras 2	+	21392535	21672813
CUST_938_PI426073487	1224.59	682.142	10.2734	9.28167	1141.27	783.104	1749.41	862.679	442.519	741.226	10.092	9.88826	10.8401	9.45751	8.80577	9.58175	noncoding	uc.459-	uc.459	UCR	255	chrX	-	21534559	21534814		TTCAACTGCCACCCCACCTGGTAACCAGCAAAATCATTACAATAAAATTGAGGTACAGTA	intronic antisense	NM_001168649	CNKSR2	connector enhancer of kinase suppressor of ras 2	+	21392535	21660980
CUST_938_PI426073487	1224.59	682.142	10.2734	9.28167	1141.27	783.104	1749.41	862.679	442.519	741.226	10.092	9.88826	10.8401	9.45751	8.80577	9.58175	noncoding	uc.459-	uc.459	UCR	255	chrX	-	21534559	21534814		TTCAACTGCCACCCCACCTGGTAACCAGCAAAATCATTACAATAAAATTGAGGTACAGTA	natural antisense	NM_001168648	CNKSR2	connector enhancer of kinase suppressor of ras 2	+	21392535	21660980
CUST_938_PI426073487	1224.59	682.142	10.2734	9.28167	1141.27	783.104	1749.41	862.679	442.519	741.226	10.092	9.88826	10.8401	9.45751	8.80577	9.58175	noncoding	uc.459-	uc.459	UCR	255	chrX	-	21534559	21534814		TTCAACTGCCACCCCACCTGGTAACCAGCAAAATCATTACAATAAAATTGAGGTACAGTA	natural antisense	NM_014927	CNKSR2	connector enhancer of kinase suppressor of ras 2	+	21392535	21672813
ASHG19A3A019482	66.8284	42.9009	6.01694	5.41365	78.7045	52.8305	68.95	47.5123	36.4504	44.74	6.05518	5.98957	6.00607	5.61853	5.56277	5.05964	noncoding	ENST00000415503	AC006547.13	Ensembl	508	chr22	-	20050502	20053600		AAAGGCCTCGAAATGCGCTCACCAAAGCCTCAGAGTTTTATTATCAGGAGCTCACATTCA	natural antisense	NM_152906	C22orf25	hypothetical protein LOC128989	+	20008630	20053447
CUST_298_PI426073487	313.589	342.588	8.35776	8.16875	301.378	291.575	347.813	467.446	119.627	440.692	8.10057	8.47699	8.49573	8.61572	7.09842	8.79211	noncoding	uc.300+	uc.300	UCR	208	chr10	+	102547117	102547325		CAGGGGCAGCTCTTGGCAAGGTGAAAGAAAATTGCATATTCAATCTCCATCCATGAATCT	intron sense-overlapping	NM_003989	PAX2	paired box protein Pax-2 isoform d	+	102505467	102589698
CUST_298_PI426073487	313.589	342.588	8.35776	8.16875	301.378	291.575	347.813	467.446	119.627	440.692	8.10057	8.47699	8.49573	8.61572	7.09842	8.79211	noncoding	uc.300+	uc.300	UCR	208	chr10	+	102547117	102547325		CAGGGGCAGCTCTTGGCAAGGTGAAAGAAAATTGCATATTCAATCTCCATCCATGAATCT	intron sense-overlapping	NM_003988	PAX2	paired box protein Pax-2 isoform c	+	102505467	102589698
CUST_298_PI426073487	313.589	342.588	8.35776	8.16875	301.378	291.575	347.813	467.446	119.627	440.692	8.10057	8.47699	8.49573	8.61572	7.09842	8.79211	noncoding	uc.300+	uc.300	UCR	208	chr10	+	102547117	102547325		CAGGGGCAGCTCTTGGCAAGGTGAAAGAAAATTGCATATTCAATCTCCATCCATGAATCT	intron sense-overlapping	NM_000278	PAX2	paired box protein Pax-2 isoform b	+	102505467	102589698
CUST_298_PI426073487	313.589	342.588	8.35776	8.16875	301.378	291.575	347.813	467.446	119.627	440.692	8.10057	8.47699	8.49573	8.61572	7.09842	8.79211	noncoding	uc.300+	uc.300	UCR	208	chr10	+	102547117	102547325		CAGGGGCAGCTCTTGGCAAGGTGAAAGAAAATTGCATATTCAATCTCCATCCATGAATCT	intron sense-overlapping	NM_003987	PAX2	paired box protein Pax-2 isoform a	+	102505467	102589698
CUST_298_PI426073487	313.589	342.588	8.35776	8.16875	301.378	291.575	347.813	467.446	119.627	440.692	8.10057	8.47699	8.49573	8.61572	7.09842	8.79211	noncoding	uc.300+	uc.300	UCR	208	chr10	+	102547117	102547325		CAGGGGCAGCTCTTGGCAAGGTGAAAGAAAATTGCATATTCAATCTCCATCCATGAATCT	intron sense-overlapping	NM_003990	PAX2	paired box protein Pax-2 isoform e	+	102505467	102589698
ASHG19A3A029620	93.7741	89.8829	6.51649	6.48638	83.6742	76.1621	121.486	85.011	71.8619	112.776	6.1579	6.51956	6.87202	6.35636	6.43211	6.67066	noncoding	ENST00000457298	GPR53P	Ensembl	1084	chr6	-	29505480	29506564		TAAAGTTGTTCTCCCAAGAGCTTTGTTGAATGAGATGGAAGGTGGAGGAAACAAGGGGTT	intergenic
ASHG19A3A054030	93.52	69.1244	6.51665	6.09707	117.034	82.2525	81.2736	45.394	67.9569	94.0221	6.66578	6.63039	6.25378	5.55529	6.36274	6.37317	noncoding	uc010chq.2	DKFZp434O0320	UCSC_knowngene	1531	chr16	-	86365455	86371167		GAAGGAAAATAAGGCAGGGAAACAGGCTGGAGACTGCGGGTGCTGCGTGATGTTGTTTAG	intergenic
ASHG19A3L0001991	37.8842	35.1532	5.17174	5.11656	52.3531	28.4947	32.8049	38.4673	23.7696	43.2227	5.39326	5.1677	4.95428	5.33424	5.01882	4.99663	noncoding	DB340652	lincRNA-FBXO32-1	lincRNA	533	chr8	-	124629184	124629717		CAAGCAAACTTACCCTGTCTATATTTACAAGGTAAAAACCCCAGAAGCACTACAGCACAC	intergenic
ASHG19A3A053297	15183.7	12235.2	13.9238	13.463	11945.5	14792	18813.5	14514.4	8070.25	14120.9	13.603	13.9927	14.1758	13.4445	12.9628	13.9817	noncoding	uc010box.2	DJ031154	UCSC_knowngene	950	chr15	+	100348034	100379278		CCCCCTCCCTTGTATCAAATATTGTCTCTGATAATAATACATTGAGTTATTTGTAGTTCC	intergenic
ASHG19A3A043310	186089	166558	17.4535	17.3715	176440	168183	213646	214948	165890	118835	17.4971	17.4124	17.451	17.4696	17.5913	17.0535	noncoding	ENST00000430685	RP11-214N15.5	Ensembl	241	chr10	-	114308390	114308631	uc011mct.1,NM_001402,ENST00000436459,ENST00000325349,	AAATTCTTAAAGTCTGGTGATGCTGCCATTGTTGGTATGGTTCCTGGCAAGCCCATGTGT	intronic antisense	NM_145206	VTI1A	vesicle transport through interaction with	+	114206755	114578504
ASHG19A3A051762	15473.5	24568.8	13.9532	14.5152	19994.7	11100.2	15325.5	27803.6	22866.1	23036.6	14.3683	13.5811	13.9102	14.3775	14.4675	14.7007	noncoding	ENST00000448875	AL162151.3	Ensembl	158	chr14	+	99439650	99439808	NM_001033853,NM_000967,ENST00000417878,ENST00000413027,ENST00000396745,	TAAGGATGACCCGTCCAAGCCGGTCCACCTCACAGCCTTCCTGGGATACAAGGCTGGCAT	intergenic
ASHG19A3A029987	698.624	849.902	9.5131	9.54497	883.183	607.819	604.87	1003.84	1051.28	494.587	9.69659	9.53611	9.3066	9.67219	9.99545	8.96727	noncoding	ENST00000434225	RBMXP1	Ensembl	306	chr6	-	48180387	48181905		ATGATCATGATCATGACTATTCAGATCATCCAAGTGGAAGTTCCTACAGAGATTCATATG	intergenic
ASHG19A3A014332	203.402	187.568	7.59953	7.48439	249.225	249.118	111.864	194.378	118.043	250.284	7.81069	8.24396	6.74393	7.44139	7.08171	7.93006	noncoding	uc002tpy.1	AK095330	UCSC_knowngene	3793	chr2	-	130783575	130789491		CCCATTATAAATACCTTCCACTATGATGGGCTTATATTCTCCTATTCTCCTCTAGCACTT	intergenic
ASHG19A3A033250	53.8077	38.0563	5.59576	5.13894	80.9312	53.5384	26.9535	47.911	15.8101	50.4476	6.09843	6.01038	4.67847	5.62957	4.5091	5.27814	noncoding	HIT000012886		H-invDB	1865	chr7	-	99791583	99793447		AATAATAACCCCTCTGCATGTGGTTATTCGGACTATTCAGAAGCCCTAGCTGGCATTATA	natural antisense	NM_012447	STAG3	cohesin subunit SA-3	+	99775537	99812010
ASHG19A3A026462	7668.99	6230.5	12.9826	12.449	8277.53	7881.07	6848.37	7364.55	7554.59	3772.36	13.0585	13.1098	12.7795	12.474	12.8502	12.0228	noncoding	ENST00000512318	SDHAP3	Ensembl	985	chr5	-	1568779	1593402	NM_004168,	GTTGTGGGAAAATCAGCAAGCTCTACGGAGACCTAAAGCACCTGAAGACGTTCGACCGGG	intergenic
ASHG19A3A032454	354.396	540.441	8.54501	8.90234	368.83	342.402	351.957	583.58	713.702	324.042	8.4045	8.72012	8.5104	8.93083	9.46012	8.31607	noncoding	ENST00000342275	RP11-740N7.1	Ensembl	897	chr7	-	6874471	6920187	ENST00000514634,ENST00000361653,ENST00000344740,	TCAAACTCTCAGAGGATCCAGAACTGCAGCCGGTCGTTGCTGGGCTGTTCCTGTCCATGT	intergenic
ASHG19A3A024370	71332.1	118685	16.1451	16.8239	59145.6	70832.7	84018.2	164455	100647	90952.6	15.931	16.2609	16.2434	17.034	16.7097	16.7281	noncoding	ENST00000510190	RP11-123J14.2	Ensembl	310	chr4	-	77880012	77880322	NM_003329,	CAAAAGGTGGGTGAATTTTCTGGGGCCAATAAGGAAAAGCTTGAAGCCACCATAATGAAT	intronic antisense	NM_018243	11-Sep	septin-11	+	77870894	77959768
ASHG19A3A026979	100.886	103.778	6.56153	6.49682	129.772	53.7039	119.182	115.975	140.406	54.9529	6.82872	6.0142	6.84166	6.7554	7.30359	5.43147	noncoding	AK058164		RNAdb	1433	chr5	-	76721767	76723199		CTGACAGCCACATTTTTAAAAATATATTTTGTTTACCTTTAGGCTCACCCTGTGTCACTA	natural antisense	NM_001029854	PDE8B	high affinity cAMP-specific and IBMX-insensitive	+	76506705	76724080
ASHG19A3A026979	100.886	103.778	6.56153	6.49682	129.772	53.7039	119.182	115.975	140.406	54.9529	6.82872	6.0142	6.84166	6.7554	7.30359	5.43147	noncoding	AK058164		RNAdb	1433	chr5	-	76721767	76723199		CTGACAGCCACATTTTTAAAAATATATTTTGTTTACCTTTAGGCTCACCCTGTGTCACTA	natural antisense	NM_001029851	PDE8B	high affinity cAMP-specific and IBMX-insensitive	+	76506705	76724080
ASHG19A3A026979	100.886	103.778	6.56153	6.49682	129.772	53.7039	119.182	115.975	140.406	54.9529	6.82872	6.0142	6.84166	6.7554	7.30359	5.43147	noncoding	AK058164		RNAdb	1433	chr5	-	76721767	76723199		CTGACAGCCACATTTTTAAAAATATATTTTGTTTACCTTTAGGCTCACCCTGTGTCACTA	natural antisense	NM_003719	PDE8B	high affinity cAMP-specific and IBMX-insensitive	+	76506705	76724080
ASHG19A3A026979	100.886	103.778	6.56153	6.49682	129.772	53.7039	119.182	115.975	140.406	54.9529	6.82872	6.0142	6.84166	6.7554	7.30359	5.43147	noncoding	AK058164		RNAdb	1433	chr5	-	76721767	76723199		CTGACAGCCACATTTTTAAAAATATATTTTGTTTACCTTTAGGCTCACCCTGTGTCACTA	natural antisense	NM_001029853	PDE8B	high affinity cAMP-specific and IBMX-insensitive	+	76506705	76724080
ASHG19A3A026979	100.886	103.778	6.56153	6.49682	129.772	53.7039	119.182	115.975	140.406	54.9529	6.82872	6.0142	6.84166	6.7554	7.30359	5.43147	noncoding	AK058164		RNAdb	1433	chr5	-	76721767	76723199		CTGACAGCCACATTTTTAAAAATATATTTTGTTTACCTTTAGGCTCACCCTGTGTCACTA	natural antisense	NM_001029852	PDE8B	high affinity cAMP-specific and IBMX-insensitive	+	76506705	76724080
ASHG19A3A032544	253.693	317.293	8.02582	8.2017	229.437	226.218	305.424	424.728	253.83	273.321	7.68478	8.09755	8.29513	8.4854	8.06412	8.05557	noncoding	ENST00000421730	AC005682.8	Ensembl	675	chr7	-	22928989	22980809		TCTATGGGCCATGCACCAGTGGCGGATTATTTGTCATATCAGAAGCACAGGCAAATTTAG	intergenic
ASHG19A3A021396	425.027	319.748	8.08159	7.96756	251.065	72.597	951.418	460.308	384.68	114.255	7.82171	6.44952	9.97355	8.59504	8.6175	6.69014	noncoding	ENST00000498515	RP11-696F10.1	Ensembl	228	chr3	-	109696386	109696614		AAGAAAAAAGAGATGCTGCAGATGGCATGTGCCTAGTGTCACAGCAACTGCTGTATTCAG	intergenic
ASHG19A3A042850	39.456	42.6232	5.24633	5.4065	45.8316	32.2947	40.2419	42.4654	30.1023	55.3021	5.1686	5.32725	5.24315	5.46513	5.31129	5.44309	noncoding	ENST00000441001	RP11-491H19.1	Ensembl	477	chr10	-	63541513	63581004		AAAGGTAGCTAGATGGAGGATGGTTCTCCTCATTCCGCAGATGATGAACTTGAAACCAGT	intergenic
ASHG19A3A018937	36.3905	35.7187	5.12402	5.15168	45.2591	34.32	29.5923	37.1302	27.1219	42.9039	5.14641	5.41367	4.81197	5.28799	5.18298	4.98406	noncoding	ENST00000428410	AP001630.5	Ensembl	437	chr21	-	44384748	44385473		AATAGAGAAATATGATGAGCCCCAGCTCAACAGGGCAAGTCAGCAATGGAAGAGACCAAA	intergenic
ASHG19A3A043572	491.53	469.453	9.00959	8.79452	461.788	556.544	456.257	502.957	407.324	498.079	8.73975	9.4064	8.88263	8.71232	8.69588	8.97534	noncoding	ENST00000417112	RP11-554I8.2	Ensembl	917	chr10	+	6779343	6780988		TGACTTTTGGAAATCTGATTGACTGGCACACTCTCTCTGCCTCTTTCTTTCTCAACATTT	intergenic
ASHG19A3A044034	675.975	626.045	9.48415	9.10526	639.216	707.796	680.912	957.845	471.551	448.74	9.21966	9.74594	9.48684	9.60501	8.88922	8.82156	noncoding	ENST00000415623	RP11-9E13.4	Ensembl	438	chr10	+	70184316	70184754		GGTACTCACCCAAACAAGGTGGTTATCACCAGGCTAAATCTCAACAAGGATCGGAAAAAA	intronic antisense	NM_001080449	DNA2	DNA2-like helicase	-	70173820	70231730
ASHG19A3A055194	153.475	109.749	7.25843	6.67201	139.989	122.408	198.027	106.393	54.4855	168.369	6.93999	7.20641	7.6289	6.63855	6.07476	7.30271	noncoding	uc003fif.1	AK127557	UCSC_knowngene	3125	chr3	-	172308502	172312373		GTCCCAGAAATCCCTAGTCCTCCATCAGAGaagcagctagtgtgtactgctctcacagag	intergenic
ASHG19A3A049421	33.2821	49.1523	4.96182	5.20225	29.5591	29.0345	41.2527	18.8963	97.9983	30.5623	4.41737	5.19131	5.27677	4.41753	6.83387	4.35535	noncoding	ENST00000454681	RP11-141M1.3	Ensembl	844	chr13	-	33929342	34250905		TAAAAATGTAATGGAATTGCAGAGTTGTTGGCATTCAGATGTGTAGGTGGTGGGTGGCAA	intergenic
ASHG19A3A030902	5438.7	4942.78	12.4744	12.1658	4770.35	4828.73	6717.01	5809.1	3609.63	5409.63	12.2308	12.4433	12.7492	12.1366	11.7927	12.568	noncoding	AY927635		RNAdb	2188	chr6	+	3150252	3152439		ATTAAAATGGATTTTTCTAGAGTAACCACCAGATCACCTCCCCCACTCTCAGTCCGTTTT	intron sense-overlapping	NM_004332	BPHL	valacyclovir hydrolase precursor	+	3118925	3153432
ASHG19A3A018483	52.7094	40.7856	5.57519	5.33052	34.9833	51.8731	71.2719	47.4654	31.6896	43.2019	4.706	5.96383	6.05573	5.61721	5.37828	4.99606	noncoding	ENST00000366097	RP11-560A15.3	Ensembl	770	chr20	+	55689970	55697148		TCAGGTGGAGTCTGTGGTTCCCATGGTTCCTAGAGTGAGGACTCATCCTGCCAGATGGAG	intergenic
ASHG19A3A007974	3102.83	3987.98	11.6841	11.8212	3188.48	3322.18	2797.84	4110.25	5165.91	2687.78	11.6279	11.9022	11.5223	11.6553	12.3114	11.4969	noncoding	ENST00000450587	AC005324.4	Ensembl	669	chr17	-	15607545	15608214	NM_014501,	TGAAGGGACCCCATATGCTGGAGGTCTGTTCCGCATGAAACTCCTGCTGGGGAAGGACTT	intronic antisense	NM_020652	ZNF286A	zinc finger protein 286A	+	15602890	15624100
ASHG19A3A007974	3102.83	3987.98	11.6841	11.8212	3188.48	3322.18	2797.84	4110.25	5165.91	2687.78	11.6279	11.9022	11.5223	11.6553	12.3114	11.4969	noncoding	ENST00000450587	AC005324.4	Ensembl	669	chr17	-	15607545	15608214	NM_014501,	TGAAGGGACCCCATATGCTGGAGGTCTGTTCCGCATGAAACTCCTGCTGGGGAAGGACTT	intronic antisense	NM_001130842	ZNF286A	zinc finger protein 286A	+	15602890	15624100
ASHG19A3A050454	700.655	591.53	9.33567	9.08714	1227.03	536.713	338.216	499.896	778.377	496.318	10.1963	9.35825	8.4525	8.70569	9.58457	8.97115	noncoding	ENST00000423940	AL390877.1	Ensembl	420	chr1	-	118320708	118321128	NM_017761,	CAAGCTAAACAGAACTATGCTGGTGCCAAATTTAGTGAGCCGCCATCACCAAGTGTTCTT	intergenic
ASHG19A3A022599	135.944	192.295	7.07519	7.33444	118.059	113.907	175.867	345.362	104.093	127.431	6.67877	7.09812	7.44867	8.21499	6.91656	6.87177	noncoding	ENST00000422983	RP11-25O10.1	Ensembl	703	chr1	+	53038785	53039488		AGTTGCAATCTCATCGCTGGAATGTTCCAGCAGTTGAACAAACTGAGAAAGAATGCCTTT	intergenic
ASHG19A3A023795	73.9575	80.7376	6.18274	6.33536	79.9644	67.4809	74.4271	83.5517	66.9294	91.7317	6.08004	6.34454	6.12364	6.33177	6.3442	6.3301	noncoding	G36731		misc_RNA	465	chr3	+	197615948	197616413		AACCTGTAGATGAGTCATCTTTGAGGTACCAGGTGTTTCTTAACTCTCTCCAAGTCCTTC	natural antisense	NM_001134435	IQCG	IQ domain-containing protein G	-	197615947	197676796
ASHG19A3A023795	73.9575	80.7376	6.18274	6.33536	79.9644	67.4809	74.4271	83.5517	66.9294	91.7317	6.08004	6.34454	6.12364	6.33177	6.3442	6.3301	noncoding	G36731		misc_RNA	465	chr3	+	197615948	197616413		AACCTGTAGATGAGTCATCTTTGAGGTACCAGGTGTTTCTTAACTCTCTCCAAGTCCTTC	natural antisense	NM_032263	IQCG	IQ domain-containing protein G	-	197615945	197686886
ASHG19A3L0002300	163.914	123.932	7.33656	6.88782	138.141	125.479	228.121	142.702	72.4805	156.612	6.91928	7.24244	7.84797	7.02931	6.44346	7.19068	noncoding	BG925695	lincRNA-CASK-2	lincRNA	461	chrX	-	43134151	43134491		TCATGGTTCTTCAGTGTCAAATGACTTTCCCCTCATTTCTGGAATCCATACGTAGGCATA	intergenic
ASHG19A3A016989	124122	134225	16.9008	17.0332	117057	124392	130917	165051	115888	121736	16.8901	17.0196	16.7925	17.0397	16.9701	17.0898	noncoding	ENST00000456160	AC009974.11	Ensembl	467	chr2	+	219706321	219706788	ENST00000446445,	TATATTTGACTGGCTCCTGATTACAATGCTTTGGATGTTGCCAACAAAATTGGGATCATC	intergenic
ASHG19A3A040520	64.6726	46.1115	5.93173	5.5309	66.0383	83.7873	44.1922	43.3189	43.5652	51.4504	5.76752	6.65277	5.37488	5.49333	5.78585	5.31353	noncoding	G36544		misc_RNA	463	chrX	-	150158777	150159240		CCAAGTGGCCTCAACTTGACAGCCTCTTTAAAACTCAATGTTTGCCTAATCAAAGATCAT	natural antisense	NM_005342	HMGB3	high mobility group protein B3	+	150151762	150159248
ASHG19A3A036659	148.106	105.845	7.22211	6.50155	164.865	121.881	157.571	158.891	104.01	54.6345	7.18495	7.20095	7.28043	7.16931	6.91465	5.42071	noncoding	G43227		misc_RNA	103	chr8	+	66514940	66515043		AAACACATCTGGTTCTGGCAGCAAGTTATATTATGCATTTAGAGCAATAGGTGCCCTGAA	natural antisense	NM_018120	ARMC1	armadillo repeat-containing protein 1	-	66514690	66546452
ASHG19A3A054475	384.711	520.609	8.6595	8.9464	420.543	382.494	351.096	497.081	513.547	551.2	8.59977	8.87111	8.50763	8.69884	9.01449	9.12588	noncoding	uc002dxm.2	LOC23117	UCSC_knowngene	1138	chr16	+	30234297	30235813	uc002djn.3,uc002dit.2,	TTTGGGTGATGATGGTTCCACGTCAGCGGCCCTCCGCCTCTTGGGTTTGCGTGACGGTTC	intergenic
ASHG19A3A032209	71.2541	89.2419	6.1247	6.46416	82.9108	65.2082	65.6433	98.5271	82.7857	86.4131	6.14122	6.29586	5.93703	6.5383	6.61786	6.23631	noncoding	ENST00000392260	RP11-472G23.7	Ensembl	808	chr6	+	150363681	150364489		ATGATTCTGTGGATTACCAGACATTGTGGTAGGGAAAGGACTCACTTTCTCATCCCATGG	intergenic
ASHG19A3A007646	304.34	310.713	8.09308	8.21683	546.687	187.081	179.251	290.111	271.038	370.99	8.98631	7.81705	7.47588	7.98005	8.14751	8.52291	noncoding	NR_028388	FUS	RefSeq_NR	5084	chr16	+	31191430	31206190		TCTTCTTATGGCCAGAGCCAGAACACAGGCTATGGAACTCAGTCAACTCCCCAGGGATAT	exon sense-overlapping	NM_001170634	FUS	RNA-binding protein FUS isoform 2	+	31191430	31206192
ASHG19A3A007646	304.34	310.713	8.09308	8.21683	546.687	187.081	179.251	290.111	271.038	370.99	8.98631	7.81705	7.47588	7.98005	8.14751	8.52291	noncoding	NR_028388	FUS	RefSeq_NR	5084	chr16	+	31191430	31206190		TCTTCTTATGGCCAGAGCCAGAACACAGGCTATGGAACTCAGTCAACTCCCCAGGGATAT	exon sense-overlapping	NM_004960	FUS	RNA-binding protein FUS isoform 1	+	31191430	31206192
ASHG19A3A007646	304.34	310.713	8.09308	8.21683	546.687	187.081	179.251	290.111	271.038	370.99	8.98631	7.81705	7.47588	7.98005	8.14751	8.52291	noncoding	NR_028388	FUS	RefSeq_NR	5084	chr16	+	31191430	31206190		TCTTCTTATGGCCAGAGCCAGAACACAGGCTATGGAACTCAGTCAACTCCCCAGGGATAT	exon sense-overlapping	NM_001170937	FUS	RNA-binding protein FUS isoform 3	+	31191430	31206192
ASHG19A3A024338	89.8931	69.0301	6.4288	6.00946	95.7676	58.4189	115.493	83.3589	30.9634	92.768	6.36036	6.13324	6.7928	6.32854	5.34842	6.3514	noncoding	uc003hii.3	AK027257	UCSC_knowngene	2546	chr4	-	75881183	75895572		AATCTGCTCCCAGGCCAAGACAATACAACCAAATCATCTGGATGCAAGTCAAGCTATGAG	intronic antisense	NM_015393	PARM1	prostate androgen-regulated mucin-like protein 1	+	75858284	75975325
ASHG19A3L0000103	795.362	705.398	9.71623	9.33404	758.633	693.406	934.049	858.003	461.667	796.525	9.47801	9.72205	9.94864	9.44736	8.85729	9.69746	noncoding	BF511988	lincRNA-TOMM20-1	lincRNA	521	chr1	+	235062091	235062598		ATTTACTTGAAAGAGACCTCATGCCAAAAAATGCATAGCATCATCCCCCACCTGCTCAGT	intergenic
ASHG19A3A013701	53.8639	34.0115	5.6874	4.94837	70.4392	38.7263	52.4263	42.5605	12.763	46.7109	5.8773	5.5747	5.61022	5.46779	4.24128	5.13604	noncoding	uc002sbr.2	BC071802	UCSC_knowngene	1674	chr2	-	62296591	62374016		ACCTGGAACCCTGATTCTTCTCAAACTTGGCCTCTAATATCCAACGGGACATAACATCTG	intronic antisense	NM_152516	COMMD1	COMM domain-containing protein 1	+	62132802	62363205
ASHG19A3A015205	337.224	272.109	8.41292	7.98694	339.913	228.448	443.312	318.271	161.317	336.74	8.28527	8.11329	8.84021	8.11067	7.48278	8.36738	noncoding	ENST00000458377	AC005237.4	Ensembl	559	chr2	-	241955015	242003533		TCTGCTGTCTCCCAGCGCCTGCCACTCAGCAGAGGCCGTCTGCAACCCACAACTATTGCT	natural antisense	NM_001080437	SNED1	"sushi, nidogen and EGF-like domain-containing"	+	241938254	242033643
ASHG19A3A007593	51.9699	71.4263	5.60129	6.04556	49.6626	35.123	71.1242	73.0233	92.251	49.0047	5.3075	5.44374	6.05263	6.16145	6.75747	5.21777	noncoding	NR_027910	CALB2	RefSeq_NR	1431	chr16	+	71392625	71424339		AATTGGGCCTCTCAGAGATGTCCCGGGCATGAAGCTGACCTCAGAGGAGTTTAACGCGAT	exon sense-overlapping	NM_001740	CALB2	calretinin isoform 1	+	71392615	71424342
ASHG19A3A007593	51.9699	71.4263	5.60129	6.04556	49.6626	35.123	71.1242	73.0233	92.251	49.0047	5.3075	5.44374	6.05263	6.16145	6.75747	5.21777	noncoding	NR_027910	CALB2	RefSeq_NR	1431	chr16	+	71392625	71424339		AATTGGGCCTCTCAGAGATGTCCCGGGCATGAAGCTGACCTCAGAGGAGTTTAACGCGAT	exon sense-overlapping	NM_007088	CALB2	calretinin isoform 22k	+	71392615	71424342
ASHG19A3A020171	500.13	528.725	9.04137	8.87613	466.829	534.218	499.345	613.226	658.932	314.018	8.75605	9.34924	9.01882	8.99725	9.36092	8.27023	noncoding	uc010gto.2	LOC96610	UCSC_knowngene	3179	chr22	+	22652462	22664057		AAGCCACTGGGTTGCAAGTTCAGATGGTCTTTCTTGTTTTTCTTAGCTAATTGTAAGTAA	intergenic
CUST_913_PI426073487	32.454	30.957	4.85161	4.88508	22.8106	30.2121	44.3393	18.6389	39.5768	34.6555	3.93809	5.23846	5.37828	4.40033	5.66432	4.59058	noncoding	uc.434-	uc.434	UCR	249	chr18	-	44770787	44771036		TTATACAAATTAAATGAAACCACCTTTTACTGATTGCTAAATGTCTCCAAGGGGTTTGGG	intergenic
ASHG19A3A007590	27.627	50.8029	4.66905	5.67334	28.4642	34.7064	19.7103	49.1087	46.9468	56.3531	4.34792	5.42731	4.23192	5.65856	5.88449	5.47696	noncoding	NR_027878	ADAM9	RefSeq_NR	4005	chr8	+	38854504	38962777		ATGTTCAGAAAAAGTGTCATGGACATGGGAAATGAATACTGCATTGAGGGACGGACTTCT	exon sense-overlapping	NM_003816	ADAM9	disintegrin and metalloproteinase	+	38854504	38962779
ASHG19A3A007590	27.627	50.8029	4.66905	5.67334	28.4642	34.7064	19.7103	49.1087	46.9468	56.3531	4.34792	5.42731	4.23192	5.65856	5.88449	5.47696	noncoding	NR_027878	ADAM9	RefSeq_NR	4005	chr8	+	38854504	38962777		ATGTTCAGAAAAAGTGTCATGGACATGGGAAATGAATACTGCATTGAGGGACGGACTTCT	bidirectional	NM_031940	TM2D2	TM2 domain-containing protein 2 isoform b	-	38846326	38854041
ASHG19A3A007590	27.627	50.8029	4.66905	5.67334	28.4642	34.7064	19.7103	49.1087	46.9468	56.3531	4.34792	5.42731	4.23192	5.65856	5.88449	5.47696	noncoding	NR_027878	ADAM9	RefSeq_NR	4005	chr8	+	38854504	38962777		ATGTTCAGAAAAAGTGTCATGGACATGGGAAATGAATACTGCATTGAGGGACGGACTTCT	bidirectional	NM_001024380	TM2D2	TM2 domain-containing protein 2 isoform b	-	38846326	38854041
ASHG19A3A007590	27.627	50.8029	4.66905	5.67334	28.4642	34.7064	19.7103	49.1087	46.9468	56.3531	4.34792	5.42731	4.23192	5.65856	5.88449	5.47696	noncoding	NR_027878	ADAM9	RefSeq_NR	4005	chr8	+	38854504	38962777		ATGTTCAGAAAAAGTGTCATGGACATGGGAAATGAATACTGCATTGAGGGACGGACTTCT	bidirectional	NM_001024381	TM2D2	TM2 domain-containing protein 2 isoform b	-	38846326	38854041
ASHG19A3A007590	27.627	50.8029	4.66905	5.67334	28.4642	34.7064	19.7103	49.1087	46.9468	56.3531	4.34792	5.42731	4.23192	5.65856	5.88449	5.47696	noncoding	NR_027878	ADAM9	RefSeq_NR	4005	chr8	+	38854504	38962777		ATGTTCAGAAAAAGTGTCATGGACATGGGAAATGAATACTGCATTGAGGGACGGACTTCT	bidirectional	NM_078473	TM2D2	TM2 domain-containing protein 2 isoform a	-	38846326	38854041
ASHG19A3H0000205	20757.8	22731.1	14.3874	14.3869	17546.6	21663	23064	29642.2	18567.8	19983.2	14.1586	14.5531	14.4504	14.4902	14.1874	14.483	noncoding	nc-HOXC10-129-	nc-HOXC10-129	HOX cluster	260	chr12	+	54378513	54378773		CTCCACCCCTCTACCTCCCCTGCCGCCCGGGGGGCGCTTCCTTTGTTCGCGGGGAAGGGC	intergenic
ASHG19A3A043970	387.173	472.329	8.6618	8.78745	341.607	382.725	437.186	551.071	343.551	522.366	8.29179	8.87164	8.82198	8.8488	8.46535	9.04822	noncoding	X98261		NRED	686	chr10	+	58118391	58120977		AAACTCAACCAGGATCTTGGCTGGCAGTTCTGCCTCCTCCTGCAGGCCTACAGGTTCCAA	natural antisense	NM_001005413	ZWINT	ZW10 interactor isoform b	-	58117198	58121034
ASHG19A3A043970	387.173	472.329	8.6618	8.78745	341.607	382.725	437.186	551.071	343.551	522.366	8.29179	8.87164	8.82198	8.8488	8.46535	9.04822	noncoding	X98261		NRED	686	chr10	+	58118391	58120977		AAACTCAACCAGGATCTTGGCTGGCAGTTCTGCCTCCTCCTGCAGGCCTACAGGTTCCAA	natural antisense	NM_032997	ZWINT	ZW10 interactor isoform a	-	58117198	58121034
ASHG19A3A043970	387.173	472.329	8.6618	8.78745	341.607	382.725	437.186	551.071	343.551	522.366	8.29179	8.87164	8.82198	8.8488	8.46535	9.04822	noncoding	X98261		NRED	686	chr10	+	58118391	58120977		AAACTCAACCAGGATCTTGGCTGGCAGTTCTGCCTCCTCCTGCAGGCCTACAGGTTCCAA	natural antisense	NM_007057	ZWINT	ZW10 interactor isoform a	-	58117198	58121034
ASHG19A3A037406	408.592	808.068	8.71176	9.55589	509.369	285.129	431.278	713.514	664.34	1046.35	8.88938	8.44272	8.80316	9.19632	9.37148	10.0999	noncoding	ENST00000415209	AL591471.1	Ensembl	141	chr9	-	42553922	42554063		TGGGCAGAGGCACTCCTCACTTCCCAGGGGCTGCGTATGAATCACAATGTAGGGGATAAA	intergenic
ASHG19A3A019508	924.166	862.489	9.93636	9.64902	1044.6	784.764	943.133	1000.36	832.402	754.702	9.95412	9.89354	9.96143	9.6661	9.67122	9.60973	noncoding	ENST00000437860	AC007050.14	Ensembl	327	chr22	-	21051047	21053224		AGGCAGTCAATAAGATGTCCCTGCACAACCTTGCCACTGTCTTTGGCCCCATGCTGCTCC	intergenic
ASHG19A3H0000094	19652.1	24675.4	14.32	14.5067	21862.3	16682.8	20411.2	30813.2	22628.7	20584.3	14.4956	14.1787	14.2856	14.5424	14.4592	14.5184	noncoding	nc-HOXB9-193-	nc-HOXB9-193	HOX cluster	858	chr17	-	46768301	46769159	ENST00000461606,	CAGAAAATGTTGACATTACTCTGAAGGGATGCACAGTTATTGTGAAGGGCCCCAGAGGAA	intergenic
ASHG19A3A015288	49.3305	39.0111	5.56994	4.98697	51.801	39.7697	56.4209	71.0952	15.5957	30.3424	5.37692	5.61377	5.71912	6.12731	4.49107	4.34253	noncoding	ENST00000492300	RP11-734K21.3	Ensembl	368	chr2	+	9255325	9257013		CCTGGCTCTGAGAAGAAGCTACAAAACACAGTAGAAGAAAAAGAAAACAGTCTTTTAAAG	intergenic
ASHG19A3A023817	555.46	700.794	9.17509	9.32845	600.701	409.403	656.275	733.626	835.299	533.458	9.13159	8.96631	9.42736	9.23101	9.67588	9.07846	noncoding	NR_002451	ABCA11P	RefSeq_NR	1895	chr4	-	419223	467998		CCTGCGGGTATTGGATGATTCGTAGCTAAGACTTCGCGACACCCTTGAAGCTGAGAAATG	exon sense-overlapping	NM_133474	ZNF721	zinc finger protein 721	-	433778	493442
ASHG19A3A024621	53.8762	29.0054	5.65312	4.84759	43.6903	70.7303	47.208	28.623	25.8096	32.5837	5.0858	6.41063	5.46293	4.94848	5.12057	4.47372	noncoding	ENST00000511219	RP11-269F21.3	Ensembl	583	chr4	-	112748036	112993854		CTGGAGTTTCAATCTTGCTATCTTAACAAGAACAGAGGGAGAACAAAGAATAAAACAAGA	intergenic
ASHG19A3A054851	580.239	472.119	9.19681	8.80312	842.101	456.805	441.81	445.186	405.714	565.458	9.62677	9.12974	8.83394	8.55245	8.68989	9.16701	noncoding	uc002fih.2	AK057887	UCSC_knowngene	3732	chr16	+	84696933	84700665		TTTAACATGAACAGAATGTGTGGTTCTGAAGGTGTGTGGGGGTCTCAAGAAATTGTCCTT	intergenic
ASHG19A3A031700	388.239	647.575	8.63518	9.25445	442.882	447.171	274.665	658.475	691.96	592.291	8.67162	9.09762	8.13629	9.09567	9.42384	9.24383	noncoding	ENST00000402650	RP11-789A7.1	Ensembl	695	chr6	+	71874778	71875473	NM_006330,ENST00000513113,	TGTCAACAGGAAATGATGAATGTCAAGCAATTCATTGATAAACTCCTACCTCCAATTGAT	intergenic
ASHG19A3A053405	43.496	40.2125	5.26747	5.29919	65.9441	43.9744	20.5695	41.183	23.7977	55.6568	5.76476	5.74742	4.29023	5.42269	5.02089	5.45399	noncoding	NR_027274	LOC100128788	RefSeq_NR	1371	chr16	-	2787076	2794798		AAACTGGGTTCACACAACAAGCTCGGACTCCTCTTAACACTCCTGATTGGTGACATTATG	intergenic
ASHG19A3A011559	33260.5	38890	15.0598	15.2002	36154.7	37047.8	26578.9	37128.9	42261.3	37279.8	15.2016	15.3381	14.6397	14.8102	15.3554	15.4351	noncoding	ENST00000436287	ACTBP11	Ensembl	1126	chr1	-	224051427	224052553		ATGAAACTACCTTCAACTCCATCACGAAGTGTGACGTGGACATCTGCAAAGACCTGTACT	intergenic
ASHG19A3A046706	398.78	332.626	8.45614	8.2478	488.002	566.642	141.695	445.263	195.205	357.41	8.81881	9.43292	7.1167	8.55282	7.72825	8.46234	noncoding	ENST00000511464	AP000867.14	Ensembl	255	chr11	+	71279725	71279980	ENST00000502328,	AGTGCAGTTGCTGCAAACTCTGCTGCTGCTCCTCAGGCTGTGAATCAACCTGCTCCCAGT	intergenic
ASHG19A3A051162	47.7205	53.2998	5.36704	5.72091	64.9044	58.6402	19.6169	61.0431	40.2507	58.6056	5.73637	6.13919	4.22556	5.9355	5.68585	5.54138	noncoding	uc001ymn.2	BX161461	UCSC_knowngene	1557	chr14	-	103653558	103655365		AATCCCACAGGAGCTGTCGCTGATCTTTGTCCTCTATTCGCTGAAATAAAGTTCACCATG	intergenic
ASHG19A3A054444	6075.12	7063.61	12.629	12.6433	6353.42	6317.48	5554.47	8774.84	4084.73	8331.26	12.635	12.7918	12.4601	12.7352	11.983	13.2116	noncoding	ENST00000355407	AC009093.1	Ensembl	465	chr16	+	29260172	29260639		TTTTCTCTTCTAAGAACACTTGTCATTGAATTCACAGCCCTCCCTACTTCAGAACAATCT	intergenic
ASHG19A3A035500	3016.75	3560.38	11.6443	11.6456	3108.9	3052.46	2888.88	4388.94	2140.38	4151.81	11.5856	11.7853	11.562	11.7414	11.0284	12.1671	noncoding	uc003wsr.1	CR590086	UCSC_knowngene	1374	chr8	-	9412656	9414030		AGGTGTCCCCTTGAGCTCTTGTCCCTTCCCTATAATTTTTCTCACCCTATGTGCTTTAAT	natural antisense	NM_003747	TNKS	tankyrase-1	+	9413444	9639856
ASHG19A3A010177	127405	131740	16.9253	17.01	117058	113600	151556	168374	121997	104849	16.8923	16.8901	16.9935	17.0646	17.0535	16.912	noncoding	ENST00000494882	RP11-681N23.1	Ensembl	321	chr18	-	13919601	13919922	NM_021029,NM_001001,ENST00000490372,ENST00000451203,ENST00000443749,ENST00000413334,ENST00000399253,	TGCAAGCATTTTGAACTGGGAGGAGATAAGAAGAGAAAGGGCCAAGTGATCCCGTTCTAA	intergenic
ASHG19A3A008754	137.872	115.521	7.10192	6.83826	134.974	107.405	171.239	122.994	104.354	119.214	6.88589	7.01025	7.40963	6.83251	6.91866	6.76363	noncoding	uc002jis.3	BC039327	UCSC_knowngene	2060	chr17	-	69093914	69198318		CTTTAAATACTCATGTCACATTTGTGCTGTTGCCAATGCTTCTCAGACCCTCCAGATGAG	intergenic
ASHG19A3L0003197	49.1643	51.2901	5.53556	5.61167	71.5267	33.9734	41.9927	25.306	54.7497	73.8145	5.90478	5.39911	5.30278	4.78632	6.08167	5.96701	noncoding	BU533451	lincRNA-ATP6V1C1-2	lincRNA	834	chr8	-	104091398	104092160		ACAAAAAACCAAGAAAGAAAGTGGGGGGTGGGATACTCTTACATCAAGAACCGCTTCTCC	intergenic
ASHG19A3A022639	32.9323	29.457	4.90783	4.83308	25.1484	32.1936	41.455	21.3544	36.191	30.8256	4.11609	5.32282	5.28459	4.57192	5.55429	4.37302	noncoding	uc003cys.1	BC033528	UCSC_knowngene	2624	chr3	+	50297734	50300789		ATAATTGCTCCGGCTACTGATGTGGTGGGAACTTTGGTATTTTTAACCCATTTGGGGGGT	intergenic
ASHG19A3A040172	15357.6	15958.5	13.9758	13.8955	16226.2	14874.8	14971.7	17263	16090.2	14522.3	14.0497	14.0022	13.8753	13.6932	13.9752	14.0182	noncoding	ENST00000404582	RP11-568G11.3	Ensembl	967	chr1	+	220426911	220427878	NM_206839,NM_006792,NM_006791,	AGAATTCTGCAACTTTGTTTAGTGCCAGCGATTATGAAGTGGCTCCTCCTGAGTACCATC	intronic antisense	NM_012414	RAB3GAP2	rab3 GTPase-activating protein non-catalytic	-	220321609	220445843
ASHG19A3L0000181	116.67	104.507	6.86684	6.69219	109.178	124.117	116.714	109.818	100.2	103.501	6.56169	7.22742	6.8114	6.68148	6.86378	6.53131	noncoding	AK309032	lincRNA-LMO4-3	lincRNA	1152	chr1	+	87678351	87717014		GTTTCTCTTTTCTCTCTGAGAATGTTAGACCTCTGATCTAATTCTCCACTGCTTCCTGCT	intergenic
ASHG19A3A008459	547.429	575.886	9.09613	9.03547	783.277	519.497	339.515	557.015	357.224	813.417	9.52309	9.30935	8.45595	8.86356	8.51661	9.72625	noncoding	BC018035		NRED	458	chr17	-	43921245	43972139		GGCGAGGACGGGAGAGGACAGCGGAGGAGGAGAAGGTGGCTGTGGTGGCGGCGGCAGAAG	natural antisense	NM_001203251	MAPT	microtubule-associated protein tau isoform 7	+	43971747	44105699
ASHG19A3A008459	547.429	575.886	9.09613	9.03547	783.277	519.497	339.515	557.015	357.224	813.417	9.52309	9.30935	8.45595	8.86356	8.51661	9.72625	noncoding	BC018035		NRED	458	chr17	-	43921245	43972139		GGCGAGGACGGGAGAGGACAGCGGAGGAGGAGAAGGTGGCTGTGGTGGCGGCGGCAGAAG	natural antisense	NM_005910	MAPT	microtubule-associated protein tau isoform 2	+	43971747	44105699
ASHG19A3A008459	547.429	575.886	9.09613	9.03547	783.277	519.497	339.515	557.015	357.224	813.417	9.52309	9.30935	8.45595	8.86356	8.51661	9.72625	noncoding	BC018035		NRED	458	chr17	-	43921245	43972139		GGCGAGGACGGGAGAGGACAGCGGAGGAGGAGAAGGTGGCTGTGGTGGCGGCGGCAGAAG	natural antisense	NM_016841	MAPT	microtubule-associated protein tau isoform 4	+	43971747	44105699
ASHG19A3A008459	547.429	575.886	9.09613	9.03547	783.277	519.497	339.515	557.015	357.224	813.417	9.52309	9.30935	8.45595	8.86356	8.51661	9.72625	noncoding	BC018035		NRED	458	chr17	-	43921245	43972139		GGCGAGGACGGGAGAGGACAGCGGAGGAGGAGAAGGTGGCTGTGGTGGCGGCGGCAGAAG	natural antisense	NM_016835	MAPT	microtubule-associated protein tau isoform 1	+	43971747	44105699
ASHG19A3A008459	547.429	575.886	9.09613	9.03547	783.277	519.497	339.515	557.015	357.224	813.417	9.52309	9.30935	8.45595	8.86356	8.51661	9.72625	noncoding	BC018035		NRED	458	chr17	-	43921245	43972139		GGCGAGGACGGGAGAGGACAGCGGAGGAGGAGAAGGTGGCTGTGGTGGCGGCGGCAGAAG	natural antisense	NM_001203252	MAPT	microtubule-associated protein tau isoform 8	+	43971747	44105699
ASHG19A3A008459	547.429	575.886	9.09613	9.03547	783.277	519.497	339.515	557.015	357.224	813.417	9.52309	9.30935	8.45595	8.86356	8.51661	9.72625	noncoding	BC018035		NRED	458	chr17	-	43921245	43972139		GGCGAGGACGGGAGAGGACAGCGGAGGAGGAGAAGGTGGCTGTGGTGGCGGCGGCAGAAG	natural antisense	NM_001123066	MAPT	microtubule-associated protein tau isoform 6	+	43971747	44105699
ASHG19A3A008459	547.429	575.886	9.09613	9.03547	783.277	519.497	339.515	557.015	357.224	813.417	9.52309	9.30935	8.45595	8.86356	8.51661	9.72625	noncoding	BC018035		NRED	458	chr17	-	43921245	43972139		GGCGAGGACGGGAGAGGACAGCGGAGGAGGAGAAGGTGGCTGTGGTGGCGGCGGCAGAAG	natural antisense	NM_016834	MAPT	microtubule-associated protein tau isoform 3	+	43971747	44105699
ASHG19A3A008459	547.429	575.886	9.09613	9.03547	783.277	519.497	339.515	557.015	357.224	813.417	9.52309	9.30935	8.45595	8.86356	8.51661	9.72625	noncoding	BC018035		NRED	458	chr17	-	43921245	43972139		GGCGAGGACGGGAGAGGACAGCGGAGGAGGAGAAGGTGGCTGTGGTGGCGGCGGCAGAAG	natural antisense	NM_001123067	MAPT	microtubule-associated protein tau isoform 5	+	43971747	44105699
ASHG19A3A008459	547.429	575.886	9.09613	9.03547	783.277	519.497	339.515	557.015	357.224	813.417	9.52309	9.30935	8.45595	8.86356	8.51661	9.72625	noncoding	BC018035		NRED	458	chr17	-	43921245	43972139		GGCGAGGACGGGAGAGGACAGCGGAGGAGGAGAAGGTGGCTGTGGTGGCGGCGGCAGAAG	intronic antisense	NM_175882	IMP5	signal peptide peptidase-like 2C precursor	+	43922255	43924438
ASHG19A3A043980	1700.6	1542.19	10.7701	10.3793	1877.29	2094.73	1129.79	2438.44	1119.66	1068.45	10.8246	11.2702	10.2156	10.92	10.0882	10.1298	noncoding	AK130049		NRED	2232	chr10	+	60588954	60591182		GATGCAATGAAGGGAATATGACACTACAGTATACAGAGTTGTTGTTATATGATGCACAAA	intergenic
ASHG19A3A007656	48.6643	75.8468	5.54845	6.06431	50.1361	39.3512	56.5057	51.2496	124.248	52.0431	5.3235	5.59958	5.72227	5.71403	7.14492	5.33396	noncoding	NR_028412	APOC1P1	RefSeq_NR	939	chr19	+	45430059	45434643		GTGGTTCTGTCGATCGTCTTGGAAGCCAGGCGTTGTGGTGCGCGCTTGGCTACTTGGGAG	intergenic
ASHG19A3A054857	218.263	234.432	7.80218	7.80254	253.357	192.725	208.707	230.789	160.427	312.08	7.83849	7.85996	7.70809	7.67164	7.47456	8.26143	noncoding	ENST00000393255	AC025280.1	Ensembl	399	chr16	+	84954082	84954483		ACTCCCGCCAACAGCAGCCGTTCCCCTAACTATAAGATGCTCAAGGAGGAGCAAGAGGTG	intergenic
ASHG19A3A022344	591.333	653.432	9.28112	9.18867	571.986	669.728	532.285	958.257	513.188	488.851	9.05496	9.67334	9.11504	9.6057	9.01284	8.94745	noncoding	ENST00000412769	RP11-329A14.1	Ensembl	1257	chr1	+	48901638	48902895	NM_018571,	CCTTGGACTGAGCCAGAATGTGATTTTCCTGATGAAAAAGACTCATACTTGGAATTCTAG	intronic antisense	NM_019073	SPATA6	spermatogenesis-associated protein 6 precursor	-	48761043	48937876
ASHG19A3A050245	312.862	419.21	8.33115	8.52245	395.411	260.455	282.721	551.157	471.436	235.038	8.50555	8.3085	8.1794	8.84892	8.88859	7.82983	noncoding	ENST00000452680	RP11-485H8.2	Ensembl	848	chr1	-	116399584	116400440		AACTTTGGTGGTGGTCATGGAGGTAGTTTTTGGAATGACAACTTTGGTCATGGAGGAAAC	intergenic
ASHG19A3A026980	940.516	711.303	9.91277	9.26439	825.336	706.836	1289.38	840.35	903.786	389.774	9.59626	9.74365	10.3984	9.4106	9.78996	8.59262	noncoding	AK092482		RNAdb	2386	chr5	-	76723251	76725632		GCATGGCACAACATACTGCATGGGCTTACACCCAGAAAATTTGGATTTTAATAAAAATTT	natural antisense	NM_001029854	PDE8B	high affinity cAMP-specific and IBMX-insensitive	+	76506705	76724080
ASHG19A3A026980	940.516	711.303	9.91277	9.26439	825.336	706.836	1289.38	840.35	903.786	389.774	9.59626	9.74365	10.3984	9.4106	9.78996	8.59262	noncoding	AK092482		RNAdb	2386	chr5	-	76723251	76725632		GCATGGCACAACATACTGCATGGGCTTACACCCAGAAAATTTGGATTTTAATAAAAATTT	natural antisense	NM_001029851	PDE8B	high affinity cAMP-specific and IBMX-insensitive	+	76506705	76724080
ASHG19A3A026980	940.516	711.303	9.91277	9.26439	825.336	706.836	1289.38	840.35	903.786	389.774	9.59626	9.74365	10.3984	9.4106	9.78996	8.59262	noncoding	AK092482		RNAdb	2386	chr5	-	76723251	76725632		GCATGGCACAACATACTGCATGGGCTTACACCCAGAAAATTTGGATTTTAATAAAAATTT	natural antisense	NM_003719	PDE8B	high affinity cAMP-specific and IBMX-insensitive	+	76506705	76724080
ASHG19A3A026980	940.516	711.303	9.91277	9.26439	825.336	706.836	1289.38	840.35	903.786	389.774	9.59626	9.74365	10.3984	9.4106	9.78996	8.59262	noncoding	AK092482		RNAdb	2386	chr5	-	76723251	76725632		GCATGGCACAACATACTGCATGGGCTTACACCCAGAAAATTTGGATTTTAATAAAAATTT	natural antisense	NM_001029853	PDE8B	high affinity cAMP-specific and IBMX-insensitive	+	76506705	76724080
ASHG19A3A026980	940.516	711.303	9.91277	9.26439	825.336	706.836	1289.38	840.35	903.786	389.774	9.59626	9.74365	10.3984	9.4106	9.78996	8.59262	noncoding	AK092482		RNAdb	2386	chr5	-	76723251	76725632		GCATGGCACAACATACTGCATGGGCTTACACCCAGAAAATTTGGATTTTAATAAAAATTT	natural antisense	NM_001029852	PDE8B	high affinity cAMP-specific and IBMX-insensitive	+	76506705	76724080
ASHG19A3A007207	205.377	174.418	7.70765	7.41279	212.89	166.595	236.647	189.396	148.928	184.929	7.5702	7.64512	7.90762	7.40542	7.37702	7.45594	noncoding	NR_023385	RNF216L	RefSeq_NR	2155	chr7	+	5013615	5037798		AGGACACTATGCAATCACCCGAAAGGGGTTGGCATCTGCACATCCTTCCTGGGCATCTCG	intergenic
ASHG19A3A025851	33178.1	36427.6	15.0399	15.0539	31673	26625.6	41235.9	42660.4	42399.7	24222.6	15.0045	14.8406	15.2747	15.0201	15.3593	14.7822	noncoding	ENST00000413177	RP11-289C17.1	Ensembl	1513	chr4	+	103817881	103819394	ENST00000452851,ENST00000445594,ENST00000428454,ENST00000426076,	AAAGGTATAGCTGTACCACAAGACCACCAAGCTAAAGAGGCTGCCCAGAAAGCAGTTAAT	intronic antisense	NM_001100874	NHEDC1	sodium/hydrogen exchanger-like domain-containing	-	103806204	103940896
ASHG19A3L0001667	52.4061	37.8239	5.61584	5.18461	56.2648	32.7876	68.1658	39.2505	19.4199	54.8013	5.50934	5.34842	5.98977	5.36095	4.76623	5.42666	noncoding	chr5:58234093-58248293-	lincRNA-RAB3C-2	lincRNA	14201	chr5	-	58234093	58248293		AATGGCTATCCTCCATCACAGCTGAAGAATGATCACACAGAGAACCGAGAAATGAGTCTC	intergenic
ASHG19A3L0001385	84.4919	72.9411	6.36965	6.13011	86.0559	65.64	101.78	91.3642	40.5401	86.919	6.20021	6.30522	6.60351	6.44929	5.69613	6.24492	noncoding	AF130085		misc_RNA	2359	chr3	-	40993412	41278958		CCAAAAGAAACATGGTTAACAAACAGGGCATTCTCCTCTGTAAAGTTTGTGAAATCATTT	natural antisense	NM_001098210	CTNNB1	catenin beta-1	+	41240941	41281939
ASHG19A3L0001385	84.4919	72.9411	6.36965	6.13011	86.0559	65.64	101.78	91.3642	40.5401	86.919	6.20021	6.30522	6.60351	6.44929	5.69613	6.24492	noncoding	AF130085		misc_RNA	2359	chr3	-	40993412	41278958		CCAAAAGAAACATGGTTAACAAACAGGGCATTCTCCTCTGTAAAGTTTGTGAAATCATTT	natural antisense	NM_001098209	CTNNB1	catenin beta-1	+	41240941	41281939
ASHG19A3L0001385	84.4919	72.9411	6.36965	6.13011	86.0559	65.64	101.78	91.3642	40.5401	86.919	6.20021	6.30522	6.60351	6.44929	5.69613	6.24492	noncoding	AF130085		misc_RNA	2359	chr3	-	40993412	41278958		CCAAAAGAAACATGGTTAACAAACAGGGCATTCTCCTCTGTAAAGTTTGTGAAATCATTT	natural antisense	NM_001904	CTNNB1	catenin beta-1	+	41240941	41281939
ASHG19A3A041717	50.5278	58.7289	5.60053	5.42792	67.0851	40.9478	43.5504	119.933	20.9583	35.2953	5.7953	5.65134	5.35494	6.79814	4.86137	4.62425	noncoding	ENST00000433225	AC151960.1	Ensembl	199	chrX	+	152415691	152416269		CCCATATCCACTCAACACATTCACTGACAAACTCGCTCACACAGGGTCATCTGATTGTAA	intergenic
ASHG19A3A015096	403.139	306.631	8.69902	8.15942	316.371	389.469	503.577	383.47	201.015	335.409	8.17274	8.89405	9.03026	8.35569	7.76262	8.35996	noncoding	AF085934		misc_RNA	449	chr2	-	231330480	231330918		TGGGATCCTGCCCAGCTCTCTCCATAATCCTCTGTGTGTATTATTTGGAAATGCCTCTTT	intronic antisense	NM_001206701	SP100	nuclear autoantigen Sp-100 isoform 3	+	231280870	231372861
ASHG19A3A015096	403.139	306.631	8.69902	8.15942	316.371	389.469	503.577	383.47	201.015	335.409	8.17274	8.89405	9.03026	8.35569	7.76262	8.35996	noncoding	AF085934		misc_RNA	449	chr2	-	231330480	231330918		TGGGATCCTGCCCAGCTCTCTCCATAATCCTCTGTGTGTATTATTTGGAAATGCCTCTTT	intronic antisense	NM_001206703	SP100	nuclear autoantigen Sp-100 isoform 5	+	231280870	231335250
ASHG19A3A015096	403.139	306.631	8.69902	8.15942	316.371	389.469	503.577	383.47	201.015	335.409	8.17274	8.89405	9.03026	8.35569	7.76262	8.35996	noncoding	AF085934		misc_RNA	449	chr2	-	231330480	231330918		TGGGATCCTGCCCAGCTCTCTCCATAATCCTCTGTGTGTATTATTTGGAAATGCCTCTTT	intronic antisense	NM_001206704	SP100	nuclear autoantigen Sp-100 isoform 6	+	231281470	231335250
ASHG19A3A015096	403.139	306.631	8.69902	8.15942	316.371	389.469	503.577	383.47	201.015	335.409	8.17274	8.89405	9.03026	8.35569	7.76262	8.35996	noncoding	AF085934		misc_RNA	449	chr2	-	231330480	231330918		TGGGATCCTGCCCAGCTCTCTCCATAATCCTCTGTGTGTATTATTTGGAAATGCCTCTTT	intronic antisense	NM_001080391	SP100	nuclear autoantigen Sp-100 isoform 1	+	231280870	231410317
ASHG19A3A015096	403.139	306.631	8.69902	8.15942	316.371	389.469	503.577	383.47	201.015	335.409	8.17274	8.89405	9.03026	8.35569	7.76262	8.35996	noncoding	AF085934		misc_RNA	449	chr2	-	231330480	231330918		TGGGATCCTGCCCAGCTCTCTCCATAATCCTCTGTGTGTATTATTTGGAAATGCCTCTTT	intronic antisense	NM_001206702	SP100	nuclear autoantigen Sp-100 isoform 4	+	231280870	231335250
ASHG19A3A015096	403.139	306.631	8.69902	8.15942	316.371	389.469	503.577	383.47	201.015	335.409	8.17274	8.89405	9.03026	8.35569	7.76262	8.35996	noncoding	AF085934		misc_RNA	449	chr2	-	231330480	231330918		TGGGATCCTGCCCAGCTCTCTCCATAATCCTCTGTGTGTATTATTTGGAAATGCCTCTTT	intronic antisense	NM_003113	SP100	nuclear autoantigen Sp-100 isoform 2	+	231280870	231381244
ASHG19A3A032809	1444.44	1851.1	10.5532	10.7644	1890.45	1081.47	1361.4	1816.3	1947.64	1789.35	10.833	10.3546	10.472	10.4978	10.8992	10.896	noncoding	ENST00000444843	CTD-2021A8.2	Ensembl	739	chr7	-	51454059	51454798	ENST00000434161,ENST00000426314,	TTGACTTTTGGTGGCCTCTTCAGGCCCAGAACTTGACCTCCAGTCGGCCTTGGCAGGCCC	intergenic
ASHG19A3A048103	7656.21	8609.48	12.95	12.9312	7725.01	5951.3	9292.32	11672.4	8476.46	5679.54	12.9515	12.7193	13.1791	13.1204	13.0382	12.635	noncoding	ENST00000495697	RP11-18C24.2	Ensembl	534	chr12	-	121031817	121032351		AACACATCAATCTGGGTATCAAATATGACCCAAGTGTGGGTGTCTATGGCCTGGACTTCT	intergenic
ASHG19A3A000494	257.406	258.321	8.05873	7.93834	251.153	237.316	283.749	310.784	178.38	285.801	7.82315	8.16696	8.18607	8.07601	7.61639	8.12262	noncoding	ENST00000512530	AC007497.1	Ensembl	1920	chr16	+	53676109	53678911		ATCCGCCTACTCAGCCTCCGGAGTAGCTGAGGCAGGAGAATTGCTAGAACGTGGGAAGAG	intronic antisense	NM_001127897	RPGRIP1L	protein fantom isoform b	-	53633817	53737771
ASHG19A3A000494	257.406	258.321	8.05873	7.93834	251.153	237.316	283.749	310.784	178.38	285.801	7.82315	8.16696	8.18607	8.07601	7.61639	8.12262	noncoding	ENST00000512530	AC007497.1	Ensembl	1920	chr16	+	53676109	53678911		ATCCGCCTACTCAGCCTCCGGAGTAGCTGAGGCAGGAGAATTGCTAGAACGTGGGAAGAG	intronic antisense	NM_015272	RPGRIP1L	protein fantom isoform a	-	53633817	53737771
ASHG19A3A020726	8468.36	8474.02	13.0644	12.9442	7109.19	7123.82	11172.1	9536.8	10016.4	5868.85	12.8195	12.9535	13.4203	12.8481	13.3003	12.6842	noncoding	ENST00000396959	KRT18P17	Ensembl	1279	chr3	-	12828891	12830170	ENST00000507275,ENST00000453838,ENST00000449496,ENST00000435622,ENST00000415349,	AGATCAACAATGCCCATCTTGCTGCTGATGACTTTAGAGTCAAGTATGAGACAGAGCTGG	intergenic
ASHG19A3A007679	76.2574	111.817	6.22114	6.75869	80.4429	63.9672	84.3621	136.041	103.947	95.4629	6.09002	6.26619	6.30722	6.9645	6.91398	6.39761	noncoding	NR_028581	G6PC3	RefSeq_NR	1848	chr17	+	42148097	42153711		AGTGGCTCAACCTCATCTTCAAGTGAAGCATGCTTTGTGCTGGGCATCACGGTAGCTGCT	exon sense-overlapping	NM_138387	G6PC3	glucose-6-phosphatase 3	+	42148097	42153712
ASHG19A3A021326	262.453	274.63	8.08461	8.04211	286.653	220.609	280.098	278.94	278.437	266.512	8.02842	8.05845	8.16696	7.92582	8.18194	8.01857	noncoding	ENST00000439836	RP11-118N24.1	Ensembl	939	chr3	-	94655929	94656868		AATTACCTGTTTGCAGTTCAACCCCAAGTTCATGACTTTTGCCAGTGCGTGTTCCAGCAT	intergenic
ASHG19A3A022091	870.895	792.225	9.85141	9.53199	947.283	822.399	843.004	896.851	740.051	739.773	9.80567	9.96078	9.78779	9.5103	9.50894	9.57673	noncoding	ENST00000434379	RP11-655G22.2	Ensembl	478	chr3	-	191670137	191670615		ATTATCCTGATTGGCTGTCCTTTCTCCTTCTGCTGCGGCCCGAAGGGCGAAGACAACCTC	intergenic
ASHG19A3A014360	46.2722	40.1723	5.47144	5.31604	56.9847	34.1869	47.6449	43.6056	28.3819	48.5294	5.52917	5.40806	5.47707	5.50162	5.24347	5.20304	noncoding	ENST00000452936	AC009477.7	Ensembl	217	chr2	-	131938725	131938942		ACGAGAGCGGTGAGCCCCAGGCTGGGGAGCCAGTGCTGCCTGGCATCCTCCGGCCACCCT	intergenic
ASHG19A3A013898	7040.54	15029.9	12.7998	13.7764	7779.13	8847.13	4495.36	16490.5	18048.9	10550.2	12.9616	13.2662	12.1717	13.6216	14.1398	13.5677	noncoding	uc002snv.3	BC024248	UCSC_knowngene	1179	chr2	-	78639672	78769187		GGCAATCCTGATTTAAAACTAAGACTGGCTTGTGGTTAAATGAATGTGTTCAGTTTTTGA	intergenic
ASHG19A3H0000088	103.332	176.491	6.67682	6.70065	99.8331	87.1302	123.031	141.152	16.4718	371.85	6.42646	6.71093	6.89307	7.01247	4.56197	8.52751	noncoding	nc-HOXB2-162-	nc-HOXB2-162	HOX cluster	178	chr17	-	46623286	46623464		CCCACCACACTCATGCACACACATAACGCTGATCTGAACTTTGAGAGTGCTCTAAGTTAA	intergenic
ASHG19A3A045566	81.6032	70.4332	6.32039	6.09461	73.0206	75.1525	96.6364	87.8064	60.5277	62.9653	5.9384	6.50196	6.5208	6.39978	6.2098	5.67425	noncoding	AK129753		misc_RNA	2007	chr11	-	86620031	86622038		TGTCCTCTTTTTACTGAAATAGGGGCCCTTGTTGATGGTAGTCACTGCCCATGCTGTTTA	intergenic
ASHG19A3A014374	8668.19	8579.74	13.103	12.9099	7823.65	6767.64	11413.3	11271.5	4969.05	9498.62	12.9739	12.8761	13.459	13.0694	12.2459	13.4143	noncoding	ENST00000419962	AC073869.17	Ensembl	1030	chr2	-	132142033	132143063	ENST00000444325,	TATAAAAAGAAAATGACAGTTCAAAAACACAAAACCCGTATCATTCCTCCCCCCACTCAT	intergenic
ASHG19A3A040649	112.563	70.3951	6.47045	5.99233	101.42	31.1864	205.081	34.4147	108.809	67.9618	6.44916	5.2811	7.68109	5.18635	6.97185	5.81881	noncoding	ENST00000414053	RP4-617A9.4	Ensembl	816	chrX	+	2822944	2824122		ATGATTCTTCTACCTATGACTCTCAGTGCTGTTGCCTCTTCCTCTGGATCTTGGAAGCTT	natural antisense	NM_001669	ARSD	arylsulfatase D precursor	-	2822010	2847392
ASHG19A3A031817	185.709	246.669	7.54306	7.7413	223.794	137.375	195.959	281.46	331.928	126.618	7.64846	7.36974	7.61097	7.9409	8.42018	6.86281	noncoding	ENST00000403367	RP1-72A23.1	Ensembl	482	chr6	+	89769346	89769828	NM_007077,NM_001128126,	TTCGTTGTGGTTGGAGTTAATGACACTGAGAACAAGATGGCTATTTATGAATTCATTCAT	intergenic
ASHG19A3A033711	48.0596	59.5436	5.33385	5.80938	71.1062	15.7535	57.3191	60.3029	74.317	44.0109	5.89362	4.36626	5.74168	5.92233	6.47678	5.02903	noncoding	ENST00000437833	RP11-122G18.5	Ensembl	1806	chr1	+	161337811	161341754		GCTTCAGTTGCCTTAACTAGTTGCCTTGGCATCATTAATAAGTTTTCTTTTCCTCTACTG	bidirectional	NM_001013625	C1orf192	hypothetical protein LOC257177	-	161334520	161337664
ASHG19A3A014767	84.6137	102	6.28213	6.59948	134.07	58.6114	61.16	130.475	97.9104	77.6136	6.87587	6.13874	5.83179	6.90981	6.83237	6.05625	noncoding	ENST00000500441	AC008122.1	Ensembl	4740	chr2	-	190728384	190734541		GTTCAATGGCTCTCTTCATTTGACTATTGTATCGTTCCAAGTCTTTAGTAGCCTTCTCTT	natural antisense	NM_001128144	PMS1	PMS1 protein homolog 1 isoform c	+	190648810	190742355
ASHG19A3A014767	84.6137	102	6.28213	6.59948	134.07	58.6114	61.16	130.475	97.9104	77.6136	6.87587	6.13874	5.83179	6.90981	6.83237	6.05625	noncoding	ENST00000500441	AC008122.1	Ensembl	4740	chr2	-	190728384	190734541		GTTCAATGGCTCTCTTCATTTGACTATTGTATCGTTCCAAGTCTTTAGTAGCCTTCTCTT	natural antisense	NM_000534	PMS1	PMS1 protein homolog 1 isoform a	+	190648810	190742355
ASHG19A3A014767	84.6137	102	6.28213	6.59948	134.07	58.6114	61.16	130.475	97.9104	77.6136	6.87587	6.13874	5.83179	6.90981	6.83237	6.05625	noncoding	ENST00000500441	AC008122.1	Ensembl	4740	chr2	-	190728384	190734541		GTTCAATGGCTCTCTTCATTTGACTATTGTATCGTTCCAAGTCTTTAGTAGCCTTCTCTT	natural antisense	NM_001128143	PMS1	PMS1 protein homolog 1 isoform b	+	190648810	190742355
ASHG19A3A024634	23.6485	43.7791	4.40243	5.32686	38.4187	13.4937	19.0331	66.0043	24.234	41.0989	4.86682	4.1612	4.17926	6.033	5.04465	4.90293	noncoding	ENST00000508959	RP11-650J17.1	Ensembl	1176	chr4	-	113900745	113993118		CATCATGGTAGCCTAAGCCAGGAAGTGGAGAAAAGAGAAGGATGTCATTAAGTGGAAAAT	intronic antisense	NM_001127493	ANK2	ankyrin-2 isoform 3	+	113739238	114304896
ASHG19A3A024634	23.6485	43.7791	4.40243	5.32686	38.4187	13.4937	19.0331	66.0043	24.234	41.0989	4.86682	4.1612	4.17926	6.033	5.04465	4.90293	noncoding	ENST00000508959	RP11-650J17.1	Ensembl	1176	chr4	-	113900745	113993118		CATCATGGTAGCCTAAGCCAGGAAGTGGAGAAAAGAGAAGGATGTCATTAAGTGGAAAAT	intronic antisense	NM_020977	ANK2	ankyrin-2 isoform 2	+	113970784	114304896
ASHG19A3A024634	23.6485	43.7791	4.40243	5.32686	38.4187	13.4937	19.0331	66.0043	24.234	41.0989	4.86682	4.1612	4.17926	6.033	5.04465	4.90293	noncoding	ENST00000508959	RP11-650J17.1	Ensembl	1176	chr4	-	113900745	113993118		CATCATGGTAGCCTAAGCCAGGAAGTGGAGAAAAGAGAAGGATGTCATTAAGTGGAAAAT	intronic antisense	NM_001148	ANK2	ankyrin-2 isoform 1	+	113970784	114304896
ASHG19A3A026918	119.759	167.098	6.81394	7.29447	132.378	62.6755	164.222	144.477	223.317	133.498	6.85788	6.2354	7.34852	7.043	7.89656	6.94385	noncoding	NR_026578	LOC647859	RefSeq_NR	578	chr5	-	70370029	70388897	NM_002538,	AGAGCAGGAAGGTCAAAGAGAACAGAGCAAGATCACTATGAGACAGACTACACAACTGGT	intergenic
ASHG19A3A037865	320.284	470.901	8.34296	8.77334	434.642	281.775	244.437	565.266	458.872	388.565	8.64732	8.42449	7.95707	8.88188	8.84892	8.58921	noncoding	ENST00000449233	RP11-380I20.2	Ensembl	177	chr9	-	110616063	110616539		ATGAAAAAGCAGAGTGACTTGGTTAAGGGGAAAGCACCAAGATGATGGGCTTTCTGTTGC	intergenic
ASHG19A3A029430	95.8786	50.8845	6.41921	5.67332	123.27	38.9132	125.453	49.0965	48.4358	55.1212	6.7493	5.58181	6.92652	5.65796	5.92467	5.43732	noncoding	ENST00000455973	RP11-359N11.1	Ensembl	470	chr6	-	14230005	14231801		TAGGCTCTGCAAATTTCATCCCCACCTTTGGCCCTTCAGGCCTAGGGCAAGTCACAGCTC	intergenic
ASHG19A3A049011	65.6218	71.7787	5.94672	6.10965	93.0771	61.5524	42.2358	84.9242	39.2774	91.1345	6.31849	6.20967	5.31202	6.35498	5.65403	6.31993	noncoding	ENST00000500685	AC007622.1	Ensembl	1680	chr12	+	108130365	108153745		AAGTATTACACCGTGAAGAAAACAACTGCTGGCATCCCCAAGACACACAGGCACACATAT	natural antisense	NM_012406	PRDM4	PR domain zinc finger protein 4	-	108126642	108154914
ASHG19A3A053634	237.263	244.211	7.56624	7.81923	480.276	98.9952	132.518	270.825	289.301	172.505	8.79637	6.8896	7.01274	7.88784	8.22859	7.34126	noncoding	uc010vds.1	IMAA	UCSC_knowngene	1587	chr16	-	29564406	29606709	uc002dja.2,NR_027155,NR_027154,NR_002473,NR_002453,NM_015092,ENST00000309865,	TATTAGTTGGATGGCATAGAGATCATACTCAGAAACCTTCGCTCACGCAGCAGGTATCTG	intergenic
ASHG19A3A022657	1460.46	1889.77	10.5329	10.7286	1717.37	1780.85	883.15	2123.66	1168.61	2377.05	10.6913	11.0412	9.86619	10.7231	10.1468	11.3158	noncoding	AF088021		misc_RNA	579	chr3	+	51698596	51699165		GGTTTTATCTTAAAAGAACACACCAGTCATTCTGGGTCTCCCCTTATTGCCATTGCCAGG	intergenic
ASHG19A3A048199	76.5795	98.596	6.12251	6.53111	114.908	75.0034	39.8271	142.638	72.6619	80.4876	6.64191	6.49843	5.22718	7.02892	6.44668	6.11775	noncoding	CR625009		misc_RNA	1471	chr12	-	133681529	133682999		GCTCATATTTGGTATAATTATGTCTTTTCTGGGACCTATTTGAGGGTGGAATGTGGGAGG	natural antisense	NM_003440	ZNF140	zinc finger protein 140	+	133657036	133684258
ASHG19A3A010912	54.9535	147.567	5.64931	7.18005	73.9011	27.0499	63.9094	131.782	151.996	158.924	5.95718	5.09468	5.89607	6.92319	7.40357	7.21339	noncoding	NR_027064	PLAC2	RefSeq_NR	3693	chr19	-	5558179	5568005		CAGCTTGGAACTAGATACAGAAATGCTGTTTTGAGAGTGTACTGAATAAAAGATTACATG	intergenic
ASHG19A3A015287	154.315	265.134	7.28326	7.99023	171.441	148.161	143.343	308.159	236.406	250.838	7.24244	7.47541	7.13192	8.06294	7.97431	7.93342	noncoding	BX538340		misc_RNA	3287	chr2	+	9246721	9249987		TAAAATGTGATCTATTAGCACAGCTAGGGACGTAGGACTATGCCTGTAATAGCAAAAGTA	intergenic
ASHG19A3A012293	143.183	149.703	7.1736	7.18318	137.795	155.188	136.566	169.461	147.159	132.489	6.91588	7.54637	7.05856	7.25463	7.36313	6.93177	noncoding	ENST00000435973	RP11-286M16.1	Ensembl	385	chr1	-	230011296	230021499		TAAGAAGAATAACTCCCATTCCTCATGCATGAGACCCTCTGCTAAATGCTTCCTGTGCAC	intergenic
ASHG19A3A054987	397.705	344.921	8.66918	8.34924	331.003	322.735	539.376	312.749	412.545	309.468	8.24474	8.63189	9.1309	8.08577	8.71447	8.2475	noncoding	NR_028502	C17orf91	RefSeq_NR	2659	chr17	-	1614798	1619566		TAACTGCTGCTACTCTGTTTCTTTCCTCACTTTGCTTTCCAAGGTGGTATGTGATCCCCA	bidirectional	NM_152348	WDR81	WD repeat-containing protein 81 isoform 2	+	1619816	1641893
ASHG19A3A054987	397.705	344.921	8.66918	8.34924	331.003	322.735	539.376	312.749	412.545	309.468	8.24474	8.63189	9.1309	8.08577	8.71447	8.2475	noncoding	NR_028502	C17orf91	RefSeq_NR	2659	chr17	-	1614798	1619566		TAACTGCTGCTACTCTGTTTCTTTCCTCACTTTGCTTTCCAAGGTGGTATGTGATCCCCA	bidirectional	NM_001163673	WDR81	WD repeat-containing protein 81 isoform 3	+	1619816	1641893
ASHG19A3A017962	61.6315	42.1172	5.87513	5.38123	49.5909	62.5745	72.7291	37.9981	45.4622	42.8911	5.30453	6.23317	6.08769	5.31852	5.84175	4.98343	noncoding	AK126932		misc_RNA	3658	chr20	+	1301353	1305011		AACATTTAACCAGTAGAGCACTTATATTTTTGTCAGCTGTCCCCTGGGAGAGCAGGGAGT	intronic antisense	NM_080489	SDCBP2	syntenin-2 isoform a	-	1290554	1309879
ASHG19A3A017962	61.6315	42.1172	5.87513	5.38123	49.5909	62.5745	72.7291	37.9981	45.4622	42.8911	5.30453	6.23317	6.08769	5.31852	5.84175	4.98343	noncoding	AK126932		misc_RNA	3658	chr20	+	1301353	1305011		AACATTTAACCAGTAGAGCACTTATATTTTTGTCAGCTGTCCCCTGGGAGAGCAGGGAGT	intronic antisense	NM_001199784	SDCBP2	syntenin-2 isoform a	-	1290554	1306513
ASHG19A3A038785	44.4806	32.9534	5.3954	4.92085	42.4406	53.4066	37.5944	41.9401	13.4774	43.4425	5.03486	6.00683	5.1445	5.44727	4.30925	5.00604	noncoding	AK125162		misc_RNA	2114	chr9	+	77305960	77308073		CTGCTTCATCTGATTAACACACACACAAGAAAGAAAAATTACACCCACAGAAAACTGAGT	intergenic
ASHG19A3L0000199	87.3045	62.5173	6.39146	5.98156	64.6133	92.5596	104.741	57.7929	56.692	73.0671	5.73082	6.79642	6.64715	5.87058	6.12481	5.9493	noncoding	BX501243	lincRNA-HABP2-1	lincRNA	591	chr10	+	115148152	115149054		CTTTCTTTTTTGACAATTATCTTATTGTCTTTGTGAAGCGATTCGTGCCTCCTGTGAACA	intergenic
ASHG19A3A021424	92.3945	75.3584	6.51409	6.20405	91.2991	80.8056	105.079	62.3777	93.3998	70.2975	6.28768	6.60309	6.6515	5.96281	6.77237	5.87698	noncoding	AK124267		misc_RNA	2069	chr3	-	112926241	112928309		AATGTAACAGTCCCTACCAGCACCATTTAGTCAGGAGAATGACACACTGCCTTGTTCCTT	intergenic
ASHG19A3A011489	3157.56	3032.07	11.6406	11.4261	2745.37	2248.52	4478.81	3431.24	1892.76	3772.21	11.3936	11.3621	12.1662	11.4008	10.8554	12.0221	noncoding	D55638		RNAdb	732	chr19	-	42057937	42058639		GGATTGTCTTTATTTCCCCTGAAGCTTCCCCTCCTGAAGAAAAAAGTTCTCAAACACCCT	intergenic
ASHG19A3A053071	212.113	229.511	7.75054	7.7461	245.864	166.703	223.772	293.965	218.148	176.419	7.78908	7.64649	7.81606	7.99738	7.86336	7.37756	noncoding	uc002aya.2	BC014373	UCSC_knowngene	1293	chr15	+	74753605	74773603		GGACCATGATAAAATTCCAGACTCTCGGTAGTTTTTGCGTTCCAAGAAGTAGAGCCTAGA	bidirectional	NM_201265	UBL7	ubiquitin-like protein 7	-	74738317	74753529
ASHG19A3A053071	212.113	229.511	7.75054	7.7461	245.864	166.703	223.772	293.965	218.148	176.419	7.78908	7.64649	7.81606	7.99738	7.86336	7.37756	noncoding	uc002aya.2	BC014373	UCSC_knowngene	1293	chr15	+	74753605	74773603		GGACCATGATAAAATTCCAGACTCTCGGTAGTTTTTGCGTTCCAAGAAGTAGAGCCTAGA	bidirectional	NM_032907	UBL7	ubiquitin-like protein 7	-	74738317	74753510
ASHG19A3A034283	89.1275	80.1173	6.43806	6.28392	115.469	78.3542	73.5594	82.7763	47.3839	110.192	6.64953	6.55869	6.10597	6.31968	5.89679	6.63528	noncoding	ENST00000443714	AC073325.1	Ensembl	542	chr7	+	45500310	45581781		ATAACTGGTAAATAACCTGGAAAGCGGGTTCAACTAGGAGCCCCCAAAATCATGCTCCTT	intergenic
ASHG19A3A049810	47.545	32.1748	5.39396	4.90581	31.5228	38.3235	72.7885	45.9866	17.5746	32.9632	4.53106	5.56115	6.08968	5.57503	4.64486	4.49756	noncoding	AF339825		misc_RNA	477	chr13	-	103241722	103242163		TTTGTTGCCTTCTCCAGCTGTGAGACATTCACTGGAATTTTCAGTAAATAACTTCTTAGG	intergenic
ASHG19A3A038309	2892.14	2111.53	11.5319	10.7806	2497.03	2227	3952.39	2734.93	862.455	2737.19	11.2448	11.3506	12.0005	11.0931	9.72265	11.526	noncoding	uc003zhu.2	BC069756	UCSC_knowngene	1364	chr9	+	3479873	3481237		TCAACCTAGCTAGGCTCCATTCTCCTCCCTATTAATAAAATTATAACCATCATCAATTAC	intronic antisense	NM_134428	RFX3	transcription factor RFX3 isoform b	-	3224646	3525983
ASHG19A3A038309	2892.14	2111.53	11.5319	10.7806	2497.03	2227	3952.39	2734.93	862.455	2737.19	11.2448	11.3506	12.0005	11.0931	9.72265	11.526	noncoding	uc003zhu.2	BC069756	UCSC_knowngene	1364	chr9	+	3479873	3481237		TCAACCTAGCTAGGCTCCATTCTCCTCCCTATTAATAAAATTATAACCATCATCAATTAC	intronic antisense	NM_002919	RFX3	transcription factor RFX3 isoform a	-	3247036	3525983
ASHG19A3A050225	97.0309	43.9237	6.57674	5.37306	87.6707	113.236	90.1863	60.677	33.4815	37.6125	6.2287	7.09074	6.41078	5.92895	5.4523	4.73795	noncoding	ENST00000431223	RP11-252B20.1	Ensembl	2055	chr13	+	56788506	56791076		TAAAATGTACATGTGGGTGATAACCCTGACTCTGTTCAGCCTGCACCAAGTAGATTCCTT	intergenic
ASHG19A3A028263	39.8768	29.0183	5.18948	4.69907	30.1048	36.0347	53.4909	43.4756	12.3911	31.1881	4.44986	5.4766	5.64198	5.49715	4.20256	4.39752	noncoding	uc003jsf.3	PART1	UCSC_knowngene	2315	chr5	+	59783539	59787091	NR_028508,	GAAAAATAGTTGCTTTTTAAAATGTCAGCAAGAAGGCCTGCCTCATCTTAACAAAGCAAA	natural antisense	NM_001165899	PDE4D	"cAMP-specific 3',5'-cyclic phosphodiesterase 4D"	-	58264865	59783925
ASHG19A3A020318	11430.6	12376.9	13.5342	13.5198	10559.9	10663	13068.8	13829.3	9942.4	13359	13.4166	13.5272	13.6588	13.3659	13.2862	13.9073	noncoding	ENST00000432130	RP1-56J10.8	Ensembl	249	chr22	+	30994295	31002674		GGCCTGGCTGGTCTGGGGCCAGCGGCACCCACCCTCCCCTCAATTGCCCAACTCCCCCCC	intergenic
ASHG19A3L0002225	8769.73	6074.24	13.1158	12.3876	6813.99	8023.51	11471.7	9048.96	5579	3594.78	12.7455	13.1374	13.4646	12.7802	12.4355	11.9471	noncoding	BC036853	lincRNA-PDCD1LG2-2	lincRNA	1660	chr9	-	5357968	5630071	NM_018465,	GGAGGTGCTCTAAATAACTTTTAGATTTCCTCTCTCTGTGTGCATTACCAATATCTAAGT	exon sense-overlapping	NM_018465	C9orf46	transmembrane protein C9orf46	-	5357966	5437937
ASHG19A3L0002225	8769.73	6074.24	13.1158	12.3876	6813.99	8023.51	11471.7	9048.96	5579	3594.78	12.7455	13.1374	13.4646	12.7802	12.4355	11.9471	noncoding	BC036853	lincRNA-PDCD1LG2-2	lincRNA	1660	chr9	-	5357968	5630071	NM_018465,	GGAGGTGCTCTAAATAACTTTTAGATTTCCTCTCTCTGTGTGCATTACCAATATCTAAGT	intronic antisense	NM_025239	PDCD1LG2	programmed cell death 1 ligand 2 precursor	+	5510544	5571282
ASHG19A3L0002225	8769.73	6074.24	13.1158	12.3876	6813.99	8023.51	11471.7	9048.96	5579	3594.78	12.7455	13.1374	13.4646	12.7802	12.4355	11.9471	noncoding	BC036853	lincRNA-PDCD1LG2-2	lincRNA	1660	chr9	-	5357968	5630071	NM_018465,	GGAGGTGCTCTAAATAACTTTTAGATTTCCTCTCTCTGTGTGCATTACCAATATCTAAGT	intronic antisense	NM_001135920	KIAA1432	protein RIC1 homolog isoform b	+	5629118	5769454
ASHG19A3L0002225	8769.73	6074.24	13.1158	12.3876	6813.99	8023.51	11471.7	9048.96	5579	3594.78	12.7455	13.1374	13.4646	12.7802	12.4355	11.9471	noncoding	BC036853	lincRNA-PDCD1LG2-2	lincRNA	1660	chr9	-	5357968	5630071	NM_018465,	GGAGGTGCTCTAAATAACTTTTAGATTTCCTCTCTCTGTGTGCATTACCAATATCTAAGT	intronic antisense	NM_001206557	KIAA1432	protein RIC1 homolog isoform c	+	5629118	5776556
ASHG19A3L0002225	8769.73	6074.24	13.1158	12.3876	6813.99	8023.51	11471.7	9048.96	5579	3594.78	12.7455	13.1374	13.4646	12.7802	12.4355	11.9471	noncoding	BC036853	lincRNA-PDCD1LG2-2	lincRNA	1660	chr9	-	5357968	5630071	NM_018465,	GGAGGTGCTCTAAATAACTTTTAGATTTCCTCTCTCTGTGTGCATTACCAATATCTAAGT	intronic antisense	NM_020829	KIAA1432	protein RIC1 homolog isoform a	+	5629118	5776556
ASHG19A3L0002225	8769.73	6074.24	13.1158	12.3876	6813.99	8023.51	11471.7	9048.96	5579	3594.78	12.7455	13.1374	13.4646	12.7802	12.4355	11.9471	noncoding	BC036853	lincRNA-PDCD1LG2-2	lincRNA	1660	chr9	-	5357968	5630071	NM_018465,	GGAGGTGCTCTAAATAACTTTTAGATTTCCTCTCTCTGTGTGCATTACCAATATCTAAGT	intronic antisense	NM_014143	CD274	programmed cell death 1 ligand 1 precursor	+	5450502	5470567
ASHG19A3A044659	1809.95	2328.5	10.7693	10.8477	2239.48	804.413	2385.95	3077.9	3102.02	805.574	11.0855	9.93025	11.2921	11.2495	11.5803	9.71326	noncoding	ENST00000417351	CTAGE7	Ensembl	2823	chr10	+	131904272	131907095		CTGGCAATATTTTTGCTCTCTTCAAAAGTAATTCTGACTGATCTCATTTCAAGTAACTGC	intergenic
ASHG19A3A007744	203.655	184.252	7.70378	7.49399	192.221	193.221	225.523	192.299	162.509	197.948	7.41817	7.86362	7.82955	7.42851	7.4933	7.56017	noncoding	NR_033233	MOCS1	RefSeq_NR	3969	chr6	-	39872034	39902290		GGCAGGAAGAAGCGGCAGCATGCAGAGTTATTTTTGATGTTCCCCAATTCCCCACCAGCC	natural antisense	NM_001201427	DAAM2	disheveled-associated activator of morphogenesis	+	39760158	39872653
ASHG19A3A007744	203.655	184.252	7.70378	7.49399	192.221	193.221	225.523	192.299	162.509	197.948	7.41817	7.86362	7.82955	7.42851	7.4933	7.56017	noncoding	NR_033233	MOCS1	RefSeq_NR	3969	chr6	-	39872034	39902290		GGCAGGAAGAAGCGGCAGCATGCAGAGTTATTTTTGATGTTCCCCAATTCCCCACCAGCC	natural antisense	NM_015345	DAAM2	disheveled-associated activator of morphogenesis	+	39760772	39872653
ASHG19A3A007744	203.655	184.252	7.70378	7.49399	192.221	193.221	225.523	192.299	162.509	197.948	7.41817	7.86362	7.82955	7.42851	7.4933	7.56017	noncoding	NR_033233	MOCS1	RefSeq_NR	3969	chr6	-	39872034	39902290		GGCAGGAAGAAGCGGCAGCATGCAGAGTTATTTTTGATGTTCCCCAATTCCCCACCAGCC	exon sense-overlapping	NM_001075098	MOCS1	molybdenum cofactor biosynthesis protein 1	-	39872033	39902290
ASHG19A3A007744	203.655	184.252	7.70378	7.49399	192.221	193.221	225.523	192.299	162.509	197.948	7.41817	7.86362	7.82955	7.42851	7.4933	7.56017	noncoding	NR_033233	MOCS1	RefSeq_NR	3969	chr6	-	39872034	39902290		GGCAGGAAGAAGCGGCAGCATGCAGAGTTATTTTTGATGTTCCCCAATTCCCCACCAGCC	exon sense-overlapping	NM_005943	MOCS1	molybdenum cofactor biosynthesis protein 1	-	39872033	39895455
ASHG19A3A035078	12433.2	9763.49	13.614	13.1025	9151.32	10866.5	17281.8	13555.7	5870.68	9864.07	13.2087	13.5617	14.0716	13.3375	12.5078	13.4622	noncoding	HIT000338917		H-invDB	649	chr7	+	130147498	130148146		CAAAACCAACCCCCTCCCCAAATCATTTTAAATAAAACTGATCTCAATGAAAATCATGTC	natural antisense	NM_012133	COPG2	coatomer subunit gamma-2	-	130146079	130353598
ASHG19A3A026163	77.5549	146.231	6.17274	6.88647	114.047	71.2958	47.3221	233.697	142.872	62.1232	6.62929	6.42232	5.4666	7.69034	7.32459	5.64448	noncoding	BC034819		NRED	2882	chr4	+	153457444	153460292	uc003imv.2,	GTGGCTTTTACTGTCAAAGATTGTGTAAGCTAAATTATCTGGCAAAATTTTGCTTTCCAG	intergenic
ASHG19A3A048687	282.4	189.027	8.17834	7.48779	248.596	242.828	355.776	245.043	124.736	197.302	7.80779	8.20386	8.52338	7.75786	7.15101	7.5545	noncoding	ENST00000452388	OR6C5P	Ensembl	923	chr12	+	55705618	55706541		CAAAGGAGTAGCTATTCTGAACACTTCAATTGCCCCCATGCTGAACCCTTCTATTTACAC	intergenic
ASHG19A3A041539	89.6686	141.399	6.46637	6.85425	90.8353	74.3878	103.783	258.175	55.1156	110.905	6.28041	6.48606	6.63262	7.82648	6.09115	6.64513	noncoding	ENST00000441399	RP5-842K24.2	Ensembl	3474	chrX	+	131352534	131566890		TATTCTCCTTGCTGGTATTTCTTCCACTTGCTATTTTGCTGAGAGATGCATGCAAACTAC	bidirectional	NM_021183	RAP2C	ras-related protein Rap-2c precursor	-	131337052	131352189
ASHG19A3A041539	89.6686	141.399	6.46637	6.85425	90.8353	74.3878	103.783	258.175	55.1156	110.905	6.28041	6.48606	6.63262	7.82648	6.09115	6.64513	noncoding	ENST00000441399	RP5-842K24.2	Ensembl	3474	chrX	+	131352534	131566890		TATTCTCCTTGCTGGTATTTCTTCCACTTGCTATTTTGCTGAGAGATGCATGCAAACTAC	intronic antisense	NM_001170701	MBNL3	muscleblind-like protein 3 isoform 3	-	131503342	131547603
ASHG19A3A041539	89.6686	141.399	6.46637	6.85425	90.8353	74.3878	103.783	258.175	55.1156	110.905	6.28041	6.48606	6.63262	7.82648	6.09115	6.64513	noncoding	ENST00000441399	RP5-842K24.2	Ensembl	3474	chrX	+	131352534	131566890		TATTCTCCTTGCTGGTATTTCTTCCACTTGCTATTTTGCTGAGAGATGCATGCAAACTAC	intronic antisense	NM_001170703	MBNL3	muscleblind-like protein 3 isoform 5	-	131503342	131547636
ASHG19A3A041539	89.6686	141.399	6.46637	6.85425	90.8353	74.3878	103.783	258.175	55.1156	110.905	6.28041	6.48606	6.63262	7.82648	6.09115	6.64513	noncoding	ENST00000441399	RP5-842K24.2	Ensembl	3474	chrX	+	131352534	131566890		TATTCTCCTTGCTGGTATTTCTTCCACTTGCTATTTTGCTGAGAGATGCATGCAAACTAC	intronic antisense	NM_133486	MBNL3	muscleblind-like protein 3 isoform 2	-	131503342	131573718
ASHG19A3A041539	89.6686	141.399	6.46637	6.85425	90.8353	74.3878	103.783	258.175	55.1156	110.905	6.28041	6.48606	6.63262	7.82648	6.09115	6.64513	noncoding	ENST00000441399	RP5-842K24.2	Ensembl	3474	chrX	+	131352534	131566890		TATTCTCCTTGCTGGTATTTCTTCCACTTGCTATTTTGCTGAGAGATGCATGCAAACTAC	intronic antisense	NM_018388	MBNL3	muscleblind-like protein 3 isoform 1	-	131503342	131573718
ASHG19A3A041539	89.6686	141.399	6.46637	6.85425	90.8353	74.3878	103.783	258.175	55.1156	110.905	6.28041	6.48606	6.63262	7.82648	6.09115	6.64513	noncoding	ENST00000441399	RP5-842K24.2	Ensembl	3474	chrX	+	131352534	131566890		TATTCTCCTTGCTGGTATTTCTTCCACTTGCTATTTTGCTGAGAGATGCATGCAAACTAC	intronic antisense	NM_001170702	MBNL3	muscleblind-like protein 3 isoform 4	-	131503342	131547603
ASHG19A3A041539	89.6686	141.399	6.46637	6.85425	90.8353	74.3878	103.783	258.175	55.1156	110.905	6.28041	6.48606	6.63262	7.82648	6.09115	6.64513	noncoding	ENST00000441399	RP5-842K24.2	Ensembl	3474	chrX	+	131352534	131566890		TATTCTCCTTGCTGGTATTTCTTCCACTTGCTATTTTGCTGAGAGATGCATGCAAACTAC	intronic antisense	NM_001170704	MBNL3	muscleblind-like protein 3 isoform 5	-	131503342	131623996
ASHG19A3A016139	64.8282	45.1828	5.97865	5.46479	69.1507	56.5525	68.7813	31.2093	33.018	71.321	5.84434	6.08911	6.0025	5.06022	5.43239	5.90177	noncoding	ENST00000427208	AC019100.5	Ensembl	1875	chr2	+	108938693	108970255		ATATTGAGAAAAGCAGGCGCGCTTCCATTCAACTTCAACACCCTTTCCTGGAGTGGATAA	intergenic
ASHG19A3H0000061	62113.6	52001.9	15.9364	15.6111	54623.8	55413	76303.9	56810.8	45360.5	53834.5	15.8062	15.9119	16.091	15.4309	15.4577	15.9446	noncoding	nc-HOXB9-184-	nc-HOXB9-184	HOX cluster	198	chr17	-	46703989	46704187		CCCTTGCTCTCCCTCCCTCCCCGACCCGCCTGGGGAGAGGGCTCTACAGCCTGCGTCCCT	intergenic
ASHG19A3A046484	394.65	251.239	8.66701	7.88216	361.09	306.709	516.15	334.529	166.388	252.798	8.37735	8.55409	9.0696	8.1775	7.52374	7.94525	noncoding	uc001nry.2	BC040894	UCSC_knowngene	2344	chr11	+	61355965	61375017		ACCTTCAACCCCTGAGCTTTCCTGCCTTCGAGTCCTCGGAGCTCTCCTGGAGGCTGAGCA	intergenic
ASHG19A3L0002292	89.7965	87.103	6.47402	6.37755	90.9075	81.3967	97.0853	115.997	52.3759	92.9356	6.28159	6.61244	6.52803	6.75551	6.02354	6.35362	noncoding	chrX:38863681-38944131-	lincRNA-MID1IP1-2	lincRNA	80451	chrX	-	38863681	38944131		TTAATTAGGTGCCTAACCTTGATTGCAGGGAGTCAGGATATCTCTCCAACTCCACCTTCT	intergenic
ASHG19A3A049051	48.0039	54.0152	5.52852	5.67785	61.7142	43.3071	38.9905	71.6959	46.2812	44.0685	5.66089	5.7257	5.19897	6.13705	5.86425	5.03225	noncoding	ENST00000424240	ADAM1	Ensembl	2129	chr12	+	112337066	112339195		ACGTGTAATGGGAAGGGAGTTTGTAATGATTTAGGGCACTGCCACTGTAATGAAGGGCAT	intergenic
ASHG19A3A031789	39.7335	77.09	5.2576	6.27325	43.3984	35.0228	40.7794	74.8105	74.8352	81.6242	5.07187	5.4401	5.26081	6.19041	6.48703	6.1423	noncoding	ENST00000402742	RP11-30P6.1	Ensembl	1590	chr6	+	85995793	86000567		TTAATTAAGTGCAGTTCAAGCTGCCAGGAAGCTTTTATCCAGTGATCGAAATCCACCAAT	intergenic
ASHG19A3A044502	599.754	609.546	9.30182	9.10987	623.908	486.462	688.893	771.877	633.896	422.866	9.18731	9.21502	9.50314	9.30062	9.30521	8.72378	noncoding	uc001laa.2	AL050000	UCSC_knowngene	4228	chr10	+	114583254	114587482		GGAAATGTGGCTCTACATATCGTTAGTACAAGTAATACATTTTGATTGTTGTTTCCTGGA	intergenic
ASHG19A3A040151	1675.44	2004.71	10.7817	10.764	1803.95	1318.71	1903.66	2868.6	2056.77	1088.76	10.7642	10.6262	10.9547	11.1573	10.9741	10.1607	noncoding	ENST00000456632	RP11-236M5.1	Ensembl	1027	chrX	-	92542731	92543758		TCAACCTAGGGCACAGAAAATTGCAGAACATCGGAGAAAGTATGGGTGAAAAAGTGAAGA	intergenic
ASHG19A3A033960	83947.7	70002.6	16.3706	16.0494	89869.1	66232.9	95741.2	82318.4	69821.6	57867.7	16.5192	16.1773	16.4153	15.975	16.125	16.048	noncoding	ENST00000434621	GAPDHL13	Ensembl	1008	chr7	+	9654607	9655615		CATTTCCTGATATGACAATGAATTTGGCTACAGCAACAGGGTGGTGAACCTCATGACCCA	intergenic
ASHG19A3A026458	18823.3	25525.6	14.2647	14.5542	20440.5	17511.3	18518.1	32402.5	24598.4	19575.8	14.3951	14.2427	14.1563	14.6221	14.5911	14.4495	noncoding	ENST00000412047	RP4-581O6.1	Ensembl	152	chr1	+	100308165	100308317	ENST00000495111,	TGGTAATAAAATCAGGTAGAACTCCAAAAGGAGACATTGGAGAAGAATCAAGCTGGGTCT	intergenic
ASHG19A3A016173	15461.5	18028.5	13.9739	14.0291	14845.9	14167.7	17370.8	24680.6	16505.4	12899.3	13.9073	13.9358	14.0786	14.2142	14.0152	13.858	noncoding	ENST00000401483	AC114776.1	Ensembl	387	chr2	+	111391523	111391910		TACAAATTACGTTCCTTCCAAATTAACCAGGACGAAGAAGAGGAGGAAGACGAGGATTAA	intergenic
ASHG19A3A036744	30.695	64.9312	4.78699	5.88109	50.2928	23.0512	18.741	98.683	47.6724	48.4381	5.32787	4.87738	4.15571	6.5401	5.90393	5.19924	noncoding	ENST00000509499	RP11-69I13.1	Ensembl	856	chr8	+	89497338	89498323		CCCAGTGCCTAATGAAAATAGATACATTCCTGATTGGGTACCAGTATAGAAAAACAACAA	intergenic
ASHG19A3A007350	2824.97	2458.89	11.4692	11.18	3139.83	1566.24	3768.85	2440.94	2382.58	2553.15	11.6003	10.8711	11.9361	10.9218	11.1884	11.4297	noncoding	NR_024588	KIAA0652	RefSeq_NR	4680	chr11	+	46638825	46696367	NM_001142673,	TTTTTCCACCTCCCCACCATCCCAGCTCTCAAGCTCTCGCCTTTCCTATCAGCCTGCTGC	exon sense-overlapping	NM_001205121	ATG13	autophagy-related protein 13 isoform 2	+	46638825	46697568
ASHG19A3A007350	2824.97	2458.89	11.4692	11.18	3139.83	1566.24	3768.85	2440.94	2382.58	2553.15	11.6003	10.8711	11.9361	10.9218	11.1884	11.4297	noncoding	NR_024588	KIAA0652	RefSeq_NR	4680	chr11	+	46638825	46696367	NM_001142673,	TTTTTCCACCTCCCCACCATCCCAGCTCTCAAGCTCTCGCCTTTCCTATCAGCCTGCTGC	exon sense-overlapping	NM_001205119	ATG13	autophagy-related protein 13 isoform 3	+	46638825	46697568
ASHG19A3A007350	2824.97	2458.89	11.4692	11.18	3139.83	1566.24	3768.85	2440.94	2382.58	2553.15	11.6003	10.8711	11.9361	10.9218	11.1884	11.4297	noncoding	NR_024588	KIAA0652	RefSeq_NR	4680	chr11	+	46638825	46696367	NM_001142673,	TTTTTCCACCTCCCCACCATCCCAGCTCTCAAGCTCTCGCCTTTCCTATCAGCCTGCTGC	bidirectional	NM_173811	HARBI1	putative nuclease HARBI1	-	46624855	46638777
ASHG19A3A007350	2824.97	2458.89	11.4692	11.18	3139.83	1566.24	3768.85	2440.94	2382.58	2553.15	11.6003	10.8711	11.9361	10.9218	11.1884	11.4297	noncoding	NR_024588	KIAA0652	RefSeq_NR	4680	chr11	+	46638825	46696367	NM_001142673,	TTTTTCCACCTCCCCACCATCCCAGCTCTCAAGCTCTCGCCTTTCCTATCAGCCTGCTGC	exon sense-overlapping	NM_001205120	ATG13	autophagy-related protein 13 isoform 1	+	46638825	46697568
ASHG19A3A007350	2824.97	2458.89	11.4692	11.18	3139.83	1566.24	3768.85	2440.94	2382.58	2553.15	11.6003	10.8711	11.9361	10.9218	11.1884	11.4297	noncoding	NR_024588	KIAA0652	RefSeq_NR	4680	chr11	+	46638825	46696367	NM_001142673,	TTTTTCCACCTCCCCACCATCCCAGCTCTCAAGCTCTCGCCTTTCCTATCAGCCTGCTGC	exon sense-overlapping	NM_014741	ATG13	autophagy-related protein 13 isoform 2	+	46638825	46697568
ASHG19A3A007350	2824.97	2458.89	11.4692	11.18	3139.83	1566.24	3768.85	2440.94	2382.58	2553.15	11.6003	10.8711	11.9361	10.9218	11.1884	11.4297	noncoding	NR_024588	KIAA0652	RefSeq_NR	4680	chr11	+	46638825	46696367	NM_001142673,	TTTTTCCACCTCCCCACCATCCCAGCTCTCAAGCTCTCGCCTTTCCTATCAGCCTGCTGC	exon sense-overlapping	NM_001205122	ATG13	autophagy-related protein 13 isoform 4	+	46638825	46697568
ASHG19A3A007350	2824.97	2458.89	11.4692	11.18	3139.83	1566.24	3768.85	2440.94	2382.58	2553.15	11.6003	10.8711	11.9361	10.9218	11.1884	11.4297	noncoding	NR_024588	KIAA0652	RefSeq_NR	4680	chr11	+	46638825	46696367	NM_001142673,	TTTTTCCACCTCCCCACCATCCCAGCTCTCAAGCTCTCGCCTTTCCTATCAGCCTGCTGC	exon sense-overlapping	NM_001142673	ATG13	autophagy-related protein 13 isoform 1	+	46638825	46697568
ASHG19A3A018801	62246.5	62498.5	15.9393	15.865	57190.5	52238.4	77310.8	76618	65455.6	45422.1	15.8847	15.8315	16.1016	15.8715	16.0275	15.6958	noncoding	ENST00000444036	AP000281.1	Ensembl	316	chr21	-	34213805	34214121		AGACTTCACCAAGTTCAATGCAGATGAATTTGAAGACATGGTGGCTGAGAAGCGGCTCAT	intergenic
ASHG19A3A029377	4272.11	3116.4	11.8768	11.4386	5262.6	1323.21	6230.52	2364.53	4639.44	2345.23	12.3646	10.6319	12.6339	10.8714	12.1458	11.2985	noncoding	G36445		misc_RNA	2584	chr6	-	7155256	7157840		GAAAATATTCTTCTAGTGCGACTGAACTATCTCCCTCTGAGAAACCACTTCCCACTAGGC	intronic antisense	NM_001003699	RREB1	ras-responsive element-binding protein 1 isoform	+	7108085	7252213
ASHG19A3A029377	4272.11	3116.4	11.8768	11.4386	5262.6	1323.21	6230.52	2364.53	4639.44	2345.23	12.3646	10.6319	12.6339	10.8714	12.1458	11.2985	noncoding	G36445		misc_RNA	2584	chr6	-	7155256	7157840		GAAAATATTCTTCTAGTGCGACTGAACTATCTCCCTCTGAGAAACCACTTCCCACTAGGC	intronic antisense	NM_001003698	RREB1	ras-responsive element-binding protein 1 isoform	+	7108085	7252213
ASHG19A3A029377	4272.11	3116.4	11.8768	11.4386	5262.6	1323.21	6230.52	2364.53	4639.44	2345.23	12.3646	10.6319	12.6339	10.8714	12.1458	11.2985	noncoding	G36445		misc_RNA	2584	chr6	-	7155256	7157840		GAAAATATTCTTCTAGTGCGACTGAACTATCTCCCTCTGAGAAACCACTTCCCACTAGGC	intronic antisense	NM_001003700	RREB1	ras-responsive element-binding protein 1 isoform	+	7108085	7252213
ASHG19A3A029377	4272.11	3116.4	11.8768	11.4386	5262.6	1323.21	6230.52	2364.53	4639.44	2345.23	12.3646	10.6319	12.6339	10.8714	12.1458	11.2985	noncoding	G36445		misc_RNA	2584	chr6	-	7155256	7157840		GAAAATATTCTTCTAGTGCGACTGAACTATCTCCCTCTGAGAAACCACTTCCCACTAGGC	intronic antisense	NM_001168344	RREB1	ras-responsive element-binding protein 1 isoform	+	7107829	7252213
ASHG19A3A008281	44.1039	54.9378	5.40942	5.63315	54.449	34.9012	42.9614	55.6356	74.1741	35.0038	5.45718	5.43525	5.33582	5.81634	6.47356	4.60957	noncoding	ENST00000426038	RP11-357J22.2	Ensembl	703	chr1	-	176336834	176337537		TTTTTCAACTTCATATAGTGCCAACAATTATGAGTGTGGTTCCTCCTGAGTATCATCATT	intergenic
ASHG19A3A030715	621.379	784.505	9.35882	9.44685	693.609	592.067	578.46	1122.16	696.58	534.78	9.34173	9.49624	9.2385	9.82928	9.43015	9.08113	noncoding	ENST00000405959	RP1-101K10.4	Ensembl	362	chr6	-	153280411	153280773		CAAAAGAGGACAAAAGTCCCCCAGGACATAGAAATGAAGGACCTTGAAGATGAGAGCTAA	intergenic
ASHG19A3A016318	315.278	389.275	8.32639	8.38017	393.961	221.463	330.41	498.681	473.635	195.508	8.4985	8.06395	8.41672	8.70185	8.89496	7.5437	noncoding	ENST00000423267	AC012306.2	Ensembl	114	chr2	+	128688900	128689014		TTAACCCAAGAGACACCTGGAATTTTGTGTTTGGACAGGCTTCTTTGACAGATGGTGTGG	intergenic
ASHG19A3A008475	329.967	348.86	8.34119	8.36608	497.927	217.352	274.621	382.5	362.323	301.758	8.8538	8.03387	8.13589	8.35253	8.53601	8.20969	noncoding	uc010wkl.1	DQ589083	UCSC_knowngene	1661	chr17	-	45126240	45127901	NR_027418,BC065911,	AACTCTGCTTAGGATTATTTCATTGATCCCCAGGGTCCAATTGCCCAGTGCTCAGTCAAA	intergenic
ASHG19A3A026492	52.4871	41.893	5.63006	5.25812	71.5215	50.8726	35.0672	47.6192	15.6792	62.3805	5.90458	5.93675	5.04886	5.62205	4.49779	5.65451	noncoding	NR_028351	FLJ33360	RefSeq_NR	2419	chr5	-	6310553	6337405		AGTCATTGACTTTCTTTGTTGTTACTTTCAGCATATCCCCTGTCTGGCACAAAGGGAGCA	intergenic
ASHG19A3A051348	115.672	204.627	6.79065	7.57887	166.647	89.5242	90.8434	286.217	136.255	191.41	7.19973	6.74945	6.42276	7.96331	7.26547	7.50781	noncoding	ENST00000475149	RP11-114O13.1	Ensembl	392	chr14	+	31260303	31260695		ATAGATATGGCATCGATCTTTAGCCTGAGAACTCTCCAGAAATGTTAACGAGATCCTGGG	intergenic
ASHG19A3A011827	500.709	621.692	9.04791	9.20646	506.552	480.098	515.476	596.609	611.274	657.192	8.88188	9.19464	9.06721	8.95688	9.25658	9.40592	noncoding	BC020462		misc_RNA	715	chr19	-	54705040	54711515		TCGATGTGCTTCTGGGAATCCAGGCGGACAATGAAGGACGGGATGTTCACCACCTGCTTG	natural antisense	NM_001013	RPS9	40S ribosomal protein S9	+	54704725	54711515
ASHG19A3A030874	531.656	586.699	9.06227	9.08407	650.617	625.088	319.263	695.775	399.052	665.27	9.24821	9.57584	8.36276	9.16202	8.66923	9.42096	noncoding	G36936		misc_RNA	458	chr6	+	996540	996998		AAATGAAACTATAACTTTGAGACACTCCCTAGTCCCCCATTGTGAGCAGGTGCACCCAAT	intergenic
ASHG19A3A024508	204.469	293.973	7.57038	8.04544	277.927	235.489	99.9916	449.321	196.498	236.1	7.9786	8.1578	6.57474	8.56461	7.73489	7.8368	noncoding	ENST00000507207	RP11-1299A16.1	Ensembl	168	chr4	-	99634954	99635122		AAGAAGGGTATAGAGCCTGGGATGTCTGAACCAATCGTTTTGAGCCTGCTTTGGAGATAA	intergenic
ASHG19A3A028120	102347	91722.1	16.6267	16.4417	93075.7	88010.2	125954	113765	87359.1	74042	16.5721	16.5616	16.7464	16.4521	16.4798	16.3932	noncoding	ENST00000477670	CTD-2284O10.1	Ensembl	797	chr5	+	37085157	37085954	NM_001007,	ATTTCTCTTCCCCGAGGAAAGGGTATCTGCCTCACTATTGCTGAAGAGAGAGACAAAAGA	intergenic
ASHG19A3L0000752	329.867	384.032	8.43346	8.51482	297.268	336.432	355.9	405.246	343.38	403.469	8.07877	8.69737	8.52424	8.42847	8.46481	8.65117	noncoding	chr14:66457497-66472547+	lincRNA-GPHN-4	lincRNA	15051	chr14	+	66457497	66472547		GTAGAAAAGATTTGCTCATCCCAAGTCAAGATGTTCTCCCATGTTTTTTCTTAGCAGCTT	intergenic
ASHG19A3A047739	203.323	669.922	7.62473	8.19851	165.946	138.958	305.066	1724.65	77.0264	208.091	7.19334	7.38732	8.29354	10.4314	6.5274	7.63674	noncoding	AF318328		misc_RNA	1179	chr12	-	58211996	58213155		TTTCACCTATCCCTAGAGAAAGATGGTATGGAGCAAGGCAGGAGGAGTTAAAACCAGCTT	intergenic
ASHG19A3A033794	66.9068	40.448	5.97014	5.32272	53.8447	53.2814	93.5942	37.0331	27.0009	57.31	5.4403	6.00286	6.46724	5.28442	5.17699	5.50675	noncoding	G30861		misc_RNA	277	chr7	-	154721353	154721630		TTCTGTCTATATTATTCCTGCCTGGATGACATAGTGAGGTCTTCACTGCTGGAGAAGGGA	intergenic
ASHG19A3L0000937	6824.47	7379.32	12.7949	12.6772	6992.73	5589.2	7891.49	9556.04	3886.02	8695.9	12.7888	12.6339	12.9622	12.8524	11.9079	13.2713	noncoding	exon1959+	lincRNA-RBBP8-2	lincRNA	93	chr18	+	20043793	20043885		AAGATGTCAAGGACACACACCAAGCCCATCTTGTTCAAAACCTAATGAGCTCCCCTCCCT
ASHG19A3A024990	1393.57	2024.04	10.5272	10.8592	1281.52	1546.74	1352.45	2456.51	2156.95	1458.67	10.2607	10.8544	10.4666	10.9293	11.0412	10.6071	noncoding	ENST00000513791	RP11-485C11.1	Ensembl	460	chr4	-	173301178	173301638		ATCCATTAGCAAATGATGCAGAGGAGCAGTGGAAACACCAACGAAGCCCAAGCCATATAA	intronic antisense	NM_001034845	GALNTL6	polypeptide	+	172734574	173961558
ASHG19A3A055217	1240.79	2342.16	10.3378	11.1036	1639.51	997.361	1085.49	2033.91	2538.97	2453.59	10.6221	10.2323	10.1589	10.6687	11.279	11.3632	noncoding	uc003njq.2	FKSG62	UCSC_knowngene	588	chr6	+	27793689	27794715	uc011dtd.1,NM_145280,NM_001127395,	CCTCCCAGACGGGGCCGTGGCCGGGCAGAGGGGCTCCTCACTTCCCAGTAGGGGCGGCCG	intergenic
ASHG19A3A035243	91.5792	63.7543	6.45798	6.00011	69.8973	80.7313	124.109	62.3483	47.97	80.9445	5.863	6.60163	6.90931	5.96229	5.91075	6.12727	noncoding	ENST00000291129	AC099548.6	Ensembl	2421	chr7	+	143497824	143515066	NM_173678,NM_001130026,NM_001130025,	AACTTGGAAAAGAGCTGTCTGGCAAAGTTGAGAGTTGATGGTGCAGCCTTCCTACAGATT	intergenic
ASHG19A3A037858	112.989	196.606	6.75897	7.53217	111.875	70.5432	156.55	144.169	259.42	186.23	6.59991	6.40733	7.26968	7.0404	8.0894	7.46673	noncoding	ENST00000415694	RP11-417L14.1	Ensembl	1580	chr9	-	109931849	109933429		AGCTTAATTAAGTATTTCTCTGTAGAGGAAGAGGAAGATGAAAACATGGTGCCAGAAACT	intergenic
ASHG19A3A014203	1345.61	3211.9	10.4098	11.5556	859.437	1688.81	1488.59	3005.5	2641.52	3988.69	9.65455	10.9818	10.593	11.222	11.3405	12.1044	noncoding	NR_015395	LOC541471	RefSeq_NR	809	chr2	-	112124590	112252692		TTATAAATCTTCAATACATCCTGTCCCCCTAAAACGGCATCTGGGTCTTTTGAGGGTTAA	intergenic
ASHG19A3A050736	86.8591	68.8896	6.41	6.08675	75.0992	81.2108	104.267	61.5711	79.8403	65.2575	5.98077	6.60914	6.64007	5.94508	6.57246	5.7427	noncoding	ENST00000446249	RP11-439A17.4	Ensembl	664	chr1	-	120876262	120905153	ENST00000435113,	TCAGGCTTTTCATTATTATAGGAAGCATCTGGCCAAGGACCACCAACATCTTCCTGTCCT	intergenic
ASHG19A3L0002896	98.7011	74.5916	6.59185	6.20944	79.4001	92.3528	124.351	83.935	66.6672	73.1726	6.0698	6.7941	6.91165	6.33785	6.3384	5.95206	noncoding	chr2:105731762-105737443+	lincRNA-GPR45	lincRNA	5682	chr2	+	105731762	105737443		GGACAAACTTGTTTATTTGTTGACTCAATCATTCACACATTCTCCAGCCATTTACTCTTT	intergenic
ASHG19A3A031526	107.395	64.342	6.71133	5.93312	94.228	83.8677	144.089	89.0109	39.6054	64.4098	6.33702	6.65481	7.14214	6.41622	5.6653	5.71784	noncoding	BC019949		misc_RNA	2413	chr1	-	24073204	24075608		TTGCAAGGTACATGTTGAGGCATCTCAGTTGTCCCCTGTACAATCCTTCAACCCAAAAAA	natural antisense	NM_003198	TCEB3	transcription elongation factor B polypeptide 3	+	24069855	24088549
ASHG19A3A008205	49.751	35.1312	5.58305	5.13451	52.4918	40.8631	55.898	30.896	28.6931	45.8045	5.39733	5.64778	5.70404	5.04743	5.25539	5.10072	noncoding	uc010ctx.1	AK125932	UCSC_knowngene	4399	chr17	-	34220710	34236953		TAAATACCCCTGGAAATGATGAACTTCCGCCAAATCTATCAAGAGCCCATGACTCCATCT	intergenic
ASHG19A3A021759	44.0616	27.9931	5.33334	4.79783	38.6156	30.3479	63.2213	21.3245	23.8729	38.7818	4.87503	5.2448	5.88017	4.5698	5.02521	4.79848	noncoding	AL833482		misc_RNA	4750	chr3	-	150103933	150108669		GTTTTATAAGACGCATGTCCTCCACTGCACAGCTGTATTCTATGACCAACCACAGAACAC	intergenic
ASHG19A3A027674	70.2135	85.5379	6.03703	6.40654	105.166	55.0752	50.3995	75.3126	63.7263	117.575	6.50352	6.05138	5.55619	6.1986	6.28041	6.7406	noncoding	BC062365		misc_RNA	1461	chr5	-	168088744	168090184		AAGTCTGATGCTTCAAAAAGATGAGAAGAAGGGCAAGAAGAGGGATAACTCCCAAGCTCA	intergenic
ASHG19A3L0002034	66.8094	52.9638	6.01111	5.70787	84.7465	51.6279	64.0537	55.993	32.965	69.9333	6.17618	5.95725	5.8999	5.82596	5.43036	5.86728	noncoding	DB302442	lincRNA-TSNARE1-4	lincRNA	536	chr8	+	143085513	143086049		TTGTAACCACAAAGCTCAGGAGCCACATGCATGCCCAGCACCAGGAGGAAGCCAGTCAAG	intergenic
ASHG19A3A035844	131.908	144.696	7.04868	7.09053	139.688	111.389	144.647	203.56	109.669	120.858	6.93609	7.0636	7.14634	7.50282	6.98023	6.78855	noncoding	ENST00000489168	RP11-159C14.1	Ensembl	390	chr8	-	69437751	69438141		TATCATCCTGTTTCTCACTGTGATGAAGCATGGCTACACTGGTGAATCTAAAATCATTGA	intronic antisense	NM_001195639	C8orf34	hypothetical protein LOC116328 isoform 2	+	69242956	69448062
ASHG19A3A035844	131.908	144.696	7.04868	7.09053	139.688	111.389	144.647	203.56	109.669	120.858	6.93609	7.0636	7.14634	7.50282	6.98023	6.78855	noncoding	ENST00000489168	RP11-159C14.1	Ensembl	390	chr8	-	69437751	69438141		TATCATCCTGTTTCTCACTGTGATGAAGCATGGCTACACTGGTGAATCTAAAATCATTGA	intronic antisense	NM_052958	C8orf34	hypothetical protein LOC116328 isoform 1	+	69242956	69731258
ASHG19A3A055306	347.953	379.536	8.44468	8.49423	340.766	225.311	477.782	411.675	334.618	392.315	8.28881	8.09117	8.95405	8.44805	8.42909	8.60557	noncoding	uc010ury.1	DKFZp434I1020	UCSC_knowngene	3075	chr15	-	100330989	100347132		GCTGCGGCTCCTGGTTCTTGTGGAAGGACAGCAAGGCTGAGGAGAATGGCTCCCACAGCT	intergenic
ASHG19A3A008585	190.77	183.656	7.58959	7.47921	218.571	145.189	208.551	160.775	151.143	239.05	7.61346	7.44885	7.70645	7.18495	7.3973	7.85538	noncoding	G43341		misc_RNA	150	chr17	-	49248955	49249105		AGAATGATCAATCCTGTTGCCTCTAAGTCAATGGAATGAAGAGCTGTGTCCAGGGACACA	natural antisense	NM_001018136	NME1-NME2	NME1-NME2 protein	+	49230896	49249105
ASHG19A3A008585	190.77	183.656	7.58959	7.47921	218.571	145.189	208.551	160.775	151.143	239.05	7.61346	7.44885	7.70645	7.18495	7.3973	7.85538	noncoding	G43341		misc_RNA	150	chr17	-	49248955	49249105		AGAATGATCAATCCTGTTGCCTCTAAGTCAATGGAATGAAGAGCTGTGTCCAGGGACACA	natural antisense	NM_001198682	NME2	nucleoside diphosphate kinase B isoform b	+	49243632	49249105
ASHG19A3A008585	190.77	183.656	7.58959	7.47921	218.571	145.189	208.551	160.775	151.143	239.05	7.61346	7.44885	7.70645	7.18495	7.3973	7.85538	noncoding	G43341		misc_RNA	150	chr17	-	49248955	49249105		AGAATGATCAATCCTGTTGCCTCTAAGTCAATGGAATGAAGAGCTGTGTCCAGGGACACA	natural antisense	NM_001018138	NME2	nucleoside diphosphate kinase B isoform a	+	49244082	49249105
ASHG19A3A008585	190.77	183.656	7.58959	7.47921	218.571	145.189	208.551	160.775	151.143	239.05	7.61346	7.44885	7.70645	7.18495	7.3973	7.85538	noncoding	G43341		misc_RNA	150	chr17	-	49248955	49249105		AGAATGATCAATCCTGTTGCCTCTAAGTCAATGGAATGAAGAGCTGTGTCCAGGGACACA	natural antisense	NM_001018137	NME2	nucleoside diphosphate kinase B isoform a	+	49242795	49249105
ASHG19A3A008585	190.77	183.656	7.58959	7.47921	218.571	145.189	208.551	160.775	151.143	239.05	7.61346	7.44885	7.70645	7.18495	7.3973	7.85538	noncoding	G43341		misc_RNA	150	chr17	-	49248955	49249105		AGAATGATCAATCCTGTTGCCTCTAAGTCAATGGAATGAAGAGCTGTGTCCAGGGACACA	natural antisense	NM_002512	NME2	nucleoside diphosphate kinase B isoform a	+	49243632	49249105
ASHG19A3A008585	190.77	183.656	7.58959	7.47921	218.571	145.189	208.551	160.775	151.143	239.05	7.61346	7.44885	7.70645	7.18495	7.3973	7.85538	noncoding	G43341		misc_RNA	150	chr17	-	49248955	49249105		AGAATGATCAATCCTGTTGCCTCTAAGTCAATGGAATGAAGAGCTGTGTCCAGGGACACA	natural antisense	NM_001018139	NME2	nucleoside diphosphate kinase B isoform a	+	49243861	49249105
ASHG19A3A030527	255.341	346.994	8.047	8.06707	236.539	264.809	264.677	529.699	86.8629	424.419	7.73188	8.3328	8.07632	8.78781	6.68148	8.73192	noncoding	ENST00000401879	RP5-988G15.1	Ensembl	645	chr6	-	132101807	132102452		GCCGTTACCGCGAATACAAGTAAAGTTTGTACAATTCATACCTAATAAACAATTTAGGAC	intergenic
ASHG19A3A050568	53.7268	45.9569	5.54543	5.49211	96.4248	34.1739	30.5817	31.2403	54.2908	52.3395	6.37035	5.40719	4.85874	5.06133	6.0689	5.34611	noncoding	uc001vzu.1	AK092333	UCSC_knowngene	4275	chr14	-	21668239	21672514		GTAATCAGTAATCTCATGCCAAGGATGAGAGAGGGGCATTATCCAAAAAGTTGGGTGTGT	intergenic
ASHG19A3A019319	1058.63	939.975	10.1222	9.77296	874.21	1112.95	1188.72	1154.18	791.71	874.031	9.68414	10.4016	10.2809	9.869	9.60886	9.84104	noncoding	ENST00000436359	AP001048.4	Ensembl	280	chr21	+	44885188	44887178		GGACATCAGGCTGGCAGATTGGAGCACACCCCTTCTTTCTAACCCCTCTTGAAAGCTTCC	intergenic
ASHG19A3A026383	407.662	277.731	8.7177	8.01857	446.955	299.471	476.56	345.922	170.655	316.614	8.6858	8.51589	8.9514	8.21722	7.55769	8.28079	noncoding	uc003ixr.2	CR595267	UCSC_knowngene	1013	chr4	+	186346920	186348033		ACCTCTCCTGACGCTCCATCCGTACCTTTTGCAAGGGAACGTGCCATAATTCGGCTATGC	natural antisense	NM_018359	UFSP2	ufm1-specific protease 2	-	186320693	186347139
ASHG19A3A007318	104.898	88.7606	6.69641	6.46148	88.8159	106.024	119.855	95.2191	67.9028	103.16	6.24629	6.99344	6.8495	6.4976	6.36142	6.52541	noncoding	NR_024503	ASFMR1	RefSeq_NR	2380	chrX	-	146990948	147003676		GGCCAGAACGCCCATTTCTGCAGAGCTGCCTTAATCCATGTTCCCTTCGGGATGCTGGTA	natural antisense	NM_001185075	FMR1	fragile X mental retardation 1 protein isoform	+	146993468	147032647
ASHG19A3A007318	104.898	88.7606	6.69641	6.46148	88.8159	106.024	119.855	95.2191	67.9028	103.16	6.24629	6.99344	6.8495	6.4976	6.36142	6.52541	noncoding	NR_024503	ASFMR1	RefSeq_NR	2380	chrX	-	146990948	147003676		GGCCAGAACGCCCATTTCTGCAGAGCTGCCTTAATCCATGTTCCCTTCGGGATGCTGGTA	natural antisense	NM_002024	FMR1	fragile X mental retardation 1 protein isoform	+	146993468	147032647
ASHG19A3A007318	104.898	88.7606	6.69641	6.46148	88.8159	106.024	119.855	95.2191	67.9028	103.16	6.24629	6.99344	6.8495	6.4976	6.36142	6.52541	noncoding	NR_024503	ASFMR1	RefSeq_NR	2380	chrX	-	146990948	147003676		GGCCAGAACGCCCATTTCTGCAGAGCTGCCTTAATCCATGTTCCCTTCGGGATGCTGGTA	natural antisense	NM_001185076	FMR1	fragile X mental retardation 1 protein isoform	+	146993468	147032647
ASHG19A3A007318	104.898	88.7606	6.69641	6.46148	88.8159	106.024	119.855	95.2191	67.9028	103.16	6.24629	6.99344	6.8495	6.4976	6.36142	6.52541	noncoding	NR_024503	ASFMR1	RefSeq_NR	2380	chrX	-	146990948	147003676		GGCCAGAACGCCCATTTCTGCAGAGCTGCCTTAATCCATGTTCCCTTCGGGATGCTGGTA	natural antisense	NM_001185082	FMR1	fragile X mental retardation 1 protein isoform	+	146993468	147032647
ASHG19A3A007318	104.898	88.7606	6.69641	6.46148	88.8159	106.024	119.855	95.2191	67.9028	103.16	6.24629	6.99344	6.8495	6.4976	6.36142	6.52541	noncoding	NR_024503	ASFMR1	RefSeq_NR	2380	chrX	-	146990948	147003676		GGCCAGAACGCCCATTTCTGCAGAGCTGCCTTAATCCATGTTCCCTTCGGGATGCTGGTA	natural antisense	NM_001185081	FMR1	fragile X mental retardation 1 protein isoform	+	146993468	147032647
ASHG19A3A028444	15187.6	16489.8	13.9107	13.8806	13351.1	12673.6	19538.2	21441.5	10539.1	17488.9	13.7486	13.7511	14.2324	13.9872	13.3691	14.2856	noncoding	BC142990		NRED	2185	chr5	+	79783804	79837842		GGTGAGTGTTCTCCCCTCCAGTATCCATCTCCAAAATTCATAGCCTCCCATTATGATATT	exon sense-overlapping	NM_205548	FAM151B	hypothetical protein LOC167555	+	79783799	79838382
ASHG19A3A045142	444.692	487.584	8.87153	8.5565	456.455	428.193	449.427	566.049	729.131	167.571	8.72068	9.03417	8.85972	8.88457	9.4884	7.29654	noncoding	ENST00000413181	AC135977.1	Ensembl	966	chr11	-	49455024	49455990	NM_032315,	AGAACAGAAAGTGAGGGGCTTTAAGCAGGTGAATACACTCCAGTGTGCTCGTTACGTTTA	intergenic
ASHG19A3A000380	173.156	104.517	7.3891	6.61386	171.209	104.612	243.646	116.921	51.6445	144.986	7.24048	6.97396	7.95286	6.76474	6.00645	7.07039	noncoding	ENST00000462717	RP11-245J9.4	Ensembl	441	chr3	+	63997639	64001922		AAACCTTGGGATACCAGCCTTCCATTTTGTGCATATAATAAACGAGTAAAAGGCCGGGCG	intronic antisense	NM_014814	PSMD6	26S proteasome non-ATPase regulatory subunit 6	-	63996230	64009120
ASHG19A3A043559	175.094	97.8302	7.46135	6.56539	145.75	167.908	211.625	125.377	65.81	102.303	7.0016	7.65451	7.72793	6.85919	6.32414	6.51284	noncoding	CR592477		misc_RNA	2305	chr10	+	6019376	6021681		CCTACTGCCTCATCCTGTCAAAACTTAATATGTCTGCTCAATGTTTGCTTCAGATATTTT	natural antisense	NM_002189	IL15RA	interleukin-15 receptor subunit alpha isoform 1	-	5994333	6019574
ASHG19A3A043559	175.094	97.8302	7.46135	6.56539	145.75	167.908	211.625	125.377	65.81	102.303	7.0016	7.65451	7.72793	6.85919	6.32414	6.51284	noncoding	CR592477		misc_RNA	2305	chr10	+	6019376	6021681		CCTACTGCCTCATCCTGTCAAAACTTAATATGTCTGCTCAATGTTTGCTTCAGATATTTT	natural antisense	NM_172200	IL15RA	interleukin-15 receptor subunit alpha isoform 2	-	5994333	6019574
ASHG19A3A012226	498.568	586.828	9.0328	9.09766	527.812	522.236	445.657	710.808	488.214	561.463	8.93613	9.31443	8.84786	9.19267	8.94554	9.15476	noncoding	M28219		NRED	282	chr19	+	11234004	11242821		TTGGTCACGAGATGGAGTCCAGGTGTCGTCCTCACTCCCTTGCTGACCTTCTCTCACTTG	exon sense-overlapping	NM_001195803	LDLR	low-density lipoprotein receptor isoform 6	+	11200037	11244505
ASHG19A3A012226	498.568	586.828	9.0328	9.09766	527.812	522.236	445.657	710.808	488.214	561.463	8.93613	9.31443	8.84786	9.19267	8.94554	9.15476	noncoding	M28219		NRED	282	chr19	+	11234004	11242821		TTGGTCACGAGATGGAGTCCAGGTGTCGTCCTCACTCCCTTGCTGACCTTCTCTCACTTG	exon sense-overlapping	NM_001195800	LDLR	low-density lipoprotein receptor isoform 4	+	11200037	11244505
ASHG19A3A012226	498.568	586.828	9.0328	9.09766	527.812	522.236	445.657	710.808	488.214	561.463	8.93613	9.31443	8.84786	9.19267	8.94554	9.15476	noncoding	M28219		NRED	282	chr19	+	11234004	11242821		TTGGTCACGAGATGGAGTCCAGGTGTCGTCCTCACTCCCTTGCTGACCTTCTCTCACTTG	exon sense-overlapping	NM_000527	LDLR	low-density lipoprotein receptor isoform 1	+	11200037	11244505
ASHG19A3A012226	498.568	586.828	9.0328	9.09766	527.812	522.236	445.657	710.808	488.214	561.463	8.93613	9.31443	8.84786	9.19267	8.94554	9.15476	noncoding	M28219		NRED	282	chr19	+	11234004	11242821		TTGGTCACGAGATGGAGTCCAGGTGTCGTCCTCACTCCCTTGCTGACCTTCTCTCACTTG	exon sense-overlapping	NM_001195799	LDLR	low-density lipoprotein receptor isoform 3	+	11200037	11244505
ASHG19A3A012226	498.568	586.828	9.0328	9.09766	527.812	522.236	445.657	710.808	488.214	561.463	8.93613	9.31443	8.84786	9.19267	8.94554	9.15476	noncoding	M28219		NRED	282	chr19	+	11234004	11242821		TTGGTCACGAGATGGAGTCCAGGTGTCGTCCTCACTCCCTTGCTGACCTTCTCTCACTTG	exon sense-overlapping	NM_001195802	LDLR	low-density lipoprotein receptor isoform 5	+	11200037	11244505
ASHG19A3A012226	498.568	586.828	9.0328	9.09766	527.812	522.236	445.657	710.808	488.214	561.463	8.93613	9.31443	8.84786	9.19267	8.94554	9.15476	noncoding	M28219		NRED	282	chr19	+	11234004	11242821		TTGGTCACGAGATGGAGTCCAGGTGTCGTCCTCACTCCCTTGCTGACCTTCTCTCACTTG	exon sense-overlapping	NM_001195798	LDLR	low-density lipoprotein receptor isoform 2	+	11200037	11244505
ASHG19A3A027263	38.372	33.1874	5.18734	5.00343	41.0105	28.41	45.6956	38.6803	18.453	42.429	4.97941	5.16274	5.41987	5.3422	4.70517	4.96292	noncoding	AB002441		misc_RNA	561	chr5	-	115363741	115364181		TTAACAGTCTGGAGAGACCAGCCTACATGCTCTTTTGGCAAGATCAGTAGTTCTTGGCAT	intergenic
ASHG19A3A007732	188.13	381.648	7.57814	8.46078	217.806	174.095	172.488	428.696	433.26	282.99	7.60784	7.70704	7.41953	8.49892	8.77549	8.10794	noncoding	NR_033195	ZFAND1	RefSeq_NR	2148	chr8	-	82613567	82633539		AGTTGGACATCGGGCAGCACTGCCAGATTTTCTTCCATTTGTGTGTGATGATTGTTCAGG	exon sense-overlapping	NM_001170797	ZFAND1	AN1-type zinc finger protein 1 isoform c	-	82615148	82633539
ASHG19A3A007732	188.13	381.648	7.57814	8.46078	217.806	174.095	172.488	428.696	433.26	282.99	7.60784	7.70704	7.41953	8.49892	8.77549	8.10794	noncoding	NR_033195	ZFAND1	RefSeq_NR	2148	chr8	-	82613567	82633539		AGTTGGACATCGGGCAGCACTGCCAGATTTTCTTCCATTTGTGTGTGATGATTGTTCAGG	exon sense-overlapping	NM_024699	ZFAND1	AN1-type zinc finger protein 1 isoform a	-	82613565	82633539
ASHG19A3A007732	188.13	381.648	7.57814	8.46078	217.806	174.095	172.488	428.696	433.26	282.99	7.60784	7.70704	7.41953	8.49892	8.77549	8.10794	noncoding	NR_033195	ZFAND1	RefSeq_NR	2148	chr8	-	82613567	82633539		AGTTGGACATCGGGCAGCACTGCCAGATTTTCTTCCATTTGTGTGTGATGATTGTTCAGG	exon sense-overlapping	NM_001170796	ZFAND1	AN1-type zinc finger protein 1 isoform b	-	82613565	82633539
ASHG19A3A012966	31047	41776.5	14.967	15.2558	31565.2	30403.8	31171.9	57515.1	34079.5	33734.8	15.0023	15.0136	14.8852	15.4592	15.0447	15.2635	noncoding	ENST00000477141	CTD-3099C6.4	Ensembl	156	chr19	+	53067328	53067484	ENST00000490784,	AATAAAATCAGGTCCAACTTTAAAAGGAGACATTGGAGAAGAACCAAGCTGGGTCTATAA	intergenic
ASHG19A3A000365	48.1417	41.2831	5.53093	5.34672	56.7485	36.35	51.3264	48.2232	31.8336	43.7924	5.52325	5.48772	5.58181	5.63735	5.38341	5.0194	noncoding	ENST00000456100	AL163953.3	Ensembl	562	chr14	+	53684429	54153976		AGCATGTTGTCACCTCTCAATACATAAAACTACTGGAGGGTGGTTCCAAGATGGCCAAAT	intergenic
ASHG19A3A052327	2199.79	2544.47	11.1758	11.0744	1844.34	2269.66	2485.36	3322.46	1129.14	3181.8	10.7999	11.3766	11.351	11.3581	10.1011	11.7639	noncoding	AK127294		misc_RNA	4073	chr15	-	70598856	70602887		ATGGTGGAGAGTACAGGGAAATAGATTTGACTAGATAGGAGGAGGTTCATTCCCTCCCAA	intergenic
ASHG19A3A024870	145705	150474	17.1228	17.1505	153947	138013	145155	198505	106447	146469	17.3103	17.1338	16.9242	17.3174	16.7948	17.3394	noncoding	NR_001562	ANXA2P1	RefSeq_NR	1343	chr4	-	154228620	154229963	NR_001446,NM_004039,NM_001136015,NM_001002858,NM_001002857,	GAAACACTTTGCCTCCTGTGTACTGTGTCATAAACGGATTAATAAACTGAATTTGTACTT	intronic antisense	NM_001130067	TRIM2	tripartite motif-containing protein 2 isoform 2	+	154074269	154260474
ASHG19A3A024870	145705	150474	17.1228	17.1505	153947	138013	145155	198505	106447	146469	17.3103	17.1338	16.9242	17.3174	16.7948	17.3394	noncoding	NR_001562	ANXA2P1	RefSeq_NR	1343	chr4	-	154228620	154229963	NR_001446,NM_004039,NM_001136015,NM_001002858,NM_001002857,	GAAACACTTTGCCTCCTGTGTACTGTGTCATAAACGGATTAATAAACTGAATTTGTACTT	intronic antisense	NM_015271	TRIM2	tripartite motif-containing protein 2 isoform 1	+	154125597	154260474
ASHG19A3A048268	51.8878	76.8619	5.51567	6.16242	90.7644	34.6645	30.2343	106.188	37.9743	86.4238	6.27895	5.42531	4.84274	6.63696	5.61387	6.23643	noncoding	uc001qoa.2	SRP14P1	UCSC_knowngene	331	chr12	+	6547666	6547997		TATTCAAACCTACTGAGAGCTAACATGGACGGGCTGAGAAGAGGGACAAAAAGAGCAAAA	intergenic
ASHG19A3A018318	30.3405	33.5968	4.82324	4.94459	43.2306	26.7518	21.0391	41.6579	13.3247	45.8077	5.06563	5.0779	4.32619	5.43768	4.29517	5.10091	noncoding	ENST00000423733	RP3-511B24.5	Ensembl	498	chr20	+	39809095	39825427		CATTCAAAGAGGTCAGATTTGTGGGCAGGCAAGAGCTCAGGAATGAAGAACCAAAAAGGA	natural antisense	NM_015035	ZHX3	zinc fingers and homeoboxes protein 3	-	39807088	39928739
ASHG19A3A027720	80.1024	103.437	6.20678	6.57111	126.352	56.3344	57.6209	153.052	54.3876	102.872	6.78691	6.08409	5.74935	7.11968	6.07214	6.52151	noncoding	ENST00000515403	RP11-844P9.2	Ensembl	3632	chr5	-	175570087	175612158	uc003mdn.2,	CCTGCCTGTTATGAGGGACAGGTAGGAGAGGATGGGCTTTCCATCAAAACAAACAAAAAA	intergenic
ASHG19A3A014963	48.272	64.6097	5.43254	5.99663	75.7798	44.6647	24.3716	65.1897	41.3078	87.3317	5.9938	5.769	4.53482	6.01857	5.71974	6.25158	noncoding	uc001amm.2	C1orf211	UCSC_knowngene	1248	chr1	+	6297870	6299490		AAAGGAGAGGAAGCAGATCTAAGCACACATGGGCATCAAACCAGAGGAACAAAGTCACAT	intergenic
ASHG19A3A028385	713.653	938.522	9.55627	9.71198	625.725	809.603	705.63	1353.6	784.582	677.386	9.19138	9.93994	9.5375	10.0884	9.59661	9.45098	noncoding	ENST00000511688	CTD-2060C23.1	Ensembl	1107	chr5	+	74094818	74095925		TCGATGGAGAGCCATGACAATTTGGGATTTCAAGGATAATTTGAAGCTGAGTGAGCCTCC	intronic antisense	NM_015566	FAM169A	hypothetical protein LOC26049	-	74073398	74162615
ASHG19A3A020915	134.905	134.74	6.93454	6.96522	201.263	137.523	65.9276	145.355	65.6509	193.215	7.48842	7.37133	5.94387	7.04992	6.32052	7.52523	noncoding	BC040602		misc_RNA	2182	chr3	-	40496576	40498720		TTCATGGCTAGGTCTGTTCGCTCCTCACGTTCTCTCCTAATCTCAGTAACTTTGTTAACC	bidirectional	NM_001034996	RPL14	60S ribosomal protein L14	+	40498829	40503859
ASHG19A3A020915	134.905	134.74	6.93454	6.96522	201.263	137.523	65.9276	145.355	65.6509	193.215	7.48842	7.37133	5.94387	7.04992	6.32052	7.52523	noncoding	BC040602		misc_RNA	2182	chr3	-	40496576	40498720		TTCATGGCTAGGTCTGTTCGCTCCTCACGTTCTCTCCTAATCTCAGTAACTTTGTTAACC	bidirectional	NM_003973	RPL14	60S ribosomal protein L14	+	40498800	40503859
ASHG19A3A040079	75.3287	102.784	5.97058	6.64128	129.616	68.7616	27.6086	62.5816	118.832	126.938	6.82723	6.36936	4.71514	5.96817	7.08966	6.86602	noncoding	NR_028379	NCRNA00182	RefSeq_NR	2356	chrX	-	73247970	73513409		GCTTCCTTCTGTAAAATTTGGACTGTTTGTTCTTCCCATTATATTAATAGTTGCTTCAGG	intergenic
ASHG19A3A046568	291.335	313.727	7.98073	8.18572	421.103	352.487	100.413	373.322	186.794	381.064	8.60234	8.75862	6.58123	8.32058	7.67423	8.56237	noncoding	ENST00000413292	AP001187.12	Ensembl	563	chr11	+	64685024	64691932		TGCGACTCCTTCCTGTCAGTGTCCTGGCATCACCCTACTTTCCTGGTGCAAACTCCTAAG	bidirectional	NM_015104	ATG2A	autophagy-related protein 2 homolog A	-	64662003	64684722
ASHG19A3A054279	77.42	86.7958	6.25124	6.43314	86.3875	74.2951	71.5774	93.4734	70.5339	96.3802	6.20619	6.48441	6.06311	6.47607	6.40994	6.41342	noncoding	BC011942		misc_RNA	487	chr16	+	9079619	9086461		AACAAAAATTCAGGCAACGTAGTGAGACTCTGTCTCCTGCGGTTGATACCTGTTCTACCT	intergenic
ASHG19A3A048407	54.5333	35.7444	5.63684	5.14902	39.4692	45.5388	78.5918	37.6184	25.9642	43.6505	4.91255	5.79384	6.20412	5.30557	5.12771	5.01377	noncoding	ENST00000363605	AC007535.2	Ensembl	345	chr12	+	13836475	13836820		TGTATTAGTTGTTATTATTATTACCTATTTTTTACATTGCCTGGGTGTCAGGGGAGTTAG	intronic antisense	NM_000834	GRIN2B	glutamate [NMDA] receptor subunit epsilon-2	-	13714409	14133022
ASHG19A3A018524	111.663	134.042	6.80063	6.99581	106.423	115.333	113.232	172.858	123.031	106.235	6.52269	7.11698	6.76222	7.28113	7.13052	6.57577	noncoding	uc010gjw.1	AK309218	UCSC_knowngene	3684	chr20	+	58713536	59228976		GAGAAAAGACGTCCTTGCTGTGTTCCTGATATGAAGAGGAAAGCAGTCCTTCTCCATTAA	intergenic
ASHG19A3A007913	47207.4	34745.3	15.5468	14.994	40681.3	44076.7	56864.1	37887.1	23603	42745.7	15.3872	15.5633	15.6898	14.842	14.5214	15.6186	noncoding	BC007549		misc_RNA	1798	chr1	-	171453554	171455327		TAAATTATGAACACCTCCCTCCCCACTAATATTAATTTGAAGTAGAAAAGTCTGGACTTG	natural antisense	NM_015172	PRRC2C	protein PRRC2C	+	171454665	171562650
ASHG19A3A036232	190.572	127.326	7.59926	6.81338	170.521	189.289	211.907	191.101	52.438	138.44	7.23362	7.83441	7.72976	7.41817	6.0263	6.99569	noncoding	ENST00000435492	RP11-317P15.3	Ensembl	259	chr1	+	182681996	182683679		AAGCTCCCACTAACACCTTACCACTCTCTACCATGTCAACTTATTTTATTATAACAATTG	intergenic
ASHG19A3A025030	158.209	225.404	7.26319	7.71216	155.401	101.058	218.167	272.684	242.003	161.525	7.09454	6.91928	7.77574	7.89656	8.00108	7.23885	noncoding	AK096223		NRED	1807	chr4	-	177239810	177241615		AGAGATCCTTAGTTGCGTTTAAAATCTTAGTTTTTAACTTCCAGGCTGGCACAGTTTGTT	natural antisense	NM_021928	SPCS3	signal peptidase complex subunit 3	+	177241089	177253396
ASHG19A3A029557	48.7913	63.5152	5.5073	5.99449	65.812	50.5593	30.0025	66.5934	50.5796	73.3728	5.76125	5.92969	4.83095	6.04555	5.98175	5.95616	noncoding	NR_024553	ZNF204P	RefSeq_NR	2909	chr6	-	27325601	27343153	NR_002722,ENST00000416749,	CTTGAACGTGGGGCCAAGACATCAAGAGTAGAGCAGCAGGACATTTCAAAAGAAGATTAA	intergenic
ASHG19A3A051578	102.737	79.9283	6.57494	6.20764	158.526	64.0603	85.6247	64.6921	38.7387	136.354	7.12479	6.2679	6.33212	6.00979	5.63901	6.97412	noncoding	ENST00000444165	RP11-763B22.7	Ensembl	318	chr1	-	148853802	148854120		TGTGTCCAACGACCTCACCCAGCAGGAGATACAGACCCTGGAGGTAAGGGGTTCGGGGAC	intergenic
ASHG19A3A000058	59.3406	41.4341	5.84089	5.36033	55.1547	61.8928	60.9742	31.1466	44.0271	49.1285	5.47838	6.2171	5.82718	5.05798	5.80003	5.22298	noncoding	ENST00000332088	AL353997.4	Ensembl	839	chr17	+	18324132	18328200		TACAGCCGCTTGCTAGAGGTTGAGGACGCCCAGCTGGCCACTCAGTACTCCTTGTCCCTG	intergenic
ASHG19A3A050709	179.134	258.276	7.50775	7.95983	163.816	180.19	193.398	268.846	256.611	249.372	7.17269	7.75988	7.59069	7.8779	8.07782	7.92377	noncoding	ENST00000501776	AL162311.2	Ensembl	2867	chr14	-	36288429	36295971		TAACTGGTAGTAATGTGGAATGAAGCTGGATCCTATCTGCTCCCAAATTGGCTTGTCTCC	natural antisense	NM_032352	BRMS1L	breast cancer metastasis-suppressor 1-like	+	36295596	36341169
ASHG19A3A008065	378.222	1617.16	8.57346	10.399	531.507	343.277	259.884	653.194	1820.32	2377.95	8.94745	8.72269	8.05023	9.08627	10.7944	11.3163	noncoding	ENST00000428754	AC015818.5	Ensembl	107	chr17	-	20394650	20394757	NR_024178,ENST00000441958,ENST00000432936,	GGACAAACACCTTATTCCAGCAGCTAACACTGGCAAGTCCAAGGTTTTCTATTATGAAAT	intergenic
ASHG19A3A029342	1143.08	2811.72	10.1399	11.3757	1788.89	954.469	685.873	2579.07	2807.6	3048.5	10.7527	10.1707	9.49624	11.0046	11.4261	11.6964	noncoding	uc001ejz.1	AF379632	UCSC_knowngene	969	chr1	+	144162000	144167711	uc001erc.3,uc001ekp.3,NM_183372,NM_173638,NM_017940,NM_015383,NM_015383,NM_001170755,NM_001102663,NM_001101663,NM_001039703,NM_001039703,NM_001039703,NM_001039703,NM_001039703,NM_001039703,NM_001039703,NM_001039703,NM_001039703,NM_001039703,NM_001039703,NM_001039703,AX747492,	ATAGATGTTATTCGACTCCTTCAGGTTATCTTGAACTGCCTGACTTAGGCCAGCCCTACA	intergenic
ASHG19A3A008570	81.9529	58.3335	6.32669	5.85085	72.9996	78.1025	94.7566	67.3705	41.9632	65.6668	5.93815	6.55279	6.48914	6.06085	5.73791	5.75379	noncoding	ENST00000502300	RP11-94C24.6	Ensembl	349	chr17	-	48580772	48585689		ACACAAGGAGGGATTTTCAGAGGCTTTGGAGTACAGTGTGTGTTTGCTTCTCAACTTTGC	bidirectional	NM_032133	MYCBPAP	MYCBP-associated protein	+	48585744	48608862
ASHG19A3A043608	260.97	207.051	8.06041	7.63442	199.954	286.723	296.232	237.854	140.955	242.343	7.47757	8.45105	8.25259	7.71618	7.30869	7.87838	noncoding	AK126099		misc_RNA	2985	chr10	+	11437806	11440791		GATCCAGCTCTGCTTCATTAATCTTTCCCTTCTAGAAATGCTTCCTCATGCACTACTTTT	intergenic
ASHG19A3A049685	70.141	60.0618	6.05381	5.86145	53.9023	88.3609	68.1597	43.7495	38.9291	97.5067	5.44152	6.73053	5.98937	5.50567	5.64478	6.43391	noncoding	ENST00000452933	RP11-318G21.2	Ensembl	546	chr13	-	78563506	78564781		CCTTTTTCCAAACTATAGCATAAATCACAGAAAAGTATCTCCTCATTTGTTTGGGATGAG	intergenic
ASHG19A3A000510	111.784	143.401	6.77287	7.14343	126.015	75.7878	133.549	137.361	139.862	152.98	6.78154	6.51329	7.02378	6.9791	7.29886	7.15234	noncoding	ENST00000514568	AC092279.2	Ensembl	842	chr19	-	24224401	24225364		ctccacgtcctcaccagagcagctagatacagtgtggattggtgcactcacaaaccttga	intergenic
ASHG19A3A030637	50.8584	40.9211	5.61767	5.35532	50.3814	46.5466	55.6472	32.7094	34.7498	55.3042	5.33059	5.82494	5.69748	5.12232	5.50023	5.44341	noncoding	ENST00000423500	RP1-45I4.2	Ensembl	455	chr6	-	143415170	143420782		ATCTTATGGACGCCACCTCAGATTTTAGACCAGCAGATATGGGGGGACATCAATCACATA	intronic antisense	NM_016108	AIG1	androgen-induced gene 1 protein	+	143382022	143661441
ASHG19A3A025505	78.0118	55.6452	6.25469	5.80843	76.4207	67.2941	90.3206	53.9435	48.0276	64.9644	6.00971	6.34149	6.41287	5.77815	5.91259	5.73454	noncoding	ENST00000509521	RP11-241F15.4	Ensembl	1163	chr4	+	49517189	49518352		GTCACACTCTTGCCAGCAGAAGAGGCCCCTGTCATGGCCGATATTACCACCCAGTCTATC	intergenic
ASHG19A3A015138	50.0451	39.9597	5.56608	5.30716	43.8903	43.8879	62.3572	39.9671	39.2362	40.6757	5.09387	5.74507	5.85931	5.3831	5.65283	4.88555	noncoding	AF130098		misc_RNA	1668	chr2	-	234970685	234971785		TTCTCATTCCTGTTGTAATGGAGTTCTGTCCATTTCAACCCACCAGCTTTCCTGGCAATT	intronic antisense	NM_006944	SPP2	secreted phosphoprotein 24 precursor	+	234959345	234985776
ASHG19A3A038303	65.3143	50.3461	5.85864	5.59806	41.4984	51.5988	102.846	66.3501	35.4615	49.2266	4.99947	5.95635	6.62011	6.04041	5.52703	5.22673	noncoding	ENST00000445631	RP11-91N2.3	Ensembl	206	chr9	+	2541096	2541635		CTCTGAAAGAATCCAGTTATGGGAACACAAATTACCTCATCCTCAGTTTCACTTTAAAAT	intergenic
ASHG19A3A038809	4064.58	7480.1	12.06	12.7824	3688.45	4949.71	3555.58	9336.03	6357.41	6746.86	11.8324	12.4814	11.8663	12.8243	12.6207	12.9021	noncoding	ENST00000451550	ATP5J2P3	Ensembl	258	chr9	+	79655331	79655589	ENST00000437332,	AAGAGGTTACTACTGGTACTACAACAAATACATCAACGTGAAGAAGGGGAGCATCTCGGG	intergenic
ASHG19A3A055165	164.404	157.806	7.36936	7.24781	182.059	127.542	183.611	194.158	140.741	138.52	7.33432	7.26307	7.51069	7.43995	7.30641	6.99707	noncoding	uc002ske.2	AK123453	UCSC_knowngene	1654	chr2	+	74375171	74377170		CTCCTCAGCTCAGAAACACTCCAAGGTGCGGGGACTCGTGGAAGGATTTGATTCGCGCTT	bidirectional	NM_001035505	BOLA3	bolA-like protein 3 isoform 2	-	74362527	74375039
ASHG19A3A055165	164.404	157.806	7.36936	7.24781	182.059	127.542	183.611	194.158	140.741	138.52	7.33432	7.26307	7.51069	7.43995	7.30641	6.99707	noncoding	uc002ske.2	AK123453	UCSC_knowngene	1654	chr2	+	74375171	74377170		CTCCTCAGCTCAGAAACACTCCAAGGTGCGGGGACTCGTGGAAGGATTTGATTCGCGCTT	bidirectional	NM_212552	BOLA3	bolA-like protein 3 isoform 1	-	74362527	74375039
ASHG19A3A010292	98.8981	58.8988	6.55075	5.87761	74.4827	76.3617	145.85	64.134	48.2508	64.3115	5.96871	6.52402	7.1595	5.9991	5.91851	5.71523	noncoding	AK091642		misc_RNA	2600	chr18	-	44366661	44369260		TGTAGAGCTTGGACTCCTTCAACTTAATGGTAAAGCCTCCTCTGAGTTCAAGAATTTTTT	intergenic
ASHG19A3A023267	417.947	415.593	8.62017	8.5792	334.886	224.347	694.606	320.45	567.929	358.4	8.2626	8.08459	9.51332	8.11711	9.15218	8.46831	noncoding	uc003erl.1	AX746877	UCSC_knowngene	1139	chr3	+	136734712	136735851		TTCCACTTGAACTTTCTGAGAACGGTTTAAAGGTGAAATAATCTGATACACTTCTCTGTC	intergenic
ASHG19A3A024191	51189.7	55640.8	15.6733	15.6925	45576.6	49064.3	58928.1	71467.8	49561.4	45893.2	15.5604	15.7403	15.7192	15.7645	15.5937	15.7192	noncoding	ENST00000484463	RP11-463H12.1	Ensembl	214	chr4	-	55842324	55842538		TCCTTTATACCCTGATCATCACTGACAAAGAGAAGGCAGAGAAACTGAACTAGTCCCTGC	intergenic
ASHG19A3A036531	102.157	62.2182	6.52021	5.89673	58.8257	81.2258	166.419	82.8266	37.0199	66.8083	5.58047	6.60933	7.37084	6.3208	5.58317	5.78623	noncoding	ENST00000516854	AC124073.1	Ensembl	280	chr8	+	36124002	36124282		CCCTTCTACAGCCTCCATATCAGCAGCTAAATGCCATTTATTTAAGTTTATAGAAAACAA	intergenic
ASHG19A3A031631	114.635	75.6749	6.84073	6.07379	124.134	106.375	113.397	77.2034	104.903	44.9187	6.75973	6.99707	6.76539	6.23	6.92516	5.06619	noncoding	AL049354		NRED	1275	chr6	+	52532698	52533951	NR_024405,NR_024403,	ACTTCACAGAAATGGAAGGTAACCTCTTTAGACGTGTGCCTGCAAGATGGCTGTCATTGT	intergenic
ASHG19A3A042749	100.059	107.481	6.37172	6.73856	190.081	47.2974	62.7983	85.9226	115.619	120.902	7.40055	5.84513	5.86948	6.37159	7.05496	6.78912	noncoding	NR_029396	LOC399753	RefSeq_NR	2141	chr10	-	49218160	49239658	uc001jeu.3,uc001jei.2,NM_001077685,NM_001077665,ENST00000436180,ENST00000417888,ENST00000399470,ENST00000339771,	ACTGTTGAAGTTGGTGAGGACCTCCACATGCACCAGGTTCGTGACCGGGAGATGCCTGAA	intergenic
ASHG19A3A023503	8868.26	7667.31	13.1018	12.7237	6927.74	6944.71	12732.3	9773.79	3852.34	9375.8	12.7709	12.9201	13.6142	12.8768	11.8993	13.3948	noncoding	ENST00000494900	RP11-152C17.1	Ensembl	429	chr3	+	168720861	168723254		CGGTCCAAAGTATTTGACTTGCTAAAGAATCTTTCCCTCCTAGAAGTATAAAATTCTACT	intergenic
ASHG19A3H0000066	376.507	307.352	8.62479	8.18768	352.661	345.77	431.091	364.154	259.651	298.251	8.3414	8.73119	8.80178	8.28527	8.09006	8.1877	noncoding	nc-HOXB9-189-	nc-HOXB9-189	HOX cluster	138	chr17	-	46720237	46720375		AGCAACCTTTTTGCTTCAGGGCTCCTCCTGGGGGCTGAGTGGTCCCCTTTGCTTTGCTAT	intergenic
ASHG19A3A031608	568.767	888.686	9.13729	9.69098	561.014	324.503	820.783	1050.08	852.802	763.173	9.02062	8.64093	9.75032	9.7364	9.70948	9.62706	noncoding	ENST00000402892	RP1-142O9.2	Ensembl	195	chr6	+	49241240	49241435		AGTCCTACCTCAGATTCTGCATCTGTACAGAGAGCAGACACCAGCTTAAATGACTGTGAA	intergenic
ASHG19A3A041217	213.865	163.505	7.72859	7.27747	200.574	146.32	294.701	192.633	96.3038	201.579	7.4841	7.45848	8.24319	7.43058	6.8114	7.59042	noncoding	ENST00000453566	RP3-346O6.2	Ensembl	213	chrX	+	76983343	76983556		TTAGCGGTAGAATGTGTTATGTACAATGCCACCTCTCCTCGAATCCATAAAAAAGTGTAA	intronic antisense	NM_000489	ATRX	transcriptional regulator ATRX isoform 1	-	76760355	77041719
ASHG19A3A041217	213.865	163.505	7.72859	7.27747	200.574	146.32	294.701	192.633	96.3038	201.579	7.4841	7.45848	8.24319	7.43058	6.8114	7.59042	noncoding	ENST00000453566	RP3-346O6.2	Ensembl	213	chrX	+	76983343	76983556		TTAGCGGTAGAATGTGTTATGTACAATGCCACCTCTCCTCGAATCCATAAAAAAGTGTAA	intronic antisense	NM_138270	ATRX	transcriptional regulator ATRX isoform 2	-	76760355	77041719
ASHG19A3A036131	54.5172	61.9256	5.72166	5.85496	63.0083	50.4758	50.0674	89.7795	42.4652	53.5321	5.69269	5.92564	5.54665	6.428	5.75379	5.3831	noncoding	uc003ysg.2	BC042052	UCSC_knowngene	3296	chr8	-	128698589	128746210		AAGAGATGGTGAAAATTAACCTATCACCACTGCTAATGAACATCACCCTATGGAGAACCG	intergenic
ASHG19A3L0001531	202.586	263.985	7.68983	7.93861	218.397	168.949	220.411	285.042	315.597	191.316	7.612	7.66625	7.79124	7.95857	8.3506	7.50667	noncoding	DN920247	lincRNA-SCARB2	lincRNA	527	chr4	-	77102106	77155656	NM_005506,	GCCTATGTTTTTGAACAAGACCAATCTGTTGGAGACCCTAAAATTGACTTAAATAGAACA	exon sense-overlapping	NM_001204255	SCARB2	lysosome membrane protein 2 isoform 2	-	77079891	77135052
ASHG19A3L0001531	202.586	263.985	7.68983	7.93861	218.397	168.949	220.411	285.042	315.597	191.316	7.612	7.66625	7.79124	7.95857	8.3506	7.50667	noncoding	DN920247	lincRNA-SCARB2	lincRNA	527	chr4	-	77102106	77155656	NM_005506,	GCCTATGTTTTTGAACAAGACCAATCTGTTGGAGACCCTAAAATTGACTTAAATAGAACA	exon sense-overlapping	NM_005506	SCARB2	lysosome membrane protein 2 isoform 1	-	77079891	77135052
ASHG19A3A031937	55.6674	77.6605	5.73342	5.82612	51.1346	66.618	49.2496	145.03	58.9644	28.9873	5.35178	6.32675	5.52171	7.04659	6.17437	4.2574	noncoding	AK054575		misc_RNA	1830	chr6	+	111217337	111219955		CCCAGACAATAGATTTTAGATTTGTAAACATCTTAATATGGAGGGTTTTGTGTGTGTGTG	intergenic
ASHG19A3A039633	7181.68	9660.39	12.8841	13.117	8286.4	6019.84	7238.79	12234.7	10331.1	6415.35	13.0618	12.7338	12.8567	13.1858	13.3448	12.8204	noncoding	ENST00000399997	RP11-431J24.4	Ensembl	855	chrX	-	16216550	16217414		ATCTGCTATGTGTTGCAGAAAGGCCATGTACAAGCGGAAGTACTCAGCTGCTAAATCCAA	intergenic
ASHG19A3A016397	24.9157	35.1717	4.31772	5.06165	33.1565	6.60524	34.9854	45.5549	30.1588	29.8014	4.61536	3.29171	5.04608	5.56034	5.31376	4.31084	noncoding	NR_024275	LOC151162	RefSeq_NR	5251	chr2	+	135206959	135212191		TTTTTTCTTAGGCCCACTGAGATCCCTGCTCAGTGCGTCTCAATTGTATCTCCAGTCTAA	intergenic
CUST_471_PI426073487	63.6046	54.5041	5.14094	5.58357	86.922	5	98.8919	41.116	86.4605	35.9358	6.21461	2.65028	6.55794	5.41987	6.6745	4.65635	noncoding	uc.473+	uc.473	UCR	222	chrX	+	70373223	70373445		GCAGTCATGCTGTTTTTGAATTCTCTCTCTGTTTTGTTCTCTGTTCTGTGCTGTTGTGTC	exon sense-overlapping	NM_181303	NLGN3	neuroligin-3 isoform 1	+	70364680	70391051
CUST_471_PI426073487	63.6046	54.5041	5.14094	5.58357	86.922	5	98.8919	41.116	86.4605	35.9358	6.21461	2.65028	6.55794	5.41987	6.6745	4.65635	noncoding	uc.473+	uc.473	UCR	222	chrX	+	70373223	70373445		GCAGTCATGCTGTTTTTGAATTCTCTCTCTGTTTTGTTCTCTGTTCTGTGCTGTTGTGTC	intron sense-overlapping	NM_001166660	NLGN3	neuroligin-3 isoform 3	+	70364680	70391051
CUST_471_PI426073487	63.6046	54.5041	5.14094	5.58357	86.922	5	98.8919	41.116	86.4605	35.9358	6.21461	2.65028	6.55794	5.41987	6.6745	4.65635	noncoding	uc.473+	uc.473	UCR	222	chrX	+	70373223	70373445		GCAGTCATGCTGTTTTTGAATTCTCTCTCTGTTTTGTTCTCTGTTCTGTGCTGTTGTGTC	exon sense-overlapping	NM_018977	NLGN3	neuroligin-3 isoform 2	+	70364680	70391051
ASHG19A3A017906	90.5652	73.012	6.31871	6.19956	103.923	35.7	132.072	61.7125	65.6716	91.6519	6.48459	5.46513	7.00642	5.94908	6.32099	6.3286	noncoding	NR_028295	NCRNA00029	RefSeq_NR	1764	chr20	-	61665569	61668380		GCAGCTGAGAGGCTCCCCGTCACGATGGCCAATAGCCCTTTCTCCAAGGACAAGGATGGG	intergenic
ASHG19A3A030892	2367.55	1344.31	11.1446	10.1197	3553.3	2445.05	1104.29	2317.78	757.193	957.946	11.7799	11.4742	10.1797	10.838	9.54642	9.97471	noncoding	BC043429		misc_RNA	2596	chr6	+	3020389	3022972		GACCCCGACCGTTTGCTGTTTTCTCCTCCTAATCATAATTTTTTCTTAGTTGGTTTCCAG	intergenic
ASHG19A3A044384	3485.02	3575.45	11.8474	11.6673	3651.33	3635.06	3168.67	4483.56	3804	2438.79	11.8167	12.0354	11.6901	11.7678	11.8783	11.3558	noncoding	ENST00000453578	RP11-316M21.5	Ensembl	825	chr10	+	102008027	102008852		TGAGATCCTCAAGTCAGTGGTGGCTCACTTTGATGCTGGAGAACTAATCACCTAAAGAGA	intronic antisense	NM_018294	CWF19L1	CWF19-like protein 1	-	101992054	102027437
ASHG19A3A008425	46.134	54.8059	5.46917	5.53994	51.7083	35.4376	51.2562	91.8315	39.5738	33.0124	5.3737	5.45438	5.57942	6.45535	5.6641	4.50037	noncoding	AL117601		RNAdb	2586	chr17	-	42751058	42753625		TTCTGACTTGTACAATAGTGACTATAGTTTGAGTAGAACACAGACTGTCTTGAAACAGTT	natural antisense	NM_001145080	C17orf104	hypothetical protein LOC284071	+	42733761	42753165
ASHG19A3A007134	504.773	595.363	8.96446	9.03508	563.458	275.2	675.66	662.155	775.334	348.6	9.03076	8.39013	9.47249	9.10286	9.57894	8.42343	noncoding	NR_003239	SNHG11	RefSeq_NR	1101	chr20	+	37075296	37079564		CATGCTAGACCTCAGTATCCTTGAGGGATGCTGCCTTGGGTCTGGAAACTGTTAGAGGAA	intergenic
ASHG19A3A016770	342.467	413.967	8.46839	8.45974	312.25	289.546	425.607	611.561	421.534	208.806	8.15276	8.46746	8.78496	8.99486	8.74239	7.64196	noncoding	uc010fsr.1	AK096649	UCSC_knowngene	2600	chr2	+	200323330	200325930		CTTCCGATTTAAAGGAGAGTTCTAGGAAGTTTTGTGATCTATGTCCGGTGTGGGTTTTTG	natural antisense	NM_001172517	SATB2	DNA-binding protein SATB2	-	200134222	200329831
ASHG19A3A016770	342.467	413.967	8.46839	8.45974	312.25	289.546	425.607	611.561	421.534	208.806	8.15276	8.46746	8.78496	8.99486	8.74239	7.64196	noncoding	uc010fsr.1	AK096649	UCSC_knowngene	2600	chr2	+	200323330	200325930		CTTCCGATTTAAAGGAGAGTTCTAGGAAGTTTTGTGATCTATGTCCGGTGTGGGTTTTTG	natural antisense	NM_015265	SATB2	DNA-binding protein SATB2	-	200134222	200335989
ASHG19A3A016770	342.467	413.967	8.46839	8.45974	312.25	289.546	425.607	611.561	421.534	208.806	8.15276	8.46746	8.78496	8.99486	8.74239	7.64196	noncoding	uc010fsr.1	AK096649	UCSC_knowngene	2600	chr2	+	200323330	200325930		CTTCCGATTTAAAGGAGAGTTCTAGGAAGTTTTGTGATCTATGTCCGGTGTGGGTTTTTG	bidirectional	NM_001172509	SATB2	DNA-binding protein SATB2	-	200134222	200322819
ASHG19A3A009926	58.2575	76.9322	5.70176	6.14745	96.553	46.4132	31.8061	110.268	36.4574	84.0715	6.37271	5.82092	4.91165	6.68656	5.56312	6.19266	noncoding	AK094291		RNAdb	2161	chr17	+	73126977	73129138		TCAGGACTTTATGTGGAACTGACATCGCTTACCTACTCCCGTCTAGAAAATGCTGAACAG	natural antisense	NM_014595	NT5C	"5'(3')-deoxyribonucleotidase, cytosolic type"	-	73126322	73127877
ASHG19A3A018848	55.0468	77.2928	5.7312	6.1893	53.4708	51.8122	59.8576	104.73	65.3216	61.8266	5.42939	5.9625	5.80172	6.61805	6.31383	5.63602	noncoding	ENST00000432988	AP000689.8	Ensembl	4651	chr21	-	37513704	37523008		TTAAGCAGCAAGCTCCGAAGCAGACGTTTACCAGTTTTGCACAACTTTGTCATGGACCAA	natural antisense	NM_001236	CBR3	carbonyl reductase [NADPH] 3	+	37507262	37518860
ASHG19A3A023158	342.806	371.82	8.38133	8.45978	445.845	393.716	188.856	409.888	302.115	403.456	8.68215	8.908	7.55383	8.4424	8.28609	8.65085	noncoding	ENST00000485218	RP11-525K18.2	Ensembl	588	chr3	+	127794652	127797899		GAAAAAATAGGAGGAAAATTAAAATAATCCCACCTTCCTACCTATCCAGAACCATCTCCC	intergenic
ASHG19A3A026709	88.6111	169.639	6.2788	6.87717	68.5736	45.1069	152.153	194.325	270.138	44.4545	5.83131	5.78126	7.22384	7.44119	8.14321	5.0471	noncoding	ENST00000510469	CTD-2263F21.1	Ensembl	456	chr5	-	38461028	38468409		GCTGTGAATATTGAGACAAAGTATGAAAAGTACCTGGCAACTGGAGATGTTTAATAAACT	intronic antisense	NM_001205301	EGFLAM	pikachurin isoform 5 precursor	+	38258510	38465582
ASHG19A3A026709	88.6111	169.639	6.2788	6.87717	68.5736	45.1069	152.153	194.325	270.138	44.4545	5.83131	5.78126	7.22384	7.44119	8.14321	5.0471	noncoding	ENST00000510469	CTD-2263F21.1	Ensembl	456	chr5	-	38461028	38468409		GCTGTGAATATTGAGACAAAGTATGAAAAGTACCTGGCAACTGGAGATGTTTAATAAACT	intronic antisense	NM_152403	EGFLAM	pikachurin isoform 1 precursor	+	38258510	38465582
ASHG19A3A026709	88.6111	169.639	6.2788	6.87717	68.5736	45.1069	152.153	194.325	270.138	44.4545	5.83131	5.78126	7.22384	7.44119	8.14321	5.0471	noncoding	ENST00000510469	CTD-2263F21.1	Ensembl	456	chr5	-	38461028	38468409		GCTGTGAATATTGAGACAAAGTATGAAAAGTACCTGGCAACTGGAGATGTTTAATAAACT	intronic antisense	NM_182798	EGFLAM	pikachurin isoform 2	+	38403633	38465582
ASHG19A3A026709	88.6111	169.639	6.2788	6.87717	68.5736	45.1069	152.153	194.325	270.138	44.4545	5.83131	5.78126	7.22384	7.44119	8.14321	5.0471	noncoding	ENST00000510469	CTD-2263F21.1	Ensembl	456	chr5	-	38461028	38468409		GCTGTGAATATTGAGACAAAGTATGAAAAGTACCTGGCAACTGGAGATGTTTAATAAACT	intronic antisense	NM_182801	EGFLAM	pikachurin isoform 4	+	38445577	38465582
ASHG19A3A012619	73.0158	139.212	6.15797	6.79912	79.837	61.2971	77.9132	227.235	132.927	57.4743	6.07787	6.20455	6.19148	7.65211	7.2339	5.51135	noncoding	ENST00000504080	AC016590.1	Ensembl	2659	chr19	+	37816411	37820601		GTGACGTGCCTTTTTGTCTTGGTTGGGTATTTATTTGCAATACAAGAATGATTGTTTTCT	intergenic
ASHG19A3L0002146	95.8928	84.0454	6.57096	6.37348	98.5993	95.191	93.8882	91.3253	57.7105	103.1	6.407	6.83263	6.47325	6.44853	6.1472	6.52472	noncoding	DB239440	lincRNA-SLC7A13	lincRNA	578	chr8	-	87229854	87333375	NM_138817,	GGCCAGCTGCCTTTGCTATTTAATACACTTAATAGTCACTCTTCTCCATTTACAGCTGTG	exon sense-overlapping	NM_138817	SLC7A13	solute carrier family 7 member 13	-	87226287	87242604
ASHG19A3A038676	81.8301	91.1636	6.30645	6.51011	106.092	62.4063	76.9921	76.6031	91.6033	105.284	6.51712	6.22922	6.17301	6.22253	6.74771	6.56011	noncoding	uc004ads.2	LOC643648	UCSC_knowngene	1168	chr9	+	46763790	46833318		CGCTAGGCGGGAGGCTGGAGCAGTAAGATGGCAGCCGGAGCGGTAGGGGGGTGGCTGGCA	intergenic
ASHG19A3H0000025	1088.92	1129.85	10.1741	9.94156	1018.93	1070.8	1177.04	1430.13	544.549	1414.86	9.91468	10.3399	10.2677	10.1727	9.08858	10.5634	noncoding	nc-HOXA4-63-	nc-HOXA4-63	HOX cluster	108	chr7	-	27176447	27176555		CTAAGCTCCCACCCAAGTAGGGGAGGGGATCCACAGCCCCAGCCATTCTAAGCCCCAGAA	intergenic
ASHG19A3A043471	8506.43	12878.5	13.1065	13.5176	10896.1	8291.44	6331.72	16292.2	14664.1	7679.17	13.4735	13.1825	12.6636	13.6021	13.8539	13.0967	noncoding	ENST00000418634	RP13-439H18.7	Ensembl	693	chr10	-	134958115	134958808		TCTGAAAACAAGGAATTTAATGCAGAAGTACACGGAAGGGCATCATGGGCCAGAATGTTG	intergenic
ASHG19A3A010149	7382.94	7436.15	12.8639	12.6712	5990.74	6388.91	9769.16	9259.65	9257.64	3791.17	12.5403	12.8052	13.2463	12.8147	13.1693	12.0298	noncoding	ENST00000399792	AP000902.2	Ensembl	540	chr18	-	9678756	9679297	ENST00000488218,	TTCATGAAGAAGAACCATGAAGAGGAAGTAAAAGGCCTACAAGCCCAGACTGCCAGATCT	intergenic
ASHG19A3A032872	28.2246	91.6187	4.7129	6.15335	37.5762	28.5857	18.5118	168.614	65.2064	41.036	4.82862	5.1721	4.13796	7.24843	6.31107	4.90056	noncoding	ENST00000458734	RP11-548K12.3	Ensembl	412	chr7	-	57877306	57877718		CAAAGACTGGGAGACATGCAAAAAATCACATTTTGGCGAACAGAGCACATTCTTCCAAAG	intergenic
ASHG19A3A007680	948.067	801.652	9.9517	9.55695	873.496	788.465	1182.24	784.318	677.266	943.372	9.68248	9.90002	10.2726	9.32148	9.39524	9.95412	noncoding	NR_028582	G6PC3	RefSeq_NR	1713	chr17	+	42148097	42153711		GGTCCCCACCCCCGAGGGCCCTGAGTCATGTGTTTCTTTTTGGAGACAGGCCCTTTTGGT	exon sense-overlapping	NM_138387	G6PC3	glucose-6-phosphatase 3	+	42148097	42153712
ASHG19A3A034572	525.818	908.857	9.07512	9.71529	403.876	687.281	486.297	973.983	1019.52	733.062	8.53929	9.7075	8.97856	9.63192	9.95106	9.56289	noncoding	ENST00000403118	AC005102.1	Ensembl	479	chr7	+	75464980	75465459		AGATTGATACATAACAGACACCTGCACAGAGCGTAAACAGAGGTGGCATGACTAGAAACC	intergenic
ASHG19A3A011204	31215.6	37899.8	14.9805	15.1105	29753.8	30225.8	33667.1	47479.8	40591.3	25628.2	14.9257	15.0074	15.0085	15.1741	15.2989	14.8586	noncoding	ENST00000469924	CTD-3131K8.1	Ensembl	477	chr19	-	17700403	17700880	NR_026911,NM_000982,ENST00000497298,ENST00000495531,ENST00000494303,ENST00000491435,ENST00000485945,ENST00000482905,ENST00000480465,ENST00000472093,ENST00000471393,ENST00000461458,ENST00000441274,ENST00000422570,ENST00000418441,ENST00000417077,ENST00000416102,ENST00000407436,ENST00000403916,ENST00000401418,ENST00000396599,	AAATGATCAGAAAAAGAAAGAAGCCAAAGAGAAAGGTGCCTGGGTTCAACTGAAGCGCCA	intergenic
ASHG19A3A046623	47.0435	33.69	5.44503	5.04834	44.4265	31.6939	65.01	23.8175	26.1779	51.0746	5.11203	5.3013	5.92175	4.70731	5.1377	5.30001	noncoding	ENST00000450606	RP5-1155K23.4	Ensembl	307	chr1	-	62673807	62674114		ATTCACACCAACAGGGAGAGGAGCTGAGTGCCGTCTTGGCCACCATGATGAAACCAGCTG	intronic antisense	NM_001164835	L1TD1	LINE-1 type transposase domain-containing	+	62660473	62678001
ASHG19A3A046623	47.0435	33.69	5.44503	5.04834	44.4265	31.6939	65.01	23.8175	26.1779	51.0746	5.11203	5.3013	5.92175	4.70731	5.1377	5.30001	noncoding	ENST00000450606	RP5-1155K23.4	Ensembl	307	chr1	-	62673807	62674114		ATTCACACCAACAGGGAGAGGAGCTGAGTGCCGTCTTGGCCACCATGATGAAACCAGCTG	intronic antisense	NM_019079	L1TD1	LINE-1 type transposase domain-containing	+	62660473	62678001
ASHG19A3A010639	355.639	355.391	8.5501	8.36237	351.473	343.148	372.298	404.493	402.112	259.568	8.33563	8.72204	8.59262	8.42677	8.67904	7.98129	noncoding	ENST00000432117	AC037473.1	Ensembl	741	chr18	+	45156482	45157223		CCTGGGAAAGAAGTTTCAATATCTCCTGTGTGTCTTTCTTACGATCCAACTAAACATCCA	intergenic
ASHG19A3A043485	99.3851	111.618	6.62665	6.78921	97.3352	96.5203	104.3	98.3728	118.789	117.693	6.38636	6.85255	6.64105	6.53621	7.08853	6.7429	noncoding	ENST00000394842	XX-2136C111.2	Ensembl	485	chr10	-	135450911	135451396	ENST00000514074,	AAATGGACTGTGAGGATAAGGTTCTGGGCAGGATGGTTCGCTGCCCTCCAGAGACGCAGA	intergenic
ASHG19A3L0000558	5029.93	4658.36	12.2488	12.0655	3111.64	4036.71	7941.46	5671.43	3330.83	4972.8	11.5874	12.1893	12.9695	12.0964	11.6636	12.4366	noncoding	AI014992	lincRNA-KLRB1	lincRNA	458	chr12	+	9486815	9488187		TATAAACACTTCCTCCCAGATTCTGAGCAGGATGACAGATCCCAGGACCAACTCTAAAGT	intergenic
ASHG19A3A025664	672.88	924.587	9.46759	9.75901	584.699	638.035	795.906	907.95	810.729	1055.08	9.08895	9.60375	9.71007	9.52509	9.63885	10.1131	noncoding	ENST00000430198	HMGA1L2	Ensembl	324	chr4	+	73964538	73964862	NM_145905,NM_145903,NM_145902,NM_145901,NM_145899,NM_002131,ENST00000415560,	CCGGAAAACCACCACAACTCCAGGAAGGAAACCAAGGGGCAGACCCAAAAAACTGGAGAA	intronic antisense	NM_032217	ANKRD17	ankyrin repeat domain-containing protein 17	-	73940501	74124502
ASHG19A3A025664	672.88	924.587	9.46759	9.75901	584.699	638.035	795.906	907.95	810.729	1055.08	9.08895	9.60375	9.71007	9.52509	9.63885	10.1131	noncoding	ENST00000430198	HMGA1L2	Ensembl	324	chr4	+	73964538	73964862	NM_145905,NM_145903,NM_145902,NM_145901,NM_145899,NM_002131,ENST00000415560,	CCGGAAAACCACCACAACTCCAGGAAGGAAACCAAGGGGCAGACCCAAAAAACTGGAGAA	intronic antisense	NM_198889	ANKRD17	ankyrin repeat domain-containing protein 17	-	73940501	74124502
ASHG19A3A027869	47.6816	40.2719	5.48435	5.31867	42.8991	37.7165	62.4292	30.5228	42.9401	47.3527	5.05309	5.53865	5.8613	5.03145	5.76653	5.15802	noncoding	ENST00000511693	RP11-259O2.1	Ensembl	718	chr5	+	1933976	1959290		AGATCATCACGTGGAGTATCGGTGGCCTTATTAAAACAAAAACAACAACTCCACAGCCCG	intergenic
CUST_147_PI426075208	38.4896	39.6812	5.20441	5.29006	41.1822	31.8114	42.4753	31.4948	28.1436	59.4053	4.98588	5.3062	5.32116	5.07139	5.23353	5.56526	noncoding	nc-HOXC6-351+	nc-HOXC6-351	HOX cluster	875	chr12	-	54406545	54407420		AGGTAGAGAATAGGGAAGAGCTGTGGAGAAAAAGCAAGTCATTCCAGCTTCTATTATTTT	intergenic
ASHG19A3A000524	64.615	73.233	5.96666	6.18165	74.1373	49.8564	69.8514	77.2877	50.5362	91.875	5.96212	5.91185	6.02601	6.23177	5.98057	6.33262	noncoding	HIT000391139_02		H-invDB	320	chr9	+	44990250	44991184		GGCCTGCCCGGACGGTGTTGGTTGGGGAGAGCAGCGGATCCACGCCAGAGAAGATGCTTG	intergenic
ASHG19A3A031671	2326.77	2578.85	11.2458	11.2414	2853.62	2330.48	1796.22	2869.35	2448.73	2418.48	11.4498	11.4085	10.8791	11.1578	11.2264	11.3399	noncoding	ENST00000403408	RP11-184C23.3	Ensembl	250	chr6	+	63937387	63937637	NM_178324,NM_006415,ENST00000457558,ENST00000450718,ENST00000435997,ENST00000407089,	AAAGAAGAACTGATTGAAGAGTGGCAACCACAACCTCTTGTTCCTCCTGTCCCAAAAGAC	intergenic
ASHG19A3A051898	170814	159363	17.3195	17.2804	148365	144845	219231	206712	131488	139888	17.2551	17.2148	17.4887	17.3822	17.1838	17.2751	noncoding	ENST00000460876	RP11-2F9.1	Ensembl	624	chr15	-	22440222	22440846	uc003jhx.2,NM_001012,ENST00000467270,ENST00000392301,	AGCAGATGGGTATGTGCTAGAGGGCAAAGAGTTGGAGTTCTATCTTAGGAAAATCAAGGC	intergenic
ASHG19A3A047824	294.888	213.115	8.25384	7.66252	286.679	244.983	353	267.193	143.965	228.188	8.02871	8.21902	8.5138	7.87127	7.33262	7.78366	noncoding	AK093825		misc_RNA	3180	chr12	-	75885884	75889064		GAGACTGCCCTGTTCTCCTTTGGAGCTCAGTAAAACAAATATTTGTTGAATAAATGAATA	intronic antisense	NM_006851	GLIPR1	glioma pathogenesis-related protein 1 precursor	+	75874512	75895716
ASHG19A3A031058	144.35	187.061	7.1701	7.4523	154.698	159.777	118.575	238.42	188.567	134.197	7.08903	7.58615	6.83512	7.71915	7.68579	6.95197	noncoding	ENST00000405827	RP1-59B16.1	Ensembl	1045	chr6	+	23972106	23973151		TCCAAAAAGCTGCTAAACTGGGATATCCAGGTTAGGAAGAGCGGATATTCCTCTGTGGAA	intergenic
ASHG19A3H0000065	121.149	117.995	6.90035	6.87139	131.936	85.9623	145.549	109.808	104.082	140.094	6.85369	6.6916	7.15576	6.68082	6.91629	7.01707	noncoding	nc-HOXB9-188-	nc-HOXB9-188	HOX cluster	98	chr17	-	46719077	46719175		GGGGCGCTGAGGAGGTCATTAACCTCCCCGTAAAGATGGGGAACGGAGACGCGCCTGGCC	intergenic
ASHG19A3A020083	4170.59	4183.78	12.0357	11.8817	3281.32	3279.19	5951.25	4629.03	2540.93	5381.37	11.6643	11.8854	12.5576	11.807	11.2809	12.5572	noncoding	U84522		misc_RNA	258	chr22	+	19384143	19384288		ATTCCCCAGGTGGCCTGGCCCATGGCCAGCTCCCTCTCTGTACACAGAAGTCAGGAAGAG	intronic antisense	NM_003325	HIRA	protein HIRA	-	19318223	19419219
CUST_412_PI426073487	40.9514	37.2076	5.25899	5.1131	36.4077	33.4116	53.035	45.5503	38.9675	27.105	4.77342	5.37594	5.62761	5.56026	5.64645	4.13258	noncoding	uc.414+	uc.414	UCR	246	chr17	+	38249173	38249419		TGCTTTTCCTTTTCGTCTCGTAAAGGAGAGAGAAGTGCAGAGTTCGATTCTGTACAAGGG	exon sense-overlapping	NM_001190919	THRA	thyroid hormone receptor alpha isoform 2	+	38218445	38250120
CUST_412_PI426073487	40.9514	37.2076	5.25899	5.1131	36.4077	33.4116	53.035	45.5503	38.9675	27.105	4.77342	5.37594	5.62761	5.56026	5.64645	4.13258	noncoding	uc.414+	uc.414	UCR	246	chr17	+	38249173	38249419		TGCTTTTCCTTTTCGTCTCGTAAAGGAGAGAGAAGTGCAGAGTTCGATTCTGTACAAGGG	exon sense-overlapping	NM_003250	THRA	thyroid hormone receptor alpha isoform 2	+	38219067	38250120
CUST_412_PI426073487	40.9514	37.2076	5.25899	5.1131	36.4077	33.4116	53.035	45.5503	38.9675	27.105	4.77342	5.37594	5.62761	5.56026	5.64645	4.13258	noncoding	uc.414+	uc.414	UCR	246	chr17	+	38249173	38249419		TGCTTTTCCTTTTCGTCTCGTAAAGGAGAGAGAAGTGCAGAGTTCGATTCTGTACAAGGG	natural antisense	NM_021724	NR1D1	nuclear receptor subfamily 1 group D member 1	-	38249036	38256973
CUST_412_PI426073487	40.9514	37.2076	5.25899	5.1131	36.4077	33.4116	53.035	45.5503	38.9675	27.105	4.77342	5.37594	5.62761	5.56026	5.64645	4.13258	noncoding	uc.414+	uc.414	UCR	246	chr17	+	38249173	38249419		TGCTTTTCCTTTTCGTCTCGTAAAGGAGAGAGAAGTGCAGAGTTCGATTCTGTACAAGGG	exon sense-overlapping	NM_001190918	THRA	thyroid hormone receptor alpha isoform 3	+	38219067	38250120
ASHG19A3A027020	3356.56	5350.7	11.7961	12.1781	3098.13	3429.12	3542.43	8071.86	4976.49	3003.75	11.5744	11.9518	11.8622	12.6144	12.2479	11.6719	noncoding	NR_003665	LOC441089	RefSeq_NR	1362	chr5	-	79646423	79647785	NM_004269,	CTTGTGTTTTGTGGGGCTTGGGGTTTGGTAACTTATTTTTATAAGCAATAAACCTTTTGT	intergenic
ASHG19A3A029872	38574.2	36976.9	15.232	15.0607	31402.7	33600.7	50719.2	48466	22519.3	39945.5	14.9967	15.1753	15.5241	15.2077	14.4504	15.5241	noncoding	ENST00000444731	RP11-552E20.1	Ensembl	539	chr6	-	40239304	40243976		AGGCTGTGTCTCCCTCCTCAGACTGAAGGATCTTTGTGATCAGATGCTGTGTCTATATCC	intergenic
ASHG19A3A015750	58.3525	46.7436	5.79226	5.44664	83.4994	45.4778	46.0804	20.3815	47.9132	71.936	6.15458	5.79154	5.43067	4.51083	5.90905	5.92005	noncoding	ENST00000449673	AC092669.6	Ensembl	905	chr2	+	66554492	66556116		CCACTAGAAGACTCCTTAACAAGTCGGAAAGAAGCAAGGAAAGGGGAAGATCATAGTGAG	intergenic
ASHG19A3A053205	35.6043	19.5368	5.09134	3.97287	36.6089	35.506	34.698	7.69203	24.1756	26.7427	4.7816	5.4573	5.03513	2.77342	5.04123	4.10395	noncoding	NR_026869	NCRNA00052	RefSeq_NR	1786	chr15	+	88120159	88122917		CTCTAAGACTCAGAAGAACTTTCTCAGGCATTCATTTTCCTATCTATTTTGAGCCATTTT	intergenic
CUST_307_PI426073487	31.9865	45.8568	4.84955	5.49294	45.4752	33.3626	17.1219	50.5973	44.2754	42.6978	5.15455	5.37432	4.0198	5.697	5.80662	4.9752	noncoding	uc.309+	uc.309	UCR	268	chr10	+	103267030	103267298		AAATGAGAAAGTTAAATCTTACTTGAGAGCTGGGAGAGATGAAAGAGAGGTGTTTGTCAG	intron sense-overlapping	NM_033637	BTRC	F-box/WD repeat-containing protein 1A isoform 1	+	103113824	103317070
CUST_307_PI426073487	31.9865	45.8568	4.84955	5.49294	45.4752	33.3626	17.1219	50.5973	44.2754	42.6978	5.15455	5.37432	4.0198	5.697	5.80662	4.9752	noncoding	uc.309+	uc.309	UCR	268	chr10	+	103267030	103267298		AAATGAGAAAGTTAAATCTTACTTGAGAGCTGGGAGAGATGAAAGAGAGGTGTTTGTCAG	intron sense-overlapping	NM_003939	BTRC	F-box/WD repeat-containing protein 1A isoform 2	+	103113824	103317070
ASHG19A3A019396	86.2597	124.673	6.29431	6.19867	58.3353	63.3633	137.081	292.994	29.0749	51.9503	5.56681	6.25252	7.0636	7.99392	5.27198	5.33011	noncoding	ENST00000447478	RP4-534N18.2	Ensembl	517	chr1	+	32398620	32399576		CTCTACCATCACCCTATTCGATAAACATAACTAAGTCCACCATGTTAAAACTATGGATCC	intronic antisense	NM_080391	PTP4A2	protein tyrosine phosphatase type IVA 2 isoform	-	32372021	32403988
ASHG19A3A043330	465.79	410.399	8.9092	8.48452	508.256	553.561	335.552	570.052	433.051	228.096	8.88507	9.40014	8.4424	8.89635	8.77439	7.78284	noncoding	ENST00000449709	RP11-295O23.4	Ensembl	577	chr10	-	118198979	118199556		CTATAAGTCGAAAGTAAAGTTTGATGGCGCAAAGCGTCCTGCTAAAGTTGCCCGGAAAAA	intronic antisense	NM_001011709	PNLIPRP3	pancreatic lipase-related protein 3 precursor	+	118187423	118237468
ASHG19A3A025723	5647.49	4198.53	12.5275	11.8616	5512.31	6060.97	5369.2	5722.52	2362.11	4510.94	12.4289	12.743	12.4105	12.1092	11.174	12.3017	noncoding	uc010ijm.1	AK094144	UCSC_knowngene	3134	chr4	+	79834383	79837517		AACTTCAGTCCTCAAATATAGCTGGGAAACAATTATGAGATAGACTCAGTCTCCCCCTCC	intergenic
ASHG19A3A025660	278.369	247.691	7.95334	7.89694	236.314	119.762	479.031	220.129	215.521	307.423	7.73075	7.17319	8.95609	7.60582	7.84902	8.23597	noncoding	ENST00000432395	RP5-943J3.1	Ensembl	509	chr1	+	90254472	90256051		ATGAAGTTTTGCCATGAACGTAGATCCTCCCTTACAAATCCCTCCATTTTCAAACCCGAG	intergenic
ASHG19A3A019456	90.2254	74.4248	6.13353	6.08498	160.927	23.6237	86.1258	56.0918	113.006	54.1761	7.14943	4.90895	6.34221	5.82766	7.0222	5.40508	noncoding	ENST00000481698	AC000095.8	Ensembl	905	chr22	-	19019076	19022077	ENST00000424817,	AATGGACACTGATCCTCAGAACCACCTGGAGATTTGGGAGGCTGGGCTGCTGTTGCCTGT	intergenic
ASHG19A3A008456	137.49	131.896	6.58088	6.92209	64.1152	43.4173	304.939	200.061	91.5381	104.09	5.7203	5.72947	8.29286	7.4786	6.74669	6.54097	noncoding	uc010wjv.1	LRRC37A2	UCSC_knowngene	1355	chr17	-	43616528	43629863	AK126994,	AGAAATCTGATTATAACAATAGCTCCATCCCTAAATGAGGTGAATCTTGGAATCTCTTCC	intergenic
CUST_425_PI426073487	576.346	388.97	8.86281	8.5249	329.632	224.364	1175.04	349.402	440.771	376.738	8.23806	8.08486	10.2655	8.22996	8.80064	8.54411	noncoding	uc.427+	uc.427	UCR	215	chr18	+	24237198	24237413		GTCAGATCTTACCTGAAACATTGAAGCACAAAGTCTCTCTCCAAGTCCCCTTTTCCTTTT	intergenic
ASHG19A3A032017	98.8106	188.018	6.3291	7.52423	181.8	78.3605	36.271	177.992	169.73	216.333	7.3321	6.55888	5.0963	7.32267	7.54993	7.70009	noncoding	ENST00000392497	AL139098.3	Ensembl	249	chr6	+	121729687	121729940		AAAGCTGATTCTGGCAAGGAGGGGAATAACCTTCCAGAAAATGCAGATGCCAAAACAGAC	intergenic
ASHG19A3A010548	41.978	38.2951	5.26108	5.22007	68.0476	29.4674	28.4192	25.8689	28.3808	60.6355	5.81786	5.20905	4.75635	4.81565	5.24337	5.60119	noncoding	BX640941		misc_RNA	5148	chr1	-	208054126	208059255		ATAAGAGAGAGGAGAGGAAATTACAAGCCATGAGACTGGAGAGTTAGGCAGGTTCTACAC	intergenic
ASHG19A3A054205	634.22	653.948	9.34533	9.12544	640.396	432.683	829.582	819.14	806.537	336.167	9.22287	9.04763	9.76548	9.3803	9.63192	8.3641	noncoding	AK096317		NRED	1993	chr16	+	2694129	2696122	NR_024492,	TTTAAAAGCACTTTTAAGCATCAATTGTGAAATAAAAAGCCCGAGCAAAAGCCCTCTTTG
ASHG19A3A033232	385.861	796.235	8.65904	9.50482	367.292	347.521	442.771	759.325	1025.2	604.176	8.40036	8.73822	8.83853	9.27739	9.96078	9.27629	noncoding	ENST00000455459	GS1-259H13.7	Ensembl	526	chr7	-	99235864	99236390		AGTGACTTACAAAAATGTCAAGTTCAACATATGGGATGTGGGTGGCCAGGACAAGATCCG	intergenic
ASHG19A3L0002168	86.0483	112.993	6.39112	6.73353	107.423	78.5508	72.1714	147.728	108.782	82.4703	6.53743	6.56145	6.0745	7.07115	6.9713	6.15815	noncoding	AK074467		misc_RNA	2310	chr8	+	95999108	96001394		AGTTTCATTCCCTATTCAAAAATGTCTTAGGCAAATGTGTGGGAATGAACATGCACTTTA	intergenic
ASHG19A3A008104	929.234	1458.01	9.85766	10.4075	1177.06	1098.65	511.99	1514.4	1171.03	1688.61	10.1369	10.3797	9.05644	10.2552	10.1502	10.817	noncoding	HIT000389890		H-invDB	326	chr17	-	26700694	26701019		TTTTAACCTTGAGATATAGCAGTACTGTTTGCATCTTGCAACCCTCCTCTCCTTGGGCTG	intronic antisense	NM_015077	SARM1	sterile alpha and TIR motif-containing protein	+	26698986	26728065
ASHG19A3A052171	107.234	206.649	6.5962	7.4546	87.0483	171.118	63.5353	360.639	105.382	153.925	6.21735	7.684	5.88726	8.2706	6.9311	7.16209	noncoding	uc002ade.1	AK055370	UCSC_knowngene	3748	chr15	-	55831081	55834829		GTTGTTTATCAGTATATAGACCTACCATTAGTAGAAATGATGTATGGCAGGCTTTCTTGA	intergenic
ASHG19A3A051854	780.938	887.637	9.69042	9.7049	852.834	806.893	683.088	952.615	849.828	860.468	9.64442	9.936	9.49082	9.59626	9.70227	9.81617	noncoding	NR_024396	MGC23270	RefSeq_NR	2518	chr14	+	105287537	105290055		AGCATTTTCATGGATTACAAATGTCTTAGCCCCTGCCCTTTCAAGCAGTTCCTTAGCTCC	intergenic
ASHG19A3A047181	55.9138	34.7715	5.75765	5.04163	56.57	52.8017	58.3697	39.202	16.3664	48.7463	5.5178	5.98864	5.76653	5.35979	4.55467	5.21042	noncoding	ENST00000415549	RP4-650F12.4	Ensembl	382	chr1	-	74832266	74844486		GACATTTTCCTATGTACCTTGCATCCAACTGTGGCCTTGCGACATATTTTCATGAAGGGA	natural antisense	NM_001199327	FPGT-TNNI3K	FPGT-TNNI3K fusion protein isoform b	+	74663895	74930609
ASHG19A3A047181	55.9138	34.7715	5.75765	5.04163	56.57	52.8017	58.3697	39.202	16.3664	48.7463	5.5178	5.98864	5.76653	5.35979	4.55467	5.21042	noncoding	ENST00000415549	RP4-650F12.4	Ensembl	382	chr1	-	74832266	74844486		GACATTTTCCTATGTACCTTGCATCCAACTGTGGCCTTGCGACATATTTTCATGAAGGGA	natural antisense	NM_015978	TNNI3K	serine/threonine-protein kinase TNNI3K	+	74701070	75010116
ASHG19A3A047181	55.9138	34.7715	5.75765	5.04163	56.57	52.8017	58.3697	39.202	16.3664	48.7463	5.5178	5.98864	5.76653	5.35979	4.55467	5.21042	noncoding	ENST00000415549	RP4-650F12.4	Ensembl	382	chr1	-	74832266	74844486		GACATTTTCCTATGTACCTTGCATCCAACTGTGGCCTTGCGACATATTTTCATGAAGGGA	natural antisense	NM_001112808	FPGT-TNNI3K	FPGT-TNNI3K fusion protein isoform a	+	74663895	75010116
ASHG19A3A048496	292.509	190.754	8.24658	7.28938	318.948	309.753	248.827	290.431	56.5895	225.241	8.18379	8.56906	7.98689	7.98215	6.12243	7.76356	noncoding	AL117598		misc_RNA	2367	chr12	+	32534219	32536566		CCAGAAGCCAATATATCGATTCTTATATCTCGGTTTATGTTACCAACTGAATATGGTGTA	intergenic
ASHG19A3A046621	95.8351	72.8588	6.57431	6.17434	99.1512	86.3937	101.96	84.5688	58.5173	75.4902	6.4174	6.69896	6.60656	6.34943	6.16512	6.00848	noncoding	ENST00000416342	RP4-537K17.2	Ensembl	429	chr1	-	62580419	62584681		GATCTACCTACCTACATTTTTGGTGCAAACTATTACTTTGGGGACATCTTTCTTTTTTCC	intronic antisense	NM_176877	INADL	inaD-like protein	+	62208148	62629591
ASHG19A3L0002373	29.3007	24.3951	4.71208	4.11789	21.7054	26.7311	39.4657	7.69203	42.1098	23.3835	3.84449	5.07661	5.21513	2.77342	5.74296	3.8373	noncoding	AL133825	lincRNA-KCND3-1	lincRNA	817	chr1	-	112677638	112678462		TCACAACTGATCTTTAACATCAGAACTGCGTGTATTAATGGCCCGGCTCACTTGTGAATG	intergenic
ASHG19A3A020270	154.122	166.784	7.26763	7.35103	133.179	187.76	141.426	144.6	175.953	179.799	6.86682	7.82239	7.11367	7.04395	7.60102	7.40811	noncoding	ENST00000437071	CTA-211A9.5	Ensembl	1006	chr22	+	27068767	27176170		TTTGCTGCAAGAGGATGGAAAGGATCACTGTGATTTTGTTTTTCTCCTGCTGCTCTGTCT	intergenic
ASHG19A3A022416	145114	151845	17.1118	17.1971	134141	140332	160869	197258	119013	139264	17.0898	17.1495	17.096	17.3079	17.0196	17.2637	noncoding	ENST00000396544	AC104306.1	Ensembl	369	chr3	+	32549446	32549817	NM_000993,ENST00000413849,ENST00000395150,ENST00000393325,	ACCTATGTACCGGTTACCACTTTCAAAAATCTACAGACAGTCAATGTGGATGAGAACTAA	intergenic
ASHG19A3A009319	134.996	124.533	7.08849	6.93136	127.719	126.418	150.853	118.31	93.563	161.726	6.80451	7.25125	7.20971	6.77927	6.77423	7.24058	noncoding	BC033139		misc_RNA	1079	chr17	+	27078189	27079232		TCAAATTGACTTACTTATCTAGGGAGAAATGGGGCCCTCCTGCCTAGGTGAGAAACTAGA	intergenic
ASHG19A3A009606	911.804	2465.61	9.91445	11.1807	983.127	946.75	805.535	2578.75	2416.1	2401.97	9.85789	10.1607	9.72473	11.004	11.208	11.3302	noncoding	ENST00000514828	AC091132.1	Ensembl	429	chr17	+	43594141	43594671	uc010wkm.1,ENST00000510581,ENST00000508811,	ATGCCAAGATGAGTTTGTCAGTATAGCCGTATCCTGGAACTTCTTTTGTGAGCTAAAAAA	intergenic
ASHG19A3A031178	42.8332	40.0669	5.36363	5.3197	53.7499	40.5884	34.1613	29.7936	36.7014	53.7058	5.43732	5.63942	5.01414	4.998	5.57101	5.39008	noncoding	ENST00000402215	AL022393.6	Ensembl	1152	chr6	+	28155827	28157210		AAACTCTATAAATGTGAAGAGTGTGGGAAAGCCCATAGGCAGAGAGCAACCCTGGATCAA	intergenic
ASHG19A3A033062	108.45	93.2165	6.73889	6.51743	85.7609	109.487	130.104	108.185	66.1022	105.362	6.19442	7.03839	6.98385	6.6605	6.3301	6.56169	noncoding	ENST00000434531	AC005522.7	Ensembl	453	chr7	-	76601995	76606278		CAACATTTAGTAACCAACATCAAATGTACTTGTCTCTCCTAAGCTGCACAGACTGCCAAG	intergenic
ASHG19A3L0000880	52.3327	45.0829	5.53056	5.49527	30.8104	54.8089	71.3788	36.2617	39.6022	59.3847	4.49078	6.04314	6.05775	5.25569	5.66518	5.56492	noncoding	AA054416	lincRNA-WDR59-2	lincRNA	282	chr16	+	74821102	74821380		AAGAAAAGGGAGGACTACAGATGGGTATATACTACTCCAGCAATCCCAGAGTCTCTGCTT	intergenic
ASHG19A3L0002396	52.1602	30.6247	5.59767	4.92259	41.7222	43.2116	71.5467	31.9959	26.4095	33.4686	5.00883	5.72194	6.06225	5.09165	5.15022	4.52592	noncoding	EH335967	lincRNA-LMO4-1	lincRNA	66	chr1	-	88065357	88065423		CATGCATACTTGCATAGTTTAATGGATCTTACATTCTTGAATTAGCCTCCATTCCTTCAA	intergenic
ASHG19A3A035657	7770.8	10290.8	12.8155	13.2053	6155.27	12966.3	4190.79	14113.9	9608.57	7150.01	12.5763	13.7936	12.0767	13.4011	13.2307	12.9839	noncoding	BC012900		misc_RNA	2118	chr8	-	29190579	29192682		CATCTTTCAGAGTGATACCATTTCTACATTTGATAATGCCTGTATTCCTGTAGGATGTAT	exon sense-overlapping	NM_001394	DUSP4	dual specificity protein phosphatase 4 isoform	-	29190578	29208267
ASHG19A3A035657	7770.8	10290.8	12.8155	13.2053	6155.27	12966.3	4190.79	14113.9	9608.57	7150.01	12.5763	13.7936	12.0767	13.4011	13.2307	12.9839	noncoding	BC012900		misc_RNA	2118	chr8	-	29190579	29192682		CATCTTTCAGAGTGATACCATTTCTACATTTGATAATGCCTGTATTCCTGTAGGATGTAT	exon sense-overlapping	NM_057158	DUSP4	dual specificity protein phosphatase 4 isoform	-	29190578	29206322
ASHG19A3A043812	175.464	143.17	7.43676	7.0792	138.828	142.124	245.439	185.213	84.4925	159.805	6.92758	7.41817	7.96455	7.37097	6.64451	7.22211	noncoding	ENST00000425494	RP11-175J10.1	Ensembl	1454	chr10	+	37811938	37833629		TTGAATGTTCCAGTGCTCCCATGTCTACCATAAATCATGCGTTTTCATCCTCAGAAGCAG	intergenic
ASHG19A3A012736	181.931	132.476	7.47578	6.93211	188.599	112.57	244.626	156.7	62.0565	178.671	7.38905	7.07971	7.95857	7.15159	6.24536	7.39937	noncoding	ENST00000424872	RP11-293G6__B.6	Ensembl	1797	chr1	-	235701348	235703145		TAACGAAAATAACCCCTTCCTAATTAAACACCTAACAATCAGCAGCATCTTCGCCGGATT	intergenic
ASHG19A3A046148	120.103	169.18	6.87412	7.33001	159.566	102.879	97.8632	224.236	133.879	149.424	7.13748	6.9442	6.54067	7.63161	7.24265	7.11576	noncoding	uc001mjl.1	BC014360	UCSC_knowngene	1068	chr11	+	10879805	10900820		GTGCTTTAACACCAAATCTGAAAATTGTTCAGAAGAGAAACATTGAGCATGAACACCATC	bidirectional	NM_021211	ZBED5	zinc finger BED domain-containing protein 5	-	10874250	10879620
ASHG19A3A046148	120.103	169.18	6.87412	7.33001	159.566	102.879	97.8632	224.236	133.879	149.424	7.13748	6.9442	6.54067	7.63161	7.24265	7.11576	noncoding	uc001mjl.1	BC014360	UCSC_knowngene	1068	chr11	+	10879805	10900820		GTGCTTTAACACCAAATCTGAAAATTGTTCAGAAGAGAAACATTGAGCATGAACACCATC	bidirectional	NM_001143667	ZBED5	zinc finger BED domain-containing protein 5	-	10874250	10879620
ASHG19A3A000132	237.097	228.361	7.9246	7.77237	248.465	192.499	270.327	239.954	159.163	285.968	7.80707	7.85858	8.10814	7.72878	7.46499	8.12333	noncoding	ENST00000419303	PRAMEL	Ensembl	1869	chr22	-	22345495	22398256		GAACAGAGGAGGCAGGCACAGAGAGGTCCATGGAGGTGAACCACCCAGCACCCCTCAGCC	intergenic
ASHG19A3A031015	7915.1	6952.3	12.9933	12.6646	7773.17	6308	9664.12	8961.01	5764.53	6131.36	12.96	12.7879	13.232	12.764	12.4814	12.7484	noncoding	ENST00000397300	RP11-401E14.1	Ensembl	534	chr6	+	15935012	15935548	NM_005719,ENST00000437218,	AAACCCAGCAAGTGGTGGGCTTGCTTTGTGAAGAGACAGTTCATGAACAAGAGTCTTTCA	intergenic
ASHG19A3A039449	151.265	490.297	7.1541	8.80114	120.85	229.797	103.15	464.608	303.934	702.35	6.71642	8.12209	6.6238	8.60782	8.29374	9.50186	noncoding	AK021425		misc_RNA	1832	chr1	+	210417766	210419598		GATGGTTTAAACTAGGTGCAGAACTGTCCCATGAAGAGAAGAATGATATCAGTATTTAAA	intergenic
ASHG19A3A031531	393.481	413.508	8.36619	8.5716	774.669	206.309	199.466	530.682	264.36	445.482	9.50761	7.95195	7.63902	8.7917	8.11487	8.80822	noncoding	AK096036		misc_RNA	2642	chr6	+	42750664	42753300		ACATACAGGCTTCTAGGTCTAGCCAGGCCATCTAGTTTAGTCAAGACAGCTGTGTAACAA	intergenic
ASHG19A3A020110	40.2151	33.7002	5.22601	5.07004	40.15	27.2213	53.2741	26.7592	30.941	43.4004	4.94098	5.1029	5.63414	4.85864	5.34763	5.00387	noncoding	ENST00000438948	XXbac-B444P24.10	Ensembl	1240	chr22	+	20287282	20300739	NM_016335,	AAGTGTCGCAAAGATGGGCATCGCATCCAGGGCTGAGATTGAGGACTGGTTCACGGCAGA	intergenic
CUST_4_PI426073487	87.752	66.9685	6.43914	5.98381	92.393	80.7372	90.1259	78.6829	31.9556	90.2669	6.30697	6.60191	6.40852	6.25588	5.38901	6.30653	noncoding	uc.4+	uc.4	UCR	359	chr1	+	10758248	10758607		GGGTCCCGGTAATCAAATAAAATTGAAAATCATCTTCCCATTAAATTCAATTAGCCGCAA	intronic antisense	NM_017766	CASZ1	zinc finger protein castor homolog 1 isoform b	-	10707269	10856707
CUST_4_PI426073487	87.752	66.9685	6.43914	5.98381	92.393	80.7372	90.1259	78.6829	31.9556	90.2669	6.30697	6.60191	6.40852	6.25588	5.38901	6.30653	noncoding	uc.4+	uc.4	UCR	359	chr1	+	10758248	10758607		GGGTCCCGGTAATCAAATAAAATTGAAAATCATCTTCCCATTAAATTCAATTAGCCGCAA	intronic antisense	NM_001079843	CASZ1	zinc finger protein castor homolog 1 isoform a	-	10696665	10856707
ASHG19A3L0003286	31.6835	30.4882	4.92494	4.92567	38.6463	28.2062	28.1981	27.6793	23.722	40.0634	4.87674	5.15368	4.7444	4.90504	5.01598	4.85598	noncoding	BG984660	lincRNA-FAM43A-3	lincRNA	594	chr3	-	194508737	194509302		ACAGGAACCATGAGATGGGACAAAAACCCTCTCTGGATTCCAGGAAACTCCTGTACTAAA	intergenic
ASHG19A3A021314	63.6247	39.3897	5.9308	5.21741	57.9704	54.492	78.4119	46.0319	17.9192	54.2178	5.5567	6.0352	6.20049	5.57645	4.66892	5.40685	noncoding	BC018424		RNAdb	3519	chr3	-	88185088	88188592		GCACAACCACATATTTCAACACAAATTTGCAAGCCTTCTTCTTCAACCTGTAAAAAGAAA	natural antisense	NM_018293	ZNF654	zinc finger protein 654	+	88188261	88193814
ASHG19A3A021314	63.6247	39.3897	5.9308	5.21741	57.9704	54.492	78.4119	46.0319	17.9192	54.2178	5.5567	6.0352	6.20049	5.57645	4.66892	5.40685	noncoding	BC018424		RNAdb	3519	chr3	-	88185088	88188592		GCACAACCACATATTTCAACACAAATTTGCAAGCCTTCTTCTTCAACCTGTAAAAAGAAA	intron sense-overlapping	NM_001195308	CGGBP1	CGG triplet repeat-binding protein 1	-	88101099	88199016
ASHG19A3A029186	93.4179	121.086	6.09466	5.76263	164.302	95.769	20.1826	108.48	5	249.777	7.17916	6.8408	4.26401	6.66487	2.69713	7.92589	noncoding	ENST00000514034	CTC-251I16.1	Ensembl	1154	chr5	+	175136605	175137759		GTGGGACCCCAAATCCATGTTTGTGTTACCATCGTGTTCCAATAAAACTATCGAAACAGA	intergenic
ASHG19A3A027828	287.632	237.689	8.2159	7.66678	269.254	247.821	345.82	318.883	84.0772	310.108	7.9267	8.2364	8.48459	8.11242	6.63644	8.25147	noncoding	ENST00000507432	AC138035.2	Ensembl	2386	chr5	-	180756043	180758857	HIT000047146,ENST00000502609,ENST00000457191,ENST00000455800,ENST00000447359,ENST00000444451,ENST00000443330,ENST00000434745,ENST00000432801,ENST00000432723,ENST00000425003,ENST00000424045,ENST00000422015,ENST00000420675,ENST00000418553,ENST00000416803,ENST00000406017,	TTTCCTCCCAATGGATCCTGCCACCTTCTGGTGCAAGAGACCTGAAAGTGTGGGCGACCT	intergenic
ASHG19A3A019678	39.7607	137.594	5.23489	6.19101	54.534	27.1869	37.5613	337.15	27.1667	48.4657	5.46008	5.1011	5.14347	8.18713	5.18546	5.20043	noncoding	NR_001580	SDC4P	RefSeq_NR	467	chr22	-	30877276	30877743	ENST00000453285,	CTGAGCAGGAAGCCCATCTACAAAAAAGCCCCTAGCAAGGAGTTATTACGCTTCTTCTAT	intergenic
ASHG19A3A051349	97371.8	104079	16.5648	16.6029	89889.8	87677.3	114548	146004	80796.4	85436.8	16.52	16.5479	16.6267	16.8456	16.3507	16.6125	noncoding	ENST00000480072	RP11-829H16.1	Ensembl	201	chr14	+	31288919	31289120		AAGTTTGAAAAGAGGTACAAGACAGGCAAGAACAAGTGGTTCTTCCAGGACCTAGATTTT	intergenic
ASHG19A3A040937	4065.48	4927.49	12.0733	12.1343	4063.66	3888.66	4244.12	5255.19	6175.1	3352.18	11.9839	12.1376	12.0984	11.9808	12.5797	11.8424	noncoding	ENST00000453735	RP11-344N17.6	Ensembl	523	chrX	+	48166203	48168490	ENST00000457562,ENST00000448031,ENST00000413071,	AAATGTCAGACCTGATATAGTCCTCCTTGGAAAGGCCTTTTCTGAGGGCTGATACTCTGT	intergenic
ASHG19A3A039520	236804	208502	17.779	17.6651	208283	221521	280610	270152	140664	214690	17.7289	17.8438	17.7645	17.8525	17.2751	17.8676	noncoding	HIT000195205		H-invDB	337	chrM	+	15552	15888		ACAATCCTAATCCTAATACCAACTATCTCCCTAATTGAAAACAAAATACTCAAATGGGCC	intergenic
ASHG19A3L0001450	81.7662	44.8746	6.272	5.28353	65.3955	64.0764	115.827	65.6795	14.6721	54.2721	5.75013	6.2688	6.79708	6.02776	4.41484	5.40799	noncoding	chr4:114709776-114720551-	lincRNA-CAMK2D	lincRNA	10776	chr4	-	114709776	114720551		CTCTTGTCTGTCTCTGAATTCACCCTCATATTAATCAGAATCACTTTATTCCTAGAGTAT	intergenic
ASHG19A3A053011	1638.6	5059.71	10.722	12.2199	2133.86	1663.94	1118.01	4580.37	6033.62	4565.16	11.0097	10.9556	10.2006	11.7962	12.546	12.3173	noncoding	ENST00000395459	AC107871.1	Ensembl	270	chr15	+	68546970	68547242	ENST00000395520,	AATGGAGATGCCCAAACAGACCAGACACAGAAAGCTGAAGGTGCTGCAGATGCCAAGTGA	intergenic
ASHG19A3A037409	65.5373	110.984	5.96422	6.77979	71.5417	80.2152	44.855	97.2762	119.41	116.266	5.90495	6.59287	5.39484	6.52234	7.09535	6.72169	noncoding	uc004acs.2	DQ587119	UCSC_knowngene	4111	chr9	-	43027663	43031774		ATCTGCATATAACGTGGTCCTGAATTTCTGGCTGGGAAGTGCTTCCAGGGTTTCATATGT	intergenic
ASHG19A3A013545	109.942	143.921	6.71534	7.11431	143.036	115.661	71.1303	182.786	121.751	127.227	6.97152	7.1216	6.05289	7.35404	7.11897	6.86993	noncoding	AK126362		misc_RNA	2241	chr2	-	42558384	42560624		GCCCAAAAGAGTAGGATAGCCACATTAGACTTACAAGACTTACAGCAACTCCACCAGAAA	natural antisense	NM_001145076	EML4	echinoderm microtubule-associated protein-like 4	+	42396489	42559688
ASHG19A3A013545	109.942	143.921	6.71534	7.11431	143.036	115.661	71.1303	182.786	121.751	127.227	6.97152	7.1216	6.05289	7.35404	7.11897	6.86993	noncoding	AK126362		misc_RNA	2241	chr2	-	42558384	42560624		GCCCAAAAGAGTAGGATAGCCACATTAGACTTACAAGACTTACAGCAACTCCACCAGAAA	natural antisense	NM_019063	EML4	echinoderm microtubule-associated protein-like 4	+	42396489	42559688
ASHG19A3A053500	62116.4	66463.8	15.9551	15.9567	60488.3	57184.4	68676.6	84831.8	61047.6	53511.8	15.9718	15.9467	15.9467	16.0178	15.9157	15.9367	noncoding	ENST00000463867	CTD-2135D7.1	Ensembl	348	chr16	-	14016188	14016536	NR_002309,ENST00000469206,	TGTGCAATTCACAACAAAGTAGTCAGGAATCGATCTTGTGAAGCCTGCAAGGACCGAACA	intronic antisense	NM_005236	ERCC4	DNA repair endonuclease XPF	+	14014013	14046205
ASHG19A3A035663	39.7464	32.5835	5.25515	5.01086	50.7943	32.9045	35.5404	35.4878	24.5935	37.669	5.34242	5.35392	5.06912	5.22811	5.06293	4.74154	noncoding	ENST00000507496	AC145110.1	Ensembl	1867	chr8	-	29672519	29686020		TAAAATATTAAGGTCAGACAAGAACCTCTGTCAAGGAACAGGAAGTCGTGCCCTGAGGAG	intergenic
ASHG19A3A020854	46.8474	44.7967	5.44102	5.44087	67.0267	26.8419	46.6736	38.0221	25.7605	70.6073	5.79342	5.08305	5.44658	5.31919	5.1183	5.88511	noncoding	ENST00000447449	AC104306.5	Ensembl	1000	chr3	-	32662394	32663394		CAGCAACAGAAGTATCAAGAAGTGAAGGAGGGAGAGGATGATGAACACTCTACAGAGTTC	intergenic
ASHG19A3A040716	90.5435	78.5438	6.43615	6.24636	127.741	75.2267	68.6622	100.416	66.1739	69.041	6.80473	6.50345	6.00026	6.56277	6.33143	5.84488	noncoding	AF086422		misc_RNA	381	chrX	+	16607671	16627697		TTCCAACTCAGCTATCCTTGGCTCTGAAAAGCTGTCATCACTGGCATCACTGTATCTATC	natural antisense	NM_019857	CTPS2	CTP synthase 2	-	16606121	16731059
ASHG19A3A040716	90.5435	78.5438	6.43615	6.24636	127.741	75.2267	68.6622	100.416	66.1739	69.041	6.80473	6.50345	6.00026	6.56277	6.33143	5.84488	noncoding	AF086422		misc_RNA	381	chrX	+	16607671	16627697		TTCCAACTCAGCTATCCTTGGCTCTGAAAAGCTGTCATCACTGGCATCACTGTATCTATC	natural antisense	NM_001144002	CTPS2	CTP synthase 2	-	16606121	16730340
ASHG19A3A040716	90.5435	78.5438	6.43615	6.24636	127.741	75.2267	68.6622	100.416	66.1739	69.041	6.80473	6.50345	6.00026	6.56277	6.33143	5.84488	noncoding	AF086422		misc_RNA	381	chrX	+	16607671	16627697		TTCCAACTCAGCTATCCTTGGCTCTGAAAAGCTGTCATCACTGGCATCACTGTATCTATC	natural antisense	NM_175859	CTPS2	CTP synthase 2	-	16606121	16730775
CUST_112_PI426075208	72.7321	102.315	6.09511	6.65937	104.886	65.0606	48.2495	83.6925	84.783	138.47	6.49939	6.29198	5.49395	6.33399	6.64775	6.99638	noncoding	nc-HOXC11-110+	nc-HOXC11-110	HOX cluster	838	chr12	-	54359624	54360462		GAAAAAGAGAGAAAAGTTTCCCGGAGTCTTCATTAGTTGATTTCCCTGTCCGCCGCTTTC	intergenic
ASHG19A3A037924	589.143	1075.1	9.23463	9.9133	644.082	725.088	398.258	1319.46	625.06	1280.77	9.2307	9.78713	8.68606	10.0481	9.28904	10.4028	noncoding	ENST00000439875	C9orf110	Ensembl	7380	chr9	-	115865617	115873753	ENST00000434051,	TAGGCACCTCCTTCCCTTAGGAAGAAGCCAAACATTTCACGAAGTCCTTCTGTGCTTTTA	intergenic
ASHG19A3A030636	41.1353	38.7903	5.1049	5.26329	60.4326	47.7038	15.2695	43.3931	28.0172	44.9604	5.62375	5.85627	3.83469	5.49517	5.22673	5.06799	noncoding	ENST00000454588	RP1-45I4.3	Ensembl	552	chr6	-	143360561	143363461		GGTCCAAGTCAATCATCTTTGCTTCTCTCACATTGTCATCGACATTTACCCCAGCATTAT	intergenic
ASHG19A3L0003378	55.4009	56.645	5.65527	5.74104	74.0602	64.1418	28.0007	76.37	30.4538	63.1111	5.96031	6.27071	4.73478	6.21813	5.32682	5.67817	noncoding	BF116112	lincRNA-C5orf53-1	lincRNA	588	chr5	-	139527790	139528378		AATGTCTGTGTCCCCTATAAACCATGACTCTACACGGTGGCATTCTAAGGATGGCAGAAT	intergenic
ASHG19A3A020928	1086.45	2645.43	10.0097	11.1818	1754.49	978.636	526.229	3993.78	1765.58	2176.95	10.727	10.2066	9.09567	11.6111	10.7512	11.1831	noncoding	ENST00000434712	RP11-193I22.2	Ensembl	514	chr3	-	42092672	42093186		AGCTATCAGGATCTACAACAATGACAGATATGATGAGATCTGCACTGCTGGGGAGGCAAT	intergenic
ASHG19A3A036568	83.6759	100.531	6.25694	6.50936	134.365	54.8491	61.814	146.873	45.804	108.917	6.87898	6.04452	5.84732	7.06313	5.85116	6.61378	noncoding	AK026601		misc_RNA	1700	chr8	+	41685789	41687453		CACTAGGGGAGCTCATTGTCTAAGACTGCCATCCCTAACTGCCTTTTAAAAAGAAATCTG	intronic antisense	NM_001142446	ANK1	ankyrin-1 isoform 9	-	41510743	41754280
ASHG19A3A046178	41.5825	40.9475	5.30919	5.32644	55.017	29.9291	39.8015	27.2183	33.3532	62.2711	5.47388	5.22768	5.226	4.88238	5.44772	5.64924	noncoding	uc001mmu.1	NUCB2	UCSC_knowngene	1559	chr11	+	17282083	17297456		TACACCAAGCTGAGCAAGAGACAACATGAAGGCAGAGGTAGCAGTAATCAGACAGGATTT	intergenic
ASHG19A3A053282	110593	114344	16.7467	16.7629	100903	110668	120207	152609	86222.5	104201	16.6899	16.8654	16.6849	16.9211	16.463	16.9045	noncoding	ENST00000465747	RP11-522B15.1	Ensembl	340	chr15	+	96991383	96991723		TTTGGTTACCTATGTACCTGTTACCACGTGAAAAAATCTACAGTCAATGTGGATGAGAAC	intergenic
ASHG19A3A015223	18525.6	33292.3	14.2448	14.9662	21015.2	19301.2	15260.5	31314.2	37615.9	30946.8	14.4381	14.3915	13.9046	14.5787	15.186	15.1338	noncoding	ENST00000425872	RP3-477M7.4	Ensembl	743	chr1	+	8953467	8954210	uc002eea.2,	TTGTGGTGTGGAAAAACAAATTTGTTTTTATGTCCTCTTCTCCCTTTCCATCTTTCAGCA	intergenic
ASHG19A3A008649	666.888	1038.41	9.4486	9.88679	796.563	525.269	678.832	1378.17	936.777	800.28	9.54512	9.32061	9.48007	10.1162	9.83919	9.70502	noncoding	BC040714		misc_RNA	1546	chr17	-	58118818	58120351		GAATCTTGGAACTTCCGTCTCTTGAATACATTCTTAGTAGTAGCTTCTTGGCATTTTCAA	intergenic
ASHG19A3A029808	134.319	143.579	6.9517	7.11606	217.604	93.5348	91.8184	96.2041	148.929	185.603	7.60598	6.80994	6.43916	6.50952	7.37708	7.46159	noncoding	AK026168		NRED	2638	chr6	-	34247460	34250085		AGCTAAAGCAGTGACAGATCCACGTAGCCTCTTTAACCTCTTTATTATCTTGCCAAAAAA	intergenic
ASHG19A3A014717	958.83	850.799	9.96521	9.55033	837.096	841.101	1198.29	1023.32	435.405	1093.67	9.61773	9.98953	10.2884	9.6997	8.78465	10.1666	noncoding	AK026877		misc_RNA	1573	chr2	-	181891254	181892811		TTCACCCCTCTCTCACTTTCTGTTTCCTCAGCCTTTGGAAAGCATGTATCAAGGATTTAA	intronic antisense	NM_006357	UBE2E3	ubiquitin-conjugating enzyme E2 E3	+	181845341	181928150
ASHG19A3A014717	958.83	850.799	9.96521	9.55033	837.096	841.101	1198.29	1023.32	435.405	1093.67	9.61773	9.98953	10.2884	9.6997	8.78465	10.1666	noncoding	AK026877		misc_RNA	1573	chr2	-	181891254	181892811		TTCACCCCTCTCTCACTTTCTGTTTCCTCAGCCTTTGGAAAGCATGTATCAAGGATTTAA	intronic antisense	NM_182678	UBE2E3	ubiquitin-conjugating enzyme E2 E3	+	181845111	181928150
ASHG19A3A036612	3952.71	5193.34	12.0368	12.2219	4233.14	3904.86	3720.14	6369.43	5500.88	3709.72	12.0476	12.1416	11.921	12.2624	12.4096	11.9936	noncoding	ENST00000471393	RP11-400K9.1	Ensembl	478	chr8	+	54445467	54446264		ACAAAGGGAAAGAGGAGAGACACCTGACCCGTGTTCTCTAGGCCTTTTAGAAGACATGGA	intergenic
ASHG19A3A053034	220.034	266.647	7.82097	7.95863	216.691	207.689	235.722	301.059	299.025	199.858	7.60007	7.96229	7.90055	8.0301	8.27138	7.57439	noncoding	AK022441		NRED	3537	chr15	+	71595109	71598646		TGTGAAGATAACTTTTTCCCTCAAACGATTGTAAAGAGCTTAAAGGCATTAAGATGAGAG	intron sense-overlapping	NM_024817	THSD4	thrombospondin type-1 domain-containing protein	+	71433787	72075722
ASHG19A3A041494	50.4293	27.7504	5.57478	4.73748	42.1126	57.6767	51.4984	15.0754	31.652	36.5237	5.0232	6.11563	5.58552	4.14975	5.37692	4.68576	noncoding	ENST00000418891	RP5-1052M9.4	Ensembl	459	chrX	+	123466767	123467226		TCATTAACAATGAAGTCCTCATGGACGGCAGCGGCCCAGCCTTTTACGTGGCCTTCCGCT	intergenic
ASHG19A3A041484	21339.6	22786.9	14.4305	14.373	20138	26244.6	17636.1	31123.4	19874.8	17362.6	14.3791	14.8199	14.0925	14.5654	14.278	14.2757	noncoding	ENST00000450755	MIR220A	Ensembl	1325	chrX	+	122695492	122696817	NM_006087,	AACATGAATGACCTGGTATCTGAGTACCAGCAGTACCAGGATGCCACAGCCGAGGAGGGC	intergenic
ASHG19A3A030207	771.233	549.509	9.655	8.96347	616.402	740.646	956.652	704.905	328.256	615.366	9.17068	9.81399	9.98034	9.18073	8.40398	9.30571	noncoding	ENST00000454172	RP1-90L14.1	Ensembl	411	chr6	-	85130748	85265870		GCTCTGCTCTGTCCTCACCCCTCAAGAGAATTTCCCTTATTATTATGAAAACTTTTTATC	intergenic
CUST_75_PI426073487	4368.98	4110.95	12.1214	11.8005	3700.93	3539.82	5866.17	5285.57	2033.6	5013.68	11.8372	11.9936	12.5335	11.9925	10.9609	12.448	noncoding	uc.77+	uc.77	UCR	296	chr2	+	145185764	145186060		TTATCTTTCAAGCATCTTTGGCTGAGTTCTCCCTCATAGTTGAAAATCTAAAACCTTAAG	intronic antisense	NM_001171653	ZEB2	zinc finger E-box-binding homeobox 2 isoform 2	-	145141941	145277958
CUST_75_PI426073487	4368.98	4110.95	12.1214	11.8005	3700.93	3539.82	5866.17	5285.57	2033.6	5013.68	11.8372	11.9936	12.5335	11.9925	10.9609	12.448	noncoding	uc.77+	uc.77	UCR	296	chr2	+	145185764	145186060		TTATCTTTCAAGCATCTTTGGCTGAGTTCTCCCTCATAGTTGAAAATCTAAAACCTTAAG	intronic antisense	NM_014795	ZEB2	zinc finger E-box-binding homeobox 2 isoform 1	-	145141941	145277958
ASHG19A3A036543	47.9941	64.2048	5.48293	5.97583	45.7885	32.8625	65.3314	61.285	73.3075	58.0218	5.16702	5.35219	5.92958	5.94001	6.4595	5.52797	noncoding	BC015455		misc_RNA	923	chr8	+	37920398	37921304		CAAAGAGCTTACAACCTGATCAGGAGACGAGAAGTATTCCAAGTAGTAAATGGTCATTGG	intergenic
CUST_121_PI426075208	50.5352	52.06	5.59707	5.69945	68.3982	40.5712	42.6362	50.1262	35.6223	70.4315	5.82647	5.63889	5.32584	5.68501	5.53364	5.87971	noncoding	nc-HOXC12-105+	nc-HOXC12-105	HOX cluster	188	chr12	-	54348466	54348654		GGGGTGAGTGGGGTAACAAAGGGCGGGGGCAGGTTTATTTGCTGAACTGATTTTCTAAAA	bidirectional	NM_173860	HOXC12	homeobox protein Hox-C12	+	54348713	54350350
ASHG19A3A035847	358.203	357.85	8.54571	8.41273	304.738	357.417	412.455	382.265	310.514	380.771	8.11694	8.77779	8.74239	8.35167	8.3258	8.56072	noncoding	ENST00000500152	AL359853.1	Ensembl	1760	chr1	+	179836661	179846917		TTAAATCGTAAAACTGTTAGTATCAGGAGAGCCCTTCGAGTATTCTCTCCGCTCCACACC	natural antisense	NM_145034	TOR1AIP2	torsin-1A-interacting protein 2 isoform b	-	179809101	179846941
ASHG19A3A035847	358.203	357.85	8.54571	8.41273	304.738	357.417	412.455	382.265	310.514	380.771	8.11694	8.77779	8.74239	8.35167	8.3258	8.56072	noncoding	ENST00000500152	AL359853.1	Ensembl	1760	chr1	+	179836661	179846917		TTAAATCGTAAAACTGTTAGTATCAGGAGAGCCCTTCGAGTATTCTCTCCGCTCCACACC	natural antisense	NM_022347	TOR1AIP2	interferon alpha responsive protein isoform a	-	179828164	179846941
ASHG19A3A035847	358.203	357.85	8.54571	8.41273	304.738	357.417	412.455	382.265	310.514	380.771	8.11694	8.77779	8.74239	8.35167	8.3258	8.56072	noncoding	ENST00000500152	AL359853.1	Ensembl	1760	chr1	+	179836661	179846917		TTAAATCGTAAAACTGTTAGTATCAGGAGAGCCCTTCGAGTATTCTCTCCGCTCCACACC	natural antisense	NM_001199260	TOR1AIP2	torsin-1A-interacting protein 2 isoform b	-	179809101	179846941
ASHG19A3L0001145	120.969	80.5437	6.84695	6.28528	78.1165	112.515	172.277	104.479	55.8736	81.279	6.04335	7.07915	7.41834	6.61504	6.10662	6.13418	noncoding	AI760638	lincRNA-PTH2R-1	lincRNA	500	chr2	-	209407667	209689050		GCAATTCTCTTGTCCTTCTCATGGTGTCAAGCTGGCTGTAGCAGGTATCTTATCCATACA	intergenic
ASHG19A3A034053	619.247	281.464	9.33028	7.99325	508.421	774.865	574.455	411.565	162.841	269.986	8.88643	9.87373	9.2307	8.44786	7.49584	8.03605	noncoding	CR933627		misc_RNA	3185	chr7	+	23253693	23279376		TGATACTCACTTTCCATAAAAATCAGGCACAACCCTGTACCCTTGCCCACTGGAGTTTGT	intergenic
ASHG19A3A018332	58755.6	69134.4	15.8746	16.0067	57423.7	54411.5	64431.5	90017.2	63897.2	53488.8	15.8905	15.8859	15.8475	16.0961	15.9907	15.9332	noncoding	ENST00000464473	PPIAL	Ensembl	501	chr20	+	41859399	41859900		TCCAGGAATGGCAAGACCAGCAAGAAGATAATCATTGCTGACTGCAGACAACTTCGATAA	intergenic
ASHG19A3A053503	69.3461	63.0418	6.0284	5.92887	73.2609	90.4623	44.3153	41.1818	82.2691	65.6746	5.94289	6.76512	5.3772	5.4225	6.61001	5.75409	noncoding	uc002dck.1	CR593775	UCSC_knowngene	518	chr16	-	14456965	14464123		AACTGGTACATCTAATGCAGCACAAAGCTCAGACCGCCAAGACTGGGAACGGGGACCCCA	intergenic
ASHG19A3A038356	18606.1	23365.1	14.2369	14.4014	17751.7	17342.3	20724.2	26794.2	27282.4	16018.7	14.1737	14.2334	14.3036	14.3266	14.7243	14.1534	noncoding	ENST00000391389	RP11-134K1.2	Ensembl	531	chr9	+	8713310	8713841		AAGAAAATGAAGAAGTCTTCAGGGGAGACTGTCTACTGTGGTCAGGTGTTTGAGAAGTCC	intronic antisense	NM_001171025	PTPRD	receptor-type tyrosine-protein phosphatase delta	-	8314245	8733946
ASHG19A3A038356	18606.1	23365.1	14.2369	14.4014	17751.7	17342.3	20724.2	26794.2	27282.4	16018.7	14.1737	14.2334	14.3036	14.3266	14.7243	14.1534	noncoding	ENST00000391389	RP11-134K1.2	Ensembl	531	chr9	+	8713310	8713841		AAGAAAATGAAGAAGTCTTCAGGGGAGACTGTCTACTGTGGTCAGGTGTTTGAGAAGTCC	intronic antisense	NM_001040712	PTPRD	receptor-type tyrosine-protein phosphatase delta	-	8314245	8733946
ASHG19A3A038356	18606.1	23365.1	14.2369	14.4014	17751.7	17342.3	20724.2	26794.2	27282.4	16018.7	14.1737	14.2334	14.3036	14.3266	14.7243	14.1534	noncoding	ENST00000391389	RP11-134K1.2	Ensembl	531	chr9	+	8713310	8713841		AAGAAAATGAAGAAGTCTTCAGGGGAGACTGTCTACTGTGGTCAGGTGTTTGAGAAGTCC	intronic antisense	NM_002839	PTPRD	receptor-type tyrosine-protein phosphatase delta	-	8314245	10612723
ASHG19A3A038356	18606.1	23365.1	14.2369	14.4014	17751.7	17342.3	20724.2	26794.2	27282.4	16018.7	14.1737	14.2334	14.3036	14.3266	14.7243	14.1534	noncoding	ENST00000391389	RP11-134K1.2	Ensembl	531	chr9	+	8713310	8713841		AAGAAAATGAAGAAGTCTTCAGGGGAGACTGTCTACTGTGGTCAGGTGTTTGAGAAGTCC	intronic antisense	NM_130391	PTPRD	receptor-type tyrosine-protein phosphatase delta	-	8314245	8733946
ASHG19A3A038356	18606.1	23365.1	14.2369	14.4014	17751.7	17342.3	20724.2	26794.2	27282.4	16018.7	14.1737	14.2334	14.3036	14.3266	14.7243	14.1534	noncoding	ENST00000391389	RP11-134K1.2	Ensembl	531	chr9	+	8713310	8713841		AAGAAAATGAAGAAGTCTTCAGGGGAGACTGTCTACTGTGGTCAGGTGTTTGAGAAGTCC	intronic antisense	NM_130393	PTPRD	receptor-type tyrosine-protein phosphatase delta	-	8314245	8733946
ASHG19A3A038356	18606.1	23365.1	14.2369	14.4014	17751.7	17342.3	20724.2	26794.2	27282.4	16018.7	14.1737	14.2334	14.3036	14.3266	14.7243	14.1534	noncoding	ENST00000391389	RP11-134K1.2	Ensembl	531	chr9	+	8713310	8713841		AAGAAAATGAAGAAGTCTTCAGGGGAGACTGTCTACTGTGGTCAGGTGTTTGAGAAGTCC	intronic antisense	NM_130392	PTPRD	receptor-type tyrosine-protein phosphatase delta	-	8314245	8733946
ASHG19A3A038131	8485.42	7947.17	13.0384	12.8479	6680.27	6628.45	12147.5	9241.77	5253.08	9346.66	12.7098	12.8527	13.5527	12.8121	12.3396	13.392	noncoding	uc004cas.1	LQFBS-1	UCSC_knowngene	2713	chr9	-	134372865	134375578		AGTTACTTCAGCAGTTCCTAAGATGCTCCTTCCCCATGTTCTACACTAGACACAGAGCTT	natural antisense	NM_013318	PRRC2B	protein PRRC2B	+	134305476	134375575
ASHG19A3A011024	52.3428	48.3366	5.64781	5.55131	66.3598	50.7277	39.941	56.7826	46.1735	42.0538	5.77766	5.93364	5.23213	5.84541	5.86123	4.94728	noncoding	BC007937		NRED	3399	chr19	-	10217025	10221970		AATTCAGTTCTTTACTGGAGTGGAAGGGCTGGGGACACAACTCCTTTATGAAAGGAAACC	natural antisense	NM_020230	PPAN	suppressor of SWI4 1 homolog	+	10216898	10221975
ASHG19A3A011024	52.3428	48.3366	5.64781	5.55131	66.3598	50.7277	39.941	56.7826	46.1735	42.0538	5.77766	5.93364	5.23213	5.84541	5.86123	4.94728	noncoding	BC007937		NRED	3399	chr19	-	10217025	10221970		AATTCAGTTCTTTACTGGAGTGGAAGGGCTGGGGACACAACTCCTTTATGAAAGGAAACC	natural antisense	NM_001040664	PPAN-P2RY11	PPAN-P2RY11 protein isoform 1	+	10216898	10226064
ASHG19A3A011024	52.3428	48.3366	5.64781	5.55131	66.3598	50.7277	39.941	56.7826	46.1735	42.0538	5.77766	5.93364	5.23213	5.84541	5.86123	4.94728	noncoding	BC007937		NRED	3399	chr19	-	10217025	10221970		AATTCAGTTCTTTACTGGAGTGGAAGGGCTGGGGACACAACTCCTTTATGAAAGGAAACC	bidirectional	NM_002566	P2RY11	P2Y purinoceptor 11	+	10222196	10226064
ASHG19A3A011024	52.3428	48.3366	5.64781	5.55131	66.3598	50.7277	39.941	56.7826	46.1735	42.0538	5.77766	5.93364	5.23213	5.84541	5.86123	4.94728	noncoding	BC007937		NRED	3399	chr19	-	10217025	10221970		AATTCAGTTCTTTACTGGAGTGGAAGGGCTGGGGACACAACTCCTTTATGAAAGGAAACC	natural antisense	NM_001198690	PPAN-P2RY11	PPAN-P2RY11 protein isoform 2	+	10216898	10226064
ASHG19A3A037600	1402.06	1341.11	10.5226	10.2448	1267.24	1152.75	1786.19	1507.93	837.299	1678.1	10.2471	10.4495	10.8711	10.2473	9.6789	10.8081	noncoding	ENST00000505936	AL353710.1	Ensembl	1751	chr9	-	79808707	79810652		AGGACACCGTCACCCACAGCCTCCCCCGACGGCTTTTCCAATGTATATGCAGGCCTTACC	intronic antisense	NM_001018037	VPS13A	vacuolar protein sorting-associated protein 13A	+	79792360	80032399
ASHG19A3A037600	1402.06	1341.11	10.5226	10.2448	1267.24	1152.75	1786.19	1507.93	837.299	1678.1	10.2471	10.4495	10.8711	10.2473	9.6789	10.8081	noncoding	ENST00000505936	AL353710.1	Ensembl	1751	chr9	-	79808707	79810652		AGGACACCGTCACCCACAGCCTCCCCCGACGGCTTTTCCAATGTATATGCAGGCCTTACC	intronic antisense	NM_015186	VPS13A	vacuolar protein sorting-associated protein 13A	+	79792360	80000106
ASHG19A3A037600	1402.06	1341.11	10.5226	10.2448	1267.24	1152.75	1786.19	1507.93	837.299	1678.1	10.2471	10.4495	10.8711	10.2473	9.6789	10.8081	noncoding	ENST00000505936	AL353710.1	Ensembl	1751	chr9	-	79808707	79810652		AGGACACCGTCACCCACAGCCTCCCCCGACGGCTTTTCCAATGTATATGCAGGCCTTACC	intronic antisense	NM_033305	VPS13A	vacuolar protein sorting-associated protein 13A	+	79792360	80032399
ASHG19A3A037600	1402.06	1341.11	10.5226	10.2448	1267.24	1152.75	1786.19	1507.93	837.299	1678.1	10.2471	10.4495	10.8711	10.2473	9.6789	10.8081	noncoding	ENST00000505936	AL353710.1	Ensembl	1751	chr9	-	79808707	79810652		AGGACACCGTCACCCACAGCCTCCCCCGACGGCTTTTCCAATGTATATGCAGGCCTTACC	intronic antisense	NM_001018038	VPS13A	vacuolar protein sorting-associated protein 13A	+	79792360	79997921
ASHG19A3A007466	50.4082	36.4573	5.5606	5.14745	40.173	48.9261	62.1256	39.0446	20.6001	49.7273	4.94182	5.88574	5.85424	5.35554	4.83929	5.24752	noncoding	NR_027077	LOC283761	RefSeq_NR	1368	chr15	-	90048161	90067265		TAGCATAAGACCTGGCTTGTGACAGATCTGCCACCCTCTAGCTGGGTGACTTTTAGACAA	intergenic
ASHG19A3A010126	56.4899	38.699	5.57577	5.22634	45.4252	25.7966	98.2478	46.3093	35.7146	34.073	5.15325	5.02624	6.54783	5.58399	5.53728	4.55776	noncoding	ENST00000400144	AP005380.2	Ensembl	366	chr18	-	5132780	5133150		TTATTTCTCAGACAGTGGATCCAAAATTAAACCACATCCTCAGGCCACCAGTGGAAGGAG	intergenic
ASHG19A3L0001046	132.086	74.616	6.96215	6.21108	110.192	83.6165	202.448	84.8309	55.6802	83.3369	6.57495	6.65044	7.66108	6.35421	6.10275	6.17627	noncoding	exon2235-	lincRNA-INHBB-4	lincRNA	102	chr2	-	121155131	121155232		GTCCGTTTCCCTGCTCTTCACCAAGGGCTGGCCTAGGTCAGGCACCGAGCTGGGAGCTGG
ASHG19A3A037645	102.249	53.1124	6.58304	5.67978	79.7267	70.2081	156.813	67.6776	32.8166	58.8431	6.07583	6.40138	7.27191	6.0668	5.42357	5.54898	noncoding	ENST00000447148	RP11-202I11.2	Ensembl	429	chr9	-	88370956	88380027	ENST00000421734,	ATCACTCAAGTGATCCATCATACAGCACCTCCAGTTCCAAAGAATACTGACTTACTTCAG	intergenic
ASHG19A3A007338	154.759	139.484	7.23545	7.1053	182.439	94.7643	187.075	137.732	129.469	151.252	7.34016	6.82619	7.54	6.98179	7.19731	7.13679	noncoding	NR_024538	GSTM4	RefSeq_NR	1359	chr1	+	110198697	110204330		CAAGCTGGGCCTGGACTTTCCCAATGTGGGGAGACAGAAGAGGAGAAGATTCGTGTGGAC	exon sense-overlapping	NM_000850	GSTM4	glutathione S-transferase Mu 4 isoform 1	+	110198697	110204331
ASHG19A3A007338	154.759	139.484	7.23545	7.1053	182.439	94.7643	187.075	137.732	129.469	151.252	7.34016	6.82619	7.54	6.98179	7.19731	7.13679	noncoding	NR_024538	GSTM4	RefSeq_NR	1359	chr1	+	110198697	110204330		CAAGCTGGGCCTGGACTTTCCCAATGTGGGGAGACAGAAGAGGAGAAGATTCGTGTGGAC	exon sense-overlapping	NM_147148	GSTM4	glutathione S-transferase Mu 4 isoform 2	+	110198697	110208123
ASHG19A3A032717	522.344	718.196	9.09372	9.29031	587.948	558.167	420.915	917.464	831.495	405.629	9.0998	9.41141	8.76994	9.54203	9.66899	8.65989	noncoding	uc003thg.2	CR606158	UCSC_knowngene	1572	chr7	-	39893287	39894859		GAACAGTCACTCCATAGTGCAATCCATATTAATAGCCTTCTTATCTTAAGTCTTCATCTC	intergenic
ASHG19A3A026160	175.723	114.589	7.45085	6.82297	130.906	171.471	224.792	116.649	116.782	110.336	6.84173	7.68673	7.82409	6.76155	7.06922	6.63814	noncoding	uc003imn.2	BC035179	UCSC_knowngene	2650	chr4	+	152877142	152890531		GCCCCACGCTCTGGTTTCTATCCCACGTACTGTATTTAATTTTAGCAAAATCCTAGTAAA	intergenic
ASHG19A3A039003	659.356	779.366	9.43143	9.41779	762.34	490.969	724.758	926.553	962.497	449.048	9.48554	9.22981	9.57894	9.55776	9.87275	8.82287	noncoding	ENST00000395253	RP11-520B13.7	Ensembl	773	chr9	+	99883940	99884713	NM_001037163,	AGATAACACTGGGGTTACTGGCTCTGCAACATTTTGAATTAGCAAATTCATTATGCCATA	intergenic
ASHG19A3A012995	151929	113037	17.1586	16.6465	153727	187404	114657	182233	64339.7	92539.1	17.3079	17.5382	16.6295	17.1817	16.0043	16.7534	noncoding	uc001hyk.1	BC133032	UCSC_knowngene	316	chr1	-	237167402	237167718	NM_005951,ENST00000464121,	AGTGCAAAAAGTGCAAATGCACCTCCTGCAAGAAGAGCTGCTGCTCCTGTTGCCCCCTGG	intergenic
ASHG19A3A019559	91.6582	67.9558	6.49932	6.05098	87.4841	79.092	108.399	85.1217	45.3816	73.3642	6.22497	6.57263	6.70036	6.35826	5.83884	5.95585	noncoding	BC127773		misc_RNA	425	chr22	-	23587586	23587990		TTGCATCCACGCCAAGTGCCTCAAAATTCTTTATAAATGAGACGTGCCCCATCCAGTTAG	intronic antisense	NM_021574	BCR	breakpoint cluster region protein isoform 2	+	23522551	23660224
ASHG19A3A019559	91.6582	67.9558	6.49932	6.05098	87.4841	79.092	108.399	85.1217	45.3816	73.3642	6.22497	6.57263	6.70036	6.35826	5.83884	5.95585	noncoding	BC127773		misc_RNA	425	chr22	-	23587586	23587990		TTGCATCCACGCCAAGTGCCTCAAAATTCTTTATAAATGAGACGTGCCCCATCCAGTTAG	intronic antisense	NM_004327	BCR	breakpoint cluster region protein isoform 1	+	23522551	23660224
ASHG19A3A027345	380.455	466.981	8.64531	8.67532	384.686	370.245	386.433	697.573	411.861	291.507	8.46673	8.82569	8.64351	9.16428	8.71127	8.15041	noncoding	NR_015360	FLJ33630	RefSeq_NR	2977	chr5	-	127357245	127418766		GAGCCAATACACTGAGGTCACTGGATAAATAAACAGATTCTTGCAAGTGCTTTGGAAATG	bidirectional	NM_001046	SLC12A2	solute carrier family 12 member 2	+	127419482	127525380
ASHG19A3A017833	125.957	124.226	6.38699	6.73168	241.593	18.3873	117.892	203.489	46.9768	122.211	7.76173	4.57192	6.82733	7.50221	5.88582	6.807	noncoding	NR_027042	MDS2	RefSeq_NR	1027	chr1	+	23953823	23967056		TTTCATGGTGTCTGCTTAATGTTAATCTCTCCAAGCTTCCCACCAGACTGCAAAGGCTGA	intergenic
ASHG19A3A013487	429.425	138.79	8.21177	7.06775	708.367	60.4139	519.495	119.174	172.556	124.64	9.37294	6.18351	9.07886	6.78801	7.57614	6.8391	noncoding	ENST00000431951	AC068274.1	Ensembl	384	chr2	-	35949824	35950208		AAATTTGATGAACTTGATGCCAATAATCTGCCTCTCAATTTGAAAACCACCTGAAGTTAC	intergenic
ASHG19A3A014042	308.963	353.223	7.98985	8.36117	606.323	191.185	129.38	398.784	222.759	438.125	9.14777	7.84797	6.97381	8.40762	7.89279	8.78309	noncoding	uc002sva.1	DKFZp667P0924	UCSC_knowngene	2442	chr2	-	96523056	96610442	NM_025190,NM_025190,NM_001164315,NM_001164315,	AGAAAGTTTCTCTTTTGAATATTGCCACAAGAATAACGGGCGGTGGGAAATCTGGAACAG	intergenic
ASHG19A3L0000384	50.8984	33.6272	5.43651	5.03513	43.7383	23.2307	85.7263	39.577	28.5247	32.7799	5.08801	4.88692	6.3346	5.37046	5.24912	4.48581	noncoding	chr11:44557524-44573924-	lincRNA-ALX4	lincRNA	16401	chr11	-	44557524	44573924		GTATAAGCACCCAGCACCTTACATACATATTGCTAGATCCTTTCTTTTCTCTCTCTATCT	intergenic
ASHG19A3A032328	32.9605	34.7394	4.47057	5.0618	29.1477	5.15301	64.5807	42.7379	30.5543	30.9258	4.39049	3.1097	5.91153	5.47388	5.33183	4.3797	noncoding	ENST00000455390	RP11-514O12.2	Ensembl	627	chr6	+	167317185	167318323		TTGCGGTTTCTTCCTTGCTCCTTGCAGGTTATATTTGAAATGAATGTCAGAGCCATGCGG	intergenic
ASHG19A3A031845	399.118	299.2	8.49139	8.15128	400.949	156.266	640.138	337.868	225.554	334.178	8.52751	7.55769	9.38895	8.19018	7.90939	8.35426	noncoding	ENST00000404337	KRT18P50	Ensembl	1243	chr6	+	96438982	96440225		AGGATAGTGGACGGCAAAGTAGCATCTCCCACCAATGACACTAAAGTTCTGAGGTTTTGA	intergenic
ASHG19A3A041225	48845.2	49907.8	15.6098	15.5071	45102.7	45791	55641.9	67576.6	48404.3	33742.3	15.5402	15.6253	15.664	15.6971	15.5593	15.265	noncoding	ENST00000438336	RP11-475D8.3	Ensembl	660	chrX	+	78018722	78019382		ACCTATTTTGTAGAAGGTGAAGATGCTGGCAACAGGAGGACTAGATCAACAGTTTTATTA	intergenic
ASHG19A3A054139	184.997	225.756	7.54127	7.75335	227.297	172.073	155.619	204.856	165.364	307.048	7.67225	7.69091	7.26066	7.51069	7.51627	8.23308	noncoding	BC111535		RNAdb	593	chr1	-	160057810	160058342		TGTCCATCCATCCACTCATGAACAAATGTGAAGGTCAAACACAGACTGGCATTTTCACCC	natural antisense	NM_004983	KCNJ9	G protein-activated inward rectifier potassium	+	160051359	160059212
ASHG19A3A037977	2649.4	2779.38	11.4481	11.3238	3016.2	2681.73	2250.27	3440.87	2146.85	2750.41	11.5337	11.6088	11.2018	11.4031	11.0345	11.5337	noncoding	NR_002930	PTPRVP	RefSeq_NR	4095	chr1	+	202137178	202158577		ATTTGCCTGCCCTTCCCCAACAAAAGGTCCTGTTTCTCTGCCCAGGTTCAGCGTTGCAGC	intergenic
ASHG19A3H0000034	17837.2	23455.1	14.0824	14.4442	21613.1	22738.6	9159.92	22930.4	19734.2	27700.6	14.4744	14.6165	13.1563	14.0979	14.2656	14.9691	noncoding	nc-HOXA7-74-	nc-HOXA7-74	HOX cluster	238	chr7	-	27197697	27197935		TGCGCAGGAACTGGGGCTCCGTGGCGTCCCGATCTGAACCCTCCCTCCACCTTTTGTATT	intergenic
ASHG19A3A033328	91.5633	92.373	6.48925	6.51666	109.617	88.0301	77.0433	100.221	84.2835	92.6145	6.56811	6.72529	6.17437	6.56074	6.64105	6.3482	noncoding	ENST00000453666	RP11-325F22.5	Ensembl	640	chr7	-	104558006	104567077		GCTATCAGAATATTGACTATTAGTGCTTTCATCACGCGGCTCCATCCAAACCCCTGCTTT	intergenic
ASHG19A3A029157	41.4619	52.6208	5.25892	5.70577	31.2151	42.1241	51.0466	47.9828	57.7228	52.1567	4.51273	5.68989	5.57412	5.63151	6.14749	5.33831	noncoding	NR_002988	SNORA74B	RefSeq_NR	204	chr5	+	172447728	172447932		CCCGAGAGTGTGCTAAGCATTCACTTTGGCTGCTTAGTTCTAGTCTGGGAGCAGACAGAG	intron sense-overlapping	NM_003945	ATP6V0E1	V-type proton ATPase subunit e 1	+	172410762	172461900
ASHG19A3A027952	293.817	271.052	8.26271	8.01171	293.677	307.129	280.647	300.125	191.115	321.915	8.06225	8.55586	8.17002	8.02665	7.7018	8.30669	noncoding	AF056438		RNAdb	318	chr5	+	10342924	10343235		TAGCTGTAAGTAAGAATAGTTCATCACCCACTGCTGGGTTTGCATCCTCCTCCAAATAGG	intergenic
ASHG19A3A043893	44.2675	34.6789	5.41278	4.93306	53.7156	33.9515	45.1353	12.7484	24.524	66.7643	5.43669	5.39841	5.40324	3.95495	5.05979	5.78442	noncoding	ENST00000453605	RP11-292F22.4	Ensembl	159	chr10	+	47556164	47566804		GAGAGAGAAAAAAGTAAAAGAAAAGAAACCCAAAAGGGAAAATATAGCTAAGGTGAACTG	intergenic
ASHG19A3A043241	38.7064	39.6382	5.20171	5.30694	47.0917	26.5917	42.4357	36.9384	29.9567	52.0197	5.21689	5.06834	5.31991	5.28141	5.3062	5.33321	noncoding	ENST00000448532	RP11-302K17.3	Ensembl	255	chr10	-	103845232	103845487		TGCAAGAATTTCAACATCAAAAATGACATTACTGAAAAGCAGGAAGCCCAGGCACACAAA	intergenic
ASHG19A3A025467	443.302	536.499	8.86725	8.89771	476.402	445.859	407.646	800.899	396.862	411.735	8.78519	9.09403	8.72254	9.34786	8.66284	8.68241	noncoding	ENST00000463499	RP11-49F1.1	Ensembl	571	chr4	+	42473826	42474397		ATAGGAGAACAACATGGAAAGCAAGGCTGAAACTTTTTCTGGTGTCTATAAGCAGCTCAC	intronic antisense	NM_006095	ATP8A1	probable phospholipid-transporting ATPase IA	-	42410391	42659122
ASHG19A3A025467	443.302	536.499	8.86725	8.89771	476.402	445.859	407.646	800.899	396.862	411.735	8.78519	9.09403	8.72254	9.34786	8.66284	8.68241	noncoding	ENST00000463499	RP11-49F1.1	Ensembl	571	chr4	+	42473826	42474397		ATAGGAGAACAACATGGAAAGCAAGGCTGAAACTTTTTCTGGTGTCTATAAGCAGCTCAC	intronic antisense	NM_001105529	ATP8A1	probable phospholipid-transporting ATPase IA	-	42410391	42659122
ASHG19A3A043542	84.21	58.1627	6.32443	5.86592	67.7885	66.8683	117.973	45.5748	61.1031	67.8102	5.81419	6.33088	6.82822	5.56105	6.22253	5.81419	noncoding	ENST00000451575	RP11-499O7.7	Ensembl	432	chr10	+	5038044	5039569		ATGCTATTTCTGAGCACAAGCAACTCCATGAACCCTATCCTGGTTTCTCAATAACTCCGA	natural antisense	NM_001354	AKR1C2	aldo-keto reductase family 1 member C2 isoform	-	5031964	5060207
ASHG19A3A043542	84.21	58.1627	6.32443	5.86592	67.7885	66.8683	117.973	45.5748	61.1031	67.8102	5.81419	6.33088	6.82822	5.56105	6.22253	5.81419	noncoding	ENST00000451575	RP11-499O7.7	Ensembl	432	chr10	+	5038044	5039569		ATGCTATTTCTGAGCACAAGCAACTCCATGAACCCTATCCTGGTTTCTCAATAACTCCGA	natural antisense	NM_205845	AKR1C2	aldo-keto reductase family 1 member C2 isoform	-	5031964	5060207
ASHG19A3A054808	237.36	159.153	7.93234	7.2697	211.052	229.54	271.487	188.757	139.967	148.735	7.55933	8.12148	8.11619	7.40055	7.30047	7.10809	noncoding	ENST00000411871	VN2R10P	Ensembl	853	chr16	+	77254302	77255155		GCTTTCAGTGCTGAGCTACTTGGCTGCATCTTTGCCCCCATATATTACGTTACTCTTATG	intergenic
ASHG19A3A015701	3772.95	3624.24	11.9474	11.673	4720.87	3733.45	2864.54	4633.24	2248.63	3990.83	12.209	12.0806	11.5528	11.8087	11.1046	12.1058	noncoding	AL050376		misc_RNA	3204	chr2	+	61415148	61418338		ACCTTTTCCCCCCATAAACACTGCAAGGGTAAACAATAAATCTTCTTTCCTAATTATCTC	natural antisense	NM_014709	USP34	ubiquitin carboxyl-terminal hydrolase 34	-	61414589	61697849
ASHG19A3A024408	6042.4	5342.84	12.6009	12.2393	6846.14	4029.58	7251.49	5030.42	7311.79	3686.33	12.755	12.1877	12.86	11.9242	12.8086	11.9851	noncoding	NR_003249	HNRPDL	RefSeq_NR	3615	chr4	-	83344348	83351378	uc.144-,	ATCTCTGGGGGTCGCACGTTGCGGGCAGAGCGCAAGGCATACACCAGAAAACGCTGTCCT	exon sense-overlapping	NM_001207000	HNRPDL	heterogeneous nuclear ribonucleoprotein D-like	-	83343716	83351378
ASHG19A3A024408	6042.4	5342.84	12.6009	12.2393	6846.14	4029.58	7251.49	5030.42	7311.79	3686.33	12.755	12.1877	12.86	11.9242	12.8086	11.9851	noncoding	NR_003249	HNRPDL	RefSeq_NR	3615	chr4	-	83344348	83351378	uc.144-,	ATCTCTGGGGGTCGCACGTTGCGGGCAGAGCGCAAGGCATACACCAGAAAACGCTGTCCT	exon sense-overlapping	NM_031372	HNRPDL	heterogeneous nuclear ribonucleoprotein D-like	-	83343716	83351378
ASHG19A3A024408	6042.4	5342.84	12.6009	12.2393	6846.14	4029.58	7251.49	5030.42	7311.79	3686.33	12.755	12.1877	12.86	11.9242	12.8086	11.9851	noncoding	NR_003249	HNRPDL	RefSeq_NR	3615	chr4	-	83344348	83351378	uc.144-,	ATCTCTGGGGGTCGCACGTTGCGGGCAGAGCGCAAGGCATACACCAGAAAACGCTGTCCT	bidirectional	NM_021204	ENOPH1	enolase-phosphatase E1	+	83351725	83382244
ASHG19A3H0000208	2606.93	3770.86	11.4278	11.794	3162.73	2260.23	2397.82	3964.13	3376.51	3971.94	11.6134	11.3693	11.3007	11.5985	11.687	12.0964	noncoding	nc-HOXC9-135-	nc-HOXC9-135	HOX cluster	138	chr12	+	54389365	54389503		CGGGCAGGGCAGGGAGCGGCTCTAGCTCTGGGGCGGCTCCCCCTCCAGCCACTCCCAGGC	intergenic
ASHG19A3A000286	2452.19	2837.44	11.343	11.3843	2295.41	2724.23	2336.92	2965.54	2454.78	3092.02	11.1258	11.6367	11.2666	11.2018	11.2293	11.7219	noncoding	ENST00000445039	RP4-784A16.5	Ensembl	326	chr1	+	53793920	53802890		ATACAAGGCCTGACACATAACAAGCATGAGacggagtctccctctgttgcccagtctgga	bidirectional	NM_017522	LRP8	low-density lipoprotein receptor-related protein	-	53711216	53793726
ASHG19A3A000286	2452.19	2837.44	11.343	11.3843	2295.41	2724.23	2336.92	2965.54	2454.78	3092.02	11.1258	11.6367	11.2666	11.2018	11.2293	11.7219	noncoding	ENST00000445039	RP4-784A16.5	Ensembl	326	chr1	+	53793920	53802890		ATACAAGGCCTGACACATAACAAGCATGAGacggagtctccctctgttgcccagtctgga	bidirectional	NM_033300	LRP8	low-density lipoprotein receptor-related protein	-	53711211	53793821
ASHG19A3A000286	2452.19	2837.44	11.343	11.3843	2295.41	2724.23	2336.92	2965.54	2454.78	3092.02	11.1258	11.6367	11.2666	11.2018	11.2293	11.7219	noncoding	ENST00000445039	RP4-784A16.5	Ensembl	326	chr1	+	53793920	53802890		ATACAAGGCCTGACACATAACAAGCATGAGacggagtctccctctgttgcccagtctgga	bidirectional	NM_001018054	LRP8	low-density lipoprotein receptor-related protein	-	53711216	53793726
ASHG19A3A000286	2452.19	2837.44	11.343	11.3843	2295.41	2724.23	2336.92	2965.54	2454.78	3092.02	11.1258	11.6367	11.2666	11.2018	11.2293	11.7219	noncoding	ENST00000445039	RP4-784A16.5	Ensembl	326	chr1	+	53793920	53802890		ATACAAGGCCTGACACATAACAAGCATGAGacggagtctccctctgttgcccagtctgga	bidirectional	NM_004631	LRP8	low-density lipoprotein receptor-related protein	-	53711216	53793726
ASHG19A3A050787	77.5144	799.607	6.19595	9.54033	110.798	54.2748	67.4702	595.373	907.813	895.636	6.58363	6.02902	5.97519	8.95359	9.79464	9.87275	noncoding	ENST00000416817	AL583842.8	Ensembl	1573	chr1	-	142712909	142729971	uc011abu.1,ENST00000457776,	CAAACAAAGAAAGGTTGGGAAAACGTATCCTCAGCAATTTCCCAAGAAACTGAAGGAAGA	intergenic
ASHG19A3A024775	184.174	269.184	7.25089	7.73761	105.623	86.4917	360.408	246.589	451.972	108.99	6.51041	6.70002	8.54225	7.76721	8.82995	6.61567	noncoding	ENST00000515383	AC112236.1	Ensembl	1095	chr4	-	140539292	140544386		TGAGGAATACGGTCGTGTCTGTTAAACTAATTGTAGCTGTTCACTCCACTATATAATTTT	intergenic
ASHG19A3A037366	66.7921	75.4215	6.00759	6.244	85.3451	49.6535	65.3778	62.8354	67.1502	96.279	6.18677	5.90555	5.93046	5.97361	6.34768	6.4107	noncoding	ENST00000424993	RP11-392E22.6	Ensembl	835	chr9	-	38567373	38568208	ENST00000438540,	CTGGAGACAGGGCAAGAGGAAGGCTGCGAAGGATGAGGTGGTGAATTCCAGCTTCTTCCT	intergenic
ASHG19A3A009971	34.2992	52.0343	5.02924	5.68849	46.6788	27.4208	28.7979	58.6054	44.7658	52.7315	5.20026	5.11413	4.77333	5.88636	5.82111	5.358	noncoding	BC038747		misc_RNA	1731	chr17	+	74668023	74669739		TTCTATCAGGCTCTAAGTACAGGCAGGTCCTTAGGACAAATTAGAATAAAACAATCTCAG	intergenic
ASHG19A3A017000	940.625	856.376	9.95408	9.64228	920.666	795.979	1105.23	984.671	640.579	943.877	9.76335	9.91635	10.1825	9.64769	9.32444	9.95469	noncoding	NR_026909	STK16	RefSeq_NR	3118	chr2	+	220110200	220115059		CGCCTGACCCCACCCCTGAAGCTGGCGACGGAGCAGGGCCTGTTTTCTCTACACTATAGT	bidirectional	NM_024506	GLB1L	beta-galactosidase-1-like protein precursor	-	220101502	220110131
ASHG19A3A017000	940.625	856.376	9.95408	9.64228	920.666	795.979	1105.23	984.671	640.579	943.877	9.76335	9.91635	10.1825	9.64769	9.32444	9.95469	noncoding	NR_026909	STK16	RefSeq_NR	3118	chr2	+	220110200	220115059		CGCCTGACCCCACCCCTGAAGCTGGCGACGGAGCAGGGCCTGTTTTCTCTACACTATAGT	natural antisense	NM_006000	TUBA4A	tubulin alpha-4A chain	-	220115000	220118638
ASHG19A3A017000	940.625	856.376	9.95408	9.64228	920.666	795.979	1105.23	984.671	640.579	943.877	9.76335	9.91635	10.1825	9.64769	9.32444	9.95469	noncoding	NR_026909	STK16	RefSeq_NR	3118	chr2	+	220110200	220115059		CGCCTGACCCCACCCCTGAAGCTGGCGACGGAGCAGGGCCTGTTTTCTCTACACTATAGT	exon sense-overlapping	NM_001008910	STK16	serine/threonine-protein kinase 16	+	220110191	220115059
ASHG19A3A018261	172762	174609	17.3633	17.4304	157285	168811	192188	220941	150909	151979	17.3394	17.4206	17.3299	17.5239	17.3837	17.3837	noncoding	ENST00000432310	RPL37P1	Ensembl	284	chr20	+	34176245	34176529		TGTGAAGGAACAACACCTAAACCCAAGAGGGTACCTGTTGCAGCATCCAGTTCATCTTAA	intergenic
ASHG19A3H0000195	73.0985	81.2649	6.10046	6.34021	107.918	60.0378	51.3401	77.4286	61.6587	104.707	6.54476	6.17457	5.58206	6.2343	6.2354	6.55093	noncoding	nc-HOXD4-32-	nc-HOXD4-32	HOX cluster	118	chr2	+	177011899	177012017		CTGAATTGCTCCCAGGGTGGGAGAGATAGGAAGCAGGGGTGAGGGGCAGATGGAGCGGCT	intergenic
ASHG19A3A031738	50.211	73.187	5.60102	6.13351	61.0773	41.9371	47.6186	89.0154	39.7261	90.8197	5.64242	5.68427	5.47638	6.41634	5.66849	6.31571	noncoding	ENST00000455530	RP11-415D17.4	Ensembl	461	chr6	+	76164659	76168616		AAGCAAAAGGAAATGCTTTCAACCCAGATCCCAGACACAGAGAGGAGCCCAGGTTTAAAA	intronic antisense	NM_015687	FILIP1	filamin-A-interacting protein 1	-	76017799	76203496
ASHG19A3A035132	6359.72	2603.07	12.0394	11.1605	11741.5	743.345	6594.37	1793.98	4095.14	1920.11	13.5738	9.81972	12.7247	10.4828	11.9878	11.0109	noncoding	uc003vts.1	AK094915	UCSC_knowngene	1835	chr7	+	137003338	137011700		CAAATGACTACAGGCATTATCCGAATGATATGATCTTCCTTCCCCATCTTTCTGGGTGTC	intronic antisense	NM_002825	PTN	pleiotrophin	-	136912091	137028546
ASHG19A3A024374	1419.1	1834.57	10.552	10.7153	1544.06	1470.83	1242.4	1982.46	2208.35	1312.89	10.5326	10.7774	10.3461	10.6285	11.0779	10.4394	noncoding	ENST00000470927	RP11-1E1.1	Ensembl	724	chr4	-	78003555	78004279	NM_198486,ENST00000423238,	AAGTTTGGTGTCATTTGCTTGGAAGACCTCATTCATGAAACTGCCTTCCCAGGGAAGCAT	intergenic
ASHG19A3A022617	7148.22	7259.15	12.8711	12.7162	6959.92	7821.61	6663.13	9319.35	6997.27	5460.82	12.7792	13.0941	12.7401	12.8204	12.747	12.5811	noncoding	ENST00000450668	RP11-159C21.3	Ensembl	321	chr1	+	53174793	53175114		CAGAAAACGATGAGACGTCTGAGTACCATTAGGAAGCAGCGGGATAAGCTGATAAAGGAA	intergenic
ASHG19A3A049982	2793.3	2269.67	11.529	10.97	2728.46	2648.3	3003.13	3223.06	2203.47	1382.48	11.3859	11.5897	11.6114	11.3137	11.072	10.5243	noncoding	HIT000192534		H-invDB	288	chr13	+	26979087	26979374		GTGCCCTTACTTCAGCAAAGGAGAAGGAGTAGGAGAGCCTTAGAATTTTTGAGGAAAAAA	intergenic
ASHG19A3A000065	51.7983	71.0056	5.63268	6.14049	64.5186	37.2082	53.668	71.8191	72.2929	68.9049	5.72929	5.52135	5.64739	6.13993	6.43979	5.84175	noncoding	ENST00000366181	RP11-296A18.3	Ensembl	2366	chr1	-	51660766	51700768		ACCACCTGGGAAGACAAGTAATCAGGTCCAGCTTCGGTGTGAGGCCCTCAATCCAGAACA	intergenic
ASHG19A3A038136	63.0328	54.3189	5.77481	5.63231	103.721	57.4182	27.9592	47.1807	21.8949	93.8811	6.4822	6.11	4.73224	5.60956	4.9167	6.37067	noncoding	ENST00000411431	RP11-569A11.2	Ensembl	365	chr1	+	202601555	202602039		TTTCCCTGTTCTGGATGTGCTTCCTCTTCTATAAACTAGAGACGCTACAAATTCCCACCA	intronic antisense	NM_177402	SYT2	synaptotagmin-2	-	202559724	202679551
ASHG19A3A038136	63.0328	54.3189	5.77481	5.63231	103.721	57.4182	27.9592	47.1807	21.8949	93.8811	6.4822	6.11	4.73224	5.60956	4.9167	6.37067	noncoding	ENST00000411431	RP11-569A11.2	Ensembl	365	chr1	+	202601555	202602039		TTTCCCTGTTCTGGATGTGCTTCCTCTTCTATAAACTAGAGACGCTACAAATTCCCACCA	intronic antisense	NM_001136504	SYT2	synaptotagmin-2	-	202559724	202612581
ASHG19A3A022860	720.096	865.995	9.56342	9.65674	657.891	613.567	888.83	912.958	938.916	746.11	9.26518	9.5503	9.87478	9.53532	9.84196	9.59294	noncoding	ENST00000473150	KRT8P25	Ensembl	1456	chr3	+	87372417	87373873		TACAAAGATGGAGATCTCTGAGATGAATGGGAACATCAACTGGCTCCAGGCTGAGATAGA	intergenic
ASHG19A3L0002833	3998.88	5048.11	11.9843	12.1158	4847.77	4817.34	2331.54	5872.93	2590.24	6681.16	12.2489	12.44	11.2639	12.1511	11.3109	12.8854	noncoding	chrX:118607438-118617354+	lincRNA-CXorf56-3	lincRNA	9917	chrX	+	118607438	118617354		ATGGGACAAATCTTGGCTCAACAATATCATACTTTGCATTTCTCCCCCGAGTCACACACG	intergenic
ASHG19A3A038372	1493.59	1843.1	10.6262	10.6489	1653.22	1480	1347.54	2700.29	1765.08	1063.94	10.6329	10.7869	10.4587	11.072	10.7506	10.1242	noncoding	ENST00000449745	RP11-284P20.2	Ensembl	1735	chr9	+	13986173	13987908	NM_014303,	AAGAAGTGGGAGAAGTACCTGTACCAGAAGATCATGTTTGGCAAGAGGCGAAAAATCCGA	intergenic
ASHG19A3A050248	227.163	210.336	7.79089	7.66555	251.853	293.086	136.55	244.516	193.128	193.365	7.82801	8.48643	7.05822	7.75461	7.71551	7.52653	noncoding	ENST00000427086	RP11-429G17.1	Ensembl	527	chr13	+	62379282	62379809		TGAGGACTCAAGACAGTGTTTAATGAAGTTATCCCATCAGCTGTCTGCCCACTCCATAAA	intergenic
ASHG19A3A039998	251.32	311.429	7.96636	8.13755	349.041	173.429	231.489	301.231	426.479	206.579	8.32484	7.70225	7.87198	8.03092	8.75527	7.62647	noncoding	ENST00000426799	RP11-314A15.2	Ensembl	995	chrX	-	65041096	65042091	NM_152523,NM_001142300,	CTTCGCTCCTTAGCAGATGACAATAACCTGAATTTTCTATTTGCTCCTCTTAGCAAAAAA	intergenic
ASHG19A3A012783	6234.79	6949.95	12.6656	12.658	6991.03	6286.54	5426.81	8087.05	7640.94	5121.84	12.7879	12.785	12.424	12.6173	12.8726	12.4842	noncoding	ENST00000425131	AC092066.6	Ensembl	317	chr19	+	45268404	45268721		TGGCATCAGATACATCCCCAATCATAGGCCCCTGGAATAGTGGCGAGCCCTGCTTACTCA	intergenic
ASHG19A3L0001175	36.2901	84.4378	5.11627	6.0035	38.8113	38.8674	31.1914	161.732	53.385	38.1962	4.88352	5.58006	4.88523	7.19334	6.04941	4.76776	noncoding	CR625452		misc_RNA	1765	chr2	-	240321577	240323342		TAACTTGAGGCAGCTGATATGAGTGTTTTCTTTATTGCATGTTGTAAATTGACCTGCTGT	exon sense-overlapping	NM_006037	HDAC4	histone deacetylase 4	-	239969863	240322643
ASHG19A3A018537	103.096	122.743	6.64004	6.75908	123.057	66.6992	119.531	156.892	45.5034	165.834	6.74639	6.3282	6.84552	7.15385	5.84268	7.2807	noncoding	ENST00000487421	RP11-157P1.5	Ensembl	612	chr20	+	60928068	60931536		CAGCTCAGCTGCCAGTGCTGACCTTTCCGCTGCTACATGGTTCTGTGCAGAAAGAAAAAA	natural antisense	NM_005560	LAMA5	laminin subunit alpha-5 precursor	-	60884120	60942368
ASHG19A3A046818	33.6431	27.5311	5.01145	4.71862	38.2087	32.702	30.0186	16.1824	34.6967	31.7141	4.85742	5.34508	4.83183	4.23172	5.49822	4.42592	noncoding	AL050189		NRED	2114	chr11	+	85371884	85375268		TCTTATACTACCTTTTAAAATAAAGCAGGAAATGTGGCCAGCAGCTGGTCCCGTCTCTTC	natural antisense	NM_001039618	CREBZF	CREB/ATF bZIP transcription factor	-	85368607	85376182
ASHG19A3A032982	4741.47	3501.59	12.2796	11.6832	5093.93	5438.56	3691.9	3881.84	3533.58	3089.35	12.3173	12.6093	11.9122	11.5706	11.7594	11.7195	noncoding	AK094163		misc_RNA	2354	chr1	+	158067697	158070051		AACCATTGTAGGTTTTTAGCAATGTGTATCTGTGTGTCCCTCACACCTTTTCCTATTCTA	intergenic
ASHG19A3A015940	926.459	1133	9.72587	10.0238	1665.16	429.377	684.841	1035.96	843.819	1519.21	10.6449	9.03792	9.49475	9.71538	9.69163	10.6644	noncoding	ENST00000431142	AC108479.2	Ensembl	427	chr2	+	88272174	88272601	NM_012477,ENST00000417574,	ATCAACTTGTTGGCCTATCATGGGGCATGCCATGGGGCTGGTCCTTTCCCTACCGGTTCA	intronic antisense	NM_001024457	RGPD1	RANBP2-like and GRIP domain-containing protein	-	88055478	88285309
ASHG19A3A052239	47.7775	46.1521	5.49894	5.47028	63.5198	31.5848	48.2279	32.4934	28.3088	77.654	5.70603	5.29767	5.49313	5.11324	5.24061	6.05698	noncoding	uc002ale.1	AK125516	UCSC_knowngene	2978	chr15	-	63124322	63127596		ACAAGTAGAACATTTTCTGTCCACATCCAGAGGGAGAAGCCACAGGAGGAAATACCTTGA	natural antisense	NM_015059	TLN2	talin-2	+	62939509	63136829
ASHG19A3A032825	50.488	78.5113	5.58143	6.19207	60.4338	56.1346	34.8956	108.329	38.8094	88.3959	5.62385	6.07839	5.04206	6.6627	5.64142	6.2721	noncoding	ENST00000452941	RP11-339F13.1	Ensembl	448	chr7	-	55327501	55327949		GCAGATATTGATGGAGACAGACAAGTTGATTATGAAGAATTAATACAGATGATGACTGCA	intergenic
ASHG19A3A055053	1202.99	1419.47	10.3165	10.3565	1338.71	1275.92	994.333	1644.95	1473.37	1140.09	10.3285	10.5819	10.039	10.3646	10.479	10.2258	noncoding	U23864		misc_RNA	124	chr8	+	144900687	144903822		TCTCCAAAGCCCATTGTCACTGCTGCCACCTGCAGGTTGGTGAGCTGCTGCTGCTGGTGC	natural antisense	NM_001136033	PUF60	poly(U)-binding-splicing factor PUF60 isoform c	-	144898552	144911196
ASHG19A3A055053	1202.99	1419.47	10.3165	10.3565	1338.71	1275.92	994.333	1644.95	1473.37	1140.09	10.3285	10.5819	10.039	10.3646	10.479	10.2258	noncoding	U23864		misc_RNA	124	chr8	+	144900687	144903822		TCTCCAAAGCCCATTGTCACTGCTGCCACCTGCAGGTTGGTGAGCTGCTGCTGCTGGTGC	natural antisense	NM_014281	PUF60	poly(U)-binding-splicing factor PUF60 isoform b	-	144898546	144911537
ASHG19A3A055053	1202.99	1419.47	10.3165	10.3565	1338.71	1275.92	994.333	1644.95	1473.37	1140.09	10.3285	10.5819	10.039	10.3646	10.479	10.2258	noncoding	U23864		misc_RNA	124	chr8	+	144900687	144903822		TCTCCAAAGCCCATTGTCACTGCTGCCACCTGCAGGTTGGTGAGCTGCTGCTGCTGGTGC	natural antisense	NM_078480	PUF60	poly(U)-binding-splicing factor PUF60 isoform a	-	144898546	144911537
ASHG19A3A031255	371.534	280.545	8.56721	8.07217	268.121	403.058	443.423	310.505	236.538	294.591	7.91929	8.94144	8.8409	8.07407	7.97509	8.16737	noncoding	ENST00000442150	XXbac-BPG27H4.7	Ensembl	738	chr6	+	30670843	30680961		TCTTTATATGTATAATGGCTGACCCTGGCGGGACTTCCTTCTCCACTTGTGTGTTGATGT	natural antisense	NM_014641	MDC1	mediator of DNA damage checkpoint protein 1	-	30667583	30685458
ASHG19A3A000070	63.6772	55.3973	5.89968	5.65574	69.2611	38.2244	83.5462	33.3767	85.4217	47.3936	5.84753	5.55787	6.29365	5.1483	6.65934	5.15959	noncoding	ENST00000380334	CA5BP	Ensembl	889	chrX	+	15693668	15721472		GATGTGTAGCCAGAGCGCAGAGCAGTGCATCCACTCTGGGAGAGCGTGGACCTGGTTCCT	intergenic
ASHG19A3A049888	38.9327	37.5258	5.18904	5.2224	54.8133	24.6448	37.34	35.3113	26.8472	50.4189	5.46779	4.96434	5.135	5.22001	5.17015	5.27704	noncoding	ENST00000330492	RP11-38M15.4	Ensembl	709	chr13	+	19300845	19301554	ENST00000400583,	ACGACTGTGTACGGCAGAGCACGAGGAGGCATCTCTACGATCCCAAGAACAACATCCTGC	intergenic
ASHG19A3A010273	73.1322	93.1822	6.15312	6.5029	89.0311	59.65	70.7156	56.1866	105.625	117.735	6.2491	6.16492	6.04534	5.82991	6.93552	6.74328	noncoding	AK024944		NRED	2357	chr1	-	205578843	205581144		CAATGCAGGTCTCTGTGCAGAAATCTGGGGCTCTAAATGAATTACCAAACCAATAGGAAA	intergenic
ASHG19A3A034440	440.615	2412.62	8.75119	11.019	511.88	572.976	236.991	1130.43	2541.97	3565.46	8.89635	9.44651	7.91072	9.84127	11.2825	11.9332	noncoding	ENST00000453697	RP11-321E8.1	Ensembl	763	chr7	+	63894207	63894970	NR_029404,	AGGTCTTGCTCTCAAATTTTTCTGTATTCTACTACGAAATTCTTAATTCCCCTGACCATG	intergenic
ASHG19A3A009662	201.893	221.064	7.68016	7.7207	233.283	168.051	204.344	275.197	194.452	193.542	7.70968	7.6559	7.67489	7.91024	7.72315	7.5287	noncoding	ENST00000502398	RP11-463M16.5	Ensembl	195	chr17	+	46958483	46958678		AAGTGCAACTGGCCAGCAGTCACACAGCTCCATGACTCCAAGGTTGAGTTCCTGCTGCCT	intergenic
ASHG19A3A024199	3904.25	3102.3	11.9973	11.4517	3460.6	3689.15	4563.02	4174.27	3013.2	2119.42	11.7398	12.0605	12.1916	11.6742	11.5323	11.1488	noncoding	uc003hay.2	AK096319	UCSC_knowngene	3518	chr4	-	56294073	56297591		CACCTGCTTCATGTGGCACATAACTTGTAAGAATCACATTTTGGATTTTAAAGAAAGACT	intergenic
ASHG19A3A040508	232.16	137.409	7.77808	6.98951	138.825	189.191	368.466	202.646	80.3116	129.271	6.92739	7.83296	8.57391	7.49713	6.57946	6.89192	noncoding	uc010nta.2	LW-1	UCSC_knowngene	2329	chrX	-	148674182	148676975	NM_001164415,	TTGCCACAACTTCGATAAAGAGCTTCTTCCGCCAGCTAAACTTGTATGGCTTCCGAAAAC	exon sense-overlapping	NM_016153	HSFX1	"heat shock transcription factor, X-linked"	-	148674182	148676974
ASHG19A3A040508	232.16	137.409	7.77808	6.98951	138.825	189.191	368.466	202.646	80.3116	129.271	6.92739	7.83296	8.57391	7.49713	6.57946	6.89192	noncoding	uc010nta.2	LW-1	UCSC_knowngene	2329	chrX	-	148674182	148676975	NM_001164415,	TTGCCACAACTTCGATAAAGAGCTTCTTCCGCCAGCTAAACTTGTATGGCTTCCGAAAAC	exon sense-overlapping	NM_001164415	HSFX2	"heat shock transcription factor, X-linked"	-	148674171	148676974
ASHG19A3A008218	498.319	511.865	9.00458	8.90352	422.379	406.086	666.493	596.013	386.83	552.752	8.60579	8.95405	9.4539	8.95558	8.625	9.12997	noncoding	AB007979		NRED	5596	chr1	-	175284332	175289747		AGGTTTAGAATCTATGTGAGTCTATTTTGGTTAACACACAGGCTCCTCCTTCCAATCATT	intergenic
ASHG19A3A054709	422.926	597.371	8.77281	9.03461	527.556	415.34	325.881	558.207	867.964	365.943	8.93505	8.99019	8.39318	8.86651	9.7347	8.50261	noncoding	ENST00000400979	RP11-7G12.2	Ensembl	1969	chr1	-	166244865	166246834		AAAGATTTTCAAGGGAGCAAACTTAAAGTCTCTCTTGCTCGGAAGAGGCCTCCAGTGAAC	intergenic
ASHG19A3A033064	83.287	57.7763	6.34407	5.83602	91.1207	62.6587	96.0816	51.9107	65.531	55.887	6.2852	6.235	6.51201	5.72862	6.3176	5.46184	noncoding	ENST00000445314	AC007000.12	Ensembl	939	chr7	-	76682094	76688755	NR_003666,NM_001099435,ENST00000515340,ENST00000420373,	TTCCAGAAACTTCGGTTCCAGTTCTTCTGTTCCATGAGCGGCAGGGCTTGGGTTTCCCGG	intergenic
ASHG19A3A052268	426.823	463.357	8.80877	8.73271	452.857	383.8	443.813	483.173	564.371	342.526	8.70762	8.87536	8.84334	8.66046	9.14366	8.39402	noncoding	AK021773		misc_RNA	1839	chr15	-	65244282	65248504		ATAAGAAATTTCAGCTTCTCAGTCCCTCTAGCCAACATTTCAGGTGCATGACAGCCTCAG	intronic antisense	NM_182703	ANKDD1A	ankyrin repeat and death domain-containing	+	65204100	65251041
ASHG19A3A045395	257.576	397.504	7.93349	8.53528	389.463	239.72	143.547	485.812	369.513	337.188	8.48368	8.18294	7.13387	8.66785	8.56846	8.36952	noncoding	ENST00000435986	RP11-183G22.2	Ensembl	653	chr1	-	50864496	50865445		GAAAATCTATATCCCCCCTAAAGGGGAGACAAAAAAGAAGTTCAAGTCCAATGCACCCAA	intergenic
ASHG19A3A025838	49.8941	29.4689	5.46388	4.77153	36.3893	34.0852	79.2077	40.7665	14.369	33.2713	4.77289	5.403	6.21576	5.40998	4.38956	4.51505	noncoding	AL080072		NRED	1322	chr1	+	92654807	92656269		TTGCATTCTAACAGGTTATGATGAATGGAAAGCTGATGGTTCCTGGTTGGAAAAAAGATA	intergenic
ASHG19A3A034004	2349.94	2578.6	11.2541	11.1829	1899.61	2159.2	2991	3140.82	1604.46	2990.52	10.8414	11.3137	11.6073	11.2752	10.6111	11.6624	noncoding	ENST00000419463	AC019117.1	Ensembl	837	chr7	+	17414490	17506288		ATAACATGAAGTGAAGTCTTCATCTCCATTCCCAACAGTCCCCATTCTACTTGCAGAAAG	intergenic
ASHG19A3A051626	2841.78	3916.46	11.4953	11.7371	3796.04	2952.25	1777.07	6128.28	2634.98	2986.11	11.8819	11.7439	10.8601	12.2138	11.3362	11.6612	noncoding	ENST00000392947	RP5-998N21.8	Ensembl	381	chr1	-	149424564	149424954	ENST00000419150,	CCGGAAGTGCCTTTTTCCAGAAGGTATTTGAAATATCTCACCAAAAAATATTTGAAGAAC	intergenic
ASHG19A3A049264	264.33	267.264	8.07332	7.98137	253.772	205.16	334.06	323.495	179.675	298.622	7.84057	7.94203	8.43736	8.12941	7.62483	8.18987	noncoding	ENST00000435385	RP11-523H24.5	Ensembl	499	chr13	-	20392260	20392759		ACCGTTTCATCACCAAGGAGGCATCTTCTCCCACTGGACCAAGAGGAAGCCTGTCCTGGA	intergenic
ASHG19A3A025585	30.5394	29.6667	4.8682	4.84787	37.2133	26.9126	27.4924	28.2707	32.9088	27.8208	4.80923	5.08639	4.70897	4.93264	5.42799	4.18297	noncoding	ENST00000507117	RP11-807H7.1	Ensembl	146	chr4	+	66536326	66563747		AGTCCTCAGGCAGACAAGAAGGAATAAGGGTTTGAGATGAATGGCTACAGCTGAGAGTAT	bidirectional	NM_004439	EPHA5	ephrin type-A receptor 5 isoform a precursor	-	66185280	66535653
ASHG19A3A025585	30.5394	29.6667	4.8682	4.84787	37.2133	26.9126	27.4924	28.2707	32.9088	27.8208	4.80923	5.08639	4.70897	4.93264	5.42799	4.18297	noncoding	ENST00000507117	RP11-807H7.1	Ensembl	146	chr4	+	66536326	66563747		AGTCCTCAGGCAGACAAGAAGGAATAAGGGTTTGAGATGAATGGCTACAGCTGAGAGTAT	bidirectional	NM_182472	EPHA5	ephrin type-A receptor 5 isoform b precursor	-	66185280	66535653
ASHG19A3A030634	333.925	289.921	8.45619	8.09495	336.082	323.216	342.477	371.664	235.315	262.783	8.26656	8.63328	8.46874	8.31385	7.96931	8.00169	noncoding	ENST00000446115	RP11-439L18.3	Ensembl	783	chr6	-	143288169	143343090		GCAGCAACATCAGAAAGCCCCTCTGCTGTGCTTCAGGATCACTCTTATCACTGCATAAAG	intergenic
ASHG19A3A018330	98.971	54.7833	6.58406	5.70184	81.4045	81.3564	134.152	72.6338	30.8843	60.8318	6.10967	6.61163	7.0309	6.15361	5.34497	5.60693	noncoding	ENST00000412519	RP4-753D4.2	Ensembl	1586	chr20	+	41597382	41600132		GTCTCTCGGCCAGCTATACTTGCCTCTGCTCAACAATGATGATTTGAACGTACATGTACA	intronic antisense	NM_007050	PTPRT	receptor-type tyrosine-protein phosphatase T	-	40701391	41818557
ASHG19A3A018330	98.971	54.7833	6.58406	5.70184	81.4045	81.3564	134.152	72.6338	30.8843	60.8318	6.10967	6.61163	7.0309	6.15361	5.34497	5.60693	noncoding	ENST00000412519	RP4-753D4.2	Ensembl	1586	chr20	+	41597382	41600132		GTCTCTCGGCCAGCTATACTTGCCTCTGCTCAACAATGATGATTTGAACGTACATGTACA	intronic antisense	NM_133170	PTPRT	receptor-type tyrosine-protein phosphatase T	-	40701391	41818557
ASHG19A3A019003	148.278	147.399	7.22602	7.12237	158.717	127.241	158.875	183.859	85.4475	172.89	7.12702	7.25939	7.29164	7.3621	6.65997	7.34503	noncoding	ENST00000446475	BX322563.3	Ensembl	552	chr21	-	46827300	46829980		CTGAAATTCAAAACTATCTTCCAAAGTCCTTGCATCTGAATCCTGAAGACTCCCCAGTGG	intronic antisense	NM_130445	COL18A1	collagen alpha-1(XVIII) chain isoform 2	+	46825096	46933634
ASHG19A3A038531	197.626	174.545	7.578	7.33501	239.351	108.174	245.354	217.055	88.4042	218.176	7.75035	7.02034	7.96331	7.58538	6.70461	7.71504	noncoding	BC042185		RNAdb	964	chr9	+	35646266	35647470		GGTTCCTCCTCTGTGGCTTCCTGTGGCACTCCAAGTGGGAAGAAGAGAAGCTTGGAAGTG	intergenic
ASHG19A3A011831	774.998	937.441	9.60454	9.76081	740.258	473.221	1111.52	884.981	729.052	1198.29	9.44519	9.17564	10.1928	9.49276	9.48756	10.3021	noncoding	ENST00000506567	AC010492.4	Ensembl	219	chr19	-	54749952	54751181		TTGTCCTGCCGCTCGTCCTCCTCCTCCAATGTCGGCGTCAGAGCAAACACAGGACATTGG	intergenic
ASHG19A3A032134	115.557	317.131	6.27664	7.48488	257.374	27.6157	61.6823	231.247	29.8672	690.279	7.86103	5.12393	5.84497	7.67423	5.30303	9.4774	noncoding	ENST00000441249	RP11-445F6.2	Ensembl	914	chr6	+	139592498	139608444	DA201452,	TGCCAAGGGGAAAGTGACTTTACCCACGAGAGAGATTTTTAAATATTCCCCCAACTGCTC	intronic antisense	NM_153235	TXLNB	beta-taxilin	-	139561198	139613208
ASHG19A3A029809	778.889	1190	9.61159	10.0946	1182.5	576.825	577.338	1406.2	1280.38	883.403	10.1421	9.45675	9.23594	10.1446	10.2846	9.85439	noncoding	AK025759		NRED	2209	chr6	-	34250999	34253191		GAGAAAATGATACCTCTCACCTTCAAATTAATCAAATAGTTTGTCCTTCTAGTCCCCTTA	intergenic
ASHG19A3A045075	38331.2	60346.2	15.2199	15.7961	34842.5	30273.8	49877.3	83127	55499.6	42412.1	15.1491	15.0085	15.5021	15.9857	15.793	15.6097	noncoding	ENST00000478433	RP5-916O11.1	Ensembl	450	chr11	-	36018775	36019225		ATGTGGCACTGATCTTTAGCCAGAGAACTCTCTGAAACCACTAAAGAGATCCTGGGAACT	intronic antisense	NM_174902	LDLRAD3	low-density lipoprotein receptor class A	+	35965611	36252841
ASHG19A3L0001674	208.678	127.011	7.04033	6.96816	90.3793	48.224	487.43	103.852	129.484	147.697	6.27232	5.86832	8.98037	6.60887	7.19763	7.09798	noncoding	chr5:67675269-67719019-	lincRNA-PIK3R1-3	lincRNA	43751	chr5	-	67675269	67719019		AACCTTCCTCCTGGTTGAAGTTAAATGGTGCTTTAGACTCAAGAAGATCTGGGTTTGAAC	intergenic
ASHG19A3A045584	3574.29	4559.95	11.8891	12.0556	3691.13	3427.33	3604.41	4902.88	4960.83	3816.14	11.8334	11.951	11.8828	11.8858	12.2419	12.0391	noncoding	ENST00000455818	NDUFB11P1	Ensembl	496	chr11	-	92069197	92069693		AAGGACCCCATTTTGGACATCTGGAACATGTGAGTTGTCTTCTTCTTTGGCGTCTCCATT	intergenic
ASHG19A3A039231	569.476	363.375	9.22644	8.39064	587.76	630.62	490.048	242.638	472.464	375.023	9.09889	9.58975	8.99068	7.74366	8.89146	8.5368	noncoding	ENST00000438380	RP11-175D17.3	Ensembl	617	chr9	+	127532401	127535206		TCTCCCTGCCGCTGCGGGACAAATTGGACCGGAGATTAAAGGACCGGAGTTTAACTCGAG	intronic antisense	NM_001489	NR6A1	nuclear receptor subfamily 6 group A member 1	-	127284702	127533576
ASHG19A3A039231	569.476	363.375	9.22644	8.39064	587.76	630.62	490.048	242.638	472.464	375.023	9.09889	9.58975	8.99068	7.74366	8.89146	8.5368	noncoding	ENST00000438380	RP11-175D17.3	Ensembl	617	chr9	+	127532401	127535206		TCTCCCTGCCGCTGCGGGACAAATTGGACCGGAGATTAAAGGACCGGAGTTTAACTCGAG	intronic antisense	NM_033334	NR6A1	nuclear receptor subfamily 6 group A member 1	-	127284702	127533576
ASHG19A3A009609	37.7454	45.8944	5.041	5.49049	67.2195	23.7629	22.2539	55.7882	36.1669	45.7283	5.79896	4.91774	4.40631	5.82041	5.55367	5.09739	noncoding	NR_027295	MGC57346	RefSeq_NR	2608	chr17	+	43697980	43715327		TAAGGAAAGTGATGCCAAGTCTTCGAAGCCTCAGTGACAAACGCATAGCAAGAACACATC	intergenic
ASHG19A3A012451	39.797	71.077	5.11192	5.98834	23.5928	50.6175	45.1807	101.018	68.2901	43.9223	3.99924	5.93179	5.40472	6.57092	6.36889	5.02521	noncoding	NR_027130	ZNF738	RefSeq_NR	11734	chr19	+	21541734	21571383		CTGTCCTGAAAAATTTTTGTTGAGAATCCACTGGCTATCTCATAAGAGTATTCTTGCAAA	intergenic
ASHG19A3A039098	47.0859	47.482	5.49601	5.3847	61.7085	42.2166	37.3325	58.2894	14.7268	69.4299	5.66078	5.69269	5.13457	5.88031	4.41971	5.85409	noncoding	AF086175		RNAdb	637	chr9	+	111781215	111781842		CAACACCAATCTCGTAACACTGGGAAAACTGCATACAATATTTAGAAGGAACACTAATAC	natural antisense	NM_032012	C9orf5	transmembrane protein C9orf5	-	111777414	111882225
ASHG19A3A015707	10689.3	15952.8	13.3615	13.806	14305	11735.2	6027.66	24717.9	10758.6	12381.9	13.8496	13.6537	12.5813	14.2172	13.398	13.8027	noncoding	ENST00000414975	RP11-681L4.1	Ensembl	361	chr2	+	62083829	62084190		ACTGTGGTTACCTGTATACCTGTTACCACTTTCAAAAATCTAGATAGTCAGTGTGGATGA	intergenic
ASHG19A3A046506	76.5088	105.29	6.08176	6.70094	100.363	96.1075	33.0558	102.122	78.9293	134.819	6.43371	6.84552	4.96607	6.58551	6.55921	6.9581	noncoding	AF083120		misc_RNA	158	chr11	+	62321164	62321291		TACCAAGCTACCCTTACCAAGCTACGGGTGCAGGAAGCCTTTAGATGCCTCGCTCTCCCT	intergenic
ASHG19A3L0002482	59.3028	64.326	5.84252	5.87683	67.1671	47.0019	63.7395	96.1273	32.2393	64.6115	5.79763	5.8374	5.89254	6.50795	5.39929	5.72326	noncoding	AI432427	lincRNA-CA6	lincRNA	619	chr1	+	8906748	9229411		AATGGGTGGTGCCGCAGGAGAACTCATCTCAGTGGATTCTGCATTTGAATATGGAATACA	intron sense-overlapping	NM_001215	CA6	carbonic anhydrase 6 precursor	+	9005921	9035148
ASHG19A3L0002482	59.3028	64.326	5.84252	5.87683	67.1671	47.0019	63.7395	96.1273	32.2393	64.6115	5.79763	5.8374	5.89254	6.50795	5.39929	5.72326	noncoding	AI432427	lincRNA-CA6	lincRNA	619	chr1	+	8906748	9229411		AATGGGTGGTGCCGCAGGAGAACTCATCTCAGTGGATTCTGCATTTGAATATGGAATACA	intronic antisense	NM_024980	GPR157	probable G-protein coupled receptor 157	-	9164475	9189229
ASHG19A3L0002482	59.3028	64.326	5.84252	5.87683	67.1671	47.0019	63.7395	96.1273	32.2393	64.6115	5.79763	5.8374	5.89254	6.50795	5.39929	5.72326	noncoding	AI432427	lincRNA-CA6	lincRNA	619	chr1	+	8906748	9229411		AATGGGTGGTGCCGCAGGAGAACTCATCTCAGTGGATTCTGCATTTGAATATGGAATACA	intronic antisense	NM_207420	SLC2A7	"solute carrier family 2, facilitated glucose"	-	9063358	9086404
ASHG19A3L0002482	59.3028	64.326	5.84252	5.87683	67.1671	47.0019	63.7395	96.1273	32.2393	64.6115	5.79763	5.8374	5.89254	6.50795	5.39929	5.72326	noncoding	AI432427	lincRNA-CA6	lincRNA	619	chr1	+	8906748	9229411		AATGGGTGGTGCCGCAGGAGAACTCATCTCAGTGGATTCTGCATTTGAATATGGAATACA	intronic antisense	NM_001201483	ENO1	c-myc promoter-binding protein-1 isoform MBP-1	-	8921058	8931635
ASHG19A3L0002482	59.3028	64.326	5.84252	5.87683	67.1671	47.0019	63.7395	96.1273	32.2393	64.6115	5.79763	5.8374	5.89254	6.50795	5.39929	5.72326	noncoding	AI432427	lincRNA-CA6	lincRNA	619	chr1	+	8906748	9229411		AATGGGTGGTGCCGCAGGAGAACTCATCTCAGTGGATTCTGCATTTGAATATGGAATACA	intronic antisense	NM_001428	ENO1	alpha-enolase isoform 1	-	8921058	8939151
ASHG19A3L0002482	59.3028	64.326	5.84252	5.87683	67.1671	47.0019	63.7395	96.1273	32.2393	64.6115	5.79763	5.8374	5.89254	6.50795	5.39929	5.72326	noncoding	AI432427	lincRNA-CA6	lincRNA	619	chr1	+	8906748	9229411		AATGGGTGGTGCCGCAGGAGAACTCATCTCAGTGGATTCTGCATTTGAATATGGAATACA	intronic antisense	NM_001135585	SLC2A5	"solute carrier family 2, facilitated glucose"	-	9101426	9129887
ASHG19A3L0002482	59.3028	64.326	5.84252	5.87683	67.1671	47.0019	63.7395	96.1273	32.2393	64.6115	5.79763	5.8374	5.89254	6.50795	5.39929	5.72326	noncoding	AI432427	lincRNA-CA6	lincRNA	619	chr1	+	8906748	9229411		AATGGGTGGTGCCGCAGGAGAACTCATCTCAGTGGATTCTGCATTTGAATATGGAATACA	intronic antisense	NM_003039	SLC2A5	"solute carrier family 2, facilitated glucose"	-	9097004	9129887
ASHG19A3A037781	2652.09	2780.68	11.4492	11.2656	2733.12	2249.12	2974.04	3947.15	2663.51	1731.38	11.3872	11.3627	11.5978	11.5931	11.351	10.8527	noncoding	uc004axb.2	BC070371	UCSC_knowngene	1370	chr9	-	99957619	99958989	NM_024639,	GCCAACCTAAATCTACCTCAGGTAAGTAGTTAGATTAACTTTTTCAAGATTTCAGACCAA	intergenic
ASHG19A3A026035	12551.7	14092.2	13.6743	13.6591	12060.3	11743.5	13851.4	19013.8	13770.3	9492.57	13.612	13.6552	13.7559	13.8115	13.7529	13.4128	noncoding	ENST00000512403	RP11-614F17.1	Ensembl	343	chr4	+	132689387	132689730	ENST00000446396,ENST00000414918,ENST00000412428,	ATTTTAAGACTTGGTGGCTGAGAAACAACTCATCCTGGATGGCTGTGGGGCTAGATATAG	intergenic
ASHG19A3A054483	53.1924	48.0102	5.67182	5.54898	64.9446	38.5546	56.0782	41.2685	57.5483	45.2139	5.73726	5.56929	5.7089	5.42505	6.14308	5.07882	noncoding	uc002dyl.1	CR613685	UCSC_knowngene	1951	chr16	+	30538238	30541977		TAAAAAGTGGAGAGAAACTATCTAAATAAAGGCTTACAGGTGGGGCGCACTGGCTCATGT	bidirectional	NM_024671	ZNF768	zinc finger protein 768	-	30535321	30537910
ASHG19A3A020755	13868.4	14084.2	13.8133	13.7096	14921.8	14213.5	12469.8	16357.1	14144.5	11751.1	13.9116	13.9381	13.5903	13.609	13.7962	13.7237	noncoding	uc003bze.1	CR623576	UCSC_knowngene	1632	chr3	-	14984293	14985925		TTCCCATAGACTGGGGAAGCTTAATTGCCTTTACAAGTACTTATGTACAACTTTGTATCA	intergenic
ASHG19A3A034742	910.003	2855.02	9.4921	11.1688	943.141	212.328	1574.54	2052.64	5127.85	1384.58	9.79779	7.99644	10.6821	10.6794	12.2993	10.5278	noncoding	ENST00000429197	AC079781.5	Ensembl	123	chr7	+	97499478	97499601		GCTACGAAGATTGTACACAGAGGTCCAGATACATTCCGTTTTGAGAATGTCAATGGATAC	intronic antisense	NM_183356	ASNS	asparagine synthetase [glutamine-hydrolyzing]	-	97481428	97501854
ASHG19A3A034742	910.003	2855.02	9.4921	11.1688	943.141	212.328	1574.54	2052.64	5127.85	1384.58	9.79779	7.99644	10.6821	10.6794	12.2993	10.5278	noncoding	ENST00000429197	AC079781.5	Ensembl	123	chr7	+	97499478	97499601		GCTACGAAGATTGTACACAGAGGTCCAGATACATTCCGTTTTGAGAATGTCAATGGATAC	intronic antisense	NM_133436	ASNS	asparagine synthetase [glutamine-hydrolyzing]	-	97481428	97501477
ASHG19A3A034742	910.003	2855.02	9.4921	11.1688	943.141	212.328	1574.54	2052.64	5127.85	1384.58	9.79779	7.99644	10.6821	10.6794	12.2993	10.5278	noncoding	ENST00000429197	AC079781.5	Ensembl	123	chr7	+	97499478	97499601		GCTACGAAGATTGTACACAGAGGTCCAGATACATTCCGTTTTGAGAATGTCAATGGATAC	intronic antisense	NM_001178076	ASNS	asparagine synthetase [glutamine-hydrolyzing]	-	97481428	97501854
ASHG19A3A034742	910.003	2855.02	9.4921	11.1688	943.141	212.328	1574.54	2052.64	5127.85	1384.58	9.79779	7.99644	10.6821	10.6794	12.2993	10.5278	noncoding	ENST00000429197	AC079781.5	Ensembl	123	chr7	+	97499478	97499601		GCTACGAAGATTGTACACAGAGGTCCAGATACATTCCGTTTTGAGAATGTCAATGGATAC	intronic antisense	NM_001178077	ASNS	asparagine synthetase [glutamine-hydrolyzing]	-	97481428	97501477
ASHG19A3A034742	910.003	2855.02	9.4921	11.1688	943.141	212.328	1574.54	2052.64	5127.85	1384.58	9.79779	7.99644	10.6821	10.6794	12.2993	10.5278	noncoding	ENST00000429197	AC079781.5	Ensembl	123	chr7	+	97499478	97499601		GCTACGAAGATTGTACACAGAGGTCCAGATACATTCCGTTTTGAGAATGTCAATGGATAC	intronic antisense	NM_001673	ASNS	asparagine synthetase [glutamine-hydrolyzing]	-	97481428	97501854
ASHG19A3A034742	910.003	2855.02	9.4921	11.1688	943.141	212.328	1574.54	2052.64	5127.85	1384.58	9.79779	7.99644	10.6821	10.6794	12.2993	10.5278	noncoding	ENST00000429197	AC079781.5	Ensembl	123	chr7	+	97499478	97499601		GCTACGAAGATTGTACACAGAGGTCCAGATACATTCCGTTTTGAGAATGTCAATGGATAC	intronic antisense	NM_001178075	ASNS	asparagine synthetase [glutamine-hydrolyzing]	-	97481428	97501854
ASHG19A3A017808	48.1781	34.8268	5.5145	5.1169	44.8538	39.4978	60.1826	28.1461	28.4151	47.9193	5.1287	5.6051	5.80969	4.92644	5.24497	5.17929	noncoding	ENST00000416237	RP5-1022J11.2	Ensembl	573	chr20	-	51104460	51117130		TCAAAAGCATCATTCAAGCCACAAGGCTCTTCTGTTCCTGGTAAAAGGCAGGCAGGAAAA	intergenic
ASHG19A3A025216	73.7152	99.088	6.17057	6.41447	74.4293	63.7668	82.9494	147.669	97.1642	52.4305	5.96745	6.26078	6.28347	7.07049	6.82387	5.34906	noncoding	uc003gid.2	BC025734	UCSC_knowngene	2403	chr4	+	4543930	4712662		CTGCATCTTTTTTGTTCTTTCTGCTGTGAAAATAATTTTGTCGGAAAATGTAACCAGTGC	bidirectional	NM_016930	STX18	syntaxin-18	-	4420695	4543775
ASHG19A3A049656	686.099	912.179	9.503	9.60781	763.205	578.045	717.046	1144.04	1133.06	459.438	9.48725	9.46012	9.56165	9.85809	10.1066	8.85875	noncoding	BC047655		RNAdb	1927	chr13	-	73282505	73284417	NM_001071775,	GATTGTACAAGCATTCACTCTTTACTAGCATTTTTTGTTTTTCAGACAAGCTGAAGTGGT	exon sense-overlapping	NM_001071775	MZT1	mitotic-spindle organizing protein 1	-	73282494	73301938
ASHG19A3A024396	90.867	48.9725	6.48065	5.5861	80.3766	83.2802	108.944	59.0127	38.7516	49.1531	6.0883	6.64643	6.70723	5.89467	5.63942	5.22422	noncoding	ENST00000426775	RP3-333A15.1	Ensembl	749	chr1	+	71413061	71417176		GTATCAAAGTCAGGAGCAATTTCTTCTGTTCCCTGTATTTCAATATCTTTGCCTTTTACT	intronic antisense	NM_198716	PTGER3	prostaglandin E2 receptor EP3 subtype isoform 6	-	71318035	71513491
ASHG19A3A024396	90.867	48.9725	6.48065	5.5861	80.3766	83.2802	108.944	59.0127	38.7516	49.1531	6.0883	6.64643	6.70723	5.89467	5.63942	5.22422	noncoding	ENST00000426775	RP3-333A15.1	Ensembl	749	chr1	+	71413061	71417176		GTATCAAAGTCAGGAGCAATTTCTTCTGTTCCCTGTATTTCAATATCTTTGCCTTTTACT	intronic antisense	NM_198717	PTGER3	prostaglandin E2 receptor EP3 subtype isoform 7	-	71318035	71513491
ASHG19A3A024396	90.867	48.9725	6.48065	5.5861	80.3766	83.2802	108.944	59.0127	38.7516	49.1531	6.0883	6.64643	6.70723	5.89467	5.63942	5.22422	noncoding	ENST00000426775	RP3-333A15.1	Ensembl	749	chr1	+	71413061	71417176		GTATCAAAGTCAGGAGCAATTTCTTCTGTTCCCTGTATTTCAATATCTTTGCCTTTTACT	intronic antisense	NM_198714	PTGER3	prostaglandin E2 receptor EP3 subtype isoform 4	-	71318035	71513491
ASHG19A3A050819	259.385	268.93	8.06315	7.95302	303.008	245.521	229.625	358.812	157.179	290.799	8.10728	8.22325	7.85892	8.26327	7.44801	8.14777	noncoding	ENST00000471982	RP11-1085N6.1	Ensembl	321	chr14	-	57150138	57150459		CTAAAAGAATGCTGGCTATGAAGAGATGCAAGCGTTTTGAATGGGGAGGAGGTAAGAAGA	intergenic
ASHG19A3A048240	25601.9	29832.9	14.6944	14.7749	25485	25430.1	25890.6	39800.6	25893.6	23804.4	14.7088	14.778	14.5963	14.9089	14.6616	14.7542	noncoding	ENST00000468701	RP11-476M19.1	Ensembl	347	chr12	+	3578115	3578462		AGCTATATTCCTGTGTGAGTGTGCAATTCACAGCAAAGTAGTCAGGAACAGATCTAGTGA	intergenic
ASHG19A3A033635	43.6252	47.3911	5.34222	5.56183	61.4131	25.2638	44.1988	39.9785	34.6922	67.5026	5.65355	4.99809	5.37501	5.38341	5.4978	5.80427	noncoding	G31689		misc_RNA	411	chr7	-	140971293	140971704		AATGTAAGGGAGTGATTCAGGAAAAGGGACCACGATCAATACCAGCAGACTCTTCCTATG	intronic antisense	NM_001195278	LOC100131199	transmembrane protein 178-like	+	140774031	141180179
ASHG19A3A047138	34376.4	29862.8	15.0425	14.7905	28503.5	25040.7	49585	36378.3	23331.6	29878.4	14.874	14.7592	15.4943	14.774	14.5044	15.0931	noncoding	ENST00000492051	RP11-237N19.1	Ensembl	246	chr11	+	129407763	129408009		AAAGGATCTCCTTCATCCCTCTCCAGAAGACAACAAGAGGAAACACACGAAGAAGTGCTT	intergenic
ASHG19A3A035773	93.1738	69.2986	6.43546	6.10301	74.8183	60.7583	143.945	80.1187	52.4357	75.3414	5.97473	6.19186	7.13978	6.27707	6.02609	6.00586	noncoding	HIT000092079		H-invDB	680	chr8	-	55370507	55371798		ATTCTGCTGCGCCAGCCGCTTGCGCTCGTCCTTAGCCCACACCATGAAAGCGTTCATCGG	natural antisense	NM_022454	SOX17	transcription factor SOX-17	+	55370494	55373456
CUST_42_PI426075208	65220.4	70208.3	16.0338	16.0638	61545.4	67821.2	66294.6	72752.4	65246.3	72626.1	15.9961	16.2084	15.8969	15.7973	16.0226	16.3715	noncoding	nc-HOXB13-207+	nc-HOXB13-207	HOX cluster	108	chr17	+	46806423	46806531		AGGAAGAGGGGACGAGGAGCCGGGCCCCACCTCCTTCTCCTCCTCTCCCTCCCTAGCTTT	bidirectional	NM_006361	HOXB13	homeobox protein Hox-B13	-	46802126	46806111
ASHG19A3A000010	52.2349	59.1337	5.62762	5.87744	43.9099	51.1586	61.6363	62.9792	54.8272	59.5946	5.09459	5.94457	5.84371	5.9768	6.08409	5.57142	noncoding	AJ224166		RNAdb	785	chr5	+	138609819	138643217		AGGGATCAGCAAACTTGCTGTAAAGAGCCAGAGTTGTCTGCTGGTTCTCAGCTTGAAGAA	intron sense-overlapping	NM_001194956	MATR3	matrin-3 isoform b	+	138629438	138667366
ASHG19A3A000010	52.2349	59.1337	5.62762	5.87744	43.9099	51.1586	61.6363	62.9792	54.8272	59.5946	5.09459	5.94457	5.84371	5.9768	6.08409	5.57142	noncoding	AJ224166		RNAdb	785	chr5	+	138609819	138643217		AGGGATCAGCAAACTTGCTGTAAAGAGCCAGAGTTGTCTGCTGGTTCTCAGCTTGAAGAA	exon sense-overlapping	NM_199189	MATR3	matrin-3 isoform a	+	138609440	138667366
ASHG19A3A000010	52.2349	59.1337	5.62762	5.87744	43.9099	51.1586	61.6363	62.9792	54.8272	59.5946	5.09459	5.94457	5.84371	5.9768	6.08409	5.57142	noncoding	AJ224166		RNAdb	785	chr5	+	138609819	138643217		AGGGATCAGCAAACTTGCTGTAAAGAGCCAGAGTTGTCTGCTGGTTCTCAGCTTGAAGAA	exon sense-overlapping	NM_018834	MATR3	matrin-3 isoform a	+	138629332	138667366
ASHG19A3A000010	52.2349	59.1337	5.62762	5.87744	43.9099	51.1586	61.6363	62.9792	54.8272	59.5946	5.09459	5.94457	5.84371	5.9768	6.08409	5.57142	noncoding	AJ224166		RNAdb	785	chr5	+	138609819	138643217		AGGGATCAGCAAACTTGCTGTAAAGAGCCAGAGTTGTCTGCTGGTTCTCAGCTTGAAGAA	exon sense-overlapping	NM_001194954	MATR3	matrin-3 isoform a	+	138609440	138667366
ASHG19A3A000010	52.2349	59.1337	5.62762	5.87744	43.9099	51.1586	61.6363	62.9792	54.8272	59.5946	5.09459	5.94457	5.84371	5.9768	6.08409	5.57142	noncoding	AJ224166		RNAdb	785	chr5	+	138609819	138643217		AGGGATCAGCAAACTTGCTGTAAAGAGCCAGAGTTGTCTGCTGGTTCTCAGCTTGAAGAA	exon sense-overlapping	NM_001194955	MATR3	matrin-3 isoform a	+	138629438	138667366
ASHG19A3A035669	72.1347	79.4019	5.9908	6.02902	120.069	60.4736	35.8619	137.057	25.1314	76.0168	6.70591	6.18515	5.08133	6.97603	5.08902	6.02201	noncoding	AK091440		RNAdb	3408	chr8	-	30420444	30423851		ATCACTAAACTCAACACCATCCATCAGCAAGAGGCGGAGCAAATTAAAACACCAGTAACA	natural antisense	NM_001008710	RBPMS	RNA-binding protein with multiple splicing	+	30241943	30429734
ASHG19A3A035669	72.1347	79.4019	5.9908	6.02902	120.069	60.4736	35.8619	137.057	25.1314	76.0168	6.70591	6.18515	5.08133	6.97603	5.08902	6.02201	noncoding	AK091440		RNAdb	3408	chr8	-	30420444	30423851		ATCACTAAACTCAACACCATCCATCAGCAAGAGGCGGAGCAAATTAAAACACCAGTAACA	natural antisense	NM_006867	RBPMS	RNA-binding protein with multiple splicing	+	30241943	30429734
ASHG19A3A035669	72.1347	79.4019	5.9908	6.02902	120.069	60.4736	35.8619	137.057	25.1314	76.0168	6.70591	6.18515	5.08133	6.97603	5.08902	6.02201	noncoding	AK091440		RNAdb	3408	chr8	-	30420444	30423851		ATCACTAAACTCAACACCATCCATCAGCAAGAGGCGGAGCAAATTAAAACACCAGTAACA	natural antisense	NM_001008711	RBPMS	RNA-binding protein with multiple splicing	+	30241943	30429734
ASHG19A3A022189	124.642	73.3454	6.9002	6.07908	92.3396	99.6456	181.941	100.87	33.1664	85.9999	6.30624	6.89683	7.49752	6.56841	5.4396	6.22922	noncoding	ENST00000423193	AC090044.2	Ensembl	497	chr3	+	898806	899774		TTAAAAAGCATCACTGGCTCCTGACCAGGATTCCAGCTCCATGAACCTCAAACTAGAACA	intergenic
ASHG19A3A034422	40.5003	45.4199	5.25591	5.48762	58.26	32.4256	30.8154	36.427	51.3734	48.4592	5.5651	5.33294	4.8697	5.26184	6.00075	5.20026	noncoding	ENST00000421770	CTD-2526L21.2	Ensembl	223	chr7	+	63159767	63160819		CAAGAAGCCACACTGAAGGAGGTTGACATCCTGCACAAGGTCTCAGGGCACCTCAACATC	intergenic
ASHG19A3L0003219	36.646	36.0163	5.12516	5.16106	47.8586	26.2461	35.8334	31.0494	26.1135	50.886	5.24484	5.05052	5.08014	5.05488	5.13431	5.29399	noncoding	DA318447	lincRNA-PTMA-1	lincRNA	562	chr2	+	232550378	232550939		TAGAGGGTGAATGGGACTTGATATGAAAGGGATGCTGGAGTGTAGACGTTTTCCTCCTAT	intergenic
ASHG19A3A022192	1314.91	2162.97	10.3801	10.9316	1662.62	1488.43	793.669	2998.03	1546.2	1944.68	10.6422	10.7935	9.70459	11.216	10.5526	11.0263	noncoding	ENST00000415533	AC090042.1	Ensembl	405	chr3	+	1771753	1772158		GACATATGTTCCATTGACTCCTGCTATGAGGCTTTGGATGTTGCCAACAAAATTGGAATC	intergenic
ASHG19A3A025491	56.2611	38.0119	5.67244	5.16971	40.8477	43.6759	84.2597	52.4822	23.6703	37.8831	4.9735	5.73827	6.30555	5.74399	5.01266	4.75249	noncoding	G36690		misc_RNA	434	chr4	+	47886344	47886778		TCCAGTTTATAAATGGTAGAACAAAGGCAGTGTAGCCTCCTTTACTTCCAATAAGGAAAT	natural antisense	NM_152995	NFXL1	NF-X1-type zinc finger protein NFXL1	-	47849257	47916633
ASHG19A3A034743	46.7396	53.0485	5.49885	5.62255	49.4916	43.5333	47.1939	77.192	29.7653	52.1881	5.30064	5.73331	5.4626	6.22966	5.29794	5.34005	noncoding	ENST00000413484	AC007875.3	Ensembl	514	chr7	+	97512593	97513107	AK124574,	ATCATAAACACAAACATTCCTCTTCACAAAGGGACCTCAAGTAACCTTAGGCTGGAGGGC	intergenic
ASHG19A3A033694	161.651	202.354	7.31867	7.49535	147.489	118.495	218.969	252.785	239.424	114.854	7.01896	7.1557	7.78137	7.79825	7.98779	6.70002	noncoding	NR_002157	OR2A9P	RefSeq_NR	985	chr7	-	143947563	143948548	uc003weh.1,ENST00000479102,	AGGGCAAGTCTTCTCTCGTTTTTTGCAGATAAAATTTTAGATGTGTTGCATTCATTGGGT	intergenic
ASHG19A3A053321	57.0206	59.429	5.60211	5.90898	105.625	34.1491	31.2881	53.2474	52.528	72.5115	6.51049	5.40629	4.88954	5.76278	6.02887	5.93529	noncoding	uc010utu.1	FLJ00038	UCSC_knowngene	1905	chr15	+	102501015	102514287		TGGAAAAGCATGAGTGGGGTGATGTGCCTTAAAGCATCAGACACTTGGGCCTCGGGCATC	intergenic
ASHG19A3A032078	363.364	368.315	8.54173	8.31458	483.626	293.094	313.37	596.245	274.358	234.342	8.8064	8.48659	8.3322	8.95609	8.16377	7.82388	noncoding	ENST00000427807	RP1-248E1.2	Ensembl	1351	chr6	+	132593120	132594471		TTTGCTGTTCATGATATGAGATAGACAGCTGCTGAAGTGTCATTAGAGCAGTGGCTGCTG	intergenic
ASHG19A3L0000058	1889.69	1960.79	9.18555	8.72505	3699.67	1944.69	24.6906	2995.81	5.90055	2880.66	11.8364	11.1677	4.55259	11.2151	3.35273	11.6073	noncoding	Y00062	lincRNA-ATP6V1G3-2	lincRNA	4597	chr1	+	198284952	198726330	NM_080922,NM_080921,NM_002838,	GCTGTCTTTACATGGGGTTTTCAATTTTGCATGCTCGATTATTCCCTGTACAATATTTAA	intronic antisense	NM_133262	ATP6V1G3	V-type proton ATPase subunit G 3 isoform a	-	198492351	198510075
ASHG19A3L0000058	1889.69	1960.79	9.18555	8.72505	3699.67	1944.69	24.6906	2995.81	5.90055	2880.66	11.8364	11.1677	4.55259	11.2151	3.35273	11.6073	noncoding	Y00062	lincRNA-ATP6V1G3-2	lincRNA	4597	chr1	+	198284952	198726330	NM_080922,NM_080921,NM_002838,	GCTGTCTTTACATGGGGTTTTCAATTTTGCATGCTCGATTATTCCCTGTACAATATTTAA	exon sense-overlapping	NM_080921	PTPRC	receptor-type tyrosine-protein phosphatase C	+	198608136	198726545
ASHG19A3L0000058	1889.69	1960.79	9.18555	8.72505	3699.67	1944.69	24.6906	2995.81	5.90055	2880.66	11.8364	11.1677	4.55259	11.2151	3.35273	11.6073	noncoding	Y00062	lincRNA-ATP6V1G3-2	lincRNA	4597	chr1	+	198284952	198726330	NM_080922,NM_080921,NM_002838,	GCTGTCTTTACATGGGGTTTTCAATTTTGCATGCTCGATTATTCCCTGTACAATATTTAA	intron sense-overlapping	NM_133494	NEK7	serine/threonine-protein kinase Nek7	+	198126107	198291548
ASHG19A3L0000058	1889.69	1960.79	9.18555	8.72505	3699.67	1944.69	24.6906	2995.81	5.90055	2880.66	11.8364	11.1677	4.55259	11.2151	3.35273	11.6073	noncoding	Y00062	lincRNA-ATP6V1G3-2	lincRNA	4597	chr1	+	198284952	198726330	NM_080922,NM_080921,NM_002838,	GCTGTCTTTACATGGGGTTTTCAATTTTGCATGCTCGATTATTCCCTGTACAATATTTAA	exon sense-overlapping	NM_080923	PTPRC	receptor-type tyrosine-protein phosphatase C	+	198608136	198662334
ASHG19A3L0000058	1889.69	1960.79	9.18555	8.72505	3699.67	1944.69	24.6906	2995.81	5.90055	2880.66	11.8364	11.1677	4.55259	11.2151	3.35273	11.6073	noncoding	Y00062	lincRNA-ATP6V1G3-2	lincRNA	4597	chr1	+	198284952	198726330	NM_080922,NM_080921,NM_002838,	GCTGTCTTTACATGGGGTTTTCAATTTTGCATGCTCGATTATTCCCTGTACAATATTTAA	exon sense-overlapping	NM_002838	PTPRC	receptor-type tyrosine-protein phosphatase C	+	198608136	198726545
ASHG19A3L0000058	1889.69	1960.79	9.18555	8.72505	3699.67	1944.69	24.6906	2995.81	5.90055	2880.66	11.8364	11.1677	4.55259	11.2151	3.35273	11.6073	noncoding	Y00062	lincRNA-ATP6V1G3-2	lincRNA	4597	chr1	+	198284952	198726330	NM_080922,NM_080921,NM_002838,	GCTGTCTTTACATGGGGTTTTCAATTTTGCATGCTCGATTATTCCCTGTACAATATTTAA	intronic antisense	NM_133326	ATP6V1G3	V-type proton ATPase subunit G 3 isoform b	-	198492351	198510075
ASHG19A3A044517	3175.65	3442.45	11.7149	11.5874	3354.82	3360.38	2811.75	4643.82	3409.99	2273.53	11.6949	11.9197	11.5302	11.8111	11.6988	11.2524	noncoding	uc001laz.2	AK000154	UCSC_knowngene	5435	chr10	+	115671514	115676949		GGTGAGAATGTGTTTATACTGTATATGGAAACCTAATGCCTCTTTTCTAAAGCTTTGTAC	exon sense-overlapping	NM_198514	NHLRC2	NHL repeat-containing protein 2	+	115614390	115672265
ASHG19A3H0000158	41.7751	59.7449	5.24367	5.86927	49.2626	21.0109	55.0516	72.7959	46.6735	59.7654	5.29256	4.75489	5.68354	6.15608	5.87643	5.57531	noncoding	nc-HOXC9-132-	nc-HOXC9-132	HOX cluster	148	chr12	+	54386125	54386273		CCTTCCCCTTCTATAGCTCCATCTCCAGGGGAAGGACATGTTTGGGGTGTTGGTAGGTTA	intergenic
ASHG19A3A039435	71.6424	81.1618	6.03254	6.32491	69.9972	38.0703	106.86	79.877	88.7383	74.8699	5.86554	5.55241	6.67969	6.27332	6.70938	5.99203	noncoding	uc004cgm.2	BC101937	UCSC_knowngene	108	chr9	+	138585382	138585490		ACAGCCTGGCTGCTAGCAGGCAAAGAAGTCAGGGAAGATGCTCTCCACCTCGTCCTTCAG	natural antisense	NM_001101677	SOHLH1	spermatogenesis- and oogenesis-specific basic	-	138585254	138591374
ASHG19A3A039435	71.6424	81.1618	6.03254	6.32491	69.9972	38.0703	106.86	79.877	88.7383	74.8699	5.86554	5.55241	6.67969	6.27332	6.70938	5.99203	noncoding	uc004cgm.2	BC101937	UCSC_knowngene	108	chr9	+	138585382	138585490		ACAGCCTGGCTGCTAGCAGGCAAAGAAGTCAGGGAAGATGCTCTCCACCTCGTCCTTCAG	natural antisense	NM_001012415	SOHLH1	spermatogenesis- and oogenesis-specific basic	-	138585254	138591374
ASHG19A3A012206	40.8803	46.6834	5.249	5.40015	56.6893	23.6961	42.2555	69.0577	38.1474	32.845	5.52146	4.91294	5.31261	6.09043	5.61977	4.49024	noncoding	ENST00000434311	RP5-1068B5.3	Ensembl	478	chr1	-	229576030	229576767		TAACCATCTTGCTCCAGCAGCTGAAAAGGTCAGAAGTTAAACATGGTGAAGAGTCCGGTT	intergenic
ASHG19A3A041575	310.692	498.833	7.94005	8.46128	259.48	85.6497	586.947	645.57	726.82	124.11	7.87324	6.68677	9.26014	9.06925	9.48335	6.83122	noncoding	ENST00000417443	NCRNA00086	Ensembl	2913	chrX	+	134555867	134559682	NR_024493,NR_024359,	AGACACTGACCGGAATGACATACTTTTCTGTGTGTGATTCACTGTGTACTGGTCAGCACA	intergenic
ASHG19A3A011217	30808.7	41838.4	14.9537	15.2471	33616.3	27498.7	31311	56800.6	39444.3	29270.2	15.0851	14.888	14.888	15.4282	15.255	15.0582	noncoding	ENST00000467018	CTC-251H24.1	Ensembl	154	chr19	-	18396152	18396306	NM_001000,ENST00000495111,ENST00000460281,ENST00000446011,ENST00000424573,ENST00000422215,	GAAATAAAATCAGGTACAACTCCAAAAGGACACTGGAGAAGAACCAAGCTGGGTCTATAA	intergenic
ASHG19A3A018430	555.458	725.441	9.15935	9.26955	690.537	376.921	598.916	1104.52	680.097	391.709	9.33417	8.85106	9.29281	9.80736	9.40025	8.60101	noncoding	ENST00000422599	KRT18P4	Ensembl	1288	chr20	+	48573281	48574569		ACAGAGAGGAGCTGGACATGTACTGATCTCAGTAGATTGAGGAGAACACTACAGAAGTCA	intergenic
ASHG19A3A037316	148.773	136.819	7.21305	7.06112	176.857	111.177	158.285	149.191	138.296	122.972	7.29253	7.06009	7.28653	7.08263	7.28526	6.81544	noncoding	ENST00000425499	RP11-112J3.15	Ensembl	696	chr9	-	35756708	35757937		AATGGCAGACAGTAATCCAAGACGCAGACAACCTTGCTTTTAAGCCATCCGTTACACAGA	intergenic
ASHG19A3A039081	65.8131	56.1197	5.70526	5.71033	124.988	21.2213	51.2297	42.4769	80.609	45.2733	6.76898	4.76802	5.57877	5.46563	6.5851	5.08025	noncoding	ENST00000435485	RP11-308N19.1	Ensembl	1686	chr9	+	109040672	109367076		TGTGTCTTAAGCTGGGTCATTGAAGTGGAATGTTTTCACAAGACCTCCTCCACTTGCTAC	intergenic
ASHG19A3A032563	66825	101022	16.0445	16.6083	65058.1	58151.2	77265.7	113945	102780	86340	16.0677	15.968	16.0979	16.4555	16.7408	16.6287	noncoding	ENST00000396414	AC004129.9	Ensembl	783	chr7	-	25251785	25252582		GTGGATACCATCCAGCTGGTTGTCTTCCTGCCTGCCTTATGTCGTAAAATGGGGGTCTCT	intergenic
ASHG19A3A033939	194.218	200.509	7.59979	7.61474	260.956	158.574	163.123	201.71	178.691	221.127	7.88402	7.57654	7.33881	7.48947	7.61895	7.73578	noncoding	ENST00000348899	PMS2CL	Ensembl	569	chr7	+	6769411	6771575		TCAGGTCACCGCTTGCTCTAGTTCCCAGGCTTTGGCCCCCAGTGGACGAGAATCGCTGAG	intergenic
ASHG19A3A013030	305.048	405.966	8.25183	8.51055	419.509	289.448	206.187	427.988	213.633	576.279	8.59738	8.46673	7.69138	8.49591	7.83729	9.19845	noncoding	ENST00000441512	AC011515.2	Ensembl	579	chr19	+	55182681	55184042		AAGAAAAAGATACATCACCTTCCCCAGAGTTCTGGCCAGAAGTTCTCCCAAGATGACTTC	intergenic
ASHG19A3A009690	589.627	780.204	9.15786	9.48567	414.18	393.938	960.763	914.952	828.701	596.958	8.57447	8.90899	9.99012	9.53702	9.66549	9.25451	noncoding	ENST00000430471	RP11-134G8.8	Ensembl	598	chr1	-	201433510	201434274		GGTTCAACTTGCTCATCTGATGTGTGAATTACATCACACAGTTGAATGAGAATTTGTTAA	intergenic
ASHG19A3A031776	140489	115064	17.0773	16.818	142076	118188	161201	136032	113854	95304.7	17.1793	16.9512	17.1014	16.7294	16.9345	16.7902	noncoding	ENST00000403475	RP11-378G13.2	Ensembl	994	chr6	+	84102134	84103128	NM_002046,ENST00000513513,ENST00000434621,ENST00000425487,ENST00000423411,BC078673,	CTCAACGACCACTTTGTCAAGCTCATTTCCTGGTATGACAATGAATTTGGCTGCAGCAAC	intronic antisense	NM_002395	ME1	NADP-dependent malic enzyme	-	83920109	84140938
ASHG19A3A019406	52.3275	46.1936	5.60106	5.36636	57.5653	30.5236	68.8935	68.4461	39.6088	30.5259	5.5457	5.25233	6.00515	6.08063	5.66535	4.35309	noncoding	uc002zkr.3	BC016035	UCSC_knowngene	1174	chr22	-	16124263	16193004	uc001vvq.1,	CATATATGCAACTATGACAGGAGGTACTAAAAGCCTTAGATAAGCATGGTGTATCTTTTT	intergenic
ASHG19A3A055160	60.8654	68.5698	5.85294	6.10248	86.9182	46.2119	49.4662	68.8653	51.4814	85.3628	6.21448	5.81482	5.52953	6.08737	6.00314	6.21694	noncoding	uc002rby.2	BC035112	UCSC_knowngene	3502	chr2	-	14368998	14541082		AGGAAGCAAGAACACCTCGAGACAGGAGGCATGGCTGGGAGGCCTCAGGAAACGTATAAT	intergenic
ASHG19A3A029404	165.119	241.2	7.30949	7.79814	228.082	163.421	103.856	315.623	238.797	169.18	7.678	7.61666	6.63381	8.09903	7.98426	7.31113	noncoding	ENST00000445390	RP1-290I10.4	Ensembl	636	chr6	-	10460138	10460774		ATTAAAGTCGAGGAAAGTTATGTGATGCCAACCAAAACCACTGAAGTGTTGTGGTTGCAG	intergenic
ASHG19A3A030686	114.288	146.643	6.70689	7.08353	166.038	118.055	58.7708	216.44	89.176	134.312	7.19411	7.15091	5.77564	7.58157	6.71561	6.95341	noncoding	ENST00000419134	RP1-12G14.7	Ensembl	340	chr6	-	149912890	149913799		CTCCTGCATCTCAGCCATTCTTACCTGGGCAAAGGTTTTATATCAGTGTAACCAAAACAG	intergenic
ASHG19A3A014388	82.5982	91.4326	6.20779	6.51315	114.878	95.1707	37.7466	82.5614	76.2503	115.486	6.64094	6.83209	5.15033	6.31587	6.51339	6.71021	noncoding	ENST00000419784	RP1-156L9.1	Ensembl	840	chr2	-	132741509	132751734	ENST00000448748,	AGATGAGGAGAAATTCGAAGTATTCCAACGTCTGCCCTCATGAATAGATCAAGCCTTGGG	intergenic
ASHG19A3A021731	668.303	811.093	9.45808	9.5298	792.836	566.352	645.718	1048.35	531.071	853.86	9.5375	9.43228	9.40447	9.73382	9.05464	9.80093	noncoding	ENST00000460914	RP11-505J9.1	Ensembl	211	chr3	-	148413780	148413991		AGAAGGCAGAGAAACTGAAGCAGTTCTGGCACCCTGGTTTGTTAGAGAAGGAGATGAAAT	intergenic
ASHG19A3A009370	352.589	401.134	8.33669	8.57219	468.077	443.53	146.16	437.669	348.769	416.966	8.76102	9.08604	7.163	8.53001	8.48511	8.70144	noncoding	AF086167		misc_RNA	550	chr1	-	200295521	200296221		ATGATTACTGGACTTCTGTGCTGCCCAGTTCCACCACACCCCTACTGTGCCTTTCCTTTT	intergenic
ASHG19A3A028176	39.5922	35.2696	5.21383	5.09919	55.1269	37.732	25.9179	43.3677	22.542	39.899	5.47752	5.53916	4.6248	5.49449	4.95428	4.84879	noncoding	AK131511		misc_RNA	3913	chr5	+	43715449	43719361		CCCAATTCTTCCCATATACGCTGACACACAGAATGTACTCAATATTTGTTAAATGAATGA	intergenic
ASHG19A3A009102	75023.4	80730	16.2284	16.2462	70515.1	71053.7	83501.4	100009	77960.6	64220.6	16.1861	16.2712	16.2278	16.2496	16.2807	16.2084	noncoding	ENST00000479856	RP11-713H12.1	Ensembl	347	chr17	+	8464547	8464894	NR_002309,NM_001029,ENST00000473326,ENST00000471178,ENST00000470205,ENST00000447425,ENST00000444468,ENST00000419089,ENST00000419030,ENST00000393490,ENST00000391676,	ACATTACCGTGTGAGTTGTGCAATTCACAGCAAAGTAGTCAGGAATCGATCTCGTGAAGC	intronic antisense	NM_005964	MYH10	myosin-10	-	8377529	8534036
ASHG19A3A018316	19399.7	16129.3	14.3107	13.8781	19749.3	18273.1	20176.6	18863.8	18086.7	11437.5	14.3494	14.308	14.2747	13.8027	14.1414	13.6902	noncoding	CR604483		RNAdb	1073	chr20	+	39752035	39753108	NR_002719,NM_003286,	GAAACCATTTTCCCATCATCCTTTGTTCTGAGCATTCGCTGTACCCTTTAAGATATCCAT	exon sense-overlapping	NM_003286	TOP1	DNA topoisomerase 1	+	39657461	39753126
ASHG19A3A040778	327.401	259.967	8.38709	7.89772	247.123	316.248	418.832	339.83	139.189	300.882	7.79825	8.60035	8.76268	8.19664	7.29236	8.20416	noncoding	ENST00000450430	GS1-466O4.3	Ensembl	606	chrX	+	26218158	26218764		AAAGTCAATGATACCATCCCAAGGTGTCTTCCTATCCCTTTATACAAGGCACTGAGACAT	intergenic
ASHG19A3A046604	138.684	96.5391	7.05497	6.59411	89.8448	130.025	196.184	91.9319	88.4618	109.224	6.26316	7.28852	7.61322	6.4563	6.70573	6.6203	noncoding	AK024558		misc_RNA	1243	chr1	-	61691244	61692464		TTCCTTTTGGTGATACAAAATAAAATTTCCTGCTATAGTTGCTCCATCTCTTTCACATGC	intronic antisense	NM_001145512	NFIA	nuclear factor 1 A-type isoform 4	+	61547533	61928460
ASHG19A3A046604	138.684	96.5391	7.05497	6.59411	89.8448	130.025	196.184	91.9319	88.4618	109.224	6.26316	7.28852	7.61322	6.4563	6.70573	6.6203	noncoding	AK024558		misc_RNA	1243	chr1	-	61691244	61692464		TTCCTTTTGGTGATACAAAATAAAATTTCCTGCTATAGTTGCTCCATCTCTTTCACATGC	intronic antisense	NM_001134673	NFIA	nuclear factor 1 A-type isoform 1	+	61547979	61928460
ASHG19A3A046604	138.684	96.5391	7.05497	6.59411	89.8448	130.025	196.184	91.9319	88.4618	109.224	6.26316	7.28852	7.61322	6.4563	6.70573	6.6203	noncoding	AK024558		misc_RNA	1243	chr1	-	61691244	61692464		TTCCTTTTGGTGATACAAAATAAAATTTCCTGCTATAGTTGCTCCATCTCTTTCACATGC	intronic antisense	NM_001145511	NFIA	nuclear factor 1 A-type isoform 3	+	61542945	61928460
ASHG19A3A046604	138.684	96.5391	7.05497	6.59411	89.8448	130.025	196.184	91.9319	88.4618	109.224	6.26316	7.28852	7.61322	6.4563	6.70573	6.6203	noncoding	AK024558		misc_RNA	1243	chr1	-	61691244	61692464		TTCCTTTTGGTGATACAAAATAAAATTTCCTGCTATAGTTGCTCCATCTCTTTCACATGC	intronic antisense	NM_005595	NFIA	nuclear factor 1 A-type isoform 2	+	61547979	61928460
ASHG19A3A038930	64.688	42.3366	5.78022	5.3921	30.2499	74.3437	89.4705	35.7376	45.6497	45.6224	4.45732	6.48545	6.39788	5.23636	5.84647	5.09347	noncoding	ENST00000432119	RP11-100G15.3	Ensembl	779	chr9	+	94871294	94872377		TATTGACACTTTGTAGATGTCGTATGACTATTCCCATGTGTCTCTATCTACTGGTGAGGG	intronic antisense	NM_178324	SPTLC1	serine palmitoyltransferase 1 isoform b	-	94841345	94877690
ASHG19A3A038930	64.688	42.3366	5.78022	5.3921	30.2499	74.3437	89.4705	35.7376	45.6497	45.6224	4.45732	6.48545	6.39788	5.23636	5.84647	5.09347	noncoding	ENST00000432119	RP11-100G15.3	Ensembl	779	chr9	+	94871294	94872377		TATTGACACTTTGTAGATGTCGTATGACTATTCCCATGTGTCTCTATCTACTGGTGAGGG	intronic antisense	NM_006415	SPTLC1	serine palmitoyltransferase 1 isoform a	-	94793426	94877690
ASHG19A3A020576	10062.8	13098.2	13.356	13.6087	10521.9	9007.99	10658.6	13801.6	11620.6	13872.5	13.4089	13.2939	13.3653	13.3619	13.5027	13.9614	noncoding	uc003bhg.1	AK091355	UCSC_knowngene	2233	chr22	+	46646309	46648542	CR624447,	TCCCGGATAGCTGAGGGGCGCGAGGGCGCCTCCAGTCTCCCACCTGCCCTCCCGCGCCGC	bidirectional	NM_207327	C22orf40	hypothetical protein LOC150383	-	46639909	46646193
ASHG19A3A023852	557.636	497.267	9.19833	8.86877	493.151	575.191	604.567	571.764	481.787	438.251	8.83682	9.45311	9.30506	8.89998	8.92259	8.78375	noncoding	AK123130		misc_RNA	3345	chr4	-	2264891	2268236		TTTTGCATTTTTTGTTCAGTTTCATTGCCAGCAGCAGCCCCTGTGTCCCACTGAGTACTT	intergenic
ASHG19A3A033773	56.0469	93.5301	5.7533	6.37876	58.1661	44.7178	65.2568	136.317	88.2011	56.0722	5.56229	5.76999	5.92763	6.9672	6.70185	5.46723	noncoding	AK127717		misc_RNA	2548	chr7	-	151074956	151077504		CCCATTCAATAGAAGATTTCTGTAATGAGGAATGCTGAATATATATAAAGCCTGACACTC	natural antisense	NM_016118	NUB1	NEDD8 ultimate buster 1 isoform 2	+	151038857	151075532
ASHG19A3A036211	240.282	221.711	7.9538	7.71093	222.994	230.663	267.19	199.016	278.963	187.154	7.64278	8.1284	8.09023	7.47161	8.18534	7.47583	noncoding	G43337		misc_RNA	150	chr8	-	144335604	144335754		TCTTCACGGGAGAGCTAGTTGTTTAAAGCAGTGGTCCCCAACCTTCTGTGGTCCCCCGTG	intronic antisense	NM_173832	ZFP41	zinc finger protein 41 homolog	+	144329108	144344875
ASHG19A3A036507	1280.72	1318.94	10.3297	10.2343	1393.58	1708.59	739.974	1695.87	947.505	1313.45	10.3884	10.9945	9.60629	10.4079	9.85453	10.4405	noncoding	ENST00000508840	CTD-2345M20.1	Ensembl	1898	chr8	+	30094897	30098513		TCTTTCCTTGGTATTGAAACTGATGACGGAGTCACGACTGTCCTCATTAAGCACAATACT	intergenic
ASHG19A3A042918	137.388	148.784	7.08645	7.17939	173.815	127.507	110.841	175.273	117.512	153.566	7.26756	7.26202	6.72978	7.30359	7.07597	7.15859	noncoding	ENST00000435209	RP11-399N22.3	Ensembl	294	chr10	-	72553985	72554279		TTCACAGCAAAGTAGTCAGAAATCAATCTCATGAAGGCTTCAAGGACCCAACACTCCCAC	intergenic
ASHG19A3A047274	57.4379	36.7052	5.79018	5.17255	74.9086	47.2936	50.1114	27.7442	26.2353	56.1361	5.97688	5.84482	5.54886	4.90834	5.14049	5.4688	noncoding	NR_024420	LOC389634	RefSeq_NR	682	chr12	-	8509561	8543348		CTGGAAAGTGGTGGTAGTTCCAGATTTATGTGGATGTTACTTTGTTTTTCCCTATAAAAT	intergenic
ASHG19A3A033621	49.0142	32.4888	5.53992	5.01049	42.423	49.381	55.2387	33.8802	27.2755	36.3106	5.03455	5.89756	5.68765	5.16594	5.19063	4.67492	noncoding	uc003vvq.1	AK131347	UCSC_knowngene	2736	chr7	-	140100135	140104233		ACTTCCGGTGTCTTGGTCTTATCACTGTAACTTGAGCTGAGACTTTACTTCCATGTCTCC	natural antisense	NM_001008749	RAB19	ras-related protein Rab-19	+	140103842	140126050
ASHG19A3A044516	114.723	91.6749	6.77433	6.51773	97.0508	78.0308	169.089	92.4415	76.5405	106.043	6.38171	6.55119	7.3901	6.4624	6.51889	6.57191	noncoding	ENST00000396885	RP11-506B15.4	Ensembl	699	chr1	-	43913446	43914315		TCGATGTCCCCAATGGATTTGGCATGGACTGCTTCTAGGAGTTCCTCCAGCTCTGCCAGG	natural antisense	NM_015284	KIAA0467	protein SZT2	+	43888796	43918304
ASHG19A3A046173	171.045	189.552	7.41083	7.45158	190.784	118.171	204.179	179.412	255.268	133.974	7.40756	7.15137	7.67355	7.33273	8.07245	6.94958	noncoding	ENST00000333752	AC116533.3	Ensembl	264	chr11	+	17073577	17073845	BC008657,	AACAACAGATGTCTCAATATTCCTCGTCCTAGAACTCTCAGAGGATCCAGAACTACAGCC	intergenic
ASHG19A3A011200	70.4302	59.3698	6.05448	5.89843	66.1544	48.133	97.0033	47.3311	62.3596	68.4188	5.77062	5.8658	6.52703	5.61319	6.25268	5.82941	noncoding	uc002ngr.2	BC039402	UCSC_knowngene	624	chr19	-	17555634	17559116		TCTATTTAGCAGGTGTGTGCTGGAATAGAACGTGGGGCATGGGACCCTGGGCTGGGTAGA	exon sense-overlapping	NM_001190844	TMEM221	transmembrane protein 221	-	17546317	17559376
ASHG19A3A025276	14346.2	17100	13.8402	13.9307	18853.7	12299.2	11885.8	25220.8	13913.1	12166	14.2757	13.7195	13.5253	14.2427	13.7701	13.7793	noncoding	ENST00000468675	RP11-1396O13.2	Ensembl	780	chr4	+	9564790	9565570		AATCATGACCTGAGAGGTGCGGCAAATGACTTGAAAGAATTGGTCAATAAAATGATTCCA	intergenic
ASHG19A3A000137	14348.7	18927.4	13.8691	14.1343	13478.8	14805.2	14762.1	22115.4	17414.8	17251.9	13.7603	13.9955	13.8515	14.0395	14.0962	14.2672	noncoding	ENST00000419923	POLR2J4	Ensembl	6167	chr7	-	43980493	44056090		AGACCACACACTGGGAAACATCATTAAATCacgtgcctgcttccccttcgccttctgccg	natural antisense	NM_015983	UBE2D4	ubiquitin-conjugating enzyme E2 D4	+	43966034	43995735
ASHG19A3A000137	14348.7	18927.4	13.8691	14.1343	13478.8	14805.2	14762.1	22115.4	17414.8	17251.9	13.7603	13.9955	13.8515	14.0395	14.0962	14.2672	noncoding	ENST00000419923	POLR2J4	Ensembl	6167	chr7	-	43980493	44056090		AGACCACACACTGGGAAACATCATTAAATCacgtgcctgcttccccttcgccttctgccg	intronic antisense	NM_175064	SPDYE1	putative WBSCR19-like protein 6	+	44040488	44049723
ASHG19A3A038687	159.805	148.134	7.33393	7.18512	137.778	166.251	175.385	154.377	123.999	166.026	6.91528	7.64196	7.44456	7.13239	7.14121	7.28176	noncoding	ENST00000427875	RP11-459O16.7	Ensembl	228	chr9	+	66396885	66397113	ENST00000442795,ENST00000420308,	AAAGTTGTAGGTCTGCCAAGTGGTGCTGGATTCAACACATCTTCTCACCTTCTCTTTCCA	intergenic
ASHG19A3A049789	152.416	115.132	7.23366	6.75741	112.929	146.55	197.768	157.053	63.4112	124.933	6.61504	7.46005	7.6259	7.15535	6.27371	6.84317	noncoding	AK125572		RNAdb	3355	chr13	-	100504863	100609401		ATGACAATGTGTCTGGCAAGTTCTTCCCCTGTGTGACTTGCTCATATTTCAAATAGTGGA	intronic antisense	NM_206808	CLYBL	"citrate lyase subunit beta-like protein,"	+	100258918	100549388
ASHG19A3A039461	1079.58	1221.28	10.1588	10.1558	1095.15	933.112	1210.48	1270.48	1075.41	1317.95	10.0307	10.1407	10.3051	9.99432	10.0268	10.4463	noncoding	uc004ciz.1	AK128864	UCSC_knowngene	2702	chr9	+	139640612	139644363		ATTAAATATAAAAAGTCCCTGAAAGCCTTTTGAAAAAGGCTCCCACCTCCTCCTGGCCCA	natural antisense	NM_198946	LCN6	epididymal-specific lipocalin-6 precursor	-	139638468	139642980
CUST_469_PI426073487	3548.84	4038.73	11.8754	11.8357	3967.2	3302.13	3377.18	4674.15	4742.21	2699.83	11.9458	11.8938	11.7864	11.8198	12.1807	11.5068	noncoding	uc.471+	uc.471	UCR	239	chrX	+	41208370	41208609	NM_001356,	GCCCTTGTACATTTTGCCCATAACTTTTTACAAAGTACTTCTTTTATTGCACATTCAGAG	exon sense-overlapping	NM_001193416	DDX3X	ATP-dependent RNA helicase DDX3X isoform 2	+	41192650	41209524
CUST_469_PI426073487	3548.84	4038.73	11.8754	11.8357	3967.2	3302.13	3377.18	4674.15	4742.21	2699.83	11.9458	11.8938	11.7864	11.8198	12.1807	11.5068	noncoding	uc.471+	uc.471	UCR	239	chrX	+	41208370	41208609	NM_001356,	GCCCTTGTACATTTTGCCCATAACTTTTTACAAAGTACTTCTTTTATTGCACATTCAGAG	exon sense-overlapping	NM_001193417	DDX3X	ATP-dependent RNA helicase DDX3X isoform 3	+	41192650	41209524
CUST_469_PI426073487	3548.84	4038.73	11.8754	11.8357	3967.2	3302.13	3377.18	4674.15	4742.21	2699.83	11.9458	11.8938	11.7864	11.8198	12.1807	11.5068	noncoding	uc.471+	uc.471	UCR	239	chrX	+	41208370	41208609	NM_001356,	GCCCTTGTACATTTTGCCCATAACTTTTTACAAAGTACTTCTTTTATTGCACATTCAGAG	exon sense-overlapping	NM_001356	DDX3X	ATP-dependent RNA helicase DDX3X isoform 1	+	41192650	41209524
ASHG19A3A041119	175770	168622	17.387	17.3687	158101	168822	200386	216435	129860	159571	17.3547	17.4241	17.3822	17.4887	17.1714	17.4459	noncoding	ENST00000422565	RP13-470G3.1	Ensembl	375	chrX	+	67819940	67820315	NM_000993,ENST00000413849,ENST00000396544,ENST00000395150,ENST00000393325,	GTTACCTATGTACCTGTTACCACTTTCGAAAATCTACAGACAGTCAATGTGGATGAGAAC	intergenic
CUST_396_PI426073487	39.345	32.4224	5.24599	5.01458	45.5422	34.1577	38.3351	27.4712	26.1056	43.6904	5.1572	5.40674	5.17403	4.89446	5.13412	5.01515	noncoding	uc.398+	uc.398	UCR	322	chr16	+	49890890	49891212		ATAATAAAGCCAGGCTTGGCTGGAAATGTAGCCGGGTCCCAGCAGGAGGATGTGAGGAGC	intergenic
ASHG19A3A033656	539.532	646.766	9.12892	9.2447	419.434	523.178	675.983	724.692	516.353	699.253	8.5968	9.317	9.47297	9.21849	9.02087	9.49475	noncoding	CR610450		misc_RNA	863	chr7	-	142159449	142160308		ACGCTGGTGACTAACTTTTCTTTTAATACTGTGTCTGAAGTCTCTCTCACCCAGAGGGTC	intergenic
ASHG19A3A018714	57101.2	63623.3	15.8257	15.9132	51055.3	54408.1	65840.2	72088.2	63030.1	55751.7	15.7064	15.8847	15.8859	15.7765	15.975	15.9882	noncoding	ENST00000400028	GPXP2	Ensembl	600	chr21	-	28515662	28516271	NM_201397,NM_000581,ENST00000388829,	TTCCAGACCATTGACATCGAGCCTGACATCGAAGCCCTGCTGTCTCAAGGGCCCAGATGT	intergenic
ASHG19A3A030626	14983.7	19353.5	13.9149	14.1048	14761.2	12795	17395	27702.8	12658.8	17698.9	13.8952	13.7679	14.0818	14.372	13.6343	14.308	noncoding	ENST00000407538	RP11-471B18.1	Ensembl	456	chr6	-	141243592	141244048		CAAAATCTACCCCAGTACAAGATCCCAGACTGGTCCTTAAACAGACAGAAGTATATAAAG	intergenic
ASHG19A3A046121	65.1067	53.1048	5.97444	5.70233	59.264	73.6918	62.3643	54.0947	56.8851	48.3346	5.59134	6.47228	5.85971	5.78167	6.12845	5.19686	noncoding	NR_027713	FLJ46111	RefSeq_NR	1828	chr11	+	9115909	9117737		TCAAAACGAAGCTCATGACCTAGAAGAAGCTTCTCTGCTTTCTCGAATCTCTGCCTGGTT	intergenic
ASHG19A3A047909	37711.7	42427.3	15.2504	15.2927	34951	35317.5	42866.7	52973	39454.8	34854.2	15.1541	15.2682	15.329	15.3161	15.2568	15.3053	noncoding	ENST00000478358	RP11-490G8.1	Ensembl	465	chr12	-	95861172	95861637	NM_000992,ENST00000494408,ENST00000458386,	TGAAAATGGCACAGAAATGGTATCAAGAAACCCCGATCACAAAGATACGAATCTCTTAAG	intergenic
ASHG19A3L0000845	50.919	49.5803	5.5521	5.56966	42.0229	38.0024	72.7316	64.0565	27.9064	56.7781	5.01947	5.54905	6.08777	5.99828	5.22157	5.48914	noncoding	BF850330	lincRNA-MESDC2	lincRNA	177	chr15	+	81260381	81260482		ATAAATTTCCATGTACCAGCAAGCAGCATGGTCATATTGCAGTCTCCTGCTAGACCGCTT	intergenic
ASHG19A3A013120	130.596	174.847	6.80363	7.31232	232.232	56.3089	103.246	239.821	82.5707	202.151	7.70302	6.08295	6.62491	7.72724	6.61459	7.59512	noncoding	ENST00000478259	CTC-258N23.1	Ensembl	806	chr19	+	57576701	57577507		AATCCCTGGCTTGCATTGCCAAAGCTGGAAAAGGCAAAGACTAAAGAACTTGCCACCAAA	intergenic
ASHG19A3A033179	132.444	73.3675	6.74493	6.14687	210.637	35.7871	150.907	89.849	67.9916	62.2619	7.55548	5.46871	7.21061	6.42849	6.36316	5.64896	noncoding	G31789		misc_RNA	239	chr7	-	94721144	94721383		GTCCATGAATTAAAAAACCATGCTTTTCTCTCCTTGCCACACAGCTTTAGTTTGAAAAAA	intronic antisense	NM_001166163	PPP1R9A	neurabin-1 isoform 5	+	94539209	94925727
ASHG19A3A033179	132.444	73.3675	6.74493	6.14687	210.637	35.7871	150.907	89.849	67.9916	62.2619	7.55548	5.46871	7.21061	6.42849	6.36316	5.64896	noncoding	G31789		misc_RNA	239	chr7	-	94721144	94721383		GTCCATGAATTAAAAAACCATGCTTTTCTCTCCTTGCCACACAGCTTTAGTTTGAAAAAA	intronic antisense	NM_001166161	PPP1R9A	neurabin-1 isoform 2	+	94539209	94925727
ASHG19A3A033179	132.444	73.3675	6.74493	6.14687	210.637	35.7871	150.907	89.849	67.9916	62.2619	7.55548	5.46871	7.21061	6.42849	6.36316	5.64896	noncoding	G31789		misc_RNA	239	chr7	-	94721144	94721383		GTCCATGAATTAAAAAACCATGCTTTTCTCTCCTTGCCACACAGCTTTAGTTTGAAAAAA	intronic antisense	NM_017650	PPP1R9A	neurabin-1 isoform 4	+	94536948	94925727
ASHG19A3A033179	132.444	73.3675	6.74493	6.14687	210.637	35.7871	150.907	89.849	67.9916	62.2619	7.55548	5.46871	7.21061	6.42849	6.36316	5.64896	noncoding	G31789		misc_RNA	239	chr7	-	94721144	94721383		GTCCATGAATTAAAAAACCATGCTTTTCTCTCCTTGCCACACAGCTTTAGTTTGAAAAAA	intronic antisense	NM_001166160	PPP1R9A	neurabin-1 isoform 1	+	94536948	94925727
ASHG19A3A033179	132.444	73.3675	6.74493	6.14687	210.637	35.7871	150.907	89.849	67.9916	62.2619	7.55548	5.46871	7.21061	6.42849	6.36316	5.64896	noncoding	G31789		misc_RNA	239	chr7	-	94721144	94721383		GTCCATGAATTAAAAAACCATGCTTTTCTCTCCTTGCCACACAGCTTTAGTTTGAAAAAA	intronic antisense	NM_001166162	PPP1R9A	neurabin-1 isoform 3	+	94539209	94925727
ASHG19A3A035429	59.0131	64.1398	5.8094	6.01427	82.5048	40.8928	53.6416	52.5709	56.0266	83.822	6.13293	5.64882	5.64645	5.74676	6.10967	6.18638	noncoding	ENST00000415652	AC093662.5	Ensembl	394	chr7	+	158383320	158383812		ACTTTGGTTAAACACAAACAAGCCCCAAGAAAAGGGAAAGCGAAAACCAGAGGCACTGGA	intergenic
ASHG19A3A015966	41.9198	49.9055	5.29033	5.62249	54.6506	45.1895	25.9195	58.8471	35.7523	55.1171	5.46283	5.78318	4.62498	5.89166	5.53881	5.43701	noncoding	ENST00000443031	AC116050.1	Ensembl	1804	chr2	+	91777535	91809447	NM_177998,	TTATCAGCCACTGAAGGAGTTTTCCCTGTCACCCATTCAGTGCATACTTTGTTGCAGGTA	intergenic
ASHG19A3A014170	58.5418	75.2501	5.80046	6.15163	81.2688	42.2633	52.0935	76.3385	93.4119	55.9999	6.10606	5.69344	5.60188	6.21735	6.77261	5.46492	noncoding	uc002tee.3	FLJ38668	UCSC_knowngene	547	chr2	-	109124004	109150675	ENST00000322353,	AGTCAAGAAGAACATGCCCCAAGTTATTCGTCAGTGAGGCGGAAATTGTGGTGTACTTGT	bidirectional	NM_001193483	LIMS1	LIM and senescent cell antigen-like-containing	+	109150856	109303702
ASHG19A3A014170	58.5418	75.2501	5.80046	6.15163	81.2688	42.2633	52.0935	76.3385	93.4119	55.9999	6.10606	5.69344	5.60188	6.21735	6.77261	5.46492	noncoding	uc002tee.3	FLJ38668	UCSC_knowngene	547	chr2	-	109124004	109150675	ENST00000322353,	AGTCAAGAAGAACATGCCCCAAGTTATTCGTCAGTGAGGCGGAAATTGTGGTGTACTTGT	natural antisense	NM_181453	GCC2	GRIP and coiled-coil domain-containing protein	+	109065576	109125854
ASHG19A3A053582	91.455	192.273	6.46701	7.53444	118.402	86.5049	69.4575	205.153	199.548	172.118	6.68308	6.70029	6.01767	7.51255	7.75298	7.33779	noncoding	AK097966		misc_RNA	1908	chr16	-	22424506	22427098		TCAGGTAATTACCCCCGCTCAAAACTAAAAACTGTCCAGTCGCCATTTTTTCTGTTTTTT	intergenic
ASHG19A3A041433	101655	100108	16.6241	16.5808	96428.2	88326.6	120209	122596	99376.7	78350.2	16.6197	16.5667	16.6859	16.5604	16.698	16.4841	noncoding	ENST00000434365	RP1-241P17.3	Ensembl	1310	chrX	+	114937130	114938440	NM_001404,	AAGAATGCCTTCGCCAGTGTCATCCTCTTTGGAACCAACAATATCAGCTCCATTTCTGGA	intergenic
ASHG19A3A052798	1530.69	2019.03	10.6281	10.8135	1755.28	1789.22	1047.58	2493.2	1187.5	2376.39	10.728	11.0473	10.1089	10.9534	10.172	11.3151	noncoding	uc001znn.1	LOC729082	UCSC_knowngene	1379	chr15	+	41576200	41601901		CTGCATTTCCCCTCCATTCTTGAAGCCAATCTTTTTCAAGAAATGACTAAGCAGCACCTG	natural antisense	NM_007280	OIP5	protein Mis18-beta	-	41601465	41624819
ASHG19A3A039757	196.233	295.756	7.6061	8.08791	201.786	247.602	139.31	400.192	268.338	218.738	7.49225	8.23483	7.09123	8.41267	8.13192	7.71915	noncoding	ENST00000397351	RP6-186E3.1	Ensembl	1545	chrX	-	40218435	40219982		ATGATGTACTCAGGAGAGCTCAAGTTTGAGAAGGGGACCGTGTCGGCCCAGATCGAGGGT	intergenic
ASHG19A3A042761	107.469	143.47	6.50588	6.92842	181.995	98.4723	41.9395	137.939	47.7726	244.699	7.33372	6.88289	5.30103	6.98412	5.90604	7.89509	noncoding	ENST00000414178	RP11-563N6.4	Ensembl	511	chr10	-	50042956	50044714		TCTTTCTCCCAGATCTCTCAATGTGAGCCAAGAGCAAACTGTTAAAAGCCACTTGGGACA	intronic antisense	NM_020945	WDFY4	WD repeat- and FYVE domain-containing protein 4	+	49893517	50191001
ASHG19A3A044906	248.128	184.005	8.00194	7.4368	224.314	265.934	254.135	212.321	104.841	234.854	7.65268	8.33933	8.01381	7.55741	6.92479	7.82821	noncoding	uc001mfx.2	BC027619	UCSC_knowngene	1561	chr11	-	8032826	8038036		TTTTAAGTTGGTTCCTGCTCCTTGGTGCTGCTCTATTACCTCGAAACTTTCAGAAAAAGT	intergenic
CUST_784_PI426073487	89.1963	67.7529	6.46449	6.03393	86.9576	82.0812	98.5502	84.7806	39.6761	78.8021	6.21551	6.62562	6.55234	6.35329	5.66721	6.0813	noncoding	uc.305-	uc.305	UCR	305	chr10	-	103211434	103211739		ATTACTGACCCTCTGCCATACGGTGCCTATTGATTAACCTGACAGAGATGATGAGCTTGA	intronic antisense	NM_033637	BTRC	F-box/WD repeat-containing protein 1A isoform 1	+	103113824	103317070
CUST_784_PI426073487	89.1963	67.7529	6.46449	6.03393	86.9576	82.0812	98.5502	84.7806	39.6761	78.8021	6.21551	6.62562	6.55234	6.35329	5.66721	6.0813	noncoding	uc.305-	uc.305	UCR	305	chr10	-	103211434	103211739		ATTACTGACCCTCTGCCATACGGTGCCTATTGATTAACCTGACAGAGATGATGAGCTTGA	intronic antisense	NM_003939	BTRC	F-box/WD repeat-containing protein 1A isoform 2	+	103113824	103317070
ASHG19A3A021821	507.735	665.721	9.05574	9.1676	434.656	491.994	596.556	908.319	723.802	365.043	8.64762	9.23348	9.28613	9.52632	9.47772	8.49876	noncoding	ENST00000482834	RP11-111F10.3	Ensembl	794	chr3	-	155761943	155762737	NM_001136152,ENST00000502317,	TACATGAGCTGGTGAAACATGAAGAAAACAGCTTGGTCTTTGAGGACTCAGAGGAACTGG	intergenic
ASHG19A3A042241	793.06	804.335	9.68989	9.51763	1002.18	752.643	624.353	985.979	851.077	575.947	9.89034	9.83146	9.34786	9.65034	9.7058	9.19676	noncoding	ENST00000458678	RP11-435F13.1	Ensembl	957	chr1	+	241082952	241083909		AATACTTTGTCAAACCATGAAACTAAGGTGGCTATGGTGGTTGCAGTAACAGCAGTAGCT	intronic antisense	NM_002924	RGS7	regulator of G-protein signaling 7	-	240938816	241520478
ASHG19A3A047100	977.229	823.527	9.99264	9.4674	772.012	968.469	1191.21	1283.84	450.233	736.504	9.50276	10.1913	10.2839	10.0083	8.82431	9.56959	noncoding	HIT000047909		H-invDB	3337	chr11	+	124983057	124996677		TACACTTTGGGGAGCAGGAAGCCAATAAAAAGTTCAGAAGTCATTGGATGTCAAAAATAA	intergenic
ASHG19A3A034856	211.75	167.202	7.76243	7.32452	210.641	185.585	239.025	187.667	107.181	206.757	7.55561	7.806	7.92567	7.39202	6.95401	7.62754	noncoding	ENST00000502615	AC093668.5	Ensembl	917	chr7	+	102213834	102220258	ENST00000510452,	AGACTATGCAGGATAATGAGCCCCCACATACTCCGCATCTCTTGTCTGTAATTATCAGCT	natural antisense	NM_006989	RASA4	ras GTPase-activating protein 4 isoform 1	-	102220092	102257205
ASHG19A3A034856	211.75	167.202	7.76243	7.32452	210.641	185.585	239.025	187.667	107.181	206.757	7.55561	7.806	7.92567	7.39202	6.95401	7.62754	noncoding	ENST00000502615	AC093668.5	Ensembl	917	chr7	+	102213834	102220258	ENST00000510452,	AGACTATGCAGGATAATGAGCCCCCACATACTCCGCATCTCTTGTCTGTAATTATCAGCT	natural antisense	NM_001079877	RASA4	ras GTPase-activating protein 4 isoform 2	-	102220092	102257205
ASHG19A3A034856	211.75	167.202	7.76243	7.32452	210.641	185.585	239.025	187.667	107.181	206.757	7.55561	7.806	7.92567	7.39202	6.95401	7.62754	noncoding	ENST00000502615	AC093668.5	Ensembl	917	chr7	+	102213834	102220258	ENST00000510452,	AGACTATGCAGGATAATGAGCCCCCACATACTCCGCATCTCTTGTCTGTAATTATCAGCT	bidirectional	NM_001097615	POLR2J3	DNA-directed RNA polymerase II subunit RPB11-b2	-	102178365	102213068
ASHG19A3L0002374	33.4895	34.4791	5.00424	5.04204	38.3658	32.6812	29.4213	18.5498	29.1806	55.7071	4.86473	5.34384	4.80415	4.39451	5.27586	5.45577	noncoding	chr1:112654127-112689588+	lincRNA-CTTNBP2NL-2	lincRNA	35462	chr1	+	112654127	112689588		ATCACAATTAGGAGTGTGAGCAGAGGTCTGAGCCAGGAATAAAGAAGGCTTCCTTCTTTC	intergenic
ASHG19A3A007431	166.625	145.501	7.39004	7.16153	175.725	130.666	193.483	125.594	145.279	165.629	7.28245	7.29636	7.59131	6.86175	7.34463	7.2782	noncoding	NR_026871	LOC441869	RefSeq_NR	1501	chr1	-	1353801	1356650		GGCAAGGTGCCAGCGTGGAGGAGAGGACATTGAGGTGCTGCTGGGCCACGGGGCAGACCC	exon sense-overlapping	NM_001145210	LOC441869	hypothetical protein LOC441869	-	1353799	1356650
ASHG19A3A039512	65190	94162	15.9311	16.4205	57917.2	99148.1	38504.7	136838	89024.2	56624.3	15.9005	16.712	15.1808	16.7373	16.5121	16.0122	noncoding	uc004coq.3	DQ582201	UCSC_knowngene	132	chrM	-	236	368		GTTTTTGGGGTTTGGCAGAGATGTGTTTAAGTGCTGTGGCCAGAAGCGGGGGGAGGGGGG	intergenic
ASHG19A3A021376	81.6003	58.9534	6.32234	5.80661	83.8375	66.1388	94.8245	72.4215	28.6889	75.7498	6.16043	6.31658	6.49002	6.14999	5.25527	6.01458	noncoding	AK055050		misc_RNA	2452	chr3	-	107643945	107646398		CTCCAGCCCTAGAACTCAGCACGTGAACAAACTTTCCTCTGGGATTCAGTGAAACATATT	intergenic
ASHG19A3A035478	39.7924	34.3904	5.23925	5.08356	40.961	30.7859	47.6302	38.7258	23.8704	40.5748	4.97776	5.26339	5.4766	5.344	5.02501	4.88167	noncoding	ENST00000446470	AF238378.5	Ensembl	261	chr8	-	6886162	6887011		TATGGCAGAATATCAGGCTGTCATTTTTCCAAACACCGCTATGGGACCTGCACCAATAGT	intergenic
ASHG19A3A039774	35.649	24.5839	4.95052	4.59996	25.6826	24.8076	56.457	19.1386	25.7528	28.8604	4.15724	4.97366	5.72066	4.43301	5.11789	4.24899	noncoding	NR_002191	PPP1R2P9	RefSeq_NR	894	chrX	-	42636618	42637486		GCTTAGAAGATATCTGCTTCACCCTTGCAATTGTTTGTGAAATACAAACCTTGTTACTGT	intergenic
CUST_708_PI426073487	41.4535	39.943	5.30603	5.18284	44.3674	32.4017	47.5914	60.1671	19.3292	40.3326	5.11069	5.33213	5.47526	5.91967	4.7603	4.86855	noncoding	uc.229-	uc.229	UCR	296	chr7	-	115134644	115134940		GTTCTCTGATATAACTTCATTTCTCCTGACAGTGACAATTTTCACCTCAGTACAATTTCT	intergenic
ASHG19A3A052850	570.858	682.038	9.18454	9.19884	565.361	376.742	770.471	767.837	912.637	365.64	9.03748	8.85035	9.66578	9.29252	9.80294	8.50106	noncoding	ENST00000507729	AC122108.1	Ensembl	1916	chr15	+	45021319	45025045	uc001zue.2,	TGTGGACATTCTGGACCACATAAATAAAGACAACACCCTAGAGATGGTGAAGTAAGTTGT	intergenic
ASHG19A3A035594	56.2412	37.146	5.72201	5.19726	68.5818	33.3513	66.7905	34.2754	24.3556	52.807	5.83161	5.37363	5.9608	5.1815	5.04987	5.36042	noncoding	BC031867		misc_RNA	1858	chr8	-	22460649	22462476		GACTCGATCCTGTGGAATGAAAAGAAGACATTAGGCTAGAAGGGGGAAATAAAACTAACA	natural antisense	NM_001198827	C8orf58	hypothetical protein LOC541565 isoform 3	+	22457113	22461662
ASHG19A3A035594	56.2412	37.146	5.72201	5.19726	68.5818	33.3513	66.7905	34.2754	24.3556	52.807	5.83161	5.37363	5.9608	5.1815	5.04987	5.36042	noncoding	BC031867		misc_RNA	1858	chr8	-	22460649	22462476		GACTCGATCCTGTGGAATGAAAAGAAGACATTAGGCTAGAAGGGGGAAATAAAACTAACA	bidirectional	NM_021174	KIAA1967	p30 DBC protein	+	22462538	22477983
ASHG19A3A035594	56.2412	37.146	5.72201	5.19726	68.5818	33.3513	66.7905	34.2754	24.3556	52.807	5.83161	5.37363	5.9608	5.1815	5.04987	5.36042	noncoding	BC031867		misc_RNA	1858	chr8	-	22460649	22462476		GACTCGATCCTGTGGAATGAAAAGAAGACATTAGGCTAGAAGGGGGAAATAAAACTAACA	natural antisense	NM_001013842	C8orf58	hypothetical protein LOC541565 isoform 1	+	22457113	22461662
ASHG19A3A035594	56.2412	37.146	5.72201	5.19726	68.5818	33.3513	66.7905	34.2754	24.3556	52.807	5.83161	5.37363	5.9608	5.1815	5.04987	5.36042	noncoding	BC031867		misc_RNA	1858	chr8	-	22460649	22462476		GACTCGATCCTGTGGAATGAAAAGAAGACATTAGGCTAGAAGGGGGAAATAAAACTAACA	natural antisense	NM_173686	C8orf58	hypothetical protein LOC541565 isoform 2	+	22457113	22461662
ASHG19A3A028388	84068.7	91464.7	16.3568	16.4289	70801	73931.3	107474	117143	85984.4	71267.1	16.1917	16.3242	16.5544	16.4907	16.4555	16.3406	noncoding	ENST00000477662	CTD-2503O16.1	Ensembl	156	chr5	+	74227486	74227642	NM_001000,ENST00000495111,ENST00000446011,ENST00000424573,ENST00000422215,	AATAAAATCAGGTACAACTCCAAAAGGAGACATTGGAGAAGAACTAAGCTGGGTCTATTA	intergenic
ASHG19A3A031648	62.7416	123.284	5.81566	6.91846	97.0662	59.56	31.5984	143.236	107.066	119.549	6.38219	6.16219	4.9026	7.03365	6.95316	6.76857	noncoding	ENST00000407852	RP11-524H19.1	Ensembl	437	chr6	+	54635380	54635821		CAGTAGACACAAAAGGCTCAGGACTTAGCAAGGAGTTAGGGAATTCCCTTTATTGAAACC	intergenic
ASHG19A3A034507	966.314	1203.75	9.98574	10.1215	1203.31	934.372	761.26	1468	963.936	1179.31	10.166	10.1435	9.64769	10.2114	9.87517	10.278	noncoding	ENST00000422817	RP3-455J7.3	Ensembl	456	chr1	+	167560628	167561084		TGTAAAGGATGGAAACTATAGCTAGGTCCTGGTCTGGAAAACAAGCTCTGTGAAGACCTG	intergenic
ASHG19A3A011941	115.528	91.621	6.81786	6.49438	100.704	88.9938	156.887	107.273	79.6723	87.9175	6.43928	6.74109	7.2732	6.64935	6.57126	6.26253	noncoding	uc002qrx.1	BC063675	UCSC_knowngene	1562	chr19	-	58769781	58790174	ENST00000499062,	TCCTTTGGCAACACATTAACTACACTCTGTGGCCATCCCTTGACTTCTGAGAGGATGTTT	bidirectional	NM_021089	ZNF8	zinc finger protein 8	+	58790317	58807254
ASHG19A3A011941	115.528	91.621	6.81786	6.49438	100.704	88.9938	156.887	107.273	79.6723	87.9175	6.43928	6.74109	7.2732	6.64935	6.57126	6.26253	noncoding	uc002qrx.1	BC063675	UCSC_knowngene	1562	chr19	-	58769781	58790174	ENST00000499062,	TCCTTTGGCAACACATTAACTACACTCTGTGGCCATCCCTTGACTTCTGAGAGGATGTTT	intronic antisense	NM_014480	ZNF544	zinc finger protein 544	+	58740069	58775008
ASHG19A3A027629	554.994	507.207	9.19614	8.90019	571.612	525.775	567.596	584.458	477.824	459.338	9.05341	9.32221	9.2128	8.93224	8.91008	8.85824	noncoding	ENST00000509655	AC016571.1	Ensembl	1991	chr5	-	156790390	156792509		ATCAATATTGGAAACCTGTGCTTTAGTTCTTCCACCTCTGCTGCTGCTATGCTGTGTGAC	intronic antisense	NM_014376	CYFIP2	cytoplasmic FMR1-interacting protein 2	+	156696361	156822606
ASHG19A3A027629	554.994	507.207	9.19614	8.90019	571.612	525.775	567.596	584.458	477.824	459.338	9.05341	9.32221	9.2128	8.93224	8.91008	8.85824	noncoding	ENST00000509655	AC016571.1	Ensembl	1991	chr5	-	156790390	156792509		ATCAATATTGGAAACCTGTGCTTTAGTTCTTCCACCTCTGCTGCTGCTATGCTGTGTGAC	intronic antisense	NM_001037332	CYFIP2	cytoplasmic FMR1-interacting protein 2	+	156693186	156822606
ASHG19A3A027629	554.994	507.207	9.19614	8.90019	571.612	525.775	567.596	584.458	477.824	459.338	9.05341	9.32221	9.2128	8.93224	8.91008	8.85824	noncoding	ENST00000509655	AC016571.1	Ensembl	1991	chr5	-	156790390	156792509		ATCAATATTGGAAACCTGTGCTTTAGTTCTTCCACCTCTGCTGCTGCTATGCTGTGTGAC	intronic antisense	NM_001037333	CYFIP2	cytoplasmic FMR1-interacting protein 2	+	156693090	156822606
ASHG19A3A053340	66.3768	66.2128	5.97551	5.98077	81.5462	40.5574	77.027	74.8841	33.164	90.5902	6.11415	5.63874	6.17364	6.19148	5.43933	6.31151	noncoding	ENST00000455294	AL022341.3	Ensembl	389	chr16	-	698472	699200		AAGGGGAGTTTGTGCTGGGCCTGGCGTCCCAGGCTGTGGACTGGAACTGGACATGAGAAC	bidirectional	NM_145294	WDR90	WD repeat-containing protein 90	+	699362	717829
ASHG19A3A053340	66.3768	66.2128	5.97551	5.98077	81.5462	40.5574	77.027	74.8841	33.164	90.5902	6.11415	5.63874	6.17364	6.19148	5.43933	6.31151	noncoding	ENST00000455294	AL022341.3	Ensembl	389	chr16	-	698472	699200		AAGGGGAGTTTGTGCTGGGCCTGGCGTCCCAGGCTGTGGACTGGAACTGGACATGAGAAC	natural antisense	NM_138418	FAM195A	hypothetical protein LOC84331	+	691848	698474
ASHG19A3A008517	263.042	366.586	8.07789	8.42895	304.658	267.731	216.738	436.307	328.826	334.625	8.11587	8.3506	7.76721	8.52463	8.40624	8.35598	noncoding	ENST00000474761	CTD-2377D24.2	Ensembl	144	chr17	-	46767842	46767986	nc-HOXB9-192-,	TTCCAGAAAATGTTAACATCACTCTGAAGGGATACACAGTTGTGAAGGGCCCCAGAGGAA	intergenic
ASHG19A3A039383	29.6843	40.0313	4.81352	5.29643	30.8251	24.1917	34.0361	41.7831	40.239	38.0718	4.49199	4.93984	5.00874	5.44177	5.68521	4.76231	noncoding	ENST00000447308	RP11-326L24.7	Ensembl	643	chr9	+	136028339	136029645		TTCACACCAGGGTATTAGAAATGCTACGTTAAGGGCAATATGCAATAAACGGGGGACTGG	natural antisense	NM_021996	GBGT1	globoside	-	136028339	136039301
ASHG19A3A015460	83.3642	59.1348	6.35219	5.76858	95.5304	66.5635	87.9988	86.4814	30.5541	60.3688	6.35706	6.32482	6.37469	6.38042	5.33177	5.59355	noncoding	AK130631		misc_RNA	1398	chr2	+	28613583	28614776		AAGAATTGGGTAAACTGAGGCTAACACAGACCCTGGACCAAAACCTAAGTTCCCTGACTT	intergenic
ASHG19A3A042283	48.6234	52.9354	5.50788	5.70166	70.2507	44.0418	31.5778	62.4838	35.9459	60.3764	5.87235	5.74942	4.90187	5.966	5.54517	5.59383	noncoding	BC033567		misc_RNA	2982	chr1	+	246845409	246848375		AAGGAAAACTGACTATTGGAAAGATAAGGGATGGGTGAGGGGTGAAATCAGGAATCTTGC	intergenic
ASHG19A3L0001037	147.55	182.399	7.20549	7.41057	144.18	170.809	127.66	227.162	98.3352	221.699	6.98436	7.68152	6.95058	7.65111	6.83991	7.74067	noncoding	chr2:113359154-113374304-	lincRNA-CHCHD5-1	lincRNA	15151	chr2	-	113359154	113374304		TGGTTATACAGTCAAATAATACTCTAGGCAATATCCCCCATGGGATGGTGTTCTCCCCAG	intergenic
ASHG19A3A040551	53.8976	50.3379	5.64507	5.63871	70.767	29.5454	61.3804	55.8021	34.6108	60.6008	5.88519	5.21285	5.83716	5.82104	5.495	5.6001	noncoding	ENST00000436629	LL0XNC01-16G2.1	Ensembl	1960	chrX	-	152583140	152586144		AGTGACTCAGATGACCACGTTTGATACCAAATGGGGAGCTGGCCTGGAGGGAGCTCTGAG	intergenic
ASHG19A3A045512	81.525	86.3386	6.26805	6.18081	93.5996	99.718	51.2572	135.468	80.0085	43.5387	6.32629	6.89839	5.57947	6.95791	6.57517	5.00934	noncoding	AK054718		misc_RNA	1804	chr11	-	76153921	76155724		CGAAAGACAAGGGGCTTATAAAACTGACTCTGACCTTAAGAAGTAGCATATGAGTGATGA	bidirectional	NM_020193	C11orf30	protein EMSY	+	76156068	76262589
ASHG19A3H0000047	514.272	320.613	8.61113	8.25109	295.25	162.107	1085.46	356.003	246.43	359.406	8.06863	7.60633	10.1584	8.25357	8.02714	8.47257	noncoding	nc-HOXB4-167-	nc-HOXB4-167	HOX cluster	348	chr17	-	46656230	46656578		CTAACCGTGCAGCTAAATGAGATTTGGAAGGCGAAGTCTCCCCGAATTAGTGCATGAATT	intergenic
ASHG19A3A009172	1157.53	1316.38	10.2604	10.1048	1260.67	981.204	1230.72	1861.76	1475.32	612.058	10.2383	10.211	10.3318	10.536	10.4828	9.29557	noncoding	ENST00000419919	AC098850.1	Ensembl	791	chr17	+	16586750	16587541	NM_002936,	TGGTATAACTAACTGGGTTCAAGGTTGGAAGAAAAATGGGTGGAAGACAAGTGCAGGGAA	intergenic
ASHG19A3A029651	41.5341	56.1479	5.3088	5.77933	55.5074	31.4019	37.693	62.9098	32.6625	72.8715	5.48718	5.29102	5.14819	5.97543	5.41783	5.94475	noncoding	ENST00000376797	NCRNA00171	Ensembl	3270	chr6	-	29968787	30028921		TCCAGAAATGTGTGACTGCAAACCAAGGGCAGGATCAGGAAAAACAAGGAAAGCAGATGT	bidirectional	NM_014596	ZNRD1	DNA-directed RNA polymerase I subunit RPA12	+	30029035	30032686
ASHG19A3A029651	41.5341	56.1479	5.3088	5.77933	55.5074	31.4019	37.693	62.9098	32.6625	72.8715	5.48718	5.29102	5.14819	5.97543	5.41783	5.94475	noncoding	ENST00000376797	NCRNA00171	Ensembl	3270	chr6	-	29968787	30028921		TCCAGAAATGTGTGACTGCAAACCAAGGGCAGGATCAGGAAAAACAAGGAAAGCAGATGT	bidirectional	NM_170783	ZNRD1	DNA-directed RNA polymerase I subunit RPA12	+	30029035	30032686
ASHG19A3A019042	46.8069	92.6462	5.26408	6.51442	91.2771	25.4257	23.7178	79.3691	107.767	90.8027	6.28746	5.00684	4.49794	6.2667	6.96143	6.31513	noncoding	ENST00000431297	FEM1DP	Ensembl	1995	chr21	+	15134658	15136653	NM_018708,	AAGATCCCTTACAAGGGCTTCATCCCGGAAGATCTGGAGGCATTCATCGAACTGCACTGA	intergenic
ASHG19A3A053339	66.0732	62.2231	5.9629	5.93944	80.0122	39.2974	78.91	46.404	75.166	65.0992	6.08086	5.59771	6.21012	5.58646	6.4937	5.73817	noncoding	ENST00000356631	AL022341.1	Ensembl	648	chr16	-	691038	691688		CCCTGTGCTGGGGGGATCCCTGGGCTGGGGGGGTCCCTGTGCTGGGGGGCCCTGTGCTGA	bidirectional	NM_138418	FAM195A	hypothetical protein LOC84331	+	691848	698474
ASHG19A3A053577	81.3377	126.609	6.11239	6.94362	148.97	40.6482	54.3953	88.9184	148.675	142.233	7.03109	5.64115	5.66492	6.4149	7.37463	7.04134	noncoding	uc002djs.3	LOC23117	UCSC_knowngene	3910	chr16	-	21848005	21902953	uc010cfp.1,uc002diz.1,NR_027155,NR_027154,NR_002473,NR_002453,NM_015092,ENST00000309865,	AGATGCTATCCTTTGGCAGTGGGCCATATGGGAAGCTGCACAATTCACTGTTCTTTCTAA	intergenic
ASHG19A3L0002962	140.746	119.439	7.09996	6.87113	160.321	87.9426	173.973	135.796	110.409	112.112	7.14442	6.72402	7.43145	6.96212	6.98943	6.66186	noncoding	AA769057	lincRNA-UBE2G1	lincRNA	456	chr17	-	4298328	4298629		TTAAAGTGCTTAGAATGGGGGTTCTTGCTGCCCCTGAGAGATATCTTCATTTGGGATTGG	intergenic
ASHG19A3A023632	59024.9	69579.6	15.8835	16.0132	59419.7	51791.1	65863.9	85071.1	74980.2	48687.5	15.9446	15.8188	15.8871	16.0226	16.2219	15.7952	noncoding	ENST00000433853	RP11-778D9.4	Ensembl	732	chr3	+	183867491	183868223		AAATCCATGAAGTTTGTGGATGGCCTGACGATCCACAGTGGAGACCCTATTAACTACTAC	intergenic
ASHG19A3A034057	79.6582	91.5988	6.26374	6.50208	104.885	60.3439	73.7453	97.3228	66.0909	111.383	6.49931	6.18226	6.10967	6.52319	6.32977	6.65329	noncoding	G30841		misc_RNA	279	chr7	+	23501235	23501514		CAATTTGTGGAAGATGACATACAAAGATAGCCACCATCAATTCCTCTCTCGGTACATGCA	intronic antisense	NM_006547	IGF2BP3	insulin-like growth factor 2 mRNA-binding	-	23349827	23509995
ASHG19A3A028350	57.6768	64.4437	5.77242	5.86511	82.866	42.3589	47.8054	90.9065	25.7348	76.6899	6.14033	5.6958	5.48115	6.44326	5.11668	6.03539	noncoding	ENST00000450213	PMCHL2	Ensembl	1917	chr5	+	70671612	70681621	NR_003921,ENST00000418902,	CCCTCCTTGGTTTACCTCCATCATTAAAAAACAACAATGACAACGACAACAAAAAACAAA	intergenic
ASHG19A3A026597	443.923	501.338	8.84619	8.81516	564.822	392.854	374.093	625.671	559.245	319.099	9.03444	8.90481	8.59931	9.02444	9.12903	8.29201	noncoding	ENST00000514549	RP11-61K20.1	Ensembl	312	chr5	-	20158770	20159082		TTACAGAAATTATTGAAGGACATCTGGCAAACAGAGAACATAGACCAACTTGCTGCATGA	intergenic
ASHG19A3A032059	30.7982	34.4529	4.86267	5.07749	29.4303	27.176	35.7883	36.7421	33.5123	33.1043	4.40912	5.10047	5.07843	5.27364	5.45333	4.50549	noncoding	BC033773		RNAdb	1839	chr6	+	128349009	128407433		GTCCTTTATAATATAACTCTCAAAATGGAAAAGAGAGTGGAAATAAAATATGGGTGGGGC	natural antisense	NM_001135648	PTPRK	receptor-type tyrosine-protein phosphatase kappa	-	128289923	128841870
ASHG19A3A032059	30.7982	34.4529	4.86267	5.07749	29.4303	27.176	35.7883	36.7421	33.5123	33.1043	4.40912	5.10047	5.07843	5.27364	5.45333	4.50549	noncoding	BC033773		RNAdb	1839	chr6	+	128349009	128407433		GTCCTTTATAATATAACTCTCAAAATGGAAAAGAGAGTGGAAATAAAATATGGGTGGGGC	natural antisense	NM_002844	PTPRK	receptor-type tyrosine-protein phosphatase kappa	-	128289923	128841819
ASHG19A3A020956	108.562	108.58	6.51226	6.72705	203.406	61.5435	60.7352	133.884	87.3331	104.523	7.50506	6.20949	5.82222	6.94325	6.68978	6.54812	noncoding	AK096537		misc_RNA	2967	chr3	-	44533263	44536227		ACTATATTAATAACATGCTCATTGCCAGCCTATGAAACAAGTTGACCACTCCATACATAA	intergenic
ASHG19A3A027669	8359.44	8237.37	13.0959	12.9008	9007.01	9140.47	6930.84	9396.86	9700.2	5615.06	13.1842	13.3116	12.7918	12.8324	13.2467	12.6232	noncoding	BC082768		NRED	1750	chr5	-	167975501	167977154	uc003lzy.3,	CTTGGGTTTTGCTTGTTTGTATTGGATAACCATTAAGCCAACTTCAGTTTCTCTGCCTTT	intergenic
ASHG19A3A029436	143.558	147.907	7.16963	7.11356	168.923	117.737	144.014	208.46	93.7681	141.494	7.22046	7.14795	7.14048	7.53196	6.77655	7.03216	noncoding	uc003nbk.2	BC033996	UCSC_knowngene	474	chr6	-	15248048	15248887	ENST00000441978,	GCATTCTACCCAGCCCTCTGCAATGCGGATGTATTTTAATTCTTAAATTCTTTATGGAAC	intronic antisense	NM_004973	JARID2	protein Jumonji	+	15246526	15522253
ASHG19A3A038522	46.3218	40.6647	5.45613	5.30523	65.6607	36.5537	36.7509	27.9289	28.4392	65.6258	5.75741	5.49608	5.1149	4.91698	5.24608	5.75262	noncoding	uc010mkn.1	LOC158381	UCSC_knowngene	3948	chr9	+	35406751	35451098		GCTTGGGACAGGGGAAAAGGAGAATTACAAAGAAGGGAACTACATTGTGTAATATTTCAA	intergenic
ASHG19A3A007161	85.7483	91.0282	6.37068	6.49428	97.166	97.8203	62.2587	99.0001	68.3437	105.741	6.38415	6.87111	5.85678	6.54481	6.36963	6.56841	noncoding	uc011kfs.1	SPDYE8P	UCSC_knowngene	5766	chr7	+	74936532	74974605	uc010lcg.2,NR_003664,NM_175064,NM_001146210,NM_001099435,NM_001031618,NM_001004351,ENST00000445314,ENST00000420373,ENST00000412399,ENST00000398408,ENST00000380425,ENST00000380407,ENST00000359797,	GGGACAAAGATCTGAGGGTGTCGGACAAGTATCTCCTGGCTATGGTCATAGCGTATTTCA	intergenic
ASHG19A3A040035	68.7637	53.6512	6.04049	5.70683	60.6445	57.9761	87.6706	46.1163	31.2903	83.5471	5.62937	6.12225	6.36985	5.57889	5.36107	6.18052	noncoding	AY927528		RNAdb	1257	chrX	-	70469142	70471507		GGAAGCTGAGGAAATGAGAGGGTGGTCTTGAGTGAATATTCAAACCTGTTCCCACCTCTA	exon sense-overlapping	NM_001171163	ZMYM3	zinc finger MYM-type protein 3 isoform 3	-	70469054	70474499
ASHG19A3A040035	68.7637	53.6512	6.04049	5.70683	60.6445	57.9761	87.6706	46.1163	31.2903	83.5471	5.62937	6.12225	6.36985	5.57889	5.36107	6.18052	noncoding	AY927528		RNAdb	1257	chrX	-	70469142	70471507		GGAAGCTGAGGAAATGAGAGGGTGGTCTTGAGTGAATATTCAAACCTGTTCCCACCTCTA	exon sense-overlapping	NM_201599	ZMYM3	zinc finger MYM-type protein 3 isoform 1	-	70459473	70474038
ASHG19A3A040035	68.7637	53.6512	6.04049	5.70683	60.6445	57.9761	87.6706	46.1163	31.2903	83.5471	5.62937	6.12225	6.36985	5.57889	5.36107	6.18052	noncoding	AY927528		RNAdb	1257	chrX	-	70469142	70471507		GGAAGCTGAGGAAATGAGAGGGTGGTCTTGAGTGAATATTCAAACCTGTTCCCACCTCTA	exon sense-overlapping	NM_005096	ZMYM3	zinc finger MYM-type protein 3 isoform 1	-	70459473	70474499
ASHG19A3A040035	68.7637	53.6512	6.04049	5.70683	60.6445	57.9761	87.6706	46.1163	31.2903	83.5471	5.62937	6.12225	6.36985	5.57889	5.36107	6.18052	noncoding	AY927528		RNAdb	1257	chrX	-	70469142	70471507		GGAAGCTGAGGAAATGAGAGGGTGGTCTTGAGTGAATATTCAAACCTGTTCCCACCTCTA	exon sense-overlapping	NM_001171162	ZMYM3	zinc finger MYM-type protein 3 isoform 2	-	70459473	70475047
ASHG19A3A052999	90.2166	67.6382	6.47096	6.08217	78.4853	87.0843	105.08	71.1998	58.5547	73.1602	6.05087	6.71021	6.6518	6.12878	6.16611	5.95163	noncoding	ENST00000502544	AC087482.1	Ensembl	1784	chr15	+	67332911	67340583		TAAAATCTCAGGCAGGTCTTGTAGGTTTTCTGGGCCCCTTCAGTTTCCAAGACAGTCTTA	intergenic
ASHG19A3A033735	216.855	193.623	7.77921	7.48874	220.495	165.598	264.473	242.758	101.426	236.686	7.62742	7.63556	8.07466	7.74415	6.88184	7.84023	noncoding	ENST00000497366	RP4-584D14.6	Ensembl	420	chr7	-	150076942	150080973		ATCTCCACACCTTCCACATGTAGATATCCTCAACGTTCTTCACAGAGGGGATGCCCGCAC	intronic antisense	NM_173680	ZNF775	zinc finger protein 775	+	150076405	150095719
ASHG19A3A018084	99.0781	60.1318	6.60946	5.90769	82.7887	104.378	110.068	61.1426	56.5338	62.7189	6.13828	6.96995	6.72016	5.93751	6.12082	5.66474	noncoding	ENST00000455902	RP4-706G24.1	Ensembl	420	chr1	+	25534629	25535360		TTAGTTGAGATTTCTGCTGCTAACGGCCAAAGCCATTCCTCACTGCTATTGACTTTCCCA	intergenic
ASHG19A3A043632	67.3755	81.5725	6.0285	6.32368	76.7248	51.9511	73.4506	69.0113	99.4623	76.244	6.01689	5.96505	6.10357	6.08968	6.85438	6.02697	noncoding	ENST00000440878	RP11-295P9.3	Ensembl	397	chr10	+	13673332	13690230		GAAAATCACAAGGCATCTGTGCATATACTGGTGGATTTTAATGAGAGTCCTGTGTTTGGA	natural antisense	NM_018027	FRMD4A	FERM domain-containing protein 4A	-	13685705	14372866
ASHG19A3A030964	397.415	475.272	8.70512	8.7905	364.124	427.345	400.775	555.76	333.776	536.28	8.38808	9.03141	8.69588	8.86031	8.42643	9.08476	noncoding	NR_004855	HULC	RefSeq_NR	500	chr6	+	8652441	8654077	ENST00000503668,	GAACACAAATTAAGTGTTCAACCTGTGGCAAATTTGTACTTTCTCCCTGAATTATGTTGT	intergenic
ASHG19A3A017021	68.145	38.8898	5.9432	5.24667	55.5355	40.7963	108.103	44.5121	23.4927	48.6645	5.48801	5.64583	6.69577	5.52839	5.00374	5.20789	noncoding	ENST00000432993	AC114765.1	Ensembl	754	chr2	+	220970376	221315499		TTTCTTGGACAAATGCCCTGTGTCAGAAGAGTGTGGTAAACAGAAGCTCAGCTCCTTCAA	intergenic
ASHG19A3A007717	76.0262	75.6276	6.21227	6.14156	80.3509	60.5465	87.1812	86.7988	87.8015	52.2825	6.08753	6.18726	6.36203	6.38462	6.69628	5.34378	noncoding	NR_033125	ALG13	RefSeq_NR	2927	chrX	+	110924345	110933623	NR_033124,	TGTGTCGGCGCCCGACAGTCTGCAAGTACAAGGATTCCTTGAAAGAAGACATTCAGAAAG	exon sense-overlapping	NM_018466	ALG13	UDP-N-acetylglucosamine transferase subunit	+	110924345	110933623
ASHG19A3A007717	76.0262	75.6276	6.21227	6.14156	80.3509	60.5465	87.1812	86.7988	87.8015	52.2825	6.08753	6.18726	6.36203	6.38462	6.69628	5.34378	noncoding	NR_033125	ALG13	RefSeq_NR	2927	chrX	+	110924345	110933623	NR_033124,	TGTGTCGGCGCCCGACAGTCTGCAAGTACAAGGATTCCTTGAAAGAAGACATTCAGAAAG	exon sense-overlapping	NM_001099922	ALG13	UDP-N-acetylglucosamine transferase subunit	+	110924345	111003875
ASHG19A3A007717	76.0262	75.6276	6.21227	6.14156	80.3509	60.5465	87.1812	86.7988	87.8015	52.2825	6.08753	6.18726	6.36203	6.38462	6.69628	5.34378	noncoding	NR_033125	ALG13	RefSeq_NR	2927	chrX	+	110924345	110933623	NR_033124,	TGTGTCGGCGCCCGACAGTCTGCAAGTACAAGGATTCCTTGAAAGAAGACATTCAGAAAG	exon sense-overlapping	NM_001168385	ALG13	UDP-N-acetylglucosamine transferase subunit	+	110924345	110933623
ASHG19A3A007717	76.0262	75.6276	6.21227	6.14156	80.3509	60.5465	87.1812	86.7988	87.8015	52.2825	6.08753	6.18726	6.36203	6.38462	6.69628	5.34378	noncoding	NR_033125	ALG13	RefSeq_NR	2927	chrX	+	110924345	110933623	NR_033124,	TGTGTCGGCGCCCGACAGTCTGCAAGTACAAGGATTCCTTGAAAGAAGACATTCAGAAAG	exon sense-overlapping	NM_001039210	ALG13	UDP-N-acetylglucosamine transferase subunit	+	110924345	110933623
ASHG19A3A015206	155263	154330	17.2107	17.2246	141310	150948	173532	197580	120922	144489	17.1662	17.2652	17.2007	17.312	17.0397	17.3221	noncoding	ENST00000436229	RP11-185B14.1	Ensembl	259	chr1	+	8891172	8891431	ENST00000471227,	GCATATGTTCGACTGGCTCCTGATTATGATGCTTTGAATGTTGCCGACAAAATTGGGATC	intergenic
ASHG19A3A030249	24508.3	27463.6	14.6329	14.683	24944	27294.1	21286.9	29102.2	29199.7	24088.9	14.6815	14.874	14.3431	14.4547	14.818	14.7764	noncoding	ENST00000403258	RP11-459O1.1	Ensembl	1108	chr6	-	88985600	88986708		ATGACACTACCTTCAACTCCATTATGAAGTGTGACGTGGACAACCACAAAGACCTGTACG	intergenic
ASHG19A3L0003228	269.86	209.727	7.41002	7.6501	637.314	72.0723	100.193	245.012	140.461	243.708	9.21415	6.43879	6.57712	7.75771	7.30423	7.88837	noncoding	AK289744	lincRNA-SUN2	lincRNA	2725	chr22	-	39131913	39190148	NM_015374,	ATGTAGCATATCATGGGGGACTGGGAAGTTGGGAGAGGTAGGACCTGACTGGTCTTGGCT	exon sense-overlapping	NM_005740	DNAL4	"dynein light chain 4, axonemal"	-	39174512	39190161
ASHG19A3L0003228	269.86	209.727	7.41002	7.6501	637.314	72.0723	100.193	245.012	140.461	243.708	9.21415	6.43879	6.57712	7.75771	7.30423	7.88837	noncoding	AK289744	lincRNA-SUN2	lincRNA	2725	chr22	-	39131913	39190148	NM_015374,	ATGTAGCATATCATGGGGGACTGGGAAGTTGGGAGAGGTAGGACCTGACTGGTCTTGGCT	exon sense-overlapping	NM_001199579	SUN2	SUN domain-containing protein 2 isoform a	-	39130718	39152024
ASHG19A3L0003228	269.86	209.727	7.41002	7.6501	637.314	72.0723	100.193	245.012	140.461	243.708	9.21415	6.43879	6.57712	7.75771	7.30423	7.88837	noncoding	AK289744	lincRNA-SUN2	lincRNA	2725	chr22	-	39131913	39190148	NM_015374,	ATGTAGCATATCATGGGGGACTGGGAAGTTGGGAGAGGTAGGACCTGACTGGTCTTGGCT	exon sense-overlapping	NM_001199580	SUN2	SUN domain-containing protein 2 isoform b	-	39130718	39151467
ASHG19A3L0003228	269.86	209.727	7.41002	7.6501	637.314	72.0723	100.193	245.012	140.461	243.708	9.21415	6.43879	6.57712	7.75771	7.30423	7.88837	noncoding	AK289744	lincRNA-SUN2	lincRNA	2725	chr22	-	39131913	39190148	NM_015374,	ATGTAGCATATCATGGGGGACTGGGAAGTTGGGAGAGGTAGGACCTGACTGGTCTTGGCT	exon sense-overlapping	NM_015374	SUN2	SUN domain-containing protein 2 isoform b	-	39130718	39152024
ASHG19A3A019494	48.3152	47.1367	5.53458	5.54012	56.0129	36.3789	52.5537	54.3636	32.9595	54.087	5.50102	5.48914	5.61359	5.78896	5.4301	5.40129	noncoding	ENST00000434754	XXbac-B33L19.10	Ensembl	758	chr22	-	20473205	20475156	NM_019601,ENST00000422450,	AGGACTTTGTGGTGCGGCACTTCAAGATGTCCAGCCCCACAGACACCAGTGTGATCTGCA	intergenic
ASHG19A3A016533	1542.71	1991.45	10.6309	10.799	1623.56	1960.29	1044.29	2835.74	1802.84	1335.76	10.609	11.1792	10.1045	11.1414	10.7812	10.4745	noncoding	uc001awz.2	CR622439	UCSC_knowngene	2770	chr1	+	15992765	15995535		GCTAGATGCATTTGGGTTTGAATTTTTGTCACATACTGAAATGTAAGTCAGCCCTAAATA	intergenic
ASHG19A3A034382	3467.16	3875.06	11.8291	11.7839	3438.66	2879.23	4083.59	4779.14	2520.37	4325.67	11.7319	11.7134	12.042	11.8475	11.2682	12.2361	noncoding	ENST00000455912	RP11-1217F2.3	Ensembl	772	chr7	+	57235586	57236358		AAGGGCTCTCTCCTCTCTCCTAGTTACATCCAGCTTAGCTATATGATTTCACTTTAACTC	intergenic
ASHG19A3A025587	40.6294	64.5182	5.28476	5.98259	50.7393	31.031	40.1178	73.08	38.8619	81.6128	5.34103	5.27455	5.2387	6.16292	5.64272	6.14214	noncoding	ENST00000507344	RP11-51P8.1	Ensembl	768	chr4	+	66724478	66725922		CAAACATTTTTAGGTATGTAGAAACAATGTATACACACACATGCACACACACATTAGTGC	intergenic
ASHG19A3A017696	69.5523	66.1248	6.06582	5.911	69.0489	54.287	85.3209	75.1485	81.3328	41.8931	5.84253	6.02971	6.32521	6.19562	6.59651	4.94088	noncoding	ENST00000445420	RP11-445H22.4	Ensembl	452	chr20	-	43323842	43374636		ACTTCAGGGAACCCTGAATAGCCATGGGAGCCAAATGTATTACTCCTCTGATGCCTACAA	intronic antisense	NM_003881	WISP2	WNT1-inducible-signaling pathway protein 2	+	43343884	43356452
ASHG19A3A017696	69.5523	66.1248	6.06582	5.911	69.0489	54.287	85.3209	75.1485	81.3328	41.8931	5.84253	6.02971	6.32521	6.19562	6.59651	4.94088	noncoding	ENST00000445420	RP11-445H22.4	Ensembl	452	chr20	-	43323842	43374636		ACTTCAGGGAACCCTGAATAGCCATGGGAGCCAAATGTATTACTCCTCTGATGCCTACAA	natural antisense	NM_022358	KCNK15	potassium channel subfamily K member 15	+	43374487	43379668
ASHG19A3A028520	660.101	1268.08	9.44523	10.1815	711.602	684.797	583.903	1293.48	1566.34	944.413	9.3803	9.70258	9.2528	10.0175	10.5705	9.9563	noncoding	ENST00000395970	AC008500.1	Ensembl	1242	chr5	+	92603043	92604293		AAACTAAAAGGCACCATTGACGTGTCAAAGTTGGTTACAGGGATCATCCTGGCCGTGTTT	intergenic
ASHG19A3A045459	664.008	604.347	9.45665	9.1564	644.429	605.489	742.107	670.613	522.742	619.687	9.23147	9.52875	9.60973	9.11903	9.03748	9.31269	noncoding	ENST00000502328	AP000867.13	Ensembl	121	chr11	-	71290773	71290894		AGTCCAGCTGCTGCAAGCCCTGCTGCTCCCAGTCCAGCTGCTGTGTCCCTATTTGCTGTC	intergenic
ASHG19A3A042598	24295.9	33410.2	14.6274	14.8893	26117.8	23166.3	23603.8	48441.8	29839.8	21948.9	14.7483	14.646	14.488	15.2053	14.8462	14.6165	noncoding	ENST00000442520	RP11-460H18.2	Ensembl	397	chr10	-	32520776	32521173		AAGAACAGAATGAAGAAAGTCAGGGGACTGTAAAGGCCAATGTTTGTGTGGGCAAAAAGC	intergenic
ASHG19A3A033094	7489.12	5135.97	12.829	12.1127	4821.45	6428.05	11217.9	6726.52	2433.66	6247.73	12.2414	12.8159	13.4298	12.3381	11.2194	12.7807	noncoding	uc003uhq.1	AK092048	UCSC_knowngene	3218	chr7	-	81575759	81578977		GCCAACTGGCTTTTGTGAACAATAGATCTTTTCTCCCCTTTATTTTGTTCTCTTGACACT	intergenic
ASHG19A3A010989	29189.4	23790.9	14.8877	14.4269	26838.5	27564.5	33165.1	33514	18946.2	18912.4	14.7861	14.8935	14.9836	14.6639	14.2114	14.4053	noncoding	ENST00000503096	RP11-365D23.1	Ensembl	1137	chr1	-	214778812	214782183	uc010crb.1,NM_031213,NM_001130111,	AGAGCTACGCACTCCTTTCCTTTTGGAAGCAAGAAGAAAATACGTGAAAACAGAAATTAA	intronic antisense	NM_016343	CENPF	centromere protein F	+	214776531	214837914
ASHG19A3H0000203	556.866	525.045	9.18656	8.85653	452.975	627.428	590.194	757.724	290.895	526.514	8.70861	9.58133	9.26973	9.27516	8.23614	9.05829	noncoding	nc-HOXD9-17-	nc-HOXD9-17	HOX cluster	168	chr2	+	176986678	176986846		GTGTGTGAGTGTGGCAGGGGGAGGGGGCCCTCCGATCTGCTCCATCCGTCCGTTTTATTA	intergenic
ASHG19A3A019553	74.4198	68.0559	6.16744	6.04792	89.9587	53.9109	79.3899	80.5249	40.0168	83.6259	6.26492	6.01885	6.21855	6.28392	5.67749	6.18234	noncoding	NR_024591	POM121L1P	RefSeq_NR	3995	chr22	-	22974027	22987012	NR_024593,NR_024583,NR_003714,ENST00000420508,ENST00000419222,ENST00000319850,	AAAGGCTGGACTCAGCAGGAACACCAAATCCCGGACCAGGCAGAAACCACCCAAGACTGA	intergenic
ASHG19A3A052744	1226.53	1222.88	10.3286	10.149	1605	1110.28	964.298	1328.45	1322.98	1017.21	10.5923	10.3982	9.99545	10.058	10.328	10.0611	noncoding	NR_003144	LOC723972	RefSeq_NR	738	chr15	+	35529526	35530262	NM_006305,AK311417,	GTAACCAACCTGAACGACTACCGAGAAAATGTGTTCAAGCTCCTCCTGCAACTCACATAT	intergenic
ASHG19A3A014050	512.951	382.738	9.05701	8.39047	417.791	457.353	663.709	516.028	170.749	461.437	8.58979	9.13138	9.44988	8.74713	7.55803	8.86624	noncoding	AK023895		NRED	1727	chr2	-	96868403	96870129		TACGACATTCCACCAGTGGAAACATGCTCCCCTTTATTATGTGGCAAGAATGATAATTCG	intron sense-overlapping	NM_020151	STARD7	"stAR-related lipid transfer protein 7,"	-	96850602	96874573
ASHG19A3A041289	303.523	320.375	8.30211	8.25752	274.468	346.138	289.962	341.411	316.284	303.429	7.95479	8.73274	8.21879	8.20231	8.35253	8.21772	noncoding	HIT000067356		H-invDB	599	chrX	+	99928327	99928925		ACACACATACCATTCTCACAGGAGGCCACATGGTGCAGTAGAGTCAGACTTTGATTCAAA	intergenic
ASHG19A3A041501	172.375	94.6162	7.42678	6.46976	136.693	156.401	224.03	121.918	47.2063	114.724	6.90269	7.5587	7.81894	6.81982	5.89237	6.6971	noncoding	ENST00000417160	RP11-375A20.1	Ensembl	1123	chrX	+	125863086	125864209		GCTAGCCCTCATATCTTCCATTCTCATTCTACAAGTTATTCTTGTACTTCACGTGTCTAA	intergenic
ASHG19A3A038141	8423.22	8003.09	13.1122	12.7778	8518.16	9225.9	7525.6	11719.7	7798.11	4491.46	13.1072	13.3265	12.9028	13.1268	12.9081	12.2984	noncoding	ENST00000411521	RP11-323H21.2	Ensembl	244	chr9	-	134657956	134658200		GAGAACTTCTACAACACTTCCATTGAGGAAATTCCCCTCAATGTTCCTGACCTCATCTGA	intergenic
ASHG19A3A013814	89555.4	101323	16.4586	16.5816	79548.5	86138.3	102979	132150	87524.1	84294.4	16.3437	16.5289	16.5032	16.6768	16.4827	16.5852	noncoding	ENST00000446011	AC016700.6	Ensembl	156	chr2	-	70480986	70481142	uc002qbl.2,NR_003699,NM_052969,NM_001000,ENST00000495111,ENST00000477662,ENST00000460281,ENST00000459631,ENST00000453780,ENST00000424573,ENST00000422215,ENST00000416137,CD048049,	AATAAAATCAGGTACAACTCCAAAAGGAGACATTGGAGAAGAACCAAGCTGGGTCTATAA	intergenic
ASHG19A3A052698	259.412	153.3	8.02752	7.16933	221.386	204.121	352.729	207.2	91.4155	161.284	7.63346	7.9364	8.5127	7.52596	6.74509	7.23695	noncoding	uc001zcp.1	BC043570	UCSC_knowngene	2525	chr15	+	29967193	29971367		ATTACCTGTGCTGTCCCTGCATTCTCAAGCTCCAAATTGTCAACTAAGAAATGGTCACTT	intergenic
ASHG19A3A041085	70.5515	42.6329	6.08492	5.29277	62.4626	61.1674	88.0246	61.9993	20.7131	45.1862	5.67893	6.2006	6.37522	5.95512	4.8456	5.07758	noncoding	ENST00000449206	RP1-267M5.1	Ensembl	961	chrX	+	62062011	62062972		GTATTTTCCACCCTTTACACTAGCCTTACACATATGACACATTTCAATGTCCATCTTAAT	intergenic
ASHG19A3A023486	1788.79	5443.83	10.7149	12.1726	1806.89	766.831	2792.64	6863.49	6943.8	2524.2	10.768	9.85667	11.5201	12.3727	12.7344	11.4108	noncoding	ENST00000454471	RP11-450H5.2	Ensembl	525	chr3	+	166408975	166409502		CTGTATAATGCTGTCACGATTGAAGATGTTCAGAAGCTAGCCGCCTTCATGAAAAAATTT	intergenic
ASHG19A3A007468	243.532	385.254	7.95254	8.47215	185.489	287.577	257.529	483.939	241.265	430.559	7.36334	8.45632	8.03795	8.66295	7.99778	8.75572	noncoding	NR_027082	SFTA1P	RefSeq_NR	693	chr10	-	10826401	10836877		TTCCCTGTGACCTCCTGCAAATAAGGGAGAGACAAAGAGAAGAGCAGAAGAACAGAAGAA	intergenic
ASHG19A3A013555	47.6482	75.2453	5.51732	6.19068	51.7218	37.2679	53.955	62.7351	95.7777	67.223	5.37432	5.52309	5.65457	5.97134	6.8035	5.79721	noncoding	ENST00000457457	AC016735.1	Ensembl	400	chr2	-	43228461	43233380		AAAGATGTCACAGAGAGTAAAATGAGAAAAATCCAGTAGCCCGTGCCCAGAGCAGTTCCT	intergenic
ASHG19A3L0000524	55.9434	70.0559	5.74049	5.9333	72.9597	54.3658	40.5047	100.141	23.4447	86.5823	5.93687	6.03259	5.25202	6.55929	5.00153	6.23909	noncoding	BG898852	lincRNA-RAB3IP	lincRNA	605	chr12	-	70474248	70474753		AGATTTCATTAGGCACACACACACCTACACACATTACAGAAGGAAACTAAAATATTTCAG	intergenic
ASHG19A3A018389	1493.66	501.426	10.1635	8.84972	2274.1	278.163	1928.71	494.544	629.654	380.08	11.1134	8.40624	10.9709	8.69466	9.29783	8.55665	noncoding	G43266		misc_RNA	101	chr20	+	44577291	44577392		ATTGAGACTGACAGGCCAGTGGGTCCACCCAAACAAAAATAAATTTCTCTCCCAAAGCCT	natural antisense	NM_022095	ZNF335	zinc finger protein 335	-	44577291	44600833
ASHG19A3A035032	3705.13	5225.13	11.9038	12.2701	4981.13	2616.54	3517.71	5413.32	5083.71	5178.35	12.2855	11.5713	11.8546	12.0247	12.2855	12.4999	noncoding	ENST00000450885	RP11-274B21.3	Ensembl	754	chr7	+	128294022	128294776	uc002khh.2,NR_028327,NR_028326,NR_028324,NR_028322,NR_024368,ENST00000412867,	CGCTTTTGACTTTTGGCAGCCTCTTCAGGCGCAGAACTTGATCTCCAGTCGGCCTTTGCA	intergenic
ASHG19A3A027283	629.934	1109.51	9.31587	9.97612	820.074	671.707	398.021	1480.26	1020.55	827.72	9.58571	9.67664	8.68526	10.2252	9.95247	9.75072	noncoding	ENST00000487382	CTD-2158P22.1	Ensembl	476	chr5	-	118882825	118883301		AATAATCAGAAAAAGAAGCCAAAGACAAAGGTACCTGGATTCAACTGAAGCGCCAGTCTG	intergenic
ASHG19A3A015598	1530.29	1778.78	10.6599	10.6954	1660.51	1272.38	1657.97	1991.4	1919.45	1425.48	10.6389	10.5788	10.7619	10.6369	10.8738	10.5756	noncoding	ENST00000423051	AC012354.8	Ensembl	461	chr2	+	45223551	45224012		ATTCTGGAGAATCTTGTGTTTGGCAAAGGATCCCAAGCAAAGACCTTCCCTGAGATTCTC	intergenic
ASHG19A3A051092	50.7197	49.7259	5.21095	5.60388	73.682	9.23725	69.2398	46.0695	57.5126	45.5957	5.95261	3.66798	6.01228	5.57747	6.14217	5.09201	noncoding	uc001eng.1	AX747132	UCSC_knowngene	1711	chr1	-	145372087	145373798	uc001els.1,	GAAAAATGTGTCTTCCTTAATTTTTCCCATAAGAACCACCCTACTTCATGCCCTGTCTCT	intergenic
ASHG19A3A039478	33.1892	35.7636	4.97332	5.13555	37.081	24.4192	38.0673	41.3767	25.6002	40.314	4.80408	4.9524	5.16348	5.42845	5.11014	4.86806	noncoding	ENST00000439076	RP11-229P13.15	Ensembl	467	chr9	+	139947225	139947826		AATAAAGGGTTAAAGGGGCCGACCAGGAGGTCCCTGGGCCTGCTGGAGTGGAGATCCAGG	intronic antisense	NM_203468	ENTPD2	ectonucleoside triphosphate diphosphohydrolase 2	-	139942552	139948505
ASHG19A3A039478	33.1892	35.7636	4.97332	5.13555	37.081	24.4192	38.0673	41.3767	25.6002	40.314	4.80408	4.9524	5.16348	5.42845	5.11014	4.86806	noncoding	ENST00000439076	RP11-229P13.15	Ensembl	467	chr9	+	139947225	139947826		AATAAAGGGTTAAAGGGGCCGACCAGGAGGTCCCTGGGCCTGCTGGAGTGGAGATCCAGG	intronic antisense	NM_001246	ENTPD2	ectonucleoside triphosphate diphosphohydrolase 2	-	139942552	139948505
ASHG19A3A026995	436.147	734.115	8.45591	9.0563	431.881	112.339	764.223	641.67	1335.18	225.492	8.63858	7.07491	9.65424	9.06118	10.3419	7.76576	noncoding	BC021677		misc_RNA	2008	chr5	-	78516740	78518726		AGCTACAGGAAAAGCCCCATTGGAATAGACCTCCACCAATAATAATATTATCTATAATAG	intergenic
ASHG19A3L0001763	35.7282	33.7464	5.06776	5.06831	41.428	41.1225	24.6339	26.3898	27.8609	46.9885	4.99703	5.65712	4.54915	4.84074	5.21914	5.14505	noncoding	exon3669-	lincRNA-FRMD1-3	lincRNA	345	chr6	-	168674673	168675017		TGTTCTTGTGCCACGATAGGGGGCTCTTTGATCCACCCCTGGGCATTGTAAAGGGTGGGA
ASHG19A3A022826	61.5547	81.4335	5.89179	6.22539	77.936	57.3381	49.3899	79.8645	35.0199	129.416	6.0403	6.10833	5.52674	6.27304	5.50973	6.89341	noncoding	uc003dpu.2	BC039495	UCSC_knowngene	1450	chr3	+	75721423	75728453		ACGGGCCGCCGCTTGGGTTTCTCTCGTGTTCAGGGTAGTATGGACGTGGACAATGGCAGT	intergenic
ASHG19A3A042954	77.6675	96.5806	6.24069	6.5103	96.3941	64.4108	72.1976	100.706	118.748	70.2884	6.36985	6.27707	6.07514	6.56611	7.08809	5.8767	noncoding	AK024173		NRED	1324	chr10	-	75240427	75241648		TGATCATTACAATGATGACCCTAAAGCATCAGGAAAATACTGTATACTATATGCTCAGAG	intron sense-overlapping	NM_001142353	PPP3CB	serine/threonine-protein phosphatase 2B	-	75196562	75255782
ASHG19A3A042954	77.6675	96.5806	6.24069	6.5103	96.3941	64.4108	72.1976	100.706	118.748	70.2884	6.36985	6.27707	6.07514	6.56611	7.08809	5.8767	noncoding	AK024173		NRED	1324	chr10	-	75240427	75241648		TGATCATTACAATGATGACCCTAAAGCATCAGGAAAATACTGTATACTATATGCTCAGAG	intron sense-overlapping	NM_021132	PPP3CB	serine/threonine-protein phosphatase 2B	-	75196562	75255782
ASHG19A3A042954	77.6675	96.5806	6.24069	6.5103	96.3941	64.4108	72.1976	100.706	118.748	70.2884	6.36985	6.27707	6.07514	6.56611	7.08809	5.8767	noncoding	AK024173		NRED	1324	chr10	-	75240427	75241648		TGATCATTACAATGATGACCCTAAAGCATCAGGAAAATACTGTATACTATATGCTCAGAG	intron sense-overlapping	NM_001142354	PPP3CB	serine/threonine-protein phosphatase 2B	-	75196562	75255782
ASHG19A3A016442	21340.8	28211.8	14.3065	14.7008	24319.8	29619.1	10083.4	28644.2	21507.7	34483.6	14.6413	14.9904	13.2878	14.425	14.3885	15.289	noncoding	ENST00000427278	ZEB2AS	Ensembl	1187	chr2	+	145275981	145278683		ATACCTTGAAGTCTCCGCAAACGCTTTAGTGGAAGAAATGAAATTCCACCTCCCTCCCTT	natural antisense	NM_001171653	ZEB2	zinc finger E-box-binding homeobox 2 isoform 2	-	145141941	145277958
ASHG19A3A016442	21340.8	28211.8	14.3065	14.7008	24319.8	29619.1	10083.4	28644.2	21507.7	34483.6	14.6413	14.9904	13.2878	14.425	14.3885	15.289	noncoding	ENST00000427278	ZEB2AS	Ensembl	1187	chr2	+	145275981	145278683		ATACCTTGAAGTCTCCGCAAACGCTTTAGTGGAAGAAATGAAATTCCACCTCCCTCCCTT	natural antisense	NM_014795	ZEB2	zinc finger E-box-binding homeobox 2 isoform 1	-	145141941	145277958
ASHG19A3A053889	73.6107	108.89	6.05244	6.7343	121.24	55.074	44.5179	80.77	131.041	114.86	6.72196	6.05121	5.38414	6.28817	7.21442	6.70029	noncoding	uc010cfp.1	AK308867	UCSC_knowngene	1210	chr16	-	70263706	70269272	uc002djs.3,uc002diz.1,NR_027155,NR_027154,NR_002473,NR_002453,NM_015092,ENST00000309865,	TCTTTTGGCAGTGGGCCATATGGGAAGCTGCACAATTCACTGTTCTTTCTAAGCTGAGAA	intergenic
ASHG19A3A030800	76.3297	83.9891	6.05972	6.39734	116.677	80.2333	32.0791	74.459	75.2458	102.262	6.6627	6.59318	4.92327	6.18474	6.49507	6.5122	noncoding	ENST00000434356	RP11-347L18.1	Ensembl	466	chr6	-	164767521	164769677		GAAGAGTCTTAAATGCCTTCTTTACCCTTTTACTCCATGTCCATGCAGTCTACCTGCTTT	intergenic
ASHG19A3A038937	128.769	151.249	6.98609	7.21348	158.782	129.043	98.4816	154.135	122.529	177.083	7.12783	7.27895	6.55148	7.13006	7.12657	7.38381	noncoding	ENST00000414425	RP11-62C3.5	Ensembl	1803	chr9	+	94933973	94935776		GGTACTCATCAACCTGGACAAATTGGAGATCCCCCAGCCCAATTTGGAGGTGCCTGGCAC	intergenic
ASHG19A3A050762	48.5525	33.5841	5.5523	5.01918	52.087	49.1632	44.4074	42.9759	24.0006	33.7756	5.38491	5.89187	5.38012	5.48256	5.03269	4.54228	noncoding	ENST00000450546	AL592494.1	Ensembl	426	chr1	-	121315743	121322322		GCAAAAACATGACTTTGCCAGCTTCTCTTACAATTTGTGAATCATACTTTTGAATGCCAA	intergenic
ASHG19A3A042588	63.3987	41.0992	5.93517	5.34633	56.383	68.7206	65.0923	28.2652	42.6665	52.366	5.51321	6.36889	5.9234	4.93235	5.75941	5.34725	noncoding	AF086437		misc_RNA	432	chr10	-	31477801	31478223		ATCTTTGCCAAACAATGTGCAGTGAAATGAGAGACCACCTTCCTTATGGCATGTTTCATA	intergenic
ASHG19A3A054167	227.248	342.448	7.8374	8.33122	285.885	158.39	237.469	317.593	416.837	292.914	8.02364	7.57527	7.9133	8.10794	8.72842	8.15731	noncoding	NR_028105	DCAF8	RefSeq_NR	1728	chr1	-	160209012	160232318	NR_028106,	TTGAGCATGTGGACTGTTGGAAGCCTCATAGGTAGGGTGCATGCAGCTTATTAAATGTGT	exon sense-overlapping	NM_015726	DCAF8	DDB1- and CUL4-associated factor 8	-	160185504	160232350
ASHG19A3L0002425	55.6987	47.0654	5.75106	5.55908	54.964	53.776	58.3561	39.8792	37.5343	63.7829	5.47194	6.01554	5.7657	5.38054	5.59921	5.69748	noncoding	chr9:110999314-111011179-	lincRNA-KLF4-5	lincRNA	11866	chr9	-	110999314	111011179		GATGGGGGCAGAGATTCCTTTTACAGAACTCCACAGTAACTTCTCCATATGTCTCAATGG	intergenic
ASHG19A3A043894	452.807	731.367	8.87165	9.33945	547.396	472.283	338.743	754.994	983.921	455.185	8.98799	9.1734	8.45355	9.27006	9.90205	8.84625	noncoding	ENST00000399501	RP11-292F22.3	Ensembl	1273	chr10	+	47594378	47595651		TATGTAACACTGGACACTTTGAGGTGGAGATCAATGTCAAGTGGCTCAGTGAGAACCCTT	intergenic
ASHG19A3H0000155	240.543	205.791	7.95943	7.64253	223.67	246.277	251.681	224.926	164.668	227.778	7.64732	8.22797	8.003	7.6374	7.51033	7.77988	noncoding	nc-HOXC8-150-	nc-HOXC8-150	HOX cluster	723	chr12	+	54402165	54402888		TGATGCCTGAAGTATTTGGGAGTATGGTGTGCTTGTTCCTCCTCAAAGTCTCCAGACTTA	intergenic
ASHG19A3A010361	255.096	201.998	8.02769	7.58208	287.372	192.597	285.319	229.961	215.466	160.568	8.03123	7.85915	8.19271	7.66607	7.84848	7.23171	noncoding	AF086216		misc_RNA	521	chr18	-	61171834	61172318		AACACAAATTCTGATATCGGCTATTGTGAGAATCCCTGTGCAAGTCAGCTAGAAGCCCCT	natural antisense	NM_002639	SERPINB5	serpin B5	+	61144143	61172318
ASHG19A3A049940	1787.9	2044.17	10.8686	10.8932	1464.7	1649.32	2249.68	2385.83	2057.42	1689.26	10.4614	10.9434	11.2011	10.8871	10.9745	10.818	noncoding	ENST00000418454	HMGA1L6	Ensembl	1082	chr13	+	23708312	23709394		TTCACTATTCCCTCTGGCTTCCCAATAGTGGGGACTGGGAGGGTTCCCCTGGCCTGAAAA	intergenic
ASHG19A3A000147	3413.74	4277.8	11.8169	11.9613	3012.48	3673.41	3555.35	4908.11	3353.87	4571.42	11.5316	12.0531	11.8658	11.8872	11.6775	12.3191	noncoding	ENST00000421181	AC080094.1	Ensembl	201	chr2	+	17151300	17155764		TAACCCTGATACTCCCATGTCTCAAAAGTTCTCATTCTTCTCCTTCCTGCTGCCACATGA	intergenic
ASHG19A3A040307	33.4757	44.6087	4.99878	5.47968	43.8547	27.5245	29.0478	43.9763	33.199	56.6508	5.09212	5.11919	4.78503	5.51272	5.44065	5.48566	noncoding	ENST00000508034	AL513314.1	Ensembl	1627	chr1	+	222646951	222650378	ENST00000512765,ENST00000512171,	AAGCATGAACTGGGCCTGGTGAGGTCGACTTGAGAAAGTTCAGGGCCTGGAGAGAAGGCT	intergenic
ASHG19A3A030158	154.495	100.639	7.24173	6.63064	198.11	98.7821	166.592	115.844	75.313	110.758	7.46517	6.88784	7.37218	6.75356	6.49658	6.64179	noncoding	ENST00000436798	XXyac-YX155B6.2	Ensembl	1537	chr1	+	147552867	147566056	NR_024442,NM_014644,ENST00000449715,ENST00000444082,ENST00000420737,	AGATAGTGTCTCTTGTGAGATCAGCGTGCAGCTTCCCTGGCCTTGAAGCCCAAGGCACAG	intergenic
ASHG19A3A038765	561.646	363.02	9.16962	8.40203	447.094	466.104	771.74	462.65	270.468	355.942	8.68606	9.15527	9.66752	8.60276	8.14545	8.4579	noncoding	ENST00000415119	RP11-141J10.2	Ensembl	337	chr9	+	73340955	73345772		CATTCCTGCTGCACCTGCCAGACCCTGCTGACAAAATTTCTGTTTCTCCATTGACCAAAT	intronic antisense	NM_206946	TRPM3	transient receptor potential cation channel	-	73149965	73483974
ASHG19A3A038765	561.646	363.02	9.16962	8.40203	447.094	466.104	771.74	462.65	270.468	355.942	8.68606	9.15527	9.66752	8.60276	8.14545	8.4579	noncoding	ENST00000415119	RP11-141J10.2	Ensembl	337	chr9	+	73340955	73345772		CATTCCTGCTGCACCTGCCAGACCCTGCTGACAAAATTTCTGTTTCTCCATTGACCAAAT	intronic antisense	NM_001007471	TRPM3	transient receptor potential cation channel	-	73149965	73736514
ASHG19A3A038765	561.646	363.02	9.16962	8.40203	447.094	466.104	771.74	462.65	270.468	355.942	8.68606	9.15527	9.66752	8.60276	8.14545	8.4579	noncoding	ENST00000415119	RP11-141J10.2	Ensembl	337	chr9	+	73340955	73345772		CATTCCTGCTGCACCTGCCAGACCCTGCTGACAAAATTTCTGTTTCTCCATTGACCAAAT	intronic antisense	NM_206947	TRPM3	transient receptor potential cation channel	-	73149965	73483974
ASHG19A3A038765	561.646	363.02	9.16962	8.40203	447.094	466.104	771.74	462.65	270.468	355.942	8.68606	9.15527	9.66752	8.60276	8.14545	8.4579	noncoding	ENST00000415119	RP11-141J10.2	Ensembl	337	chr9	+	73340955	73345772		CATTCCTGCTGCACCTGCCAGACCCTGCTGACAAAATTTCTGTTTCTCCATTGACCAAAT	intronic antisense	NM_020952	TRPM3	transient receptor potential cation channel	-	73149965	73483974
ASHG19A3A038765	561.646	363.02	9.16962	8.40203	447.094	466.104	771.74	462.65	270.468	355.942	8.68606	9.15527	9.66752	8.60276	8.14545	8.4579	noncoding	ENST00000415119	RP11-141J10.2	Ensembl	337	chr9	+	73340955	73345772		CATTCCTGCTGCACCTGCCAGACCCTGCTGACAAAATTTCTGTTTCTCCATTGACCAAAT	intronic antisense	NM_206945	TRPM3	transient receptor potential cation channel	-	73149965	73483974
ASHG19A3A038765	561.646	363.02	9.16962	8.40203	447.094	466.104	771.74	462.65	270.468	355.942	8.68606	9.15527	9.66752	8.60276	8.14545	8.4579	noncoding	ENST00000415119	RP11-141J10.2	Ensembl	337	chr9	+	73340955	73345772		CATTCCTGCTGCACCTGCCAGACCCTGCTGACAAAATTTCTGTTTCTCCATTGACCAAAT	intronic antisense	NM_024971	TRPM3	transient receptor potential cation channel	-	73149965	73483974
ASHG19A3A038765	561.646	363.02	9.16962	8.40203	447.094	466.104	771.74	462.65	270.468	355.942	8.68606	9.15527	9.66752	8.60276	8.14545	8.4579	noncoding	ENST00000415119	RP11-141J10.2	Ensembl	337	chr9	+	73340955	73345772		CATTCCTGCTGCACCTGCCAGACCCTGCTGACAAAATTTCTGTTTCTCCATTGACCAAAT	intronic antisense	NM_206944	TRPM3	transient receptor potential cation channel	-	73149965	73483974
ASHG19A3A053991	65.6723	43.7588	5.90942	5.4199	73.7633	33.1857	90.0681	50.7849	26.9362	53.5553	5.9544	5.36628	6.40759	5.70178	5.17371	5.38422	noncoding	AF220234		misc_RNA	968	chr16	-	81497496	81498464		AATGAAGGAGAACTCTCCAAGGCCTGCCTTGTTGTCCAACCAACACCTACTTCATTTTTC	intronic antisense	NM_198390	CMIP	C-Maf-inducing protein isoform C-mip	+	81478774	81745367
ASHG19A3A029813	26512.5	23548.8	14.7388	14.4337	25973.7	21710.1	31853.6	29312.8	24081.2	17252.3	14.7405	14.557	14.9189	14.4744	14.5579	14.2688	noncoding	ENST00000339867	RP3-391O22.3	Ensembl	399	chr6	-	34544034	34544433		TTCATAGCATTTGCTTATTCCGTGAAGTCTAGGGACAGGAAGATGGTTGGTGACCTGACT	intergenic
ASHG19A3A020006	101.611	86.2251	6.62373	6.28233	91.699	75.0001	138.133	97.909	33.2648	127.502	6.29457	6.49808	7.07853	6.53062	5.44381	6.87255	noncoding	uc002zkt.2	BC040855	UCSC_knowngene	724	chr22	+	16162065	16172264	uc001vvo.1,ENST00000440946,	TTCTCAAATGTATGAAGATGGGTGCTCAAAGATCTCTCTCTAAACATGGAACAGGGCCTG	intergenic
ASHG19A3A043937	59.0912	47.5439	5.75469	5.57552	60.8147	32.2336	84.2252	43.3369	37.5868	61.7079	5.63437	5.32483	6.30488	5.49361	5.60088	5.63208	noncoding	ENST00000449598	RP11-481A12.2	Ensembl	349	chr10	+	51535125	51535474		ATGAATGGTAATGTGGATGAGAATATGATGGACTCCCAGAAAAGGAGACCCAGCTGCTCA	intergenic
ASHG19A3A035851	363.985	410.256	8.54839	8.57065	464.355	352.121	275.48	353.232	530.835	346.7	8.74841	8.75605	8.1407	8.24474	9.05397	8.41323	noncoding	BC047111		NRED	1825	chr8	-	71022010	71023821		TAGAAGCAAAAGCCAAATCAGTTCCCTTCATTATCAGTATTTCTCATGCTGTACACAATA	intergenic
ASHG19A3A043955	89.194	66.2595	6.46074	6.02147	89.4861	75.3012	102.795	58.7383	78.824	61.2161	6.258	6.50453	6.6197	5.88877	6.55676	5.61888	noncoding	ENST00000432986	RP11-564C4.5	Ensembl	1668	chr10	+	52436717	52445819	NM_017561,NM_001170741,NM_001099338,NM_001045477,NM_001009610,	TCATTCATCCCCAATTCCTGGAAGAATTGCTTTCCCCAGATCCACAGATGGATTTCTTGG	intergenic
ASHG19A3A053802	62.3707	50.2209	5.9247	5.58067	71.0511	56.1058	59.9551	49.5234	61.27	39.8694	5.89229	6.07765	5.80416	5.66813	6.22638	4.8475	noncoding	G43512		misc_RNA	127	chr16	-	58552850	58552977		AACAACTGATGTAAGATCATCTTCTGACCATAGCGAACCTGTAAGGCTTGCTGTTCCCTC	natural antisense	NM_024860	SETD6	N-lysine methyltransferase SETD6 isoform b	+	58549382	58554431
ASHG19A3A053802	62.3707	50.2209	5.9247	5.58067	71.0511	56.1058	59.9551	49.5234	61.27	39.8694	5.89229	6.07765	5.80416	5.66813	6.22638	4.8475	noncoding	G43512		misc_RNA	127	chr16	-	58552850	58552977		AACAACTGATGTAAGATCATCTTCTGACCATAGCGAACCTGTAAGGCTTGCTGTTCCCTC	natural antisense	NM_001160305	SETD6	N-lysine methyltransferase SETD6 isoform a	+	58549382	58554431
ASHG19A3A010455	81.915	52.3863	6.30675	5.66361	66.3219	75.6838	103.739	62.6758	49.6492	44.834	5.77704	6.51109	6.63213	5.96999	5.95744	5.06341	noncoding	uc002knb.2	BC040631	UCSC_knowngene	2044	chr18	+	6256745	6260932		GCTCCTTCTTGGAAAGCTGACATGAACCATCTGCCTTTTTGATTATATTAAAACCTATTT	intronic antisense	NM_173464	L3MBTL4	lethal(3)malignant brain tumor-like protein 4	-	5954704	6414910
ASHG19A3L0002796	182.722	141.703	7.5198	7.11054	144.23	210.561	193.375	144.322	152.102	128.686	6.98486	7.98458	7.58996	7.04134	7.40468	6.8856	noncoding	BP232819	lincRNA-EPHB1-1	lincRNA	582	chr3	+	134400866	134670682	NM_004441,	CTCGCTTTTCAGGAATTATGGAGCCTGTATGTCTCTTCTTTTCTGTCCGTGTCTTCTTCA	exon sense-overlapping	NM_004441	EPHB1	ephrin type-B receptor 1 precursor	+	134514098	134979307
CUST_350_PI426073487	230.091	202.602	7.87816	7.61681	195.805	219.835	274.633	232.171	166.331	209.302	7.44447	8.05393	8.13609	7.68109	7.5233	7.64603	noncoding	uc.352+	uc.352	UCR	200	chr13	+	72694164	72694364		ACATTTTAAAGGCCAAGTCTAAAATAGATTTGCACCCACGCCCCCAGTGTGAATTTTTCA	intergenic
ASHG19A3A029580	79.4331	102.042	6.20111	6.45429	85.5605	41.9676	110.771	127.916	127.103	51.1078	6.19027	5.68483	6.72824	6.88596	7.17575	5.30117	noncoding	uc003nkf.2	CR606685	UCSC_knowngene	683	chr6	-	28046572	28048908		CCCAGTGGAACTCAGATATTCAAAATGGTATTAATTAAAACCACTGGCTGTCATTGGTCC	natural antisense	NM_003447	ZNF165	zinc finger protein 165	+	28048481	28057340
ASHG19A3A012829	23742	15352.6	14.5795	13.8307	25314.3	19590.2	26321.5	18209.4	13339.9	14508.6	14.6991	14.4148	14.6245	13.7688	13.7067	14.0166	noncoding	ENST00000503632	AC011551.1	Ensembl	1002	chr19	+	47061897	47062899		GGACCTGACCTGCCATCTGGGAAAACCCTGCCAAATATGATGATGTCAAGAAAATGATGA	intronic antisense	NM_001205281	LOC100506012	serine/threonine-protein phosphatase 5-like	-	46984044	47104457
ASHG19A3A010489	2876.9	3065.8	11.5529	11.382	2641.51	3502.7	2486.49	4712.55	2508.4	1976.44	11.3287	11.9784	11.3516	11.8319	11.2604	11.0537	noncoding	CR593590		NRED	2329	chr18	+	11883319	11885648		GTAGAAGGAGAGAAATTTGTGTGTGGCTTTTGTAAATTTTGACCGATTGCAGCAATTAAA	natural antisense	NM_023075	MPPE1	metallophosphoesterase 1	-	11883471	11908641
ASHG19A3A040396	1028.5	985.893	10.0856	9.81701	928.85	1004.36	1152.3	1168.58	647.404	1141.7	9.77396	10.2404	10.2425	9.88453	9.3377	10.2288	noncoding	ENST00000451431	RP1-23K20.2	Ensembl	401	chrX	-	130115563	130173820		AAGCCCTCTCTCTCTAAAGACTTGAATGCCTACTCCCTTCACTGAGTGGTTTCTTCTGTT	intergenic
ASHG19A3A037370	38.4945	46.034	5.16466	5.29822	44.7342	45.8741	24.8752	78.1042	19.4626	40.5352	5.12399	5.80649	4.56351	6.24557	4.76933	4.87976	noncoding	ENST00000429555	RP11-347J14.4	Ensembl	415	chr9	-	39368375	39368790	ENST00000444803,ENST00000432262,ENST00000429787,ENST00000416647,	GGGAAAACCTCCAGAAAGTTTTTTCTGTGGGAGTTCTTTGTAAAATAATAACAATGCAAC	intergenic
ASHG19A3A038861	34.685	36.4928	5.04233	4.95952	45.969	31.695	26.3908	51.6658	10.4361	47.3765	5.17549	5.30138	4.65013	5.72279	3.99685	5.15892	noncoding	ENST00000423835	STK33P1	Ensembl	1218	chr9	+	88107493	88109009		GAACATTCGAATGCTACCTGAGGCTGCAGAGAAGGAAACAGAAACCAGTGGTCAAATAAA	intergenic
ASHG19A3A030145	48.3231	61.1877	5.34894	5.92298	66.1992	16.3416	62.4285	70.1256	48.7773	64.6603	5.77251	4.41308	5.86123	6.11042	5.93357	5.72494	noncoding	DQ656037		misc_RNA	391	chr6	-	74171806	74176311		CTTCCCTCATTAAATGTCCCTTTCCGATGCCACCAAAGGAAGGATTACATGACATCTGAC	natural antisense	NM_012123	MTO1	"protein MTO1 homolog, mitochondrial isoform a"	+	74171453	74211179
ASHG19A3A030145	48.3231	61.1877	5.34894	5.92298	66.1992	16.3416	62.4285	70.1256	48.7773	64.6603	5.77251	4.41308	5.86123	6.11042	5.93357	5.72494	noncoding	DQ656037		misc_RNA	391	chr6	-	74171806	74176311		CTTCCCTCATTAAATGTCCCTTTCCGATGCCACCAAAGGAAGGATTACATGACATCTGAC	natural antisense	NM_133645	MTO1	"protein MTO1 homolog, mitochondrial isoform b"	+	74171453	74211179
ASHG19A3A030145	48.3231	61.1877	5.34894	5.92298	66.1992	16.3416	62.4285	70.1256	48.7773	64.6603	5.77251	4.41308	5.86123	6.11042	5.93357	5.72494	noncoding	DQ656037		misc_RNA	391	chr6	-	74171806	74176311		CTTCCCTCATTAAATGTCCCTTTCCGATGCCACCAAAGGAAGGATTACATGACATCTGAC	natural antisense	NM_001123226	MTO1	"protein MTO1 homolog, mitochondrial isoform c"	+	74171453	74211179
ASHG19A3A038491	156.061	53.4426	6.68568	5.67769	332.753	27.2988	108.131	72.074	36.9925	51.2612	8.25375	5.10702	6.69628	6.14394	5.58193	5.30719	noncoding	ENST00000432077	RP11-384P7.3	Ensembl	417	chr9	+	33695708	33696125		ATACTATAGCATCTTTTCTCCTGACCCTGAAGTCTGCTAGCACCAACCAGACATGTGTGT	intergenic
ASHG19A3A040304	124.934	149.725	6.92647	7.12505	170.161	105.094	99.5468	191.757	153.884	103.535	7.22957	6.98152	6.56832	7.42518	7.41784	6.53213	noncoding	ENST00000424316	RP11-517D11.3	Ensembl	1510	chrX	-	115238173	115239683	NM_001142931,	CCCAGTGGGAAATATAGCAGCAATTTGAGCAACTTTAATTATGAGAGGAGCCTTCAGGGG	intergenic
ASHG19A3A049124	43540.3	62548.8	15.4244	15.8577	43430.1	34265.3	52925.6	81141.2	58912.1	47593.2	15.4841	15.2109	15.5781	15.9467	15.8612	15.7652	noncoding	ENST00000485633	RP11-614L17.1	Ensembl	492	chr12	+	121354547	121355039	ENST00000374520,	TATAATGTTGATGGCCACCACCCTCAAGACATCATAGATGACATCAACAGTGGTGCTGTG	intergenic
ASHG19A3A037941	695.032	774.499	9.52839	9.49693	759.509	645.306	680.28	885.513	776.379	661.606	9.4794	9.621	9.48475	9.49475	9.58133	9.41472	noncoding	ENST00000398764	RP11-18B16.1	Ensembl	423	chr9	-	116521276	116521699		AAGTGTATTCTTCACTGATTTGCCAATTAGTCAGGTCCCCAGTGTGAACGTTTCCTGGAG	intergenic
ASHG19A3A018334	40.5657	50.635	5.27943	5.54267	52.61	30.808	38.279	68.8036	22.0517	61.0498	5.4018	5.26468	5.17181	6.08636	4.92719	5.61444	noncoding	AK021609		NRED	1935	chr20	+	42097797	42100649		ATTTATGAGTACTTCCCTCACTTGATGTTGGCCAATGGAATTTAGCAGGCATGATCTATT	intergenic
ASHG19A3L0000017	276.595	277.227	8.14217	8.02665	350.279	258.801	220.706	320.042	176.163	335.475	8.33136	8.30063	7.79453	8.11632	7.60284	8.36078	noncoding	CR738423	lincRNA-CTTNBP2NL-1	lincRNA	700	chr1	+	112548412	112550748		ACCCAGGCCTTCAACTCCTAGCTACGGCCCCTTCCTGGAAAAATATCTGTTAGATTAAAA	intergenic
ASHG19A3A045517	101.243	277.017	6.65119	7.97867	99.6846	88.8672	115.178	326.978	325.085	178.989	6.42392	6.73938	6.79027	8.14278	8.39199	7.40123	noncoding	AF074986		misc_RNA	627	chr11	-	76493622	76494248		TCTGGTTAGAGTTCTAAGAAGGGAAACTGGCGTGTGAGTAGGCAGCAGTTTCAGTCTATT	bidirectional	NM_015516	TSKU	tsukushin precursor	+	76494284	76509198
ASHG19A3L0003537	77.534	78.7615	6.21731	6.27448	104.161	58.0834	70.3574	67.8983	53.538	114.848	6.48924	6.12534	6.03736	6.07095	6.05273	6.69977	noncoding	CR615581	lincRNA-ANGPT4	lincRNA	1325	chr20	+	825766	838103		AGAGTGAAAATGCTAAGGAGAAAAATGAAGCAGGGAAGGATGGGGAACTAGAGATTTTTT	exon sense-overlapping	NM_031424	FAM110A	hypothetical protein LOC83541	+	825284	826922
ASHG19A3L0003537	77.534	78.7615	6.21731	6.27448	104.161	58.0834	70.3574	67.8983	53.538	114.848	6.48924	6.12534	6.03736	6.07095	6.05273	6.69977	noncoding	CR615581	lincRNA-ANGPT4	lincRNA	1325	chr20	+	825766	838103		AGAGTGAAAATGCTAAGGAGAAAAATGAAGCAGGGAAGGATGGGGAACTAGAGATTTTTT	exon sense-overlapping	NM_001042353	FAM110A	hypothetical protein LOC83541	+	814355	826922
ASHG19A3L0003537	77.534	78.7615	6.21731	6.27448	104.161	58.0834	70.3574	67.8983	53.538	114.848	6.48924	6.12534	6.03736	6.07095	6.05273	6.69977	noncoding	CR615581	lincRNA-ANGPT4	lincRNA	1325	chr20	+	825766	838103		AGAGTGAAAATGCTAAGGAGAAAAATGAAGCAGGGAAGGATGGGGAACTAGAGATTTTTT	exon sense-overlapping	NM_207121	FAM110A	hypothetical protein LOC83541	+	816710	826922
ASHG19A3A050799	4822.07	3951.61	12.2891	11.7636	4851.52	3705.49	5909.21	5037	4552.06	2265.77	12.2512	12.0684	12.5476	11.9276	12.1193	11.2439	noncoding	AK022936		misc_RNA	2867	chr14	-	54890278	54893145		CCCTTAAGTAGCCCTACCTTACTCCTTAGAGCTTATTTTGCTTTTGTATTTAATAAAAGC	intergenic
ASHG19A3A055253	294.017	389.59	8.09592	8.51158	439.036	304.514	138.501	451.781	274.436	442.552	8.65999	8.54383	7.08393	8.57075	8.16497	8.79904	noncoding	uc004dio.1	AK094108	UCSC_knowngene	1897	chrX	+	47566589	47596027		AATGATCTCTCCAACTATTCTCTGAACTTGCCACATCAATAACATCCTTCCCCAGCACAT	intergenic
ASHG19A3A032768	57.1637	65.736	5.64757	5.99514	86.0109	60.8651	24.6152	54.9649	39.682	102.561	6.19966	6.19445	4.5486	5.80106	5.66737	6.51699	noncoding	ENST00000433266	RP11-111G20.1	Ensembl	537	chr7	-	45431072	45431738		CTTTGTCAACCCTCCAGTAGCCGCCTTTATGCCCGTACGGGTTTCCTATTTCAGCGGTAG	intergenic
ASHG19A3A032842	38.9106	45.6541	5.12848	5.51698	65.2236	25.4762	26.0321	39.5237	38.0632	59.3755	5.74507	5.00961	4.63078	5.3692	5.61721	5.56453	noncoding	ENST00000417282	RP11-700P18.2	Ensembl	849	chr7	-	56372370	56373219		CCACACACAAGTCAGATCGTCAGCATGAGAAAAAGAAAGAAAAGGAGTGTGAAGAATTTG	intergenic
ASHG19A3A051165	38.1781	44.0422	5.04702	5.46613	67.0597	17.8536	29.6211	43.2307	38.0412	50.8548	5.79455	4.53302	4.81349	5.49049	5.61551	5.29239	noncoding	CR606271		misc_RNA	1189	chr1	-	145590668	145591854		TATTAGGGGTGCTACAGTAGAAGAGTAAACACTATGTACAGAGAGGCCAGAAAGGGAAAA	intergenic
ASHG19A3A038523	1607.21	1533.34	10.7022	10.4881	1834.14	1860.94	1126.56	1671.5	1445.57	1482.96	10.7953	11.1013	10.21	10.3863	10.4458	10.6323	noncoding	ENST00000423138	RP11-156G14.1	Ensembl	2257	chr9	+	35433702	35482206		AATTCATGACCTTCTTTTGCTTTTGCCTCTGTGGATGAAAACCCTATCCCCCATGCTCTG	intergenic
ASHG19A3A022766	622.873	655.611	9.36449	9.24921	644.767	639.844	584.007	749.311	479.358	738.162	9.23297	9.60729	9.25321	9.26014	8.91496	9.57251	noncoding	ENST00000481312	CTD-2230D16.1	Ensembl	1970	chr3	+	64670803	64997143	uc003dml.2,	GATTTGTATATTTTCGCTTTCTCCTCAAGTAACACCTGGACCTGCTCCTTTCCCTTCAAA	intronic antisense	NM_182920	ADAMTS9	A disintegrin and metalloproteinase with	-	64501330	64673365
ASHG19A3A024045	100.709	59.1875	6.61154	5.85077	90.0819	75.8036	136.24	59.1793	33.2004	85.1826	6.2667	6.51378	7.05415	5.89872	5.44082	6.21277	noncoding	ENST00000506878	RP11-415C15.1	Ensembl	482	chr4	-	27135617	27141673		CGAAGGCTGCTGCACAAAGAAGAGTAAACCAGATTCTGCCCCAAAAGACTAGCTAAAGAG	intergenic
ASHG19A3A053272	104.127	71.1626	6.61864	6.13748	68.4742	96.4292	147.476	82.7826	57.9883	72.7168	5.82891	6.85066	7.17634	6.31982	6.15287	5.93976	noncoding	ENST00000423422	RP11-336K24.4	Ensembl	420	chr1	-	155955165	155976861		TGTCATCCATCTGCTGGCCCTTTGGACCACTCGGCCACTGGCATGCTTTCCAAGTCTGTA	intergenic
ASHG19A3A036203	225.859	745.993	7.86043	9.18017	200.455	230.893	246.228	928.984	1048.36	260.635	7.48254	8.13008	7.96867	9.56226	9.99155	7.98669	noncoding	NR_026913	LOC100133669	RefSeq_NR	709	chr8	-	144063447	144099807		GATCCTGCTACCAGGTTATGATAGATTTTATGGTATGTCTCAAGATATTGAGATAAAGGT	bidirectional	NM_001127213	LY6E	lymphocyte antigen 6E precursor	+	144099901	144103827
ASHG19A3A036203	225.859	745.993	7.86043	9.18017	200.455	230.893	246.228	928.984	1048.36	260.635	7.48254	8.13008	7.96867	9.56226	9.99155	7.98669	noncoding	NR_026913	LOC100133669	RefSeq_NR	709	chr8	-	144063447	144099807		GATCCTGCTACCAGGTTATGATAGATTTTATGGTATGTCTCAAGATATTGAGATAAAGGT	bidirectional	NM_002346	LY6E	lymphocyte antigen 6E precursor	+	144099901	144103827
ASHG19A3A024647	7069.23	9523.62	12.851	13.1048	8013.07	5550.17	7644.44	10384.5	11672.2	6514.12	13.0047	12.6258	12.9223	12.9605	13.5082	12.8457	noncoding	ENST00000441170	AC092661.2	Ensembl	1663	chr4	-	118495666	118497329		AGACATGGTGAATGCATCGACTGGAAGCTCCTTTTTCTCCACCTCTCTCAATACATTCCT	intergenic
ASHG19A3A014896	55884.2	47309.5	15.7403	15.4063	41360.3	46811.9	79480.4	68119.7	42901.1	30907.6	15.4156	15.664	16.1411	15.7128	15.3749	15.1311	noncoding	ENST00000415349	AC125238.4	Ensembl	1299	chr2	-	204629017	204630316	ENST00000402024,	CCAACAGTGGATGGCAAAGTGGTGTCTGAGACCAATGACACCAAAGTTCTGAGACATTAA	intergenic
ASHG19A3A023590	248.549	197.125	8.00726	7.56602	239.659	241.262	264.728	243.582	156.404	191.389	7.75234	8.19271	8.07674	7.74857	7.44194	7.50756	noncoding	BC065823		misc_RNA	1733	chr3	+	180333676	180335394		GCTCCTCCGTTTCTTTACTTAGTTGAAATGAATAAGCCTGCTTCTCTGATAACTTTTCTT	natural antisense	NM_181426	CCDC39	coiled-coil domain-containing protein 39	-	180331795	180397283
ASHG19A3A015546	33.0313	34.7286	4.9682	5.08733	32.293	28.1415	38.6594	38.073	32.7719	33.3408	4.5698	5.15001	5.1848	5.32048	5.42192	4.51959	noncoding	ENST00000435255	AC018693.5	Ensembl	530	chr2	+	38996406	38997266		TTCCTGCCTTGACAGGGGTGAAGATTTGTGCTGAGAAGCTGTTTGATGAGATTCAGCATA	intergenic
ASHG19A3A016325	76.6683	63.9358	6.14361	5.88201	58.0936	55.6325	116.279	81.2546	26.7424	83.8104	5.5601	6.06613	6.8046	6.29422	5.1657	6.18611	noncoding	uc010fmf.1	AK311291	UCSC_knowngene	1086	chr2	+	129622178	129626301		GCTGATCTACCTCACACTCCAATTCAATTCAGTCCTTTCAGTTGCTTAAGGAAATCAGCA	intergenic
ASHG19A3A018897	3509.58	3733.42	11.8134	11.6306	3296.54	4749.2	2483	5842.79	3346.33	2011.13	11.6715	12.4203	11.3486	12.1458	11.6725	11.0734	noncoding	NR_002909	SNHG3	RefSeq_NR	939	chr1	+	28832495	28836145	AJ006834,	GCCAGAAGGCACACTGTGTTGGTGGTTATATTAAAAGTCCTTGAGTATTTTGCTTTTCAT	exon sense-overlapping	NM_001048199	RCC1	regulator of chromosome condensation isoform c	+	28832454	28865708
ASHG19A3A025478	47.862	29.2603	5.51903	4.86295	54.1824	35.2259	54.1777	27.3454	27.1011	33.3345	5.44967	5.44723	5.6602	4.88811	5.18159	4.51917	noncoding	ENST00000512678	RP11-328N19.1	Ensembl	2622	chr4	+	44019078	44024080		TTATGAACTTAGTTCCCCAGTCACCAGGGCCACAGATGTTTGAAATACTTTTCTGTCTTT	intergenic
ASHG19A3A017298	197.874	177.506	7.65408	7.3805	221.87	166.165	205.587	245.917	144.628	141.972	7.63556	7.64048	7.68619	7.76384	7.33916	7.03849	noncoding	AF086501		misc_RNA	475	chr20	-	3904036	3904502		ACAGCAAATCCTCACACTGCCTGGACATGTGCCACTTTTTTGTTGTTTTTAATATATTTT	natural antisense	NM_153638	PANK2	"pantothenate kinase 2, mitochondrial isoform 1"	+	3869741	3904502
ASHG19A3A017298	197.874	177.506	7.65408	7.3805	221.87	166.165	205.587	245.917	144.628	141.972	7.63556	7.64048	7.68619	7.76384	7.33916	7.03849	noncoding	AF086501		misc_RNA	475	chr20	-	3904036	3904502		ACAGCAAATCCTCACACTGCCTGGACATGTGCCACTTTTTTGTTGTTTTTAATATATTTT	natural antisense	NM_024960	PANK2	"pantothenate kinase 2, mitochondrial isoform 2"	+	3869485	3904502
ASHG19A3A017298	197.874	177.506	7.65408	7.3805	221.87	166.165	205.587	245.917	144.628	141.972	7.63556	7.64048	7.68619	7.76384	7.33916	7.03849	noncoding	AF086501		misc_RNA	475	chr20	-	3904036	3904502		ACAGCAAATCCTCACACTGCCTGGACATGTGCCACTTTTTTGTTGTTTTTAATATATTTT	natural antisense	NM_153640	PANK2	"pantothenate kinase 2, mitochondrial isoform 2"	+	3870462	3904502
ASHG19A3A035242	1286.66	1798.23	10.4136	10.6138	1499.14	1178.62	1182.21	2655.67	1010.3	1728.71	10.4866	10.4819	10.2723	11.05	9.94045	10.851	noncoding	ENST00000421443	RP11-307I2.1	Ensembl	426	chr7	+	143493387	143493813	ENST00000411508,	AGATTCTTGAACGGAAAGCCAAATCTTAGCAAGTAGGAAGGGAAAGGGGCAAATACAAGG	intergenic
ASHG19A3A048822	367.093	264.317	8.52013	7.92827	334.796	243.879	522.603	332.097	144.76	316.095	8.26241	8.21154	9.08642	8.16578	7.34069	8.27835	noncoding	ENST00000432195	RP4-575N6.4	Ensembl	403	chr1	-	101701238	101702084		CCGGCAGATGTGAACTCAAAAACTTCCTCCGCTGTGCAGTTTCAATTGGCAGACACACCC	bidirectional	NM_001400	S1PR1	sphingosine 1-phosphate receptor 1	+	101702304	101707076
ASHG19A3A038678	1151.98	1006.81	10.159	9.83868	1057.99	679.268	1718.67	1079.83	1232.05	708.564	9.97568	9.68951	10.8118	9.77674	10.2243	9.51503	noncoding	ENST00000450704	RP11-211N8.2	Ensembl	1549	chr9	+	46843637	46846025	uc004aeg.3,uc004acc.3,uc004aby.2,NR_015363,ENST00000430302,ENST00000377613,	AATCTGGACCCGAATCCACCCATTGCCCATTTTCCGCTGCCGCTGGAGAGAATCTCTGAG	intergenic
ASHG19A3A037569	57.366	39.2447	5.60997	5.26793	45.4288	27.3714	99.2976	28.2507	45.3747	44.1087	5.15343	5.11133	6.56516	4.93188	5.83809	5.03383	noncoding	BX648551		NRED	5763	chr9	-	74969376	74974994		CGAGTTCATGAGCCATTTATCAAACTTTTTTCTCAACCATTTGTGCTGGGCATCCAATTT	exon sense-overlapping	NM_001102420	ZFAND5	AN1-type zinc finger protein 5	-	74966340	74980163
ASHG19A3A037569	57.366	39.2447	5.60997	5.26793	45.4288	27.3714	99.2976	28.2507	45.3747	44.1087	5.15343	5.11133	6.56516	4.93188	5.83809	5.03383	noncoding	BX648551		NRED	5763	chr9	-	74969376	74974994		CGAGTTCATGAGCCATTTATCAAACTTTTTTCTCAACCATTTGTGCTGGGCATCCAATTT	exon sense-overlapping	NM_001102421	ZFAND5	AN1-type zinc finger protein 5	-	74966340	74980163
ASHG19A3A037569	57.366	39.2447	5.60997	5.26793	45.4288	27.3714	99.2976	28.2507	45.3747	44.1087	5.15343	5.11133	6.56516	4.93188	5.83809	5.03383	noncoding	BX648551		NRED	5763	chr9	-	74969376	74974994		CGAGTTCATGAGCCATTTATCAAACTTTTTTCTCAACCATTTGTGCTGGGCATCCAATTT	exon sense-overlapping	NM_006007	ZFAND5	AN1-type zinc finger protein 5	-	74966340	74980163
ASHG19A3A007575	157.545	116.694	7.31616	6.84675	146.736	145.264	180.635	131.442	93.0606	125.58	7.01121	7.44933	7.48794	6.9204	6.76919	6.85066	noncoding	NR_027755	LOC283867	RefSeq_NR	1776	chr16	-	65318401	65610203		TTCCCCTTCGTCTTCCACCATGAATAACAGAATGGCAATTTTCGTGTGGTGTTAATTTCC	intergenic
ASHG19A3A021231	4149.45	5207.96	12.0954	12.132	5047.58	3974.95	3425.82	8489.65	3768.46	3365.76	12.3049	12.1662	11.815	12.6874	11.8603	11.8484	noncoding	ENST00000461635	RP11-436J20.1	Ensembl	651	chr3	-	68682856	68683507		GAGAGTTGGACAAGGATATGGAGTTTGGTCTCATTGATCACCAAAAAGCAACCAACTTAG	intergenic
ASHG19A3A019992	446.937	345.368	8.86447	8.27504	380.784	517.294	442.731	451.199	172.131	412.775	8.45267	9.3024	8.83835	8.5686	7.57163	8.6849	noncoding	ENST00000373226	RP11-435D7.3	Ensembl	539	chr1	+	36204989	36209177		GGAAGTACTTCATCAATTACGTCCTCTTCATATTCATCAATTTCTTCCCCATCATACTCA	natural antisense	NM_001190481	CLSPN	claspin isoform 2	-	36197712	36235551
ASHG19A3A019992	446.937	345.368	8.86447	8.27504	380.784	517.294	442.731	451.199	172.131	412.775	8.45267	9.3024	8.83835	8.5686	7.57163	8.6849	noncoding	ENST00000373226	RP11-435D7.3	Ensembl	539	chr1	+	36204989	36209177		GGAAGTACTTCATCAATTACGTCCTCTTCATATTCATCAATTTCTTCCCCATCATACTCA	natural antisense	NM_022111	CLSPN	claspin isoform 1	-	36197712	36235551
ASHG19A3A019415	306.24	263.364	8.31604	7.98449	264.092	314.794	339.834	295.128	228.802	266.161	7.89815	8.59347	8.4565	8.00356	7.93224	8.01768	noncoding	ENST00000421957	LA16c-68B10.4	Ensembl	1288	chr22	-	16909689	16957613	NM_139173,NM_001100874,	TGGGGGAAAAATTTTACAACTCATTAGAATACCTTTAGTGCCTCCACTTCCACCTCTTCT	intergenic
ASHG19A3A026321	3435.92	3536.14	11.7641	11.5859	2534.96	3112.35	4660.46	4956.96	1852.32	3799.12	11.265	11.8098	12.2174	11.9043	10.8207	12.0326	noncoding	ENST00000507483	RP11-440I14.3	Ensembl	792	chr4	+	175457790	175461935		AAGGTGACCATATCCCTCCTATCAAATACTGTCACTCATTTACATCTTTGCCAAATGTGG	intergenic
ASHG19A3A030476	63.4834	63.7789	5.93602	5.96087	57.7927	71.6742	60.9834	75.0261	57.5106	58.8	5.5513	6.42931	5.82746	6.19338	6.14206	5.54716	noncoding	ENST00000439075	RP11-510H23.1	Ensembl	4507	chr6	-	125230238	125284185	NR_026876,	TGTGTGCATGAAATTCTACAGGCATATGGGGTCGTGATCTGCTAATCTCCAGTTATTATA	intergenic
ASHG19A3A026153	153.865	117.426	7.23672	6.70625	112.752	137.75	211.092	165.128	46.6988	140.452	6.61244	7.37344	7.72427	7.21969	5.87718	7.02187	noncoding	AF088025		misc_RNA	655	chr4	+	152328664	152329301		AAGTTTCTCATTCCTCCTCTGAGATTTAAAGTCCATCACTTCGCGACTCAAACACGCAAG	intergenic
ASHG19A3A010614	1789.89	2631.16	10.8007	11.2046	2611.79	1730.49	1027.38	3749.94	1899.56	2243.97	11.3101	11.0097	10.0823	11.523	10.8608	11.2299	noncoding	ENST00000423619	RP11-54O7.10	Ensembl	156	chr1	-	943453	943609		AATAAAATCAGGTACAACTCCCAAAGGAGACACTGGAGAACAGCCAAGCTGGGTCTGTAA	intergenic
ASHG19A3L0001378	90.4621	64.8077	6.44508	5.99933	93.7111	60.8078	116.867	73.4966	57.4638	63.4627	6.32876	6.19294	6.81354	6.16892	6.14097	5.68809	noncoding	AJ493605	lincRNA-C3orf35	lincRNA	981	chr3	+	37427759	37459039	NM_178342,	AAGGTGATTGCATGCTGGTGTCTTTAGCTAAAAATAAAGTTAATGTCTTTGGGGCAATCA	exon sense-overlapping	NM_178342	C3orf35	AP20 region protein 1 isoform E	+	37440967	37459865
ASHG19A3L0001378	90.4621	64.8077	6.44508	5.99933	93.7111	60.8078	116.867	73.4966	57.4638	63.4627	6.32876	6.19294	6.81354	6.16892	6.14097	5.68809	noncoding	AJ493605	lincRNA-C3orf35	lincRNA	981	chr3	+	37427759	37459039	NM_178342,	AAGGTGATTGCATGCTGGTGTCTTTAGCTAAAAATAAAGTTAATGTCTTTGGGGCAATCA	exon sense-overlapping	NM_178339	C3orf35	AP20 region protein 1 isoform B	+	37440967	37476988
ASHG19A3A017176	7232.6	6679.32	12.872	12.5846	6498.06	7014.78	8184.96	8869.84	4668.8	6499.32	12.6709	12.9362	13.009	12.7514	12.1576	12.8447	noncoding	NR_026923	LOC643387	RefSeq_NR	2660	chr2	+	239140326	239142983	NM_007375,	GTGTCACAGTTTGGTTCTTTTGTTTTGTTTTTTAACACTTGTCTCCCCTCAAACACAAAA	intergenic
ASHG19A3A052899	1679.08	1704.94	10.7623	10.6077	1921.81	1948.03	1167.41	2176.06	1629.34	1309.42	10.8592	11.1706	10.2571	10.754	10.6348	10.4343	noncoding	ENST00000503512	AC090971.2	Ensembl	2073	chr15	+	52205350	52207919		CAGCACAGTGAAGTTTCTTTTGAAGACTATGTACTGGAAGCATTTAGAACTTACCAATAT	intergenic
ASHG19A3A043754	14162.5	12083.2	13.8481	13.3928	12251.2	14255.8	15980.6	16054.5	6565.13	13630	13.6388	13.9418	13.9638	13.5842	12.6618	13.9325	noncoding	HIT000049806		H-invDB	2121	chr10	+	29783527	29785652		GCAGGGAGATGCAAATTACAAAATGTTAAAACAAAACAAAGATCTCCCCCATAGCTCTTT	natural antisense	NM_021738	SVIL	supervillin isoform 2	-	29746276	29923901
ASHG19A3A043754	14162.5	12083.2	13.8481	13.3928	12251.2	14255.8	15980.6	16054.5	6565.13	13630	13.6388	13.9418	13.9638	13.5842	12.6618	13.9325	noncoding	HIT000049806		H-invDB	2121	chr10	+	29783527	29785652		GCAGGGAGATGCAAATTACAAAATGTTAAAACAAAACAAAGATCTCCCCCATAGCTCTTT	natural antisense	NM_003174	SVIL	supervillin isoform 1	-	29746276	30024730
ASHG19A3H0000030	943.807	830.851	9.70787	9.60464	736.936	386.036	1708.45	794.009	910.246	788.297	9.43717	8.88226	10.8042	9.33666	9.79871	9.67854	noncoding	nc-HOXA6-70-	nc-HOXA6-70	HOX cluster	178	chr7	-	27191677	27191855		CACCCAGGGAGGCTTTAAGAGGGGCATACTCCCCCTTACCCATACTCACCCATTCACACT	intergenic
ASHG19A3A034460	119.583	318.87	6.85677	8.21802	159.114	112.35	87.2852	313.538	397.893	245.18	7.1321	7.07505	6.36316	8.08995	8.66551	7.89861	noncoding	ENST00000441415	RP11-460N20.5	Ensembl	586	chr7	+	64544480	64560610	ENST00000414608,	GGAATCGCAAGGCTGGAAAACATCATTCAAGTGGGCAATCGAATTAAATTTCTTATTAAA	intergenic
ASHG19A3A012832	364.099	1247.85	8.40412	9.74699	455.568	152.852	483.877	1436.14	2024.37	283.034	8.71724	7.52397	8.97115	10.1789	10.9538	8.10827	noncoding	BC000986		misc_RNA	1240	chr19	+	47291071	47292296		TGAGTTTGGTCTTTAGTCGCCTCTGAGAACTTTAATTCCTCGAATATAAAGTGCAGGTGT	natural antisense	NM_005628	SLC1A5	neutral amino acid transporter B(0) isoform 1	-	47278139	47291842
ASHG19A3A012832	364.099	1247.85	8.40412	9.74699	455.568	152.852	483.877	1436.14	2024.37	283.034	8.71724	7.52397	8.97115	10.1789	10.9538	8.10827	noncoding	BC000986		misc_RNA	1240	chr19	+	47291071	47292296		TGAGTTTGGTCTTTAGTCGCCTCTGAGAACTTTAATTCCTCGAATATAAAGTGCAGGTGT	bidirectional	NM_001145144	SLC1A5	neutral amino acid transporter B(0) isoform 2	-	47278139	47290545
ASHG19A3A007237	326.581	350.065	8.15498	8.25954	610.591	166.574	202.58	282.297	173.844	594.055	9.15793	7.64498	7.66202	7.94483	7.58538	9.24841	noncoding	NR_024123	PBX3	RefSeq_NR	2556	chr9	+	128509616	128729653		AATTCGCCCACCACACCAAATTCCGGTGGATACCCTCCGTCATGTTATCAATCAGACGGG	exon sense-overlapping	NM_006195	PBX3	pre-B-cell leukemia transcription factor 3	+	128509616	128729655
ASHG19A3A007237	326.581	350.065	8.15498	8.25954	610.591	166.574	202.58	282.297	173.844	594.055	9.15793	7.64498	7.66202	7.94483	7.58538	9.24841	noncoding	NR_024123	PBX3	RefSeq_NR	2556	chr9	+	128509616	128729653		AATTCGCCCACCACACCAAATTCCGGTGGATACCCTCCGTCATGTTATCAATCAGACGGG	exon sense-overlapping	NM_001134778	PBX3	pre-B-cell leukemia transcription factor 3	+	128510477	128729655
ASHG19A3A018639	49.0508	39.7295	5.46694	5.18701	38.5259	34.0979	74.5286	56.8851	32.9263	29.3771	4.8712	5.40399	6.12564	5.84753	5.42864	4.28487	noncoding	uc002yjw.1	CR614803	UCSC_knowngene	1716	chr21	-	16195289	16230029		TGTGAAGTCCCTGGTGGTTTCCTAGATGACTACACAGTTGAGTTGCCTCTGATTGGAAAA	intergenic
ASHG19A3A050310	52.9453	73.4519	5.4293	6.18763	56.5719	16.6172	85.6468	78.6656	70.6926	70.9974	5.51812	4.43695	6.33282	6.25543	6.41307	5.8944	noncoding	uc001vjy.1	AX747676	UCSC_knowngene	1167	chr13	+	76445173	76457947		TCTCTGAATCGGATTTTCCTGGCTGTAGAGACCAGATCAACCCTTCCATTCCATCGATTT	intergenic
ASHG19A3A017152	27.5339	35.6568	4.69142	4.82789	25.5088	28.892	28.201	66.5954	17.2955	23.0796	4.14506	5.18459	4.7446	6.04572	4.6241	3.81384	noncoding	BC018494		RNAdb	688	chr2	+	237300228	237300890		AGAAGCACAATGGTTGAAGTAAATGATTTGCTGTTACTACACCATAAACGTAGCTGTACC	natural antisense	NM_024726	IQCA1	IQ and AAA domain-containing protein 1	-	237232793	237416092
ASHG19A3A000421	50.0505	57.6073	5.59788	5.82789	59.8662	44.9478	45.3376	67.4274	45.9859	59.4086	5.60734	5.77656	5.40974	6.06183	5.85642	5.56542	noncoding	ENST00000500589	AC073261.1	Ensembl	2894	chr7	-	65399402	65403199		tactaaaaatacaaaaattagatgagcgtggttatagaggctgggggagtgggaggaatg	intronic antisense	NM_173517	VKORC1L1	vitamin K epoxide reductase complex subunit	+	65338256	65419800
ASHG19A3A042715	184.654	257.523	7.4849	7.92921	269.931	148.767	135.266	249.542	307.988	215.041	7.93024	7.4805	7.04395	7.78411	8.31319	7.69034	noncoding	ENST00000417888	CTGLF8P	Ensembl	363	chr10	-	46717126	46733073	NR_029396,NM_001144000,NM_001077685,NM_001077665,ENST00000436180,ENST00000399470,ENST00000339771,	TTTAACCCTTCTGCCAATCCAGAGGCAAACACAATATTCCAGAGGAACTCTCAAACAGAT	intergenic
ASHG19A3A034017	150.943	156.158	7.19226	7.08173	181.307	173.236	98.2846	219.715	57.0305	191.727	7.32795	7.70053	6.54829	7.60298	6.13114	7.51106	noncoding	uc003sun.1	BC043576	UCSC_knowngene	1526	chr7	+	19183915	19185876		TTCCTTTCCCTACCTTTACCTCCTACTCATATAAAATAGAGGATTTTATTCCAAGAGGAA	natural antisense	NM_152898	FERD3L	fer3-like protein	-	19184404	19185044
ASHG19A3A045696	7575.81	8277.98	12.9514	12.8566	8198.31	6391.99	8137.13	11337.7	8501.02	4995.18	13.0434	12.8067	13.0041	13.0794	13.0451	12.4453	noncoding	ENST00000393026	AP002884.1	Ensembl	1074	chr11	-	112138012	112139094	NM_003932,ENST00000456632,ENST00000439405,ENST00000417082,	AACCCAAAGGTTATGAATCTTATCAGTAAATTGTCAGCCAAATTTGGAGGTCAAGAGTAA	intergenic
ASHG19A3A036254	101.181	107.517	6.64914	6.71293	94.5828	109.35	99.6096	120.365	71.4403	130.745	6.34167	7.03654	6.56921	6.80236	6.42585	6.91057	noncoding	BC047297		misc_RNA	1321	chr8	-	145592594	145596538		AAACCCTGTGTTCCCAGTCTCTTTGGTCTCCAGAACTGTCATTAAAGAAAGAAGGGGCTA	intergenic
ASHG19A3A035711	535.961	728.241	9.06513	9.35769	794.91	454.831	358.143	1028	606.494	550.229	9.54072	9.12133	8.53333	9.7058	9.24457	9.12271	noncoding	ENST00000476002	RP11-479P21.1	Ensembl	1164	chr8	-	39015056	39016220		TTCATCAAGGATGGCAAATTGATCAGTGCCTCCACTGACTATAACCTGACAAGAGCATCA	intronic antisense	NM_145004	ADAM32	disintegrin and metalloproteinase	+	38965049	39142436
ASHG19A3A007398	57.827	54.5217	5.75356	5.77548	87.7172	38.3162	47.4476	50.8477	51.4604	61.257	6.22948	5.56105	5.47017	5.70356	6.00278	5.6201	noncoding	NR_026700	GLYCTK	RefSeq_NR	2792	chr3	+	52321835	52329271		GCACCGCGGCCGGAGCTGTGGGCTGGGAGATGCTGCTGAAGCCACATAGCCGTGTCCAGG	exon sense-overlapping	NM_145262	GLYCTK	glycerate kinase isoform 1	+	52321835	52329272
ASHG19A3A007398	57.827	54.5217	5.75356	5.77548	87.7172	38.3162	47.4476	50.8477	51.4604	61.257	6.22948	5.56105	5.47017	5.70356	6.00278	5.6201	noncoding	NR_026700	GLYCTK	RefSeq_NR	2792	chr3	+	52321835	52329271		GCACCGCGGCCGGAGCTGTGGGCTGGGAGATGCTGCTGAAGCCACATAGCCGTGTCCAGG	exon sense-overlapping	NM_001144951	GLYCTK	glycerate kinase isoform 2	+	52321835	52327021
ASHG19A3A014725	44336.5	36987.2	15.4196	15.0773	36350.1	35516.7	61142.8	48306.4	36565.9	26089.4	15.2077	15.2808	15.7703	15.1973	15.1466	14.888	noncoding	ENST00000397031	KRT18P29	Ensembl	1267	chr2	-	182825938	182827205		ATGATGACTTCAATCTTGGTGATGCCCTGGACAACAGCAACTCCATGCAAACCATCCAAA	intergenic
[truncated: 20,223 more rows]

## Sheet: Box Plot-LncRNA
Box Plot The boxplot is a traditional method for visualizing the distribution of a dataset. They are most useful for comparing the distributions of several datasets. Here, a boxplot view is used to look at, and compare, the distributions of expression values for the samples or conditions in an experiment after normalization. Press Ctrl and rolling button of your mouse to zoom in.

[truncated: 2 more sheets: Scatter Plot-LncRNA, Hierarchical Clustering-LncRNA]
