# Supplementary material for: Long non-coding RNAs as novel expression signatures modulate DNA damage and repair in cadmium toxicology
Source: Sci Rep. 2015 Oct 16;5:15293. doi: 10.1038/srep15293 (PMC4607885; doi:10.1038/srep15293)
Supplement: Table S2 [file srep15293-s3.xls]

## Sheet: Volcano Plots
Volcano plots Volcano plots are a useful tool for visualizing differential expression between two different conditions. They are constructed using fold-change values and p-values, and thus allow you to visualize the relationship between fold-change (magnitude of change) and statistical significance (which takes both magnitude of change and variability into consideration).They also allow subsets o…

## Sheet: H-35 vs L-35_up
# Condition pairs: H-35 vs L-35 # Fold Change cut-off: 2.0 # Column A: ProbeName, it represents probe name. # Column B: Absolute Fold change, the absolute ratio (no log scale) of normalized intensities between two samples. # Column C: Regulation, it depicts which one of the samples has greater or lower intensity values wrt other sample. # Column D~E: Raw Intensity of each sample. # Column F~G: lo…
H-35 vs L-35 2.0 fold up regulated LncRNAs
	Fold change and Regulation		Raw Intensity		Normalized Intensity		Annotation
ProbeName	Absolute Fold change([H-35] vs [L-35])	Regulation([H-35] vs [L-35])	[H-35](raw)	[L-35](raw)	[H-35](normalized)	[L-35](normalized)	type	seqname	GeneSymbol	source	RNAlength	chrom	strand	txStart	txEnd	Xhyb	probeSeq	relationship	Associated_gene_acc	Associated_gene_name	Associated_protein_name	Associated_gene_strand	Associated_gene_start	Associated_gene_end
ASHG19A3A016972	2.5923	up	196.965	54.7784	7.4565	6.08227	noncoding	AK093901		misc_RNA	2046	chr2	+	219120041	219122087		TGACTCTTCTCTTAACAAGGACACACTTGGCGTTAGTATGGATCTAGCCTCAAAGACCCT	intergenic
ASHG19A3A039413	3.93277	up	93.8116	15.7637	6.48024	4.5047	noncoding	ENST00000412680	RP11-263F14.3	Ensembl	457	chr9	+	137759864	137760321		TCATGGAGAATGCCCTATTTTTCCCTCTGAGCAGGTGATTCTGACACACCACAACAACTA	intergenic
ASHG19A3A041048	2.06208	up	3535.3	1402.93	11.4441	10.4	noncoding	ENST00000451120	RP3-390O13.1	Ensembl	739	chrX	+	54249756	54250495		ATAGAGCTAGCTGTCTTCCTGCCTGCCCTGCATCATAAAATACAAAGGGAAGAGAAGACT	intronic antisense	NM_020922	WNK3	serine/threonine-protein kinase WNK3 isoform 1	-	54219255	54384438
ASHG19A3A041048	2.06208	up	3535.3	1402.93	11.4441	10.4	noncoding	ENST00000451120	RP3-390O13.1	Ensembl	739	chrX	+	54249756	54250495		ATAGAGCTAGCTGTCTTCCTGCCTGCCCTGCATCATAAAATACAAAGGGAAGAGAAGACT	intronic antisense	NM_001002838	WNK3	serine/threonine-protein kinase WNK3 isoform 2	-	54219255	54384438
ASHG19A3A048159	2.93241	up	312.849	77.3479	8.08633	6.53424	noncoding	AK057203		misc_RNA	1705	chr12	-	128255393	128295208		GCAGGACCTAATTGGCCTAGCTTTCTTGTTTCCCCCAATAATATATTTTTAGAACGGTTT	intergenic
ASHG19A3A022965	3.33906	up	55.429	11.1147	5.81035	4.07091	noncoding	uc003dwj.2	BC042024	UCSC_knowngene	1486	chr3	+	107149776	107182758		GAGCTCACCAATAAGCAAAACAGCCAAGCCTTTTGAAGACTAATTAGAAAAAGTACAATA	intergenic
ASHG19A3A043788	2.89942	up	3306.06	922.299	11.3506	9.81481	noncoding	ENST00000418077	RP11-490O24.1	Ensembl	411	chr10	+	34153240	34153651		GCGGCAGTGGTCATTTGACAACAAAAGTCATACCGGAGAAAATATAACATTTAAAAAGAA	intergenic
ASHG19A3A036603	4.31537	up	554.222	91.5568	8.85686	6.74738	noncoding	AF293366		misc_RNA	860	chr8	+	52730142	52730969		TATCCTTAACAAAAACTCTCTCCTGCATAGTAAAAGCATCATCTAAACAGCAGCTCCAAC	natural antisense	NM_052937	PCMTD1	protein-L-isoaspartate O-methyltransferase	-	52730139	52811735
ASHG19A3A050044	2.38037	up	54.9676	16.3143	5.80114	4.54995	noncoding	ENST00000424853	RP11-363P13.1	Ensembl	546	chr13	+	33851689	33855471		AATTAGCTACATTAATGTTAGAACCATTTGGACCTCACCCAGGACTTCAACTACATTATG	intronic antisense	NM_178006	STARD13	stAR-related lipid transfer protein 13 isoform	-	33677271	33859901
ASHG19A3A033737	2.86222	up	98.7	23.8399	6.54044	5.02331	noncoding	ENST00000492517	RP11-632K21.1	Ensembl	345	chr7	-	150238841	150239186		TTTACTTGTATCATCAACTATGGTAAGGATCTTCCTCTGGTGAAAGGAATCAAGTTTCAG	intergenic
ASHG19A3A048298	2.52902	up	14534	4501.7	13.4469	12.1083	noncoding	ENST00000433544	RP11-488P3.1	Ensembl	1671	chr1	-	94218479	94241000		TCTGTGAGATATCAAATAGAGAGGTGAAGCCTGCAGTAATAAAAAATACTGCCATAGCTA	intergenic
ASHG19A3A043972	2.46049	up	337.646	102.006	8.18915	6.89021	noncoding	ENST00000435086	RP11-448K10.1	Ensembl	1884	chr10	+	59715054	59716938		TATGTGGAAGTACCCCCTTTGAACCATCCAGCCTTCACTTTTCGTGAACCATGTACAATG	intergenic
ASHG19A3A043074	2.39653	up	105.02	31.2721	6.6209	5.35995	noncoding	ENST00000439659	RP11-380G5.4	Ensembl	713	chr10	-	89807891	89809580		CCTCAAAGAACATCCCCCACACAATGAACACTGAAGGCTTCCTGAGAAATAGGCAAAAAC	intergenic
ASHG19A3L0003536	9.42401	up	7148.32	585.528	12.4313	9.19498	noncoding	BE244504	lincRNA-FAM110A	lincRNA	447	chr20	-	837118	837565		GTGCTGTGTGTGTGGAAACCCAAATATGACCGTAGAGGGTGGAGCCACAAAACCAAGCTG	intergenic
CUST_171_PI426073487	2.92026	up	602.017	154.492	8.9696	7.4235	noncoding	uc.173+	uc.173	UCR	276	chr5	+	133726159	133726435	NM_003337,	AATTCTTTAGATTTTTAAATTGGAGAAAAGCACTTAAAGTTTTTTATATATGAATATTAC	exon sense-overlapping	NM_003337	UBE2B	ubiquitin-conjugating enzyme E2 B	+	133706869	133727799
ASHG19A3A050802	2.08936	up	1271.41	484.477	9.99636	8.93331	noncoding	ENST00000433591	RP11-423O2.2	Ensembl	593	chr1	-	142790582	142791175	ENST00000514812,ENST00000509488,	AAGCCGCTGCCTGATATCAACACTTTGTAGATGTAGTATGACTATTCTTGTATGTTTCTA	intergenic
ASHG19A3A008678	3.85258	up	64.3266	10.9719	6.00265	4.05682	noncoding	BC033590		misc_RNA	1074	chr17	-	60703900	60704878		GCAAAGAAGACACATTTCTCCTACCACGAGTAATCAAAAACACTATGAAACTGTAATATG	natural antisense	NM_006039	MRC2	C-type mannose receptor 2	+	60704761	60770952
ASHG19A3A013017	2.16033	up	60.1316	20.085	5.91923	4.80798	noncoding	ENST00000433549	AC009892.2	Ensembl	287	chr19	+	55063252	55063539		TGGACTGACCCTCCAGTGCAGCTCTGATGTCGGCTACCACAGATTCGCTGTGTACTAGGA	intergenic
ASHG19A3A036956	2.90933	up	45.5337	10.6147	5.55961	4.01893	noncoding	BC024311		misc_RNA	1544	chr8	+	141601782	141603294		CTCACAAGTCAAAAACATCCTCTTTGATCCACCATCTGTCTTTACTGAACAATATTAGAA	intronic antisense	NM_001164623	EIF2C2	protein argonaute-2 isoform 2	-	141541263	141645646
ASHG19A3A036956	2.90933	up	45.5337	10.6147	5.55961	4.01893	noncoding	BC024311		misc_RNA	1544	chr8	+	141601782	141603294		CTCACAAGTCAAAAACATCCTCTTTGATCCACCATCTGTCTTTACTGAACAATATTAGAA	intronic antisense	NM_012154	EIF2C2	protein argonaute-2 isoform 1	-	141541263	141645646
ASHG19A3A021088	2.14838	up	985.752	365.251	9.6501	8.54685	noncoding	uc003cyi.1	AK125500	UCSC_knowngene	2755	chr3	-	50153454	50193518		CCTCCTACCCTGCCCCTGGGATCTGGAACTAAATGCTACAAATAAAAGCTAAAGGCAATT	natural antisense	NM_005778	RBM5	RNA-binding protein 5	+	50126351	50156392
ASHG19A3A021088	2.14838	up	985.752	365.251	9.6501	8.54685	noncoding	uc003cyi.1	AK125500	UCSC_knowngene	2755	chr3	-	50153454	50193518		CCTCCTACCCTGCCCCTGGGATCTGGAACTAAATGCTACAAATAAAAGCTAAAGGCAATT	intronic antisense	NM_004186	SEMA3F	semaphorin-3F precursor	+	50192847	50226508
ASHG19A3A033174	2.26173	up	40.1417	12.4689	5.3884	4.21097	noncoding	ENST00000424151	AC006378.3	Ensembl	314	chr7	-	93594721	93597702		GGGTACAAACTGTATTTCCAACACTTCTAGCCCTATATATACCTGTCAATGATATTATAC	intergenic
CUST_298_PI426073487	2.86255	up	467.446	119.627	8.61572	7.09842	noncoding	uc.300+	uc.300	UCR	208	chr10	+	102547117	102547325		CAGGGGCAGCTCTTGGCAAGGTGAAAGAAAATTGCATATTCAATCTCCATCCATGAATCT	intron sense-overlapping	NM_003989	PAX2	paired box protein Pax-2 isoform d	+	102505467	102589698
CUST_298_PI426073487	2.86255	up	467.446	119.627	8.61572	7.09842	noncoding	uc.300+	uc.300	UCR	208	chr10	+	102547117	102547325		CAGGGGCAGCTCTTGGCAAGGTGAAAGAAAATTGCATATTCAATCTCCATCCATGAATCT	intron sense-overlapping	NM_003988	PAX2	paired box protein Pax-2 isoform c	+	102505467	102589698
CUST_298_PI426073487	2.86255	up	467.446	119.627	8.61572	7.09842	noncoding	uc.300+	uc.300	UCR	208	chr10	+	102547117	102547325		CAGGGGCAGCTCTTGGCAAGGTGAAAGAAAATTGCATATTCAATCTCCATCCATGAATCT	intron sense-overlapping	NM_000278	PAX2	paired box protein Pax-2 isoform b	+	102505467	102589698
CUST_298_PI426073487	2.86255	up	467.446	119.627	8.61572	7.09842	noncoding	uc.300+	uc.300	UCR	208	chr10	+	102547117	102547325		CAGGGGCAGCTCTTGGCAAGGTGAAAGAAAATTGCATATTCAATCTCCATCCATGAATCT	intron sense-overlapping	NM_003987	PAX2	paired box protein Pax-2 isoform a	+	102505467	102589698
CUST_298_PI426073487	2.86255	up	467.446	119.627	8.61572	7.09842	noncoding	uc.300+	uc.300	UCR	208	chr10	+	102547117	102547325		CAGGGGCAGCTCTTGGCAAGGTGAAAGAAAATTGCATATTCAATCTCCATCCATGAATCT	intron sense-overlapping	NM_003990	PAX2	paired box protein Pax-2 isoform e	+	102505467	102589698
ASHG19A3A033250	2.17418	up	47.911	15.8101	5.62957	4.5091	noncoding	HIT000012886		H-invDB	1865	chr7	-	99791583	99793447		AATAATAACCCCTCTGCATGTGGTTATTCGGACTATTCAGAAGCCCTAGCTGGCATTATA	natural antisense	NM_012447	STAG3	cohesin subunit SA-3	+	99775537	99812010
ASHG19A3A022599	2.45961	up	345.362	104.093	8.21499	6.91656	noncoding	ENST00000422983	RP11-25O10.1	Ensembl	703	chr1	+	53038785	53039488		AGTTGCAATCTCATCGCTGGAATGTTCCAGCAGTTGAACAAACTGAGAAAGAATGCCTTT	intergenic
ASHG19A3A013701	2.33999	up	42.5605	12.763	5.46779	4.24128	noncoding	uc002sbr.2	BC071802	UCSC_knowngene	1674	chr2	-	62296591	62374016		ACCTGGAACCCTGATTCTTCTCAAACTTGGCCTCTAATATCCAACGGGACATAACATCTG	intronic antisense	NM_152516	COMMD1	COMM domain-containing protein 1	+	62132802	62363205
ASHG19A3A015288	3.10856	up	71.0952	15.5957	6.12731	4.49107	noncoding	ENST00000492300	RP11-734K21.3	Ensembl	368	chr2	+	9255325	9257013		CCTGGCTCTGAGAAGAAGCTACAAAACACAGTAGAAGAAAAAGAAAACAGTCTTTTAAAG	intergenic
ASHG19A3A041717	3.82849	up	119.933	20.9583	6.79814	4.86137	noncoding	ENST00000433225	AC151960.1	Ensembl	199	chrX	+	152415691	152416269		CCCATATCCACTCAACACATTCACTGACAAACTCGCTCACACAGGGTCATCTGATTGTAA	intergenic
ASHG19A3H0000088	5.46603	up	141.152	16.4718	7.01247	4.56197	noncoding	nc-HOXB2-162-	nc-HOXB2-162	HOX cluster	178	chr17	-	46623286	46623464		CCCACCACACTCATGCACACACATAACGCTGATCTGAACTTTGAGAGTGCTCTAAGTTAA	intergenic
ASHG19A3A038785	2.20079	up	41.9401	13.4774	5.44727	4.30925	noncoding	AK125162		misc_RNA	2114	chr9	+	77305960	77308073		CTGCTTCATCTGATTAACACACACACAAGAAAGAAAAATTACACCCACAGAAAACTGAGT	intergenic
ASHG19A3A038309	2.58553	up	2734.93	862.455	11.0931	9.72265	noncoding	uc003zhu.2	BC069756	UCSC_knowngene	1364	chr9	+	3479873	3481237		TCAACCTAGCTAGGCTCCATTCTCCTCCCTATTAATAAAATTATAACCATCATCAATTAC	intronic antisense	NM_134428	RFX3	transcription factor RFX3 isoform b	-	3224646	3525983
ASHG19A3A038309	2.58553	up	2734.93	862.455	11.0931	9.72265	noncoding	uc003zhu.2	BC069756	UCSC_knowngene	1364	chr9	+	3479873	3481237		TCAACCTAGCTAGGCTCCATTCTCCTCCCTATTAATAAAATTATAACCATCATCAATTAC	intronic antisense	NM_002919	RFX3	transcription factor RFX3 isoform a	-	3247036	3525983
ASHG19A3A028263	2.45307	up	43.4756	12.3911	5.49715	4.20256	noncoding	uc003jsf.3	PART1	UCSC_knowngene	2315	chr5	+	59783539	59787091	NR_028508,	GAAAAATAGTTGCTTTTTAAAATGTCAGCAAGAAGGCCTGCCTCATCTTAACAAAGCAAA	natural antisense	NM_001165899	PDE4D	"cAMP-specific 3',5'-cyclic phosphodiesterase 4D"	-	58264865	59783925
ASHG19A3A041539	3.32957	up	258.175	55.1156	7.82648	6.09115	noncoding	ENST00000441399	RP5-842K24.2	Ensembl	3474	chrX	+	131352534	131566890		TATTCTCCTTGCTGGTATTTCTTCCACTTGCTATTTTGCTGAGAGATGCATGCAAACTAC	bidirectional	NM_021183	RAP2C	ras-related protein Rap-2c precursor	-	131337052	131352189
ASHG19A3A041539	3.32957	up	258.175	55.1156	7.82648	6.09115	noncoding	ENST00000441399	RP5-842K24.2	Ensembl	3474	chrX	+	131352534	131566890		TATTCTCCTTGCTGGTATTTCTTCCACTTGCTATTTTGCTGAGAGATGCATGCAAACTAC	intronic antisense	NM_001170701	MBNL3	muscleblind-like protein 3 isoform 3	-	131503342	131547603
ASHG19A3A041539	3.32957	up	258.175	55.1156	7.82648	6.09115	noncoding	ENST00000441399	RP5-842K24.2	Ensembl	3474	chrX	+	131352534	131566890		TATTCTCCTTGCTGGTATTTCTTCCACTTGCTATTTTGCTGAGAGATGCATGCAAACTAC	intronic antisense	NM_001170703	MBNL3	muscleblind-like protein 3 isoform 5	-	131503342	131547636
ASHG19A3A041539	3.32957	up	258.175	55.1156	7.82648	6.09115	noncoding	ENST00000441399	RP5-842K24.2	Ensembl	3474	chrX	+	131352534	131566890		TATTCTCCTTGCTGGTATTTCTTCCACTTGCTATTTTGCTGAGAGATGCATGCAAACTAC	intronic antisense	NM_133486	MBNL3	muscleblind-like protein 3 isoform 2	-	131503342	131573718
ASHG19A3A041539	3.32957	up	258.175	55.1156	7.82648	6.09115	noncoding	ENST00000441399	RP5-842K24.2	Ensembl	3474	chrX	+	131352534	131566890		TATTCTCCTTGCTGGTATTTCTTCCACTTGCTATTTTGCTGAGAGATGCATGCAAACTAC	intronic antisense	NM_018388	MBNL3	muscleblind-like protein 3 isoform 1	-	131503342	131573718
ASHG19A3A041539	3.32957	up	258.175	55.1156	7.82648	6.09115	noncoding	ENST00000441399	RP5-842K24.2	Ensembl	3474	chrX	+	131352534	131566890		TATTCTCCTTGCTGGTATTTCTTCCACTTGCTATTTTGCTGAGAGATGCATGCAAACTAC	intronic antisense	NM_001170702	MBNL3	muscleblind-like protein 3 isoform 4	-	131503342	131547603
ASHG19A3A041539	3.32957	up	258.175	55.1156	7.82648	6.09115	noncoding	ENST00000441399	RP5-842K24.2	Ensembl	3474	chrX	+	131352534	131566890		TATTCTCCTTGCTGGTATTTCTTCCACTTGCTATTTTGCTGAGAGATGCATGCAAACTAC	intronic antisense	NM_001170704	MBNL3	muscleblind-like protein 3 isoform 5	-	131503342	131623996
ASHG19A3A026492	2.1799	up	47.6192	15.6792	5.62205	4.49779	noncoding	NR_028351	FLJ33360	RefSeq_NR	2419	chr5	-	6310553	6337405		AGTCATTGACTTTCTTTGTTGTTACTTTCAGCATATCCCCTGTCTGGCACAAAGGGAGCA	intergenic
ASHG19A3A047739	14.9697	up	1724.65	77.0264	10.4314	6.5274	noncoding	AF318328		misc_RNA	1179	chr12	-	58211996	58213155		TTTCACCTATCCCTAGAGAAAGATGGTATGGAGCAAGGCAGGAGGAGTTAAAACCAGCTT	intergenic
ASHG19A3A030527	4.30593	up	529.699	86.8629	8.78781	6.68148	noncoding	ENST00000401879	RP5-988G15.1	Ensembl	645	chr6	-	132101807	132102452		GCCGTTACCGCGAATACAAGTAAAGTTTGTACAATTCATACCTAATAAACAATTTAGGAC	intergenic
ASHG19A3A052327	2.38998	up	3322.46	1129.14	11.3581	10.1011	noncoding	AK127294		misc_RNA	4073	chr15	-	70598856	70602887		ATGGTGGAGAGTACAGGGAAATAGATTTGACTAGATAGGAGGAGGTTCATTCCCTCCCAA	intergenic
ASHG19A3A048268	2.03226	up	106.188	37.9743	6.63696	5.61387	noncoding	uc001qoa.2	SRP14P1	UCSC_knowngene	331	chr12	+	6547666	6547997		TATTCAAACCTACTGAGAGCTAACATGGACGGGCTGAGAAGAGGGACAAAAAGAGCAAAA	intergenic
ASHG19A3A018318	2.20765	up	41.6579	13.3247	5.43768	4.29517	noncoding	ENST00000423733	RP3-511B24.5	Ensembl	498	chr20	+	39809095	39825427		CATTCAAAGAGGTCAGATTTGTGGGCAGGCAAGAGCTCAGGAATGAAGAACCAAAAAGGA	natural antisense	NM_015035	ZHX3	zinc fingers and homeoboxes protein 3	-	39807088	39928739
ASHG19A3A027720	2.06701	up	153.052	54.3876	7.11968	6.07214	noncoding	ENST00000515403	RP11-844P9.2	Ensembl	3632	chr5	-	175570087	175612158	uc003mdn.2,	CCTGCCTGTTATGAGGGACAGGTAGGAGAGGATGGGCTTTCCATCAAAACAAACAAAAAA	intergenic
ASHG19A3A036232	2.6242	up	191.101	52.438	7.41817	6.0263	noncoding	ENST00000435492	RP11-317P15.3	Ensembl	259	chr1	+	182681996	182683679		AAGCTCCCACTAACACCTTACCACTCTCTACCATGTCAACTTATTTTATTATAACAATTG	intergenic
ASHG19A3A030892	2.44791	up	2317.78	757.193	10.838	9.54642	noncoding	BC043429		misc_RNA	2596	chr6	+	3020389	3022972		GACCCCGACCGTTTGCTGTTTTCTCCTCCTAATCATAATTTTTTCTTAGTTGGTTTCCAG	intergenic
ASHG19A3A009926	2.17867	up	110.268	36.4574	6.68656	5.56312	noncoding	AK094291		RNAdb	2161	chr17	+	73126977	73129138		TCAGGACTTTATGTGGAACTGACATCGCTTACCTACTCCCGTCTAGAAAATGCTGAACAG	natural antisense	NM_014595	NT5C	"5'(3')-deoxyribonucleotidase, cytosolic type"	-	73126322	73127877
ASHG19A3H0000025	2.12005	up	1430.13	544.549	10.1727	9.08858	noncoding	nc-HOXA4-63-	nc-HOXA4-63	HOX cluster	108	chr7	-	27176447	27176555		CTAAGCTCCCACCCAAGTAGGGGAGGGGATCCACAGCCCCAGCCATTCTAAGCCCCAGAA	intergenic
ASHG19A3A019396	6.59759	up	292.994	29.0749	7.99392	5.27198	noncoding	ENST00000447478	RP4-534N18.2	Ensembl	517	chr1	+	32398620	32399576		CTCTACCATCACCCTATTCGATAAACATAACTAAGTCCACCATGTTAAAACTATGGATCC	intronic antisense	NM_080391	PTP4A2	protein tyrosine phosphatase type IVA 2 isoform	-	32372021	32403988
ASHG19A3A052171	2.53064	up	360.639	105.382	8.2706	6.9311	noncoding	uc002ade.1	AK055370	UCSC_knowngene	3748	chr15	-	55831081	55834829		GTTGTTTATCAGTATATAGACCTACCATTAGTAGAAATGATGTATGGCAGGCTTTCTTGA	intergenic
ASHG19A3A048496	3.62938	up	290.431	56.5895	7.98215	6.12243	noncoding	AL117598		misc_RNA	2367	chr12	+	32534219	32536566		CCAGAAGCCAATATATCGATTCTTATATCTCGGTTTATGTTACCAACTGAATATGGTGTA	intergenic
ASHG19A3A029186	15.6462	up	108.48	5	6.66487	2.69713	noncoding	ENST00000514034	CTC-251I16.1	Ensembl	1154	chr5	+	175136605	175137759		GTGGGACCCCAAATCCATGTTTGTGTTACCATCGTGTTCCAATAAAACTATCGAAACAGA	intergenic
ASHG19A3A027828	2.78171	up	318.883	84.0772	8.11242	6.63644	noncoding	ENST00000507432	AC138035.2	Ensembl	2386	chr5	-	180756043	180758857	HIT000047146,ENST00000502609,ENST00000457191,ENST00000455800,ENST00000447359,ENST00000444451,ENST00000443330,ENST00000434745,ENST00000432801,ENST00000432723,ENST00000425003,ENST00000424045,ENST00000422015,ENST00000420675,ENST00000418553,ENST00000416803,ENST00000406017,	TTTCCTCCCAATGGATCCTGCCACCTTCTGGTGCAAGAGACCTGAAAGTGTGGGCGACCT	intergenic
ASHG19A3A019678	8.00926	up	337.15	27.1667	8.18713	5.18546	noncoding	NR_001580	SDC4P	RefSeq_NR	467	chr22	-	30877276	30877743	ENST00000453285,	CTGAGCAGGAAGCCCATCTACAAAAAAGCCCCTAGCAAGGAGTTATTACGCTTCTTCTAT	intergenic
ASHG19A3L0001450	3.0587	up	65.6795	14.6721	6.02776	4.41484	noncoding	chr4:114709776-114720551-	lincRNA-CAMK2D	lincRNA	10776	chr4	-	114709776	114720551		CTCTTGTCTGTCTCTGAATTCACCCTCATATTAATCAGAATCACTTTATTCCTAGAGTAT	intergenic
ASHG19A3A036568	2.31653	up	146.873	45.804	7.06313	5.85116	noncoding	AK026601		misc_RNA	1700	chr8	+	41685789	41687453		CACTAGGGGAGCTCATTGTCTAAGACTGCCATCCCTAACTGCCTTTTAAAAAGAAATCTG	intronic antisense	NM_001142446	ANK1	ankyrin-1 isoform 9	-	41510743	41754280
CUST_75_PI426073487	2.04436	up	5285.57	2033.6	11.9925	10.9609	noncoding	uc.77+	uc.77	UCR	296	chr2	+	145185764	145186060		TTATCTTTCAAGCATCTTTGGCTGAGTTCTCCCTCATAGTTGAAAATCTAAAACCTTAAG	intronic antisense	NM_001171653	ZEB2	zinc finger E-box-binding homeobox 2 isoform 2	-	145141941	145277958
CUST_75_PI426073487	2.04436	up	5285.57	2033.6	11.9925	10.9609	noncoding	uc.77+	uc.77	UCR	296	chr2	+	145185764	145186060		TTATCTTTCAAGCATCTTTGGCTGAGTTCTCCCTCATAGTTGAAAATCTAAAACCTTAAG	intronic antisense	NM_014795	ZEB2	zinc finger E-box-binding homeobox 2 isoform 1	-	145141941	145277958
ASHG19A3A012995	2.26175	up	182233	64339.7	17.1817	16.0043	noncoding	uc001hyk.1	BC133032	UCSC_knowngene	316	chr1	-	237167402	237167718	NM_005951,ENST00000464121,	AGTGCAAAAAGTGCAAATGCACCTCCTGCAAGAAGAGCTGCTGCTCCTGTTGCCCCCTGG	intergenic
ASHG19A3A017833	3.06605	up	203.489	46.9768	7.50221	5.88582	noncoding	NR_027042	MDS2	RefSeq_NR	1027	chr1	+	23953823	23967056		TTTCATGGTGTCTGCTTAATGTTAATCTCTCCAAGCTTCCCACCAGACTGCAAAGGCTGA	intergenic
ASHG19A3L0001175	2.20983	up	161.732	53.385	7.19334	6.04941	noncoding	CR625452		misc_RNA	1765	chr2	-	240321577	240323342		TAACTTGAGGCAGCTGATATGAGTGTTTTCTTTATTGCATGTTGTAAATTGACCTGCTGT	exon sense-overlapping	NM_006037	HDAC4	histone deacetylase 4	-	239969863	240322643
ASHG19A3A018537	2.48143	up	156.892	45.5034	7.15385	5.84268	noncoding	ENST00000487421	RP11-157P1.5	Ensembl	612	chr20	+	60928068	60931536		CAGCTCAGCTGCCAGTGCTGACCTTTCCGCTGCTACATGGTTCTGTGCAGAAAGAAAAAA	natural antisense	NM_005560	LAMA5	laminin subunit alpha-5 precursor	-	60884120	60942368
ASHG19A3A032825	2.02972	up	108.329	38.8094	6.6627	5.64142	noncoding	ENST00000452941	RP11-339F13.1	Ensembl	448	chr7	-	55327501	55327949		GCAGATATTGATGGAGACAGACAAGTTGATTATGAAGAATTAATACAGATGATGACTGCA	intergenic
ASHG19A3A025838	2.02851	up	40.7665	14.369	5.40998	4.38956	noncoding	AL080072		NRED	1322	chr1	+	92654807	92656269		TTGCATTCTAACAGGTTATGATGAATGGAAAGCTGATGGTTCCTGGTTGGAAAAAAGATA	intergenic
ASHG19A3A032134	5.1737	up	231.247	29.8672	7.67423	5.30303	noncoding	ENST00000441249	RP11-445F6.2	Ensembl	914	chr6	+	139592498	139608444	DA201452,	TGCCAAGGGGAAAGTGACTTTACCCACGAGAGAGATTTTTAAATATTCCCCCAACTGCTC	intronic antisense	NM_153235	TXLNB	beta-taxilin	-	139561198	139613208
ASHG19A3A039098	2.75222	up	58.2894	14.7268	5.88031	4.41971	noncoding	AF086175		RNAdb	637	chr9	+	111781215	111781842		CAACACCAATCTCGTAACACTGGGAAAACTGCATACAATATTTAGAAGGAACACTAATAC	natural antisense	NM_032012	C9orf5	transmembrane protein C9orf5	-	111777414	111882225
ASHG19A3L0002482	2.15646	up	96.1273	32.2393	6.50795	5.39929	noncoding	AI432427	lincRNA-CA6	lincRNA	619	chr1	+	8906748	9229411		AATGGGTGGTGCCGCAGGAGAACTCATCTCAGTGGATTCTGCATTTGAATATGGAATACA	intron sense-overlapping	NM_001215	CA6	carbonic anhydrase 6 precursor	+	9005921	9035148
ASHG19A3L0002482	2.15646	up	96.1273	32.2393	6.50795	5.39929	noncoding	AI432427	lincRNA-CA6	lincRNA	619	chr1	+	8906748	9229411		AATGGGTGGTGCCGCAGGAGAACTCATCTCAGTGGATTCTGCATTTGAATATGGAATACA	intronic antisense	NM_024980	GPR157	probable G-protein coupled receptor 157	-	9164475	9189229
ASHG19A3L0002482	2.15646	up	96.1273	32.2393	6.50795	5.39929	noncoding	AI432427	lincRNA-CA6	lincRNA	619	chr1	+	8906748	9229411		AATGGGTGGTGCCGCAGGAGAACTCATCTCAGTGGATTCTGCATTTGAATATGGAATACA	intronic antisense	NM_207420	SLC2A7	"solute carrier family 2, facilitated glucose"	-	9063358	9086404
ASHG19A3L0002482	2.15646	up	96.1273	32.2393	6.50795	5.39929	noncoding	AI432427	lincRNA-CA6	lincRNA	619	chr1	+	8906748	9229411		AATGGGTGGTGCCGCAGGAGAACTCATCTCAGTGGATTCTGCATTTGAATATGGAATACA	intronic antisense	NM_001201483	ENO1	c-myc promoter-binding protein-1 isoform MBP-1	-	8921058	8931635
ASHG19A3L0002482	2.15646	up	96.1273	32.2393	6.50795	5.39929	noncoding	AI432427	lincRNA-CA6	lincRNA	619	chr1	+	8906748	9229411		AATGGGTGGTGCCGCAGGAGAACTCATCTCAGTGGATTCTGCATTTGAATATGGAATACA	intronic antisense	NM_001428	ENO1	alpha-enolase isoform 1	-	8921058	8939151
ASHG19A3L0002482	2.15646	up	96.1273	32.2393	6.50795	5.39929	noncoding	AI432427	lincRNA-CA6	lincRNA	619	chr1	+	8906748	9229411		AATGGGTGGTGCCGCAGGAGAACTCATCTCAGTGGATTCTGCATTTGAATATGGAATACA	intronic antisense	NM_001135585	SLC2A5	"solute carrier family 2, facilitated glucose"	-	9101426	9129887
ASHG19A3L0002482	2.15646	up	96.1273	32.2393	6.50795	5.39929	noncoding	AI432427	lincRNA-CA6	lincRNA	619	chr1	+	8906748	9229411		AATGGGTGGTGCCGCAGGAGAACTCATCTCAGTGGATTCTGCATTTGAATATGGAATACA	intronic antisense	NM_003039	SLC2A5	"solute carrier family 2, facilitated glucose"	-	9097004	9129887
ASHG19A3A035669	3.69867	up	137.057	25.1314	6.97603	5.08902	noncoding	AK091440		RNAdb	3408	chr8	-	30420444	30423851		ATCACTAAACTCAACACCATCCATCAGCAAGAGGCGGAGCAAATTAAAACACCAGTAACA	natural antisense	NM_001008710	RBPMS	RNA-binding protein with multiple splicing	+	30241943	30429734
ASHG19A3A035669	3.69867	up	137.057	25.1314	6.97603	5.08902	noncoding	AK091440		RNAdb	3408	chr8	-	30420444	30423851		ATCACTAAACTCAACACCATCCATCAGCAAGAGGCGGAGCAAATTAAAACACCAGTAACA	natural antisense	NM_006867	RBPMS	RNA-binding protein with multiple splicing	+	30241943	30429734
ASHG19A3A035669	3.69867	up	137.057	25.1314	6.97603	5.08902	noncoding	AK091440		RNAdb	3408	chr8	-	30420444	30423851		ATCACTAAACTCAACACCATCCATCAGCAAGAGGCGGAGCAAATTAAAACACCAGTAACA	natural antisense	NM_001008711	RBPMS	RNA-binding protein with multiple splicing	+	30241943	30429734
ASHG19A3A022189	2.18679	up	100.87	33.1664	6.56841	5.4396	noncoding	ENST00000423193	AC090044.2	Ensembl	497	chr3	+	898806	899774		TTAAAAAGCATCACTGGCTCCTGACCAGGATTCCAGCTCCATGAACCTCAAACTAGAACA	intergenic
ASHG19A3L0000058	232.707	up	2995.81	5.90055	11.2151	3.35273	noncoding	Y00062	lincRNA-ATP6V1G3-2	lincRNA	4597	chr1	+	198284952	198726330	NM_080922,NM_080921,NM_002838,	GCTGTCTTTACATGGGGTTTTCAATTTTGCATGCTCGATTATTCCCTGTACAATATTTAA	intronic antisense	NM_133262	ATP6V1G3	V-type proton ATPase subunit G 3 isoform a	-	198492351	198510075
ASHG19A3L0000058	232.707	up	2995.81	5.90055	11.2151	3.35273	noncoding	Y00062	lincRNA-ATP6V1G3-2	lincRNA	4597	chr1	+	198284952	198726330	NM_080922,NM_080921,NM_002838,	GCTGTCTTTACATGGGGTTTTCAATTTTGCATGCTCGATTATTCCCTGTACAATATTTAA	exon sense-overlapping	NM_080921	PTPRC	receptor-type tyrosine-protein phosphatase C	+	198608136	198726545
ASHG19A3L0000058	232.707	up	2995.81	5.90055	11.2151	3.35273	noncoding	Y00062	lincRNA-ATP6V1G3-2	lincRNA	4597	chr1	+	198284952	198726330	NM_080922,NM_080921,NM_002838,	GCTGTCTTTACATGGGGTTTTCAATTTTGCATGCTCGATTATTCCCTGTACAATATTTAA	intron sense-overlapping	NM_133494	NEK7	serine/threonine-protein kinase Nek7	+	198126107	198291548
ASHG19A3L0000058	232.707	up	2995.81	5.90055	11.2151	3.35273	noncoding	Y00062	lincRNA-ATP6V1G3-2	lincRNA	4597	chr1	+	198284952	198726330	NM_080922,NM_080921,NM_002838,	GCTGTCTTTACATGGGGTTTTCAATTTTGCATGCTCGATTATTCCCTGTACAATATTTAA	exon sense-overlapping	NM_080923	PTPRC	receptor-type tyrosine-protein phosphatase C	+	198608136	198662334
ASHG19A3L0000058	232.707	up	2995.81	5.90055	11.2151	3.35273	noncoding	Y00062	lincRNA-ATP6V1G3-2	lincRNA	4597	chr1	+	198284952	198726330	NM_080922,NM_080921,NM_002838,	GCTGTCTTTACATGGGGTTTTCAATTTTGCATGCTCGATTATTCCCTGTACAATATTTAA	exon sense-overlapping	NM_002838	PTPRC	receptor-type tyrosine-protein phosphatase C	+	198608136	198726545
ASHG19A3L0000058	232.707	up	2995.81	5.90055	11.2151	3.35273	noncoding	Y00062	lincRNA-ATP6V1G3-2	lincRNA	4597	chr1	+	198284952	198726330	NM_080922,NM_080921,NM_002838,	GCTGTCTTTACATGGGGTTTTCAATTTTGCATGCTCGATTATTCCCTGTACAATATTTAA	intronic antisense	NM_133326	ATP6V1G3	V-type proton ATPase subunit G 3 isoform b	-	198492351	198510075
ASHG19A3A013120	2.16242	up	239.821	82.5707	7.72724	6.61459	noncoding	ENST00000478259	CTC-258N23.1	Ensembl	806	chr19	+	57576701	57577507		AATCCCTGGCTTGCATTGCCAAAGCTGGAAAAGGCAAAGACTAAAGAACTTGCCACCAAA	intergenic
ASHG19A3A042761	2.11121	up	137.939	47.7726	6.98412	5.90604	noncoding	ENST00000414178	RP11-563N6.4	Ensembl	511	chr10	-	50042956	50044714		TCTTTCTCCCAGATCTCTCAATGTGAGCCAAGAGCAAACTGTTAAAAGCCACTTGGGACA	intronic antisense	NM_020945	WDFY4	WD repeat- and FYVE domain-containing protein 4	+	49893517	50191001
ASHG19A3A047100	2.27206	up	1283.84	450.233	10.0083	8.82431	noncoding	HIT000047909		H-invDB	3337	chr11	+	124983057	124996677		TACACTTTGGGGAGCAGGAAGCCAATAAAAAGTTCAGAAGTCATTGGATGTCAAAAATAA	intergenic
CUST_708_PI426073487	2.23359	up	60.1671	19.3292	5.91967	4.7603	noncoding	uc.229-	uc.229	UCR	296	chr7	-	115134644	115134940		GTTCTCTGATATAACTTCATTTCTCCTGACAGTGACAATTTTCACCTCAGTACAATTTCT	intergenic
ASHG19A3A015460	2.06859	up	86.4814	30.5541	6.38042	5.33177	noncoding	AK130631		misc_RNA	1398	chr2	+	28613583	28614776		AAGAATTGGGTAAACTGAGGCTAACACAGACCCTGGACCAAAACCTAAGTTCCCTGACTT	intergenic
ASHG19A3A028350	2.50806	up	90.9065	25.7348	6.44326	5.11668	noncoding	ENST00000450213	PMCHL2	Ensembl	1917	chr5	+	70671612	70681621	NR_003921,ENST00000418902,	CCCTCCTTGGTTTACCTCCATCATTAAAAAACAACAATGACAACGACAACAAAAAACAAA	intergenic
ASHG19A3A033094	2.17156	up	6726.52	2433.66	12.3381	11.2194	noncoding	uc003uhq.1	AK092048	UCSC_knowngene	3218	chr7	-	81575759	81578977		GCCAACTGGCTTTTGTGAACAATAGATCTTTTCTCCCCTTTATTTTGTTCTCTTGACACT	intergenic
ASHG19A3H0000203	2.05482	up	757.724	290.895	9.27516	8.23614	noncoding	nc-HOXD9-17-	nc-HOXD9-17	HOX cluster	168	chr2	+	176986678	176986846		GTGTGTGAGTGTGGCAGGGGGAGGGGGCCCTCCGATCTGCTCCATCCGTCCGTTTTATTA	intergenic
ASHG19A3A014050	2.2801	up	516.028	170.749	8.74713	7.55803	noncoding	AK023895		NRED	1727	chr2	-	96868403	96870129		TACGACATTCCACCAGTGGAAACATGCTCCCCTTTATTATGTGGCAAGAATGATAATTCG	intron sense-overlapping	NM_020151	STARD7	"stAR-related lipid transfer protein 7,"	-	96850602	96874573
ASHG19A3A041085	2.15775	up	61.9993	20.7131	5.95512	4.8456	noncoding	ENST00000449206	RP1-267M5.1	Ensembl	961	chrX	+	62062011	62062972		GTATTTTCCACCCTTTACACTAGCCTTACACATATGACACATTTCAATGTCCATCTTAAT	intergenic
ASHG19A3L0000524	2.94395	up	100.141	23.4447	6.55929	5.00153	noncoding	BG898852	lincRNA-RAB3IP	lincRNA	605	chr12	-	70474248	70474753		AGATTTCATTAGGCACACACACACCTACACACATTACAGAAGGAAACTAAAATATTTCAG	intergenic
ASHG19A3A020006	2.12404	up	97.909	33.2648	6.53062	5.44381	noncoding	uc002zkt.2	BC040855	UCSC_knowngene	724	chr22	+	16162065	16172264	uc001vvo.1,ENST00000440946,	TTCTCAAATGTATGAAGATGGGTGCTCAAAGATCTCTCTCTAAACATGGAACAGGGCCTG	intergenic
ASHG19A3A037370	2.78223	up	78.1042	19.4626	6.24557	4.76933	noncoding	ENST00000429555	RP11-347J14.4	Ensembl	415	chr9	-	39368375	39368790	ENST00000444803,ENST00000432262,ENST00000429787,ENST00000416647,	GGGAAAACCTCCAGAAAGTTTTTTCTGTGGGAGTTCTTTGTAAAATAATAACAATGCAAC	intergenic
ASHG19A3A038861	3.30798	up	51.6658	10.4361	5.72279	3.99685	noncoding	ENST00000423835	STK33P1	Ensembl	1218	chr9	+	88107493	88109009		GAACATTCGAATGCTACCTGAGGCTGCAGAGAAGGAAACAGAAACCAGTGGTCAAATAAA	intergenic
ASHG19A3A018334	2.23329	up	68.8036	22.0517	6.08636	4.92719	noncoding	AK021609		NRED	1935	chr20	+	42097797	42100649		ATTTATGAGTACTTCCCTCACTTGATGTTGGCCAATGGAATTTAGCAGGCATGATCTATT	intergenic
ASHG19A3A016325	2.18634	up	81.2546	26.7424	6.29422	5.1657	noncoding	uc010fmf.1	AK311291	UCSC_knowngene	1086	chr2	+	129622178	129626301		GCTGATCTACCTCACACTCCAATTCAATTCAGTCCTTTCAGTTGCTTAAGGAAATCAGCA	intergenic
ASHG19A3A035242	2.15778	up	2655.67	1010.3	11.05	9.94045	noncoding	ENST00000421443	RP11-307I2.1	Ensembl	426	chr7	+	143493387	143493813	ENST00000411508,	AGATTCTTGAACGGAAAGCCAAATCTTAGCAAGTAGGAAGGGAAAGGGGCAAATACAAGG	intergenic
ASHG19A3A026321	2.11933	up	4956.96	1852.32	11.9043	10.8207	noncoding	ENST00000507483	RP11-440I14.3	Ensembl	792	chr4	+	175457790	175461935		AAGGTGACCATATCCCTCCTATCAAATACTGTCACTCATTTACATCTTTGCCAAATGTGG	intergenic
ASHG19A3A026153	2.53593	up	165.128	46.6988	7.21969	5.87718	noncoding	AF088025		misc_RNA	655	chr4	+	152328664	152329301		AAGTTTCTCATTCCTCCTCTGAGATTTAAAGTCCATCACTTCGCGACTCAAACACGCAAG	intergenic
ASHG19A3A017152	2.67886	up	66.5954	17.2955	6.04572	4.6241	noncoding	BC018494		RNAdb	688	chr2	+	237300228	237300890		AGAAGCACAATGGTTGAAGTAAATGATTTGCTGTTACTACACCATAAACGTAGCTGTACC	natural antisense	NM_024726	IQCA1	IQ and AAA domain-containing protein 1	-	237232793	237416092
ASHG19A3A034017	2.77375	up	219.715	57.0305	7.60298	6.13114	noncoding	uc003sun.1	BC043576	UCSC_knowngene	1526	chr7	+	19183915	19185876		TTCCTTTCCCTACCTTTACCTCCTACTCATATAAAATAGAGGATTTTATTCCAAGAGGAA	natural antisense	NM_152898	FERD3L	fer3-like protein	-	19184404	19185044
ASHG19A3A030639	2.27094	up	106.917	33.726	6.64451	5.46122	noncoding	ENST00000404020	RP1-95L4.2	Ensembl	733	chr6	-	143619906	143620639		TAAAAATTAAGATTTCCCTTCTTCTGAGTGCACATACTGTGGCTAGCGACTGTCTTGACC	intronic antisense	NM_016108	AIG1	androgen-induced gene 1 protein	+	143382022	143661441
ASHG19A3A023009	2.32292	up	4629.38	1584.47	11.8074	10.5914	noncoding	ENST00000498480	RP11-24O5.2	Ensembl	686	chr3	+	113122844	113152839		CTTTGATGTAACTGATTTCTCCCCATCAGTATCCTGATCATCTGGTTCCTTCATTTCCTC	natural antisense	NM_018338	WDR52	WD repeat-containing protein 52 isoform 2	-	113081711	113160361
ASHG19A3A023009	2.32292	up	4629.38	1584.47	11.8074	10.5914	noncoding	ENST00000498480	RP11-24O5.2	Ensembl	686	chr3	+	113122844	113152839		CTTTGATGTAACTGATTTCTCCCCATCAGTATCCTGATCATCTGGTTCCTTCATTTCCTC	natural antisense	NM_001164496	WDR52	WD repeat-containing protein 52 isoform 1	-	113005776	113160361
ASHG19A3A014442	2.04273	up	399.197	149.143	8.40934	7.37885	noncoding	ENST00000422621	AC013437.7	Ensembl	426	chr2	-	143858498	143858924		GGAGAACTTCCACTCCTCAAAGTTGATAACCAAACAATCCTCCCAATAGAAATTCCTATC	intergenic
ASHG19A3A053305	2.03023	up	2449.47	984.09	10.924	9.90234	noncoding	AF198444		NRED	6376	chr15	+	101449472	101453362		AACCCCTTTGCAGAAATTGCATTTCCTCCCTCTAGTGGCCTGTTTGCATTTGAGTTCTGT	intron sense-overlapping	NM_000693	ALDH1A3	aldehyde dehydrogenase family 1 member A3	+	101420008	101456830
ASHG19A3A038483	2.2361	up	65.2915	20.9216	6.0204	4.85942	noncoding	ENST00000450864	RP11-311H10.4	Ensembl	353	chr9	+	33402854	33409946		TCTGAGAGGAAGGAGGACACACGAGCCATATTTGCAGAGAAACACCAGCCTGCGAGAGGA	bidirectional	NM_001170	AQP7	aquaporin-7	-	33384947	33402517
ASHG19A3A050271	2.32953	up	59.1201	18.0337	5.8973	4.67726	noncoding	ENST00000424532	RP11-430K22.2	Ensembl	479	chr13	+	69228703	69229182		ACCACTGTTGCTGCCACCTTTATGGTATCATAGATTGCATAAACAGAGGTATGTGCAATG	intergenic
ASHG19A3A013849	2.08598	up	119.442	41.7365	6.79194	5.73121	noncoding	L37703		misc_RNA	210	chr2	-	74225470	74225673		ACAAGTCGGAGCCAGCCAACAACTCCATCTTCGTGCTTCCTACCAGCAAACAGCATGCAT	intergenic
ASHG19A3A038412	2.02559	up	6737.82	2605.26	12.3396	11.3213	noncoding	G36637		misc_RNA	407	chr9	+	20515265	20515672		AGAGACTGTGAGATCATTAGTCCCTTTTTCTCCCCATACTCACCGTTTTGTTTTTTGTTT	intronic antisense	NM_004529	MLLT3	protein AF-9	-	20344967	20622514
ASHG19A3A028998	2.03628	up	2069.97	828.353	10.6908	9.66486	noncoding	ENST00000512730	CTB-99A3.1	Ensembl	691	chr5	+	145942788	145996567		AAGACATCTCATTGATTGAATGCTCTCCCCTTCATAGCAACTTCTTCTGCGGCTTCCTTG	intronic antisense	NM_181674	PPP2R2B	serine/threonine-protein phosphatase 2A 55 kDa	-	145969067	146435700
ASHG19A3A028998	2.03628	up	2069.97	828.353	10.6908	9.66486	noncoding	ENST00000512730	CTB-99A3.1	Ensembl	691	chr5	+	145942788	145996567		AAGACATCTCATTGATTGAATGCTCTCCCCTTCATAGCAACTTCTTCTGCGGCTTCCTTG	intronic antisense	NM_004576	PPP2R2B	serine/threonine-protein phosphatase 2A 55 kDa	-	145969067	146258159
ASHG19A3A028998	2.03628	up	2069.97	828.353	10.6908	9.66486	noncoding	ENST00000512730	CTB-99A3.1	Ensembl	691	chr5	+	145942788	145996567		AAGACATCTCATTGATTGAATGCTCTCCCCTTCATAGCAACTTCTTCTGCGGCTTCCTTG	intronic antisense	NM_001127381	PPP2R2B	serine/threonine-protein phosphatase 2A 55 kDa	-	145969067	146258457
ASHG19A3A028998	2.03628	up	2069.97	828.353	10.6908	9.66486	noncoding	ENST00000512730	CTB-99A3.1	Ensembl	691	chr5	+	145942788	145996567		AAGACATCTCATTGATTGAATGCTCTCCCCTTCATAGCAACTTCTTCTGCGGCTTCCTTG	intronic antisense	NM_181676	PPP2R2B	serine/threonine-protein phosphatase 2A 55 kDa	-	145969067	146435700
ASHG19A3A028998	2.03628	up	2069.97	828.353	10.6908	9.66486	noncoding	ENST00000512730	CTB-99A3.1	Ensembl	691	chr5	+	145942788	145996567		AAGACATCTCATTGATTGAATGCTCTCCCCTTCATAGCAACTTCTTCTGCGGCTTCCTTG	intronic antisense	NM_181678	PPP2R2B	serine/threonine-protein phosphatase 2A 55 kDa	-	145969067	146461033
ASHG19A3A028998	2.03628	up	2069.97	828.353	10.6908	9.66486	noncoding	ENST00000512730	CTB-99A3.1	Ensembl	691	chr5	+	145942788	145996567		AAGACATCTCATTGATTGAATGCTCTCCCCTTCATAGCAACTTCTTCTGCGGCTTCCTTG	intronic antisense	NM_181677	PPP2R2B	serine/threonine-protein phosphatase 2A 55 kDa	-	145969067	146461033
ASHG19A3A028998	2.03628	up	2069.97	828.353	10.6908	9.66486	noncoding	ENST00000512730	CTB-99A3.1	Ensembl	691	chr5	+	145942788	145996567		AAGACATCTCATTGATTGAATGCTCTCCCCTTCATAGCAACTTCTTCTGCGGCTTCCTTG	intronic antisense	NM_181675	PPP2R2B	serine/threonine-protein phosphatase 2A 55 kDa	-	145969067	146258327
ASHG19A3A026236	2.18362	up	703.646	251.243	9.17769	8.05097	noncoding	ENST00000515543	RP11-815N9.3	Ensembl	389	chr4	+	159947290	159947679		ATTCATGGTAGACTGTGTCATGAACAATGTCACCTGTTCTCAGATCTATAAAAAAGTAGA	intronic antisense	NM_152543	C4orf45	hypothetical protein LOC152940	-	159814683	159956333
ASHG19A3A037153	2.13534	up	66.0615	22.2823	6.0343	4.93984	noncoding	HIT000283323		H-invDB	867	chr9	-	19107866	19108732		GTATAGTGGTCAAGGTTTTTGCTTTCCCTTAGCCTAGTGATGGGCATGTGACTAAAAGCA	intergenic
ASHG19A3A051342	3.78368	up	219.301	40.1178	7.60075	5.68096	noncoding	ENST00000493565	RP11-269C4.1	Ensembl	745	chr14	+	30524415	30525160		GAAGCAGAGGCTGTTCTCTCTGAGAGCTTCTACCCTGACCTTGAATCCAGTAAAAAATAA	intergenic
ASHG19A3A038686	4.35708	up	1877.51	333.882	10.5503	8.42689	noncoding	ENST00000417634	RP11-459O16.3	Ensembl	1111	chr9	+	66358547	66359658		GCAGAAAATACCTCTTTAAACACTATCCCTCCTTTATACATGATTCCACACCCTGGAGGG	intergenic
ASHG19A3A049567	2.02141	up	112.204	40.5175	6.71021	5.69484	noncoding	AK022210		misc_RNA	2023	chr1	-	111973667	111975690		GGCCATTGCATGGATGTGCAATAACACCTTTAGCCATTTCCTAATGATGTCATTTAATCA	intergenic
ASHG19A3A038730	2.29411	up	4421.81	1543.21	11.7485	10.5506	noncoding	ENST00000434542	RP11-460N11.5	Ensembl	514	chr9	+	69732349	69732863	ENST00000478218,ENST00000475865,ENST00000444223,ENST00000428542,	TTGCCTTATCCTGGTCCTGGTTCTGCCCTGACCCTGGCCTTGCTCTGGATCCTCTCTGGT	intergenic
ASHG19A3A046883	6.40941	up	172.353	16.9105	7.2769	4.59671	noncoding	uc001pfi.1	AK055250	UCSC_knowngene	1926	chr11	+	94883702	94892312		GCTGCTGCTTTAAAACAGCACTTTCCATTTGCCTTGTTAAATGGGATTGTATATGAATTA	intergenic
ASHG19A3A008111	3.23989	up	62.3469	13.0315	5.96219	4.26624	noncoding	NR_024395	LOC645851	RefSeq_NR	866	chr17	-	26937015	26938463	NM_001174103,	CTTCATGGGCTCCCAGGGTGCTATTGATGTGTTTAATAGGCTTGTCAGAAGCAATATGAA	exon sense-overlapping	NM_001174103	SGK494	uncharacterized serine/threonine-protein kinase	-	26934981	26941211
ASHG19A3A014076	5.31544	up	548.742	71.8636	8.8425	6.43232	noncoding	uc002sxv.3	BC032409	UCSC_knowngene	2813	chr2	-	98081832	98091049	uc010yvb.1,ENST00000492960,ENST00000448494,CR603951,AK057592,	TCAGGAGAAGAAAAGGAGATCCAGACTCATGACAGAGAGATGACCTTTGCCAAGAGTACA	intergenic
ASHG19A3A030989	4.11856	up	44.5469	6.76424	5.52961	3.48747	noncoding	uc003mzz.1	BC038755	UCSC_knowngene	1486	chr6	+	11487462	11516747		GGCCACTTAATCACTGAATATTTACCCACGGACCTTTCACTGAATATATTAAACACTAAA	intergenic
ASHG19A3A028108	4.81574	up	966.518	145.808	9.61773	7.34997	noncoding	AL713738		misc_RNA	1301	chr5	+	35878417	35879701		CAAACATTTCGCAGAGCTGCTTAGTATATAAGCGTACAATGTATGTAATAACCATCTCAT	intergenic
ASHG19A3A024195	2.20184	up	102.615	33.5031	6.59175	5.45304	noncoding	ENST00000514850	RP11-148K14.1	Ensembl	553	chr4	-	56179177	56180091		CATTCATTTCATGTAGGTTTTGCTCTTGTTCCAGTAGGTCAACATCTATGGAAAAGAAGC	intergenic
ASHG19A3A055218	2.64186	up	330.31	92.2353	8.15867	6.75712	noncoding	ENST00000376792	HLA-J	Ensembl	1666	chr6	+	29973747	29977729	uc003nov.3,	GCTGTGATGTGGAGGAAGAAGAGCTCAGTCACACATTTCTGGAAACTTCTCAAGGTTCCA	intergenic
ASHG19A3A000110	3.38133	up	221.846	46.1082	7.61691	5.85931	noncoding	ENST00000415513	RP11-325F22.2	Ensembl	685	chr7	+	104581509	104602507		CCTCCTCTAGCCCTGCATAGCCCAGAAGCTACAACCTCAGCCCAGATTAGCAGGCTGAGG	intergenic
ASHG19A3A037575	2.6937	up	69.134	17.8243	6.09213	4.66254	noncoding	BC043560		misc_RNA	1705	chr9	-	75705767	75839108		GTGTTTCCAGCAAAGCAGCCCTCTGATCCATATACTTTAGCTACAACTTACATCACCAAG	intronic antisense	NM_000700	ANXA1	annexin A1	+	75766780	75785307
ASHG19A3A049555	2.61628	up	39.1929	10.2247	5.3595	3.97199	noncoding	ENST00000425350	RP11-165D7.4	Ensembl	962	chr13	-	49151109	49152224		CCTTTCTTCCCATAGCTTCCAGCCTGGTGGGGAATAAAGGAATTAAATAAGCAATTACAA	intergenic
ASHG19A3A038022	2.17339	up	107.625	35.622	6.6535	5.53355	noncoding	ENST00000429482	RP11-85O21.5	Ensembl	581	chr9	-	126793902	126794803		GAGCTCTGCTGCCTCTGGGGACGCTGATCTGTGTTTTGCCAAGAGGATCCAAAAAGTCAG	natural antisense	NM_004789	LHX2	LIM/homeobox protein Lhx2	+	126773888	126795442
ASHG19A3A035125	2.49845	up	366.721	109.076	8.29608	6.97504	noncoding	ENST00000440744	AC024084.1	Ensembl	457	chr7	+	135710508	135769416		ACATCTCCATTTTCACATAAGCTCCCCAACTCTCAAGAAGACATGTCAAACTTCAAAGAA	intergenic
ASHG19A3A041657	2.84493	up	1488.61	414.651	10.2311	8.72269	noncoding	ENST00000458303	RP11-434J24.2	Ensembl	298	chrX	+	146882522	146882820		AGAATGCACTATAACAGGAAAATCATATTATAGATGGAGTAAAGCTCCAGATTGGAGCTC	intergenic
ASHG19A3A039193	2.18987	up	101.783	33.4565	6.5822	5.45136	noncoding	ENST00000433572	RP11-542K23.7	Ensembl	830	chr9	+	125165685	125211256		AAAGAGGGAAAATGAAATCCTGGCCCTATGGATACTGGGAAGCATACTCAAGTATCTCTG	intergenic
ASHG19A3L0000695	2.33761	up	72.3427	21.995	6.14848	4.92344	noncoding	BF341729	lincRNA-SOX21-2	lincRNA	936	chr13	+	95301173	95301871		AAACGAGACAGACGAAAACAACCGACAACCCGCAGCGACAAGAACACAACAAAAACACAA	intergenic
ASHG19A3A033806	2.89441	up	456.907	115.325	8.58416	7.05089	noncoding	AY927455		RNAdb	678	chr7	-	155592733	155601766		CCAGCCTCCCTCATGACTAAATGCATATCTATTCCTGTCAAAACGTGTATCACAATGTAC	exon sense-overlapping	NM_000193	SHH	sonic hedgehog protein preproprotein	-	155595557	155604967
ASHG19A3L0002160	7.18003	up	44.8776	5	5.54112	2.69713	noncoding	EB387271	lincRNA-TMEM64-1	lincRNA	847	chr8	+	91317897	91318744		CTTTCCCAAGTCTTCTCCATGTAATGTAAATTGCATTCCACTGAATTTAGCCTAAAAAAC	intergenic
ASHG19A3A013578	2.60628	up	1586.84	484.374	10.3149	8.93288	noncoding	ENST00000430650	AC009236.1	Ensembl	721	chr2	-	45419317	45550434		AAACCAATCGTCCCCCCACCTGATTCCAAAGGAATTACAGAAAAATGGAAAGCCAGGAAC	intergenic
ASHG19A3A009409	2.9385	up	67.267	15.7453	6.05847	4.50339	noncoding	G36737		misc_RNA	418	chr17	+	33677589	33678007		CTGGGGGGAAATCAGTAGAGTAAGATTACCAATAAGTGAAATATTGGTCATATGATTTCT	natural antisense	NM_001104587	SLFN11	schlafen family member 11	-	33677328	33700720
ASHG19A3A009409	2.9385	up	67.267	15.7453	6.05847	4.50339	noncoding	G36737		misc_RNA	418	chr17	+	33677589	33678007		CTGGGGGGAAATCAGTAGAGTAAGATTACCAATAAGTGAAATATTGGTCATATGATTTCT	natural antisense	NM_152270	SLFN11	schlafen family member 11	-	33677328	33700720
ASHG19A3A009409	2.9385	up	67.267	15.7453	6.05847	4.50339	noncoding	G36737		misc_RNA	418	chr17	+	33677589	33678007		CTGGGGGGAAATCAGTAGAGTAAGATTACCAATAAGTGAAATATTGGTCATATGATTTCT	natural antisense	NM_001104589	SLFN11	schlafen family member 11	-	33677328	33700720
ASHG19A3A009409	2.9385	up	67.267	15.7453	6.05847	4.50339	noncoding	G36737		misc_RNA	418	chr17	+	33677589	33678007		CTGGGGGGAAATCAGTAGAGTAAGATTACCAATAAGTGAAATATTGGTCATATGATTTCT	natural antisense	NM_001104590	SLFN11	schlafen family member 11	-	33677328	33700720
ASHG19A3A009409	2.9385	up	67.267	15.7453	6.05847	4.50339	noncoding	G36737		misc_RNA	418	chr17	+	33677589	33678007		CTGGGGGGAAATCAGTAGAGTAAGATTACCAATAAGTGAAATATTGGTCATATGATTTCT	natural antisense	NM_001104588	SLFN11	schlafen family member 11	-	33677328	33700720
ASHG19A3A023907	3.17766	up	461.843	105.422	8.5999	6.93194	noncoding	BC035129		misc_RNA	1135	chr4	-	6987653	6988769		AGAGAAATACGACCAGAGAGACTTGCATGCAAACATTCCTAACAGCATTGTCCACGCCAA	intronic antisense	NM_001113361	TBC1D14	TBC1 domain family member 14 isoform a	+	6911170	7034845
ASHG19A3A023907	3.17766	up	461.843	105.422	8.5999	6.93194	noncoding	BC035129		misc_RNA	1135	chr4	-	6987653	6988769		AGAGAAATACGACCAGAGAGACTTGCATGCAAACATTCCTAACAGCATTGTCCACGCCAA	intronic antisense	NM_020773	TBC1D14	TBC1 domain family member 14 isoform a	+	6911494	7034845
ASHG19A3A023907	3.17766	up	461.843	105.422	8.5999	6.93194	noncoding	BC035129		misc_RNA	1135	chr4	-	6987653	6988769		AGAGAAATACGACCAGAGAGACTTGCATGCAAACATTCCTAACAGCATTGTCCACGCCAA	bidirectional	NM_001113363	TBC1D14	TBC1 domain family member 14 isoform b	+	6988888	7034845
ASHG19A3A038888	2.95515	up	120.722	28.3742	6.80638	5.24315	noncoding	ENST00000413075	XXyac-YM21GA2.2	Ensembl	967	chr9	+	90459066	90462229		TATGCTGGTGGTTGGCTATGGCTATGAAGGATCAGACTCGGATAACAAATATTGGCTGGT	intergenic
ASHG19A3A023228	2.26492	up	48.6634	15.2993	5.64739	4.46794	noncoding	ENST00000505359	RP11-333H9.6	Ensembl	1517	chr3	+	132364674	132369227		ATTTAACATCAGCCAAAAGAGCTGGAGAGGGTAAAAACCCTGCCGTTATCACAGTGTAAC	intronic antisense	NM_032169	ACAD11	acyl-CoA dehydrogenase family member 11	-	132276981	132378975
ASHG19A3A026341	4.05594	up	638.91	114.232	9.0572	7.03717	noncoding	ENST00000472309	RP11-84H6.1	Ensembl	591	chr4	+	179207848	179208439		CAGGCCGAGAAGAAGGAGATAATCCAGACTTTGTCCAAGGAGGAAGAGATCAAGAAATAA	intergenic
ASHG19A3A014064	2.20107	up	200374	73797.9	17.3299	16.1917	noncoding	ENST00000421314	MTL1	Ensembl	186	chr1	-	16567707	16567893	NM_005952,	AATGAAAAGAGTGCACATGCACCTCCTGCAAGAAGAGCTGCTGCTCCTGCTGCCCTGTGG	intergenic
ASHG19A3A015931	2.69533	up	292.329	79.0006	7.9909	6.56044	noncoding	ENST00000421835	AC068279.2	Ensembl	560	chr2	+	87565633	87566193		GTCAGCAGGATTATAACTTACCTCCCACAGTGATTCAACATGAAACAAAAACCTCAACAA	intergenic
ASHG19A3A020655	2.96575	up	161.463	38.2262	7.19031	5.62192	noncoding	ENST00000424418	RP1-144F13.3	Ensembl	304	chr1	+	40099087	40099575		TCTCCAGCCCAACTGCTAACCCTTCTTCAGGTTTTCTGCTTCAGAAGCTCTCTTAGAATG	intronic antisense	NM_014571	HEYL	hairy/enhancer-of-split related with YRPW	-	40089102	40105348
ASHG19A3A021282	2.47403	up	114.393	32.9582	6.73688	5.43002	noncoding	ENST00000465795	RP11-354H21.1	Ensembl	409	chr3	-	78087855	78095945		ACTCCCCACGGAGATCAAGAGCTTGGAGCAGAAATAATAGCTCTCCTCACAAAAAGACAA	intergenic
ASHG19A3A012656	2.40901	up	111.844	33.1153	6.70512	5.43669	noncoding	ENST00000426692	RP4-597N16.1	Ensembl	226	chr1	-	235260501	235260727		AAACTTCATCTGGCACCAGTTAGACCAGTTCCTGGTCCACTACATCAAGAAACTGGAAGT	intergenic
ASHG19A3L0002141	2.09746	up	74.371	25.6964	6.18299	5.11435	noncoding	AW173332	lincRNA-MFHAS1-1	lincRNA	406	chr8	+	8608883	8638945		TCTCCTTTTGCCAGTCCCTGGATAAACCATTCATCAGATACATAGGAAGATAAATCAGAT	intergenic
ASHG19A3A016253	2.71496	up	218.549	58.0208	7.59454	6.15361	noncoding	ENST00000437562	AC062016.2	Ensembl	491	chr2	+	117508733	117509224		ACTTCTCTATCATCCTCACCCTTATACCACTGAATATAAACTACTTAAATGAAAATGCCC	intergenic
ASHG19A3A017395	2.69767	up	261.127	70.5774	7.84234	6.41063	noncoding	ENST00000434165	RP11-462D18.2	Ensembl	553	chr20	-	17579899	17580452		AATGTGAGGCATAAGTGGTACCCAGAGGTCTCCCATCATTGCCTCAATGTATCTGTTATG	intronic antisense	NM_006870	DSTN	destrin isoform a	+	17550598	17588652
ASHG19A3A017395	2.69767	up	261.127	70.5774	7.84234	6.41063	noncoding	ENST00000434165	RP11-462D18.2	Ensembl	553	chr20	-	17579899	17580452		AATGTGAGGCATAAGTGGTACCCAGAGGTCTCCCATCATTGCCTCAATGTATCTGTTATG	intronic antisense	NM_001011546	DSTN	destrin isoform b	+	17550598	17588652
ASHG19A3A013550	3.22565	up	63.6261	13.3884	5.99084	4.30125	noncoding	ENST00000372993	AC074375.1	Ensembl	192	chr2	-	42907227	42907419		CCCAGAAAATCCAGAAATAGAAGTGCTTCCCCTAGAATTGACAGAAATGAAAGATAAATA	intronic antisense	NM_020744	MTA3	metastasis-associated protein MTA3	+	42795670	42936353
ASHG19A3A055257	2.64496	up	63.4717	16.7419	5.98781	4.58457	noncoding	uc004eqv.2	AK057519	UCSC_knowngene	2146	chrX	+	117973518	117991706	ENST00000412422,	CTAAAGTAATCCCTCTTTTTCCTGGCTATACCATCTGGAACAGATGACTTCCAAGGACAC	intergenic
ASHG19A3A037771	2.20127	up	1748.22	636.211	10.4502	9.31188	noncoding	ENST00000506067	RP11-330M2.7	Ensembl	548	chr9	-	99660347	99711867	uc004auq.1,	TTCAAGCTCAGAACCATGGACGGCAGGGCTCCCTCTGGATGTGGAATTCTCCGTCCCTTT	intronic antisense	NM_001045477	FAM22G	hypothetical protein LOC441457 isoform 1	+	99691285	99704572
ASHG19A3A037771	2.20127	up	1748.22	636.211	10.4502	9.31188	noncoding	ENST00000506067	RP11-330M2.7	Ensembl	548	chr9	-	99660347	99711867	uc004auq.1,	TTCAAGCTCAGAACCATGGACGGCAGGGCTCCCTCTGGATGTGGAATTCTCCGTCCCTTT	intronic antisense	NM_001170741	FAM22G	hypothetical protein LOC441457 isoform 2	+	99691285	99701700
ASHG19A3A014456	2.82174	up	61.1086	14.9585	5.93651	4.43993	noncoding	ENST00000454965	AC064865.1	Ensembl	348	chr2	-	146051844	146089415		AAACTAAAGGGAGCCTTAATACATTCACCCTATGTGAGACCAGCCAGAATGAGGACTCCT	intergenic
ASHG19A3A021999	4.38399	up	294.2	46.375	7.99953	5.86728	noncoding	ENST00000496220	RP11-139K4.1	Ensembl	1808	chr3	-	182164757	182204152		CCATCTCCCTGAGTACCTCGCTTCTTAAATGACTCCGCTTACTGCATAACATATGGAAAT	intergenic
ASHG19A3L0002830	7.73155	up	48.6801	5	5.64789	2.69713	noncoding	BF366503	lincRNA-SEC63	lincRNA	151	chr6	-	108351340	108351491		TGAGACCTTGAAGAAAAGTCCTTCAGCTGCCCATAAAAAGTATAAATGGTAGAAACATAA	intergenic
ASHG19A3A030048	2.39133	up	53.4347	15.8117	5.767	4.50919	noncoding	ENST00000517201	AL591034.1	Ensembl	314	chr6	-	53280091	53280405		CACAGACAGCCCTGGTAGAGCAGTAATTTCATATCCCATGTTTCCAAAACTTTCTTGATA	intergenic
CUST_369_PI426073487	2.06965	up	356.103	130.125	8.25418	7.20479	noncoding	uc.371+	uc.371	UCR	296	chr14	+	36020188	36020484		CCCTCCTACAGAGCTTTTCATTATGCCTGATGCACTCAACTTCTAAGCTCTTCTGAGAAA	intronic antisense	NM_194301	RALGAPA1	ral GTPase-activating protein subunit alpha-1	-	36007557	36278432
CUST_369_PI426073487	2.06965	up	356.103	130.125	8.25418	7.20479	noncoding	uc.371+	uc.371	UCR	296	chr14	+	36020188	36020484		CCCTCCTACAGAGCTTTTCATTATGCCTGATGCACTCAACTTCTAAGCTCTTCTGAGAAA	intronic antisense	NM_014990	RALGAPA1	ral GTPase-activating protein subunit alpha-1	-	36007557	36278432
ASHG19A3A026038	2.39898	up	4527.68	1511.3	11.7823	10.5199	noncoding	ENST00000505381	RP11-9G1.2	Ensembl	1104	chr4	+	134046106	134047210		AACGCCTGAGTCTCCCTCTTTGGCTAAAAAGAACTATGACTTGAGGGTTATGGAACAAGC	intergenic
ASHG19A3A048174	2.14825	up	62.4953	20.9797	5.96624	4.86308	noncoding	AK058065		misc_RNA	1713	chr12	-	131472856	131474573		TTTTCTTCTGAAGGATGCTATCATTTGCCCTCTGTCAGTGCTAGGAGAGGGAATGCATTC	intronic antisense	NM_198827	GPR133	probable G-protein coupled receptor 133	+	131438451	131626008
ASHG19A3A050297	2.04069	up	91.8967	32.884	6.45589	5.42683	noncoding	ENST00000419499	RP11-459P23.1	Ensembl	3340	chr13	+	74805593	74834113		AGGTCTGTCCTTTTTAATGCTCACCACACTTGAGGTTTCTGTTCACACTTCAAAGGCTGT	intergenic
ASHG19A3A040889	2.19328	up	48.6464	15.8541	5.6465	4.51341	noncoding	ENST00000450527	RP11-342D14.1	Ensembl	722	chrX	+	45042495	45193162		TTTCCACAGCTTCCTGCTTTCGTCAGCTTCAGCTTAACATCTATTATTGTGAAGAGTAGG	intronic antisense	NM_176819	CXorf36	deleted in autism-1 related protein isoform 1	-	45007617	45060146
ASHG19A3A040889	2.19328	up	48.6464	15.8541	5.6465	4.51341	noncoding	ENST00000450527	RP11-342D14.1	Ensembl	722	chrX	+	45042495	45193162		TTTCCACAGCTTCCTGCTTTCGTCAGCTTCAGCTTAACATCTATTATTGTGAAGAGTAGG	intronic antisense	NM_024689	CXorf36	deleted in autism-1 related protein isoform 2	-	45021554	45060146
ASHG19A3A043265	2.43618	up	819.696	260.85	9.38159	8.09696	noncoding	ENST00000444348	RP4-728D4.2	Ensembl	852	chr1	-	36035415	36043330		AAAGTCGGCTTCCTGCATTTGTCACCTTCTGCCTCCAGCCATGGTAGTAAACCACCGCGG	natural antisense	NM_178548	TFAP2E	transcription factor AP-2-epsilon	+	36038970	36060927
ASHG19A3A023232	2.00842	up	74.2396	26.9607	6.18107	5.17501	noncoding	uc010htu.1	NCRNA00119	UCSC_knowngene	2364	chr3	+	132441185	132469620		TAGTCCTGCTCAGTTCTACCAAGTGAACTCTGACTTCTAAAGTCTCCTACTACAAAGTCT	natural antisense	NM_153240	NPHP3	nephrocystin-3	-	132399452	132441303
ASHG19A3A013257	3.46685	up	65.5528	12.6812	6.02595	4.23232	noncoding	ENST00000416534	AC007463.2	Ensembl	734	chr2	-	8026900	8039786		GCTGATCACGTCACTCTACAGCTGTTCTGCCACATTTGAGCACCCACATTAAAGACAAAA	intergenic
ASHG19A3L0002307	2.48415	up	60.1531	17.0454	5.91948	4.60673	noncoding	chrX:45555906-45580831+	lincRNA-ZNF673-5	lincRNA	24926	chrX	+	45555906	45580831		GCTGGCATCTCTGGACCTATAAGAGTTTGAGAAGGCAGTATGCTTTAAAAGAAACTTATA	intergenic
ASHG19A3A007980	2.14578	up	2254.43	849.311	10.8026	9.70112	noncoding	ENST00000367716	RP11-296O14.3	Ensembl	1815	chr1	-	173386931	173430501		CCTCCCACCCCCAGTTAAAAAGGTAATACACCTCATTGAAATAATTTAAACTTTACAGAA	intergenic
ASHG19A3A054225	4.06822	up	180.222	30.1633	7.33833	5.31393	noncoding	uc002cuo.1	FLJ39639	UCSC_knowngene	2213	chr16	+	3313801	3317371		TCCAAGGCTGTCTGTGAAGTGGGGATGTCAAAATACCAAAAATTACAGCTTTGGAACTGC	intergenic
ASHG19A3A017658	2.07585	up	58.6707	20.5067	5.88774	4.83403	noncoding	G42951		misc_RNA	129	chr20	-	37357863	37357992		TTCTGATATACATTTCATCTTATTCACCACGAGCACACCACACGCACAGTAGAACAGTTC	natural antisense	NM_080552	SLC32A1	vesicular inhibitory amino acid transporter	+	37353104	37358015
ASHG19A3A043077	2.31147	up	89.4142	27.7629	6.42318	5.21437	noncoding	ENST00000433316	RP11-425M17.3	Ensembl	712	chr10	-	90377979	90378691		TGTAGGTGAAAATGCCAGCAACAGGGAAGGCTAGATCAATAGGCTTATTAGAAAGATAAA	intergenic
ASHG19A3A037775	2.00029	up	296.041	112.002	8.00925	7.00904	noncoding	NR_002942	LOC340508	RefSeq_NR	2311	chr9	-	99837954	99844227		ACTGATGTCTCTTTTCCCCAACTGAGATAGTTTCTAAATAAAATTTGCCTTTGCTGCTTT	intergenic
ASHG19A3A043677	2.09491	up	97.9814	33.8006	6.53131	5.46442	noncoding	AK055754		misc_RNA	1839	chr10	+	20058620	20060458		AGCCCCCACACACTCAGTGCTGTCATAAATAATAGTTATCCTTATGGAAAAACTAACACA	intergenic
ASHG19A3A011936	6.85492	up	79.0963	6.75103	6.26243	3.48529	noncoding	NR_027135	ZSCAN18	RefSeq_NR	1778	chr19	-	58618971	58629793		GCCTCCTCTTTGTCAGAGACTTCATGTTGAAGAGTTTATGTTGTTTGAAAGTAACAAATA	exon sense-overlapping	NM_001145542	ZSCAN18	zinc finger and SCAN domain-containing protein	-	58595208	58629793
ASHG19A3A027508	2.09831	up	1438.36	553.381	10.1825	9.11331	noncoding	ENST00000503530	AC005753.1	Ensembl	618	chr5	-	141205272	141205890		CCCTTCCCTCTTGCCTGTAGGTTCTGTGGCTATAAACAAATCATAACTTTTATTAAATTT	intergenic
ASHG19A3A007125	2.38637	up	62.6454	18.6071	5.96949	4.71467	noncoding	NR_003111	RPL32P3	RefSeq_NR	2075	chr3	-	129101677	129118282		CAGTCAGACCGATATGTCAAAATCAAGATGAGAAGAATAATGTCTGGGGTGAAGGTGAAG	intergenic
ASHG19A3A015174	3.03885	up	78.5333	17.6423	6.2532	4.64967	noncoding	ENST00000441444	AC144525.1	Ensembl	592	chr2	-	239697288	239698357		ATGTCTGAACACTGGGACACCAGTTCTCCTCCAAACATCTTGGACTACTTAAATGCAAAG	intergenic
ASHG19A3A043039	2.2374	up	59.4686	19.0335	5.90458	4.74276	noncoding	ENST00000414704	RP11-472N6.1	Ensembl	586	chr10	-	82476238	82476824		GGTGTCTACAAAGATCTCCTGGGCAAAGGTGTTAATTGTGAATTTCCAGAGTTTCCACTA	intergenic
ASHG19A3A046495	4.03303	up	429.88	75.1941	8.50594	6.49408	noncoding	AK096384		misc_RNA	3361	chr1	-	2567790	2571151		CACACCTGTGCCTGGCACTGTGCACACATTCTCTGTTGTTCAACTCTGCGATCAATCTGG	intergenic
ASHG19A3A054273	2.89127	up	93.0029	22.2495	6.47006	4.93836	noncoding	AK097189		misc_RNA	2304	chr16	+	8744024	8746315		AGGGACACAGCCTCAGAGTTCATGCTCTTCAGTATAGAGTCCAGATAAAAGTGAGATGTA	intergenic
ASHG19A3A054616	12.3324	up	143.972	6.32384	7.03894	3.41456	noncoding	NR_001447	MT1L	RefSeq_NR	443	chr16	+	56651372	56652729		CATTTGCTACATTCCTTTTTCTATTAAATATGTAAACGACAATAAAACAGTTTTGACTTG	intergenic
ASHG19A3A055147	2.13049	up	90.4876	30.911	6.43745	5.34627	noncoding	uc002nof.3	LOC284440	UCSC_knowngene	2534	chr19	-	19867182	19887222		TTGGAGATACTGGGACTCCTCTCACAAATATGCTTCTTAGAGACAAGGCCTCACTCCATT	intergenic
ASHG19A3A041836	3.30976	up	276.345	59.6758	7.91604	6.18931	noncoding	ENST00000403990	AC025731.7	Ensembl	1110	chrY	-	8286831	8287941		AGACAACGCCTTTACCTGCTCCACAAACTTTACTGACCACAAGATAATTCATATAGAGGA	intergenic
ASHG19A3A025407	2.55501	up	231.396	65.7483	7.67595	6.32262	noncoding	ENST00000508199	RP11-103J17.1	Ensembl	538	chr4	+	37080198	37127046		TGACCTGCTGCCTGCTATCTTAACACGAATTCTTCATCTGAATGGATGAGCTTTTCACAG	intergenic
ASHG19A3A032989	2.12305	up	75.481	25.7128	6.20165	5.11551	noncoding	uc010lba.2	BC110795	UCSC_knowngene	1969	chr7	-	72518503	72524466	uc010lcg.2,	ATCTGCTCTCTAATCACAGAGGATCCTGTCATTAAAAGACTCCTGGCCTGGGACAAAGAT	intergenic
ASHG19A3A009323	2.70894	up	522.746	143.612	8.76708	7.32935	noncoding	uc002hdf.2	AX795351	UCSC_knowngene	939	chr17	+	27224849	27225788		TTCCACATGGCAGTTGGCAAAATATCTCCCACTGAGGGGCTCGATGCCCTCTTGTAGAGC	bidirectional	NM_004475	FLOT2	flotillin-2	-	27206356	27224715
ASHG19A3A009323	2.70894	up	522.746	143.612	8.76708	7.32935	noncoding	uc002hdf.2	AX795351	UCSC_knowngene	939	chr17	+	27224849	27225788		TTCCACATGGCAGTTGGCAAAATATCTCCCACTGAGGGGCTCGATGCCCTCTTGTAGAGC	natural antisense	NM_144683	DHRS13	dehydrogenase/reductase SDR family member 13	-	27224798	27230089
ASHG19A3A019426	7.6075	up	850.142	75.7614	9.43143	6.50401	noncoding	ENST00000458718	AC006548.20	Ensembl	348	chr22	-	17385113	17385586	ENST00000442306,	ATCAGCAGCCTGCAGCCTGAAGATTTTACAACTTATTACTGTCAACAGAGTTACAGTACC	intergenic
ASHG19A3A045874	2.94573	up	244.276	59.8621	7.75261	6.19398	noncoding	ENST00000487566	RP11-567M21.1	Ensembl	287	chr11	-	129952389	129952676		CCTTATTGAGAAGCAGAAAATCAGTGTGAAAGTATTAAAAGCACAAGCACAGAGTCAGAA	intronic antisense	NM_001642	APLP2	amyloid-like protein 2 isoform 1 precursor	+	129939715	130014706
ASHG19A3A045874	2.94573	up	244.276	59.8621	7.75261	6.19398	noncoding	ENST00000487566	RP11-567M21.1	Ensembl	287	chr11	-	129952389	129952676		CCTTATTGAGAAGCAGAAAATCAGTGTGAAAGTATTAAAAGCACAAGCACAGAGTCAGAA	intronic antisense	NM_001142276	APLP2	amyloid-like protein 2 isoform 2 precursor	+	129939715	130014706
ASHG19A3A045874	2.94573	up	244.276	59.8621	7.75261	6.19398	noncoding	ENST00000487566	RP11-567M21.1	Ensembl	287	chr11	-	129952389	129952676		CCTTATTGAGAAGCAGAAAATCAGTGTGAAAGTATTAAAAGCACAAGCACAGAGTCAGAA	intronic antisense	NM_001142277	APLP2	amyloid-like protein 2 isoform 3 precursor	+	129939715	130014706
ASHG19A3A045874	2.94573	up	244.276	59.8621	7.75261	6.19398	noncoding	ENST00000487566	RP11-567M21.1	Ensembl	287	chr11	-	129952389	129952676		CCTTATTGAGAAGCAGAAAATCAGTGTGAAAGTATTAAAAGCACAAGCACAGAGTCAGAA	intronic antisense	NM_001142278	APLP2	amyloid-like protein 2 isoform 4 precursor	+	129939715	130014706
ASHG19A3L0002625	3.73952	up	44.7576	7.67252	5.5368	3.63395	noncoding	BG428088	lincRNA-MCTP2-1	lincRNA	745	chr15	-	96793549	96794277		AAGCAAACAAACACCAACCCAGCTCTTCATGTATTGGTATTAACATAGATATAATAGCGG	intergenic
ASHG19A3A039249	2.33896	up	1306.55	442.503	10.0314	8.80558	noncoding	ENST00000425153	RP11-205K6.2	Ensembl	339	chr9	+	129289896	129292622		AAGGGATTCCACCCCCCATTCCAAGTCCCCTCCAAAAATATATATTGAAAGAAAACAAAA	intergenic
ASHG19A3A020885	3.80276	up	47.0481	7.98592	5.60534	3.6783	noncoding	ENST00000438136	AC093415.2	Ensembl	578	chr3	-	37795179	37903229		TTCAGGTCTACAGCACACACACGATGTACCCAAGAAGAGTGATTAATTTACAAACTGACA	bidirectional	NM_001008392	CTDSPL	CTD small phosphatase-like protein isoform 1	+	37903668	38025960
ASHG19A3A020885	3.80276	up	47.0481	7.98592	5.60534	3.6783	noncoding	ENST00000438136	AC093415.2	Ensembl	578	chr3	-	37795179	37903229		TTCAGGTCTACAGCACACACACGATGTACCCAAGAAGAGTGATTAATTTACAAACTGACA	bidirectional	NM_005808	CTDSPL	CTD small phosphatase-like protein isoform 2	+	37903668	38025960
ASHG19A3A020885	3.80276	up	47.0481	7.98592	5.60534	3.6783	noncoding	ENST00000438136	AC093415.2	Ensembl	578	chr3	-	37795179	37903229		TTCAGGTCTACAGCACACACACGATGTACCCAAGAAGAGTGATTAATTTACAAACTGACA	intronic antisense	NM_002207	ITGA9	integrin alpha-9 precursor	+	37493812	37861281
ASHG19A3A037491	2.05444	up	181.842	65.17	7.34904	6.31029	noncoding	ENST00000315293	RP11-381O7.3	Ensembl	2566	chr9	-	67017399	67032072		ATTCCCCTTTGTACTCCTATCTTTATCTCTAACAGACAGCATGAAGGTAGCCCGAAGTCC	intergenic
ASHG19A3L0003366	2.00538	up	1235.01	490.921	9.95527	8.9514	noncoding	BX111887	lincRNA-ZEB1-5	lincRNA	500	chr10	-	32048015	32049105		TGGCTGCCAGCACTTAATGTGATTTCCCCCCATCTCTGGCAACTGAGAGAATAAAAAACT	intergenic
ASHG19A3A039911	5.0423	up	47.4225	5.43719	5.61662	3.28254	noncoding	ENST00000452829	RP13-77O11.12	Ensembl	130	chrX	-	52830423	52830553	ENST00000456973,ENST00000413031,	TGTGGAGTTGGCCCTGGTGTCCAGGGGGAAGATTCTGACAAAATGAGAGCAATTTAAAAT	intergenic
ASHG19A3A010678	4.02356	up	44.0283	6.85549	5.51443	3.50595	noncoding	ENST00000507923	AC022724.2	Ensembl	2870	chr18	+	55471011	55474049		CTTTGAAAACCCATTTTGCATGGAACCCACCAGATGGAGGCATGTTAAAACCTTATCCTA	bidirectional	NM_005603	ATP8B1	probable phospholipid-transporting ATPase IC	-	55313658	55470327
ASHG19A3A040076	41.5033	up	5467.47	85.4545	12.0354	6.66029	noncoding	NR_001564	XIST	RefSeq_NR	19271	chrX	-	73040494	73072588		TTCGTAAATTAAATAGGTCTGGCCCAGAAGACCCACTCAATTGCCTTTGAGATTAAAAAA	intergenic
ASHG19A3A029239	2.2148	up	43.0431	13.7815	5.48489	4.33771	noncoding	ENST00000499900	RP11-1277A3.1	Ensembl	1751	chr5	+	177038253	177046755		TTTCTGATGCAACCAAAATGCTTCAGGGCTCGTCTTATCTGGAGGTTTGATGGCTACAGA	intergenic
ASHG19A3A026345	3.86807	up	61.0037	10.3233	5.93454	3.98293	noncoding	AK130554		misc_RNA	3938	chr4	+	181093602	181095668		GCACACAAGGGCACTCCAGCTATGAAAGTTTGATAGATTTTATACTGAAGAAGTATAAAA	intergenic
ASHG19A3A030277	2.05068	up	78.5101	27.806	6.25252	5.21642	noncoding	ENST00000434493	RP1-177I10.1	Ensembl	442	chr6	-	92100030	92102718		AGATAGACCCCCATTCCATGGAATCCAATATTCCCAGACATTATCCTCAATATGTGTCCT	intergenic
ASHG19A3A013974	2.41768	up	1737.23	573.972	10.4413	9.16765	noncoding	ENST00000452554	AC125232.1	Ensembl	1409	chr2	-	87258937	87280192		CAGGATAATTGGGACAGTGGCGAGTCTAAATTAAAATTTTTCTCTCTTCCTTTAACCATT	intergenic
ASHG19A3A017037	5.0677	up	2327.93	354.272	10.8469	8.50555	noncoding	AF085977		misc_RNA	513	chr2	+	223688368	223688870		TTCTCCCCAAAACATACCACTCCTGCATACCATGGAGTATTGATGGAGCATACTTTGATA	intergenic
ASHG19A3A018578	2.18228	up	228.831	77.342	7.65994	6.53411	noncoding	ENST00000449500	CTD-3184A7.4	Ensembl	801	chr20	+	62258579	62260177		GTGTCATTTATCTGAGTTTGCCTATCGTCACGTTTTGGAAATAAATGTCAATAAAGTCGA	bidirectional	NM_012384	GMEB2	glucocorticoid modulatory element-binding	-	62218954	62258381
ASHG19A3A020242	30.3764	up	2316.42	47.9921	10.8366	5.91173	noncoding	ENST00000330974	AP000358.3	Ensembl	231	chr22	+	25108258	25108489		TAGGCAAGGACTGGCATCGGCCCTGCCTGAAGTGTGAGAAATGTGGGAAGACGCTGACTT	intergenic
ASHG19A3L0000301	2.17926	up	1043.68	379.903	9.72543	8.60159	noncoding	chr11:102425615-102440915+	lincRNA-MMP20	lincRNA	15301	chr11	+	102425615	102440915		ATCTACTTAAAATTACAAGCTACCTCCCCAGCTCATGATTCTCAAATGTCTGGGCACTGC	intergenic
ASHG19A3A049932	3.09525	up	5924.15	1525.73	12.1649	10.5348	noncoding	uc001uoi.2	AK054845	UCSC_knowngene	2406	chr13	+	22615113	22850657		CCTTCCAAATATATGTATGTTTCTTTTCTGAAGATAGACGTGTGTGTGTTTGTGTGTATC	intergenic
ASHG19A3A031047	2.29982	up	409.428	133.645	8.44119	7.23967	noncoding	ENST00000426374	RP1-135L22.1	Ensembl	387	chr6	+	21354641	21355527		TGTGCCATGTGATCCTCCCTGCAAAACCACAAATCTCCAGTAAAATCTGTAAAGAAAAAA	intergenic
ASHG19A3A019215	2.01796	up	3070.7	1242	11.2471	10.2342	noncoding	ENST00000414532	RP5-1166H10.2	Ensembl	4281	chr1	+	31190939	31199591		TCTGAGCCCCTGCCCTCGGAGAATTATGAAATTAAAAATTATCAAATGCCATGATGGGAA	natural antisense	NM_002379	MATN1	cartilage matrix protein precursor	-	31184123	31196432
ASHG19A3A013156	2.05675	up	229.328	82.9711	7.66218	6.62182	noncoding	AK024582		misc_RNA	817	chr19	+	58726116	58726914		ATTAATGCCTGGAGGGTCCACGTTCCATATATCCAGTACACCAGTGAAAAGGTACATGAC	intergenic
ASHG19A3A028936	2.54153	up	59.441	16.4271	5.90393	4.55823	noncoding	AF152528		RNAdb	2368	chr5	+	140614122	140616489	NR_001281,	TAACAGAGCACCCACTGGACAGAGAGGTCAGAAATGAATATAACATCACCATCACCGTGA	intergenic
ASHG19A3A042277	2.22703	up	338.224	114.068	8.19105	7.03592	noncoding	ENST00000443763	RP11-36N20.1	Ensembl	581	chr1	+	246271927	246277168		ATCTGACTTCACTCCCTTTCTTGAAAACCTCCTGTAGTTCCTGTTGTGTACGGGATAAAG	intronic antisense	NM_022743	SMYD3	SET and MYND domain-containing protein 3 isoform	-	245912641	246580714
ASHG19A3A042277	2.22703	up	338.224	114.068	8.19105	7.03592	noncoding	ENST00000443763	RP11-36N20.1	Ensembl	581	chr1	+	246271927	246277168		ATCTGACTTCACTCCCTTTCTTGAAAACCTCCTGTAGTTCCTGTTGTGTACGGGATAAAG	intronic antisense	NM_001167740	SMYD3	SET and MYND domain-containing protein 3 isoform	-	245912641	246670644
ASHG19A3A033599	3.23121	up	68.6594	14.4059	6.08409	4.39202	noncoding	ENST00000464337	AC008155.2	Ensembl	397	chr7	-	137982832	137983229		TGTGTCCAACTCCAGGTCACCCAGCATGTAATTGGGATGAATTCTAAAACACCATGTGGA	intergenic
ASHG19A3A045884	2.2912	up	279.531	90.3734	7.92985	6.73374	noncoding	ENST00000429099	RP11-117D22.1	Ensembl	383	chr1	-	53814159	53814905		CGCCAGCATTTACTTCATACCTCCCTTTAATCAACTCACTTTTCTCTAAAAGCTTTAAAA	intergenic
ASHG19A3A032714	3.43731	up	54.935	10.6139	5.80013	4.01885	noncoding	ENST00000435766	AC004837.5	Ensembl	731	chr7	-	39739939	39742895		CTCCCAGTATTGCTTTCTAATGCAGATAAATCACTATGAAAAGGAAACTAGATGAAGGTT	intronic antisense	NM_005402	RALA	ras-related protein Ral-A precursor	+	39663151	39747723
ASHG19A3H0000105	2.24703	up	83.3016	26.6098	6.32731	5.15929	noncoding	nc-HOXC10-126-	nc-HOXC10-126	HOX cluster	228	chr12	+	54377223	54377451		ATAACCCCCATGCTGAGGCCACGGTGACCCTGCATATGAAAACACAAAACCATTTCAAAT	intergenic
ASHG19A3A017342	2.41696	up	4850.51	1591.91	11.8716	10.5984	noncoding	ENST00000439121	RP5-859I17.2	Ensembl	144	chr20	-	8910541	8910685		GTTCCCTATGTACCTGTTACTATCAAAAATCTATAAACAGTCAATGTGGATGAGAGCTAA	intergenic
ASHG19A3A031344	3.81678	up	837.179	160.381	9.40672	7.47436	noncoding	ENST00000453426	XXbac-BPG246D15.8	Ensembl	1267	chr6	+	32811862	32814272		CTATTGAATAGTCCTCTTCTCTACCCATGGACTTGGCATTTTTATATTCGATTTTAAGGA	bidirectional	NM_148919	PSMB8	proteasome subunit beta type-8 isoform E2	-	32808493	32811816
ASHG19A3A031344	3.81678	up	837.179	160.381	9.40672	7.47436	noncoding	ENST00000453426	XXbac-BPG246D15.8	Ensembl	1267	chr6	+	32811862	32814272		CTATTGAATAGTCCTCTTCTCTACCCATGGACTTGGCATTTTTATATTCGATTTTAAGGA	natural antisense	NM_000593	TAP1	antigen peptide transporter 1	-	32812985	32821748
ASHG19A3A031344	3.81678	up	837.179	160.381	9.40672	7.47436	noncoding	ENST00000453426	XXbac-BPG246D15.8	Ensembl	1267	chr6	+	32811862	32814272		CTATTGAATAGTCCTCTTCTCTACCCATGGACTTGGCATTTTTATATTCGATTTTAAGGA	intronic antisense	NM_004159	PSMB8	proteasome subunit beta type-8 isoform E1	-	32808493	32812712
ASHG19A3H0000080	3.34208	up	22862.6	5295.69	14.0936	12.3528	noncoding	nc-HOXA13-96-	nc-HOXA13-96	HOX cluster	318	chr7	-	27240358	27240676		TCAGTGTACACTGTGTGTGTGTGTGATGAGTCGTTCTGAGTCTATGGGTCTAAATGCAAA	intergenic
ASHG19A3A040120	2.60765	up	545.959	157.821	8.83649	7.45374	noncoding	ENST00000395439	RP4-581F12.2	Ensembl	372	chrX	-	81761889	81762261		TGATTGGTTGCACGTAGTTGCTAAGAGAGTTATGAATTCCGTTACTTCCAAATTAACCAG	intergenic
ASHG19A3A031950	6.88152	up	70.6606	5.79948	6.11997	3.33724	noncoding	AF136408		RNAdb	2416	chr6	+	111921077	111923493		GGACTAATGGGAACACACTGACTCCATCACATTAGAAGTTATAATAAACATTTAGAGAAC	intronic antisense	NM_147686	TRAF3IP2	adapter protein CIKS isoform 2	-	111880142	111927474
ASHG19A3A031950	6.88152	up	70.6606	5.79948	6.11997	3.33724	noncoding	AF136408		RNAdb	2416	chr6	+	111921077	111923493		GGACTAATGGGAACACACTGACTCCATCACATTAGAAGTTATAATAAACATTTAGAGAAC	intronic antisense	NM_001164281	TRAF3IP2	adapter protein CIKS isoform 3	-	111880142	111927474
CUST_927_PI426073487	2.33291	up	2113.69	733.059	10.7189	9.4968	noncoding	uc.448-	uc.448	UCR	232	chr19	-	30841529	30841761		CTCTCCTCCTGCCACAACAATCAATTCCTCTTATAAATCTGATTAGATTTTATGATGCTT	intergenic
ASHG19A3A050033	3.86702	up	114.028	19.6481	6.73298	4.78176	noncoding	ENST00000418076	RP11-37E23.5	Ensembl	437	chr13	+	32872290	32872849		TCAATAGCTTACACGTGCTTCCTGATGCCTGCCTTAACAACAAAAAATTCGTGTCCATAG	intergenic
ASHG19A3A035598	2.06864	up	391.217	143.825	8.38012	7.33144	noncoding	AL833160		misc_RNA	5051	chr8	-	22536526	22541522		ACTGCATTTGCATCTCGGATTGTGTTTTTAAACCCATTTTCTCCCATATTTGCCTGAAAA	intergenic
ASHG19A3A025556	2.10798	up	96.0667	33.0018	6.5074	5.43154	noncoding	ENST00000437128	RP4-620F22.2	Ensembl	324	chr1	+	89726264	89735437		TTTGCTTACTGAACCTGGGGACATACTACTCCCCAGCACTGCCTAAGTTTCTGGAAAAAA	natural antisense	NM_001134486	GBP5	guanylate-binding protein 5	-	89724633	89738544
ASHG19A3A025556	2.10798	up	96.0667	33.0018	6.5074	5.43154	noncoding	ENST00000437128	RP4-620F22.2	Ensembl	324	chr1	+	89726264	89735437		TTTGCTTACTGAACCTGGGGACATACTACTCCCCAGCACTGCCTAAGTTTCTGGAAAAAA	natural antisense	NM_052942	GBP5	guanylate-binding protein 5	-	89724633	89738544
ASHG19A3A037384	2.83857	up	310.173	79.3604	8.07154	6.56638	noncoding	ENST00000432488	RP11-16L9.4	Ensembl	662	chr1	+	198985261	199045864		AGTGAACAAGTATTTGTGACTCTCCTTCCAAATGAAATGTTCTACAGAAAGGTGGAAGTG	intergenic
ASHG19A3A007804	2.73863	up	424.985	113.874	8.48659	7.03313	noncoding	NR_033661	IGLL5	RefSeq_NR	955	chr22	+	23229959	23238011		CCAGCCTGCGGAGCCTGTGGGGCAGGTCAGCCCAAGGCCAACCCCACTGTCACTCTGTTC	exon sense-overlapping	NM_001178126	IGLL5	immunoglobulin lambda-like polypeptide 5	+	23229959	23238013
ASHG19A3A052544	2.86254	up	186.61	46.3603	7.38438	5.86708	noncoding	uc002bow.2	AK055981	UCSC_knowngene	2022	chr15	-	90617747	90619769	AK055981,	AATTTCTCCCAGATCTTAACGTCAGGGCTGTCTGGCCCTTTCATGAGTATGTGGGTTATA	intronic antisense	NM_198526	ZNF710	zinc finger protein 710	+	90544751	90625432
ASHG19A3A011765	2.32282	up	191.006	60.1237	7.41705	6.20117	noncoding	NR_024181	ZNF577	RefSeq_NR	988	chr19	-	52359055	52391189		TTCATTCAGGAGAAGGACCCTACAGATGGAGGGAATGCAGGAAAGCTAAGAAGAATCACA	exon sense-overlapping	NM_001135590	ZNF577	zinc finger protein 577 isoform b	-	52374550	52391189
ASHG19A3A011765	2.32282	up	191.006	60.1237	7.41705	6.20117	noncoding	NR_024181	ZNF577	RefSeq_NR	988	chr19	-	52359055	52391189		TTCATTCAGGAGAAGGACCCTACAGATGGAGGGAATGCAGGAAAGCTAAGAAGAATCACA	exon sense-overlapping	NM_032679	ZNF577	zinc finger protein 577 isoform a	-	52374550	52391229
ASHG19A3A030477	2.03498	up	80.9837	28.9205	6.29046	5.26545	noncoding	ENST00000431104	RP11-510H23.3	Ensembl	484	chr6	-	125329900	125330635		AATTATACAACAGCTTTGATTCTCCTACTCTTTATCTTTACTCAAGTGCTGGCAATGGAC	natural antisense	NM_152553	RNF217	probable E3 ubiquitin-protein ligase RNF217	+	125304513	125404661
ASHG19A3L0002528	2.45531	up	103.725	30.0753	6.60631	5.31041	noncoding	chr7:73684091-73687309+	lincRNA-CLIP2	lincRNA	3219	chr7	+	73684091	73687309		AGACACTAGGAATGCCCTGTGGTTTCCTAAACTCTACTCCAGCCTCTGGTACAAACAAAT	intergenic
ASHG19A3A038016	3.21522	up	3552.04	886.402	11.448	9.76307	noncoding	NR_026677	C9orf45	RefSeq_NR	6002	chr9	-	125871773	125877756		CCTGACATGTTGCATTCTCCCCATTTGGATAAATAAAAACAAACAAATGCTTCTGTCACA	intergenic
ASHG19A3A038581	3.43675	up	757.197	162.435	9.27377	7.49273	noncoding	HIT000287134		H-invDB	516	chr9	+	38406578	38407093		TCACTAAGGGTCTGACCAACTCATCTCCCAACCATTCAAGACACAGGAGAATTAACTGCA	intergenic
ASHG19A3A000181	2.40344	up	72.2096	21.3073	6.14601	4.88091	noncoding	ENST00000426251	RP11-144L1.4	Ensembl	428	chr1	-	158444245	158464507		ACTGGTTGGCTTCCCCGTTTTGCAGATAGAACTACAAAAATAGAATACACACTCAATGGG	intronic antisense	NM_001004472	OR10R2	olfactory receptor 10R2	+	158449667	158450675
ASHG19A3A000270	2.35981	up	55.6423	16.6575	5.8167	4.57802	noncoding	ENST00000441942	AC002511.1	Ensembl	474	chr19	+	35897486	35900395		GAAAACCCACCCATCTACCTGCAGGAAAAGagacagggtttcactatgttggccaggatg	intergenic
ASHG19A3A008165	2.45143	up	150.398	44.0832	7.09535	5.80172	noncoding	ENST00000429292	AC005899.2	Ensembl	3030	chr17	-	30748304	30772564		AAGTGAAACATCACCTTTGCTCCATTCACGCCACAAATACCTCTTGGGAATCCACAGAAG	natural antisense	NM_002815	PSMD11	26S proteasome non-ATPase regulatory subunit 11	+	30771501	30808042
ASHG19A3L0001757	2.60147	up	54.4699	14.6346	5.79138	4.41206	noncoding	DB339886	lincRNA-FGFR1OP-1	lincRNA	535	chr6	-	167509670	167510205		ATTGCCAAAACAACACTGCCCGAGAAACAACCCTAAAACCTCAGTGACACACAGTGATAA	intergenic
ASHG19A3L0000906	2.3403	up	212.191	66.0579	7.55574	6.32905	noncoding	FN073667	lincRNA-COX10-2	lincRNA	97	chr17	+	13737557	13737663		TAACGACAGCATTGACTCTGCTCCCAGTGCTTCTCATACTATGGCCAAAACAGAAACAGT	intergenic
ASHG19A3A022050	3.10049	up	1127.91	284.219	9.83723	8.20474	noncoding	ENST00000428501	RP11-134F2.2	Ensembl	534	chr3	-	186359298	186383496		CTCCCCTCAAACCTGGCATCGGAGTTTATTGAAACAAAGCAAAATAAAACAAATAGACAA	bidirectional	NM_000412	HRG	histidine-rich glycoprotein precursor	+	186383797	186396023
ASHG19A3A022050	3.10049	up	1127.91	284.219	9.83723	8.20474	noncoding	ENST00000428501	RP11-134F2.2	Ensembl	534	chr3	-	186359298	186383496		CTCCCCTCAAACCTGGCATCGGAGTTTATTGAAACAAAGCAAAATAAAACAAATAGACAA	intronic antisense	NM_014375	FETUB	fetuin-B precursor	+	186358148	186370797
ASHG19A3A040137	2.01507	up	78.2869	28.2271	6.24783	5.237	noncoding	ENST00000433554	RP5-998G20.1	Ensembl	1267	chrX	-	87316578	87317845		GAGACTCCCCAGACTACAGCTATTATGCCTAAAATATCTGATGAAATACTTAGTAATACT	intergenic
ASHG19A3A015979	2.03343	up	181.153	65.6399	7.34384	6.31993	noncoding	ENST00000443036	AC097374.4	Ensembl	613	chr2	+	95566734	95567347		GGCCTCCGATATGGGATAGTCCTATGTATTATCTTGGAAATATTTTTTCTTCGCTGGATT	intergenic
ASHG19A3A034074	2.83068	up	5745.95	1614.41	12.1199	10.6188	noncoding	ENST00000441690	AC010677.5	Ensembl	412	chr7	+	26315814	26316226		GACGGTGTGTTTCTTTATTTTGAAGGTAATGCAGGGGTCATAATAAAAAACAAAGACGAG	intergenic
ASHG19A3L0001430	2.67799	up	803.863	228.984	9.35442	7.93327	noncoding	AX747038	lincRNA-BANK1-2	lincRNA	3544	chr4	+	102341117	102995967	NM_017935,NM_001127507,NM_001083907,	CAGAGTTCCAGTCATTATTGTTACATCATGTTTGCAGAAACCTTGTCTTATTTAGTGTCT	exon sense-overlapping	NM_001127507	BANK1	B-cell scaffold protein with ankyrin repeats	+	102711763	102995969
ASHG19A3L0001430	2.67799	up	803.863	228.984	9.35442	7.93327	noncoding	AX747038	lincRNA-BANK1-2	lincRNA	3544	chr4	+	102341117	102995967	NM_017935,NM_001127507,NM_001083907,	CAGAGTTCCAGTCATTATTGTTACATCATGTTTGCAGAAACCTTGTCTTATTTAGTGTCT	exon sense-overlapping	NM_017935	BANK1	B-cell scaffold protein with ankyrin repeats	+	102711763	102995969
ASHG19A3L0001430	2.67799	up	803.863	228.984	9.35442	7.93327	noncoding	AX747038	lincRNA-BANK1-2	lincRNA	3544	chr4	+	102341117	102995967	NM_017935,NM_001127507,NM_001083907,	CAGAGTTCCAGTCATTATTGTTACATCATGTTTGCAGAAACCTTGTCTTATTTAGTGTCT	exon sense-overlapping	NM_001083907	BANK1	B-cell scaffold protein with ankyrin repeats	+	102734982	102995969
ASHG19A3A042138	3.8812	up	43.9963	7.16864	5.51321	3.55671	noncoding	ENST00000454868	AC007379.10	Ensembl	628	chrY	+	20987992	20991373		TTGTGGGACTCAAACTGCTGGTGCCACCTATCACATGAATTTTGTGATCCAGCAGCTATA	intergenic
ASHG19A3H0000163	2.11196	up	62.9725	21.5764	5.97661	4.89803	noncoding	nc-HOXC9-142-	nc-HOXC9-142	HOX cluster	400	chr12	+	54393475	54393875		CCTGGGGGTCCGAGAACCCTGGCTTCGGGGACTGGCATTTTCACCCCATTAAAAAATCCT	intergenic
ASHG19A3A022244	3.08414	up	130.667	29.4696	6.91212	5.28725	noncoding	AK022202		NRED	2491	chr3	+	10011656	10014146		GTGACTCCCATTCTGAATTCCATTCCCTAGAGGAAATCACAAGTGTTGGTGTGTTCCATA	natural antisense	NM_018447	TMEM111	transmembrane protein 111	-	10005635	10028522
ASHG19A3A011894	2.08078	up	181.217	64.014	7.34449	6.28737	noncoding	ENST00000391712	VN2R17P	Ensembl	956	chr19	-	56828526	56830849		TACTTGGCTGCATCTTTGCTCCCAAGTGCTATGTGATCCTCCTTCATCTAGAAAGGAACA	intergenic
ASHG19A3A028174	2.7587	up	798.983	220.61	9.34438	7.88039	noncoding	uc001ebn.1	AK023457	UCSC_knowngene	2481	chr1	+	112256829	112259310		CAAGAAGCAAGAGATTGGCTGTTCCTCTTGAGGAAAAACCTTAATAAACCTTCCCATTTT	intergenic
ASHG19A3A054951	2.62315	up	152.925	41.572	7.11794	5.72664	noncoding	NR_003228	AFG3L1	RefSeq_NR	1941	chr16	+	90038987	90067195		GGGCCTTGGCAAAGCAGCTGCGGAATCTCACCCAAAACAAATTAAAACGTGACAACTGTG	natural antisense	NM_145039	CENPBD1	CENPB DNA-binding domain-containing protein 1	-	90036182	90039240
ASHG19A3A034949	2.69436	up	390.58	106.695	8.37875	6.94881	noncoding	G49396		misc_RNA	426	chr7	+	116880683	116881109		ATTCATGTGTTCTGTTCTCTCTCCAGACATCCAAGAAAAAGCCAGTGACTGTTCCTGAGG	intergenic
ASHG19A3A040506	2.4661	up	53.6571	15.3177	5.77199	4.46975	noncoding	ENST00000431993	RP5-937E21.8	Ensembl	1167	chrX	-	148629754	148631380	ENST00000457775,	AACCTCTATGGATTCTGCAAAACACGCCCAAGCAACTCTCCAGGAAACAAGAAAATGATG	natural antisense	NM_001171909	CXorf40A	protein CXorf40A isoform b	+	148626065	148632086
ASHG19A3A029100	2.15314	up	754.275	274.092	9.26887	8.16243	noncoding	ENST00000514706	RP5-920G3.3	Ensembl	994	chr1	+	120081131	120088536		TGCTCAGGCCAATTTATACCTGTCAACTCCCCTTCAATCGCTACAGGAGATATCATCAAG	intergenic
ASHG19A3A007130	3.2187	up	47.2345	9.82377	5.61115	3.92467	noncoding	NR_003149	GPR98	RefSeq_NR	19250	chr5	+	89854616	90460032		CTTGCTACTGGCGACCTGCGAGTTGTCTCAGGTTATCCAAGTGCAACTAACTGATGCCTC	exon sense-overlapping	NM_032119	GPR98	G-protein coupled receptor 98 precursor	+	89854616	90460033
ASHG19A3A020764	2.60035	up	2677.04	839.892	11.0621	9.68342	noncoding	NR_027927	DVWA	RefSeq_NR	2249	chr3	-	15206868	15247466		TGACCCTATAGCCCCCCACTGTACACCAAGGTCGTATTGATTGAATTGTTAACAAACAAG	bidirectional	NM_014296	CAPN7	calpain-7	+	15247732	15294423
ASHG19A3A012352	2.4907	up	58.9784	16.6505	5.89391	4.57736	noncoding	AK023800		misc_RNA	3594	chr19	+	16468470	16472069		TCACTCAACCCATCCCTTCAGAGTGGCTGAAGTACACTATCTGATCATTTCCTCTGGAAA	intergenic
ASHG19A3A020831	2.04827	up	114.636	40.8007	6.73956	5.70515	noncoding	ENST00000356047	AC092415.1	Ensembl	755	chr3	-	28038700	28070095		TCTGGTCTCACTTAAAATGGACTGCGGTACCTCCTCTGCTTGAAATTCAAAGAAGCCAAG	intergenic
ASHG19A3A049132	2.30697	up	1010.57	346.864	9.68342	8.47742	noncoding	AK055282		misc_RNA	2892	chr12	+	121865530	121868422		GGTCAGAGCTCTACATATTCCAGTCCCTGCTGTGCTGCACTAAATAAAATGTTATTTGCT	natural antisense	NM_001005366	KDM2B	lysine-specific demethylase 2B isoform b	-	121866899	122018364
ASHG19A3A049132	2.30697	up	1010.57	346.864	9.68342	8.47742	noncoding	AK055282		misc_RNA	2892	chr12	+	121865530	121868422		GGTCAGAGCTCTACATATTCCAGTCCCTGCTGTGCTGCACTAAATAAAATGTTATTTGCT	natural antisense	NM_032590	KDM2B	lysine-specific demethylase 2B isoform a	-	121866899	122018920
ASHG19A3A029288	2.41816	up	2766.83	934.374	11.109	9.83511	noncoding	ENST00000468453	CTB-14A14.1	Ensembl	592	chr5	+	180492085	180492677		GGCTCTTCGGCATATGGAGAGCTGATGCAAGCTGCAGAACAGGATGTTGAAAAGAGAAAA	intergenic
ASHG19A3A038362	3.3798	up	58.8901	11.7272	5.89222	4.13528	noncoding	ENST00000437701	RP11-87N24.1	Ensembl	267	chr9	+	10532144	10532411		AGTAGTTAAGCAGTATGGCAAAGAATCTCAGGCCAAGAAAGTCACTGAAAATATTTCAAA	intronic antisense	NM_002839	PTPRD	receptor-type tyrosine-protein phosphatase delta	-	8314245	10612723
ASHG19A3A008226	2.50939	up	81.3771	22.8273	6.29725	4.96991	noncoding	uc002hng.1	BC084573	UCSC_knowngene	1462	chr17	-	35289408	35293921		AGCGGCTCTGGGCAGGAATCCAACAAATAAATAAAACGTCTAAGACGGCGTGACAACAAT	bidirectional	NM_005568	LHX1	LIM/homeobox protein Lhx1	+	35294771	35301915
ASHG19A3A016118	2.73154	up	1005.16	288.253	9.67334	8.22363	noncoding	ENST00000453101	AC114755.3	Ensembl	868	chr2	+	106961021	106961889	NM_024294,NM_022758,	GTAAATCTGTCTCCCAGCAGTCATGCAAACAACTTATCAGTAGTGACTTACAGTAAGGGG	intergenic
ASHG19A3A021018	2.47193	up	67.4079	19.2725	6.06144	4.7558	noncoding	AK128351		misc_RNA	1362	chr3	-	48327203	48328568		AAAGTTCATATCCACACACAAGGTCCAACATCAAAGCCAAAGATCCAGGTTCAGGTCCAG	intergenic
ASHG19A3A050253	2.2617	up	964.412	337.096	9.61439	8.43698	noncoding	ENST00000453128	RP11-159M11.2	Ensembl	705	chr1	-	116556433	116560326		AAGCAAATTAGAGAATGTGAAGCTGGAACCCAGATCTCCCTGACAGATCCTAGTGAACTG	intronic antisense	NM_018420	SLC22A15	solute carrier family 22 member 15	+	116519118	116612675
ASHG19A3A039691	2.26036	up	371.106	123.527	8.3122	7.13565	noncoding	ENST00000431868	GS1-541M1.2	Ensembl	217	chrX	-	26675407	26675624		GAGATGAAAATGTTTGCAATTTCCTAGAAGGAGGATTATTAATAGGAGGATGTGACAACA	intergenic
ASHG19A3A042657	2.50995	up	54.5484	15.2752	5.79329	4.46563	noncoding	AF146695		misc_RNA	975	chr10	-	43246638	43247593		TGTACAAAATGAACTGACACTTTAATGCTGTGGCCACCTTTAAATAAAGTACAATGTGAC	intergenic
ASHG19A3L0001418	2.11818	up	74.4771	25.4273	6.18515	5.10232	noncoding	BX104557	lincRNA-SHQ1-3	lincRNA	526	chr3	+	72663304	72665344		TTCTAAAGCACAGATGGGAAGAAATGGATCTTGTCTACGATCTACCCTGTACCCAACTGG	intergenic
ASHG19A3A026162	2.15498	up	64.538	21.5903	6.00645	4.89877	noncoding	ENST00000499452	RP11-18H21.1	Ensembl	1592	chr4	+	153021969	153025872		CCAAGAAAACAAAAAACAAACAAAAATGCCAAAAACAAATAAAAAACCCATGACCAAAAA	intergenic
ASHG19A3A020167	2.53668	up	266.992	77.0156	7.87026	6.52732	noncoding	uc011aio.1	10a.872B9 (locus 10a)	UCSC_knowngene	359	chr22	+	22569183	22569654		TACTGGACTCCAGCCTGAGGACGAGGCTGACTATTACTGCTCAGCATTGGACAGCAGCCT	intergenic
ASHG19A3A017663	2.18742	up	22267.6	7859.31	14.0545	12.9252	noncoding	ENST00000421494	HSPEP1	Ensembl	318	chr20	-	38561563	38561881		AGATGACAAGGATTATTCTTATTTAGAGATGGTGACATTCTTGGAAGGAATGTAGACAGA	intergenic
ASHG19A3A033974	2.46473	up	88.773	25.6489	6.41314	5.11171	noncoding	AK126686		misc_RNA	3649	chr7	+	12279309	12282992		TGAATGTGCTCCTCCTAGCCAGTTTCTCAAGGGAGAAGAATCATTAATAAGTTTGTGAGG	intergenic
ASHG19A3A023302	2.16345	up	129.229	43.538	6.8988	5.78546	noncoding	AK128801		misc_RNA	2570	chr1	+	61488579	61491147		GCTCCTGCTGTCCCTGCTCTAGCAGGGATGATGGGGTCAGGAAAGGATGGGGTTGGACAT	intergenic
ASHG19A3A013969	2.19604	up	42.5859	13.741	5.46839	4.33348	noncoding	ENST00000358778	AC111200.2	Ensembl	657	chr2	-	87112197	87112854	ENST00000448785,ENST00000413520,	GCAATTCACAGAAAAGTCATCAGGAATCCACCTTGTAAAGCCCACAAGGACCAAACACAC	intergenic
ASHG19A3A008265	10.7428	up	70.8568	5	6.12243	2.69713	noncoding	BC012267		misc_RNA	1179	chr17	-	37916401	37920067		GAAAGGAAGCCTTTCCACCAGATTAGTGTTCAAGTCTTTGCAGAGGAGACCAACTTTTTT	intergenic
ASHG19A3A018126	2.44514	up	41.0943	11.6601	5.4189	4.12898	noncoding	ENST00000439450	RP5-1097P24.1	Ensembl	439	chr20	+	22201191	22203921		CTTCAATAGTGAATTAGGTTCCCTCTACCATCTGAAATGTTACAGTTCGATAAAATAGGT	intergenic
ASHG19A3A055199	2.69916	up	539.342	150.115	8.81905	7.38654	noncoding	uc003idk.1	BC038750	UCSC_knowngene	533	chr4	-	120720260	120725670		GATTCCCCTCACCTTCACCATGATTTTTCTGGGAGAATAACAAAAAGAAGGAAGATTCAG	intergenic
ASHG19A3A010004	2.21129	up	11273.9	3947.1	13.0709	11.926	noncoding	ENST00000479457	RP11-450D21.1	Ensembl	291	chr1	-	203872850	203873141		TGAAACTGTAACCAAAGGAGGCATTATGCTTCAAGGAAAAGTATTGCAAGCAACAGTAGT	intergenic
ASHG19A3A021495	2.63002	up	85.4225	22.7992	6.36332	4.96825	noncoding	BC033713		misc_RNA	1321	chr3	-	123329583	123330850		TTGCTCCACACCTCACCTGTTTTTGATAAATCTGTGCTAATAAGTACATAGGAGGTAATA	intergenic
ASHG19A3A045222	2.45727	up	164.376	48.2164	7.21464	5.91759	noncoding	ENST00000501817	AP001258.1	Ensembl	2106	chr11	-	58897605	58910228		CTGTCATCAAAAACTCTGTTGGAATGGATTTTAAAATTTCTTAATAAAAGATGAAACATG	bidirectional	NM_001142521	FAM111A	hypothetical protein LOC63901	+	58910317	58922511
ASHG19A3A045222	2.45727	up	164.376	48.2164	7.21464	5.91759	noncoding	ENST00000501817	AP001258.1	Ensembl	2106	chr11	-	58897605	58910228		CTGTCATCAAAAACTCTGTTGGAATGGATTTTAAAATTTCTTAATAAAAGATGAAACATG	bidirectional	NM_001142519	FAM111A	hypothetical protein LOC63901	+	58910317	58922511
ASHG19A3A045222	2.45727	up	164.376	48.2164	7.21464	5.91759	noncoding	ENST00000501817	AP001258.1	Ensembl	2106	chr11	-	58897605	58910228		CTGTCATCAAAAACTCTGTTGGAATGGATTTTAAAATTTCTTAATAAAAGATGAAACATG	bidirectional	NM_001142520	FAM111A	hypothetical protein LOC63901	+	58910317	58922511
ASHG19A3A051829	2.65052	up	404.266	112.823	8.42578	7.01951	noncoding	ENST00000494237	RP11-45P15.2	Ensembl	536	chr14	+	103749269	103749805		CAGAAGATTGCCCACAAGAAAAAGATATCCCTGAGGAAACAAAAACTTATGGCACAGGAA	intergenic
ASHG19A3A030535	2.21837	up	57.9155	18.7227	5.87296	4.72346	noncoding	ENST00000426566	RP11-295F4.4	Ensembl	466	chr6	-	132839968	132840434		AGCACACTGTGTGAGAACCAATAAGAAGGAGGCTGCTAGAACTTATTTCCTATGAATTCA	intergenic
ASHG19A3A017758	2.04942	up	69.6426	24.6559	6.10091	5.06569	noncoding	ENST00000437920	RP1-148H17.1	Ensembl	750	chr20	-	46020672	46041071		ATTTAAGGAGAAAGGAAGCAGCACAAGTTCGACTCAGCCAAGAAACAGAGGAAGGACATC	intergenic
ASHG19A3A037445	2.0023	up	734.906	290.037	9.23272	8.23106	noncoding	ENST00000377547	RP11-374M1.5	Ensembl	439	chr9	-	45001906	45003117	ENST00000454331,ENST00000451009,ENST00000421418,	GATCCGTTCACATCTGGAGAGTTTATTTATAACTCCCTCTATAACTCTCTGTTTGGAGGC	intergenic
ASHG19A3A031640	2.06146	up	566.431	214.647	8.8857	7.84204	noncoding	ENST00000508884	RP1-27K12.4	Ensembl	547	chr6	+	53367982	53371717		AGAAGGGTAGCTGTTTCTCAATACACTGAGAGAGAGTTCTTTCTCCGTCCTGACCATCTT	natural antisense	NM_001498	GCLC	glutamate--cysteine ligase catalytic subunit	-	53362139	53409927
ASHG19A3A031640	2.06146	up	566.431	214.647	8.8857	7.84204	noncoding	ENST00000508884	RP1-27K12.4	Ensembl	547	chr6	+	53367982	53371717		AGAAGGGTAGCTGTTTCTCAATACACTGAGAGAGAGTTCTTTCTCCGTCCTGACCATCTT	natural antisense	NM_001197115	GCLC	glutamate--cysteine ligase catalytic subunit	-	53362139	53409927
ASHG19A3A045996	4.14072	up	47.985	7.32541	5.63191	3.58203	noncoding	NR_024627	KCNQ1DN	RefSeq_NR	1109	chr11	+	2891262	2893333		TTCTTGAACTTTTCCACCAAGGATGTTGCTGCTGTTTGTAGCGTCGGATCCTGGAAAATC	intergenic
ASHG19A3A052983	2.32556	up	362.594	116.086	8.27898	7.0614	noncoding	AK098742		misc_RNA	1877	chr15	+	65518192	65525089		CAAGGTCACCTTGTTCCCTTTTTATCTCCTTCACTGCACTTGGAGGTAAAGGGCAGCAGT	intergenic
ASHG19A3L0000718	2.06847	up	141.186	49.9493	7.01285	5.96429	noncoding	BX485243	lincRNA-SRP54	lincRNA	590	chr14	+	35432234	35432824		ATGGCATCATTCCCCCATGAACTGCTATTCTGTGGCATACACGATACCTGCTGAAAAAGA	intergenic
ASHG19A3L0000899	2.08093	up	563.191	210.737	8.87894	7.82171	noncoding	chr16:87577874-87589624-	lincRNA-ZCCHC14	lincRNA	11751	chr16	-	87577874	87589624		ACTTATAAAAATCCCTCCACACAGAAAACTGTGCCTTTCCAGGCTGAGTCCACTCGGATA	intergenic
ASHG19A3A041768	2.15054	up	455.15	160.536	8.58011	7.47541	noncoding	ENST00000494825	XX-FW81657B9.5	Ensembl	747	chrX	+	153705371	153706118		AGCACAACAAGAATATTGGGAGGTGCCCCAGCTGCAAATAAACTCAGACTTGGAATAGTA	natural antisense	NM_006014	LAGE3	L antigen family member 3	-	153705240	153707596
ASHG19A3A054016	2.71333	up	58.8025	15.0823	5.8907	4.45064	noncoding	AK000958		misc_RNA	2547	chr16	-	84950982	84953529		AGTACATGGCAGGTGGTGGGGTTTGTTGCTCTTGAATTGGCAAAGCAACTAGAGGAAAAA	intergenic
ASHG19A3A023063	2.83343	up	49.5835	12.0455	5.66967	4.16712	noncoding	uc003edp.2	BC035247	UCSC_knowngene	967	chr3	+	119813741	119855628		TTGATCAGATTACCTGGCTCTTGCTTTGAAACACTGATGAAGGACTTGGGACAGAACAAA	bidirectional	NM_002093	GSK3B	glycogen synthase kinase-3 beta isoform 1	-	119540801	119813264
ASHG19A3A023063	2.83343	up	49.5835	12.0455	5.66967	4.16712	noncoding	uc003edp.2	BC035247	UCSC_knowngene	967	chr3	+	119813741	119855628		TTGATCAGATTACCTGGCTCTTGCTTTGAAACACTGATGAAGGACTTGGGACAGAACAAA	bidirectional	NM_001146156	GSK3B	glycogen synthase kinase-3 beta isoform 2	-	119540801	119813264
ASHG19A3A008482	2.86888	up	154.046	37.8422	7.12893	5.60845	noncoding	uc002ilk.1	AX748120	UCSC_knowngene	934	chr17	-	45400563	45401497	ENST00000501005,	CTCATTCTTCCAGGGTTGTGGGAATTCAAAAATATATACGTAGTGCTCAATAAATGTTAC	natural antisense	NM_001195192	C17orf57	EF-hand domain-containing protein C17orf57	+	45401326	45508076
ASHG19A3A008482	2.86888	up	154.046	37.8422	7.12893	5.60845	noncoding	uc002ilk.1	AX748120	UCSC_knowngene	934	chr17	-	45400563	45401497	ENST00000501005,	CTCATTCTTCCAGGGTTGTGGGAATTCAAAAATATATACGTAGTGCTCAATAAATGTTAC	natural antisense	NM_152347	C17orf57	EF-hand domain-containing protein C17orf57	+	45401326	45518677
ASHG19A3A027947	3.8206	up	74.501	12.8864	6.1858	4.252	noncoding	ENST00000506299	CTD-2199O4.1	Ensembl	943	chr5	+	10137249	10138477		AAAGCCAAGTGGACCCTGTCATCTGAAATTGTTTTGTCATCCACTGACTTTTACAAATAA	intergenic
ASHG19A3A046729	2.05287	up	273.467	100.176	7.90107	6.86342	noncoding	ENST00000464109	RP11-31L22.2	Ensembl	380	chr11	+	72419230	72419610		TATGGCAAAGAATCTCAGGGCAAGGATGTCATCAAAGAGAACTTCAAATGCAAGAAATGA	intronic antisense	NM_015242	ARAP1	"arf-GAP with Rho-GAP domain, ANK repeat and PH"	-	72396113	72433403
ASHG19A3A046729	2.05287	up	273.467	100.176	7.90107	6.86342	noncoding	ENST00000464109	RP11-31L22.2	Ensembl	380	chr11	+	72419230	72419610		TATGGCAAAGAATCTCAGGGCAAGGATGTCATCAAAGAGAACTTCAAATGCAAGAAATGA	intronic antisense	NM_001135190	ARAP1	"arf-GAP with Rho-GAP domain, ANK repeat and PH"	-	72396113	72433403
ASHG19A3A046729	2.05287	up	273.467	100.176	7.90107	6.86342	noncoding	ENST00000464109	RP11-31L22.2	Ensembl	380	chr11	+	72419230	72419610		TATGGCAAAGAATCTCAGGGCAAGGATGTCATCAAAGAGAACTTCAAATGCAAGAAATGA	intronic antisense	NM_001040118	ARAP1	"arf-GAP with Rho-GAP domain, ANK repeat and PH"	-	72396113	72463434
ASHG19A3A031043	2.05479	up	2961.56	1178.7	11.2002	10.1612	noncoding	ENST00000449143	RP11-239H6.2	Ensembl	191	chr6	+	20212317	20294706		TGCTTAATCTGCCAGCCAGGGATCCAGAAGCACCATCTCCCTGTCTGCATTCTGATCACC	natural antisense	NM_001080480	MBOAT1	lysophospholipid acyltransferase 1	-	20100934	20212670
ASHG19A3A046702	2.23316	up	662.929	231.01	9.10411	7.94503	noncoding	ENST00000427547	AL162400.1	Ensembl	157	chr1	-	63543751	63544702		GAAAACTTTGGGCACAAGCTGGAAGGTCATTTACTGCAAACCACTATCTCCCAGCTAATC	intergenic
ASHG19A3A033929	2.96511	up	1890.37	507.598	10.5632	8.9951	noncoding	AK000313		misc_RNA	1986	chr7	+	6522921	6524871		CTTTCCTCCCACATATCAAAAGAGCTCTACAGGCCTATTGTATGAAAAAGTGTAAGAGAA	natural antisense	NM_006854	KDELR2	ER lumen protein retaining receptor 2 isoform 1	-	6500711	6523849
ASHG19A3A033929	2.96511	up	1890.37	507.598	10.5632	8.9951	noncoding	AK000313		misc_RNA	1986	chr7	+	6522921	6524871		CTTTCCTCCCACATATCAAAAGAGCTCTACAGGCCTATTGTATGAAAAAGTGTAAGAGAA	natural antisense	NM_001100603	KDELR2	ER lumen protein retaining receptor 2 isoform 2	-	6500711	6523849
CUST_488_PI426073487	2.87615	up	41.598	9.71392	5.43552	3.91139	noncoding	uc.7-	uc.7	UCR	256	chr1	-	10836132	10836388		CTTCCCCTGGATACAAGACGCTGTATTAGTGTTTTATTACCATTTTGTTTGCACTAATAA	intron sense-overlapping	NM_017766	CASZ1	zinc finger protein castor homolog 1 isoform b	-	10707269	10856707
CUST_488_PI426073487	2.87615	up	41.598	9.71392	5.43552	3.91139	noncoding	uc.7-	uc.7	UCR	256	chr1	-	10836132	10836388		CTTCCCCTGGATACAAGACGCTGTATTAGTGTTTTATTACCATTTTGTTTGCACTAATAA	intron sense-overlapping	NM_001079843	CASZ1	zinc finger protein castor homolog 1 isoform a	-	10696665	10856707
ASHG19A3A020041	2.71932	up	225.818	60.0568	7.64243	6.19919	noncoding	uc002zlz.1	AX748298	UCSC_knowngene	2665	chr22	+	17593917	17596582		GGCCCAGTGTTCTTGCTTAGACTTAATACTACCCTTCATGTTAAAATAAAACCAAACAAA	exon sense-overlapping	NM_014339	IL17RA	interleukin-17 receptor A precursor	+	17565850	17596584
ASHG19A3A012488	2.11985	up	602.297	221.832	8.97099	7.88703	noncoding	ENST00000392268	AC008507.1	Ensembl	756	chr19	+	30528329	30529091		AATACTGCCAATGAATCATCAAATGCATTGAAAAAGCGTGAAGAAGATGATTATGATAAT	intergenic
ASHG19A3A051089	2.54732	up	39.2882	10.5789	5.36233	4.01335	noncoding	AK022266		misc_RNA	2125	chr1	-	145203963	145206091		ACCAGTTTCTTGTCACTTCCATATTAGCACAGAACAAGCTGGCCCACTGTAACTAGGAAA	intergenic
ASHG19A3A049455	2.57939	up	298.341	84.9571	8.01933	6.6523	noncoding	ENST00000414480	RP11-14O22.1	Ensembl	511	chr13	-	38055603	38058906		TGTATCATCTCCTTTTCCTTGCTCCATCCTGCTACCTGAAAAATGGATGTGGTGACAAGC	intergenic
ASHG19A3A035501	2.57298	up	269.518	76.3939	7.87949	6.51605	noncoding	AK091593		NRED	3013	chr8	-	9757575	9760588		TGCTGCTTCCACAGAGAAAACATTTTCTCTTTCCTCCTCTTGAACTTACATAATATCCTC	intergenic
ASHG19A3A013930	2.48388	up	166.77	48.3013	7.23362	5.92102	noncoding	ENST00000398295	AC010087.5	Ensembl	965	chr2	-	85004382	85005347		GATCTGTTTGAAGAAGAGTGCATTTACACTTTGGGGAATCCAAAAAACCTGCAATTTTAT	intronic antisense	NM_001370	DNAH6	"dynein heavy chain 6, axonemal"	+	84743578	85046713
ASHG19A3A051822	5.89903	up	686.106	80.5038	9.14411	6.58363	noncoding	ENST00000488133	CTD-2538G10.1	Ensembl	626	chr14	+	103507805	103508431		CTTTGGCATACCGGCAAAGAGACAAGGAAGCTGAAGAACAGGATGTTGAAGACAAAAAAT	intronic antisense	NM_006035	CDC42BPB	serine/threonine-protein kinase MRCK beta	-	103398715	103523742
ASHG19A3L0003567	2.29911	up	73.9263	22.9576	6.17654	4.97547	noncoding	chr3:168554930-168560248+	lincRNA-MECOM-1	lincRNA	5319	chr3	+	168554930	168560248		GTCTTCAGGATTCCTTTTGCCTTGCTTTGTCTGTTGTGAGTATATTTGCATGAAAACAGG	intergenic
ASHG19A3A007082	3.998	up	8963.77	1780.54	12.7644	10.7651	noncoding	uc003nod.2	HLA-H	UCSC_knowngene	1093	chr6	+	29855528	29858262	NR_001434,NM_002116,ENST00000383326,	GGGAAGGAGACGCTGCAGCGCGCGGACCCCCCCCAAGACACATATGACCCACCACCCCAT	intergenic
ASHG19A3A041680	2.19923	up	62.0677	20.259	5.95608	4.81908	noncoding	NR_027456	LOC100272228	RefSeq_NR	3285	chrX	+	149106765	149185018		ATGGATTTCCAAATCTGACACACCATAGCCTGAATTCTCACCAGTTTGCTCCTGGAAAGG	bidirectional	NM_001013845	CXorf40B	protein CXorf40B	-	149100414	149106716
ASHG19A3A044197	2.10466	up	61.842	21.2536	5.95143	4.87784	noncoding	ENST00000436500	RP11-514F8.2	Ensembl	370	chr10	+	82409552	82413488		CACGCTACCTCATCCTTTATGACACCCTTTGATATGTTGCTTTTGATGCATTTCTTTGTA	intergenic
ASHG19A3L0000089	3.89803	up	76.6882	12.9685	6.22353	4.26079	noncoding	AA430693	lincRNA-RHOU-4	lincRNA	521	chr1	-	229275847	229276368		TTTTGTGTCTTTTAAAAGTCACAGGCTAAGATCCCTCTCACATGTGAGAAAAATGCAAGC	intergenic
ASHG19A3A038629	2.46039	up	2180.65	713.295	10.7579	9.45896	noncoding	NR_026558	AQP7P3	RefSeq_NR	564	chr9	+	42858151	42893135	uc004aen.1,	TGGAACCACGATGCAGGCTCTAAACTCCTCTACAATCATCCTCCCTTGTGAGAAAAATAC	intergenic
ASHG19A3A044656	6.36821	up	197.055	19.7133	7.45701	4.78612	noncoding	AK022092		misc_RNA	2152	chr10	+	131592028	131594181		GTACACCCCCAAAACTTGTTTCCCTAAGCTGATATTGAAACTTCCATTATTGAACAGTTT	intergenic
CUST_159_PI426073487	2.36995	up	63.1532	18.929	5.98147	4.73661	noncoding	uc.161+	uc.161	UCR	278	chr5	+	77358528	77358806		TGTGATGAGGTCAAATGCTTGTTTCTACCCACTGACAGTTCAATTTCCCTGAAATGTCTC	intronic antisense	NM_003664	AP3B1	AP-3 complex subunit beta-1	-	77298149	77590528
ASHG19A3A034211	2.85398	up	55.1987	13.2885	5.80489	4.29192	noncoding	ENST00000419535	AC009196.1	Ensembl	528	chr7	+	37037400	37053235		TTTCAAGCTCTGTGGGCTGACTGGAAAAACTGCGCTCCATATATCTCATTTTGGGACCTA	natural antisense	NM_014800	ELMO1	engulfment and cell motility protein 1 isoform	-	36892510	37488555
ASHG19A3A034211	2.85398	up	55.1987	13.2885	5.80489	4.29192	noncoding	ENST00000419535	AC009196.1	Ensembl	528	chr7	+	37037400	37053235		TTTCAAGCTCTGTGGGCTGACTGGAAAAACTGCGCTCCATATATCTCATTTTGGGACCTA	natural antisense	NM_001206482	ELMO1	engulfment and cell motility protein 1 isoform	-	36892510	37393272
ASHG19A3A034211	2.85398	up	55.1987	13.2885	5.80489	4.29192	noncoding	ENST00000419535	AC009196.1	Ensembl	528	chr7	+	37037400	37053235		TTTCAAGCTCTGTGGGCTGACTGGAAAAACTGCGCTCCATATATCTCATTTTGGGACCTA	natural antisense	NM_001206480	ELMO1	engulfment and cell motility protein 1 isoform	-	36892510	37488895
ASHG19A3A051669	2.34837	up	118.945	36.19	6.78586	5.5542	noncoding	BC092457		misc_RNA	626	chr14	+	86094476	86095032		GCTAACCCCTCTTGGCCATTTCATTAATAATGTATTTGACAGAGATTGAATCAGGAAATA	intergenic
ASHG19A3A021689	2.94167	up	348.87	86.1218	8.22739	6.67075	noncoding	ENST00000492725	RP11-271K21.7	Ensembl	376	chr3	-	141637093	141637863		CTGGGTTTTTCATTAACATTTCCCCCAACTATTCTAGAAGCAAAGGATACGTAATAGATA	intronic antisense	NM_001679	ATP1B3	sodium/potassium-transporting ATPase subunit	+	141595469	141645382
ASHG19A3L0002803	2.7053	up	79.1757	20.4029	6.26376	4.82798	noncoding	BF057073	lincRNA-TRIM71-1	lincRNA	613	chr3	-	32938705	32939316		TTAAGAGGTTTAACTTAGTCATTCTAACATAAGGCAACTTGCCCACATTAATTCCCCCAA	intergenic
ASHG19A3A037514	4.83286	up	8435.33	1405.98	12.6757	10.4028	noncoding	uc011lrg.1	LOC441426	UCSC_knowngene	1423	chr9	-	69379291	69380714		ACAGCATTCCTGAGACTTTTTAAGTACTTTGTGTGTGTGTGATGGTCTAATAATCATAGC	intergenic
ASHG19A3A031819	2.36417	up	81.1519	24.383	6.29282	5.05149	noncoding	AK130464		misc_RNA	1950	chr6	+	89808877	89810828		CTGCCATGACAGAACAGCTTGTATTAGACTAATCTTCCCATAGAAAACAGCTCTCTCTCT	intronic antisense	NM_080743	SRSF12	serine/arginine-rich splicing factor 12	-	89805677	89827800
ASHG19A3A053418	2.65184	up	5921.02	1770.24	12.1624	10.7554	noncoding	uc002ctj.1	BC045731	UCSC_knowngene	747	chr16	-	3101995	3109336	ENST00000446137,	ATCGATGTCATCTGTAACTTCCGGTGCACTGGGGCACACAGCTGCATCTCCCCATGCTCA	natural antisense	NM_022468	MMP25	matrix metalloproteinase-25 preproprotein	+	3096681	3110724
ASHG19A3A026037	2.323	up	62.0758	18.9927	5.95635	4.74036	noncoding	ENST00000513270	RP11-149A7.2	Ensembl	508	chr4	+	133512243	133599658		GAAGATTGCTGCCATTTGGTGCCCAGATTGCTTCAAAAAATTGTAGGAGACTGCCATCCA	intergenic
ASHG19A3A028483	2.90089	up	57.9867	13.7847	5.87447	4.33797	noncoding	ENST00000507653	CTC-493L21.2	Ensembl	482	chr5	+	86093501	86096097		TCCTGCTGAGAGGGGAAAAGGATGAAAACATCATCTCCACTTTGCATTTGTGAAAACAGA	intergenic
ASHG19A3A044101	2.05397	up	49.9769	17.5141	5.67993	4.64152	noncoding	ENST00000425543	RP11-167P22.4	Ensembl	193	chr10	+	74320021	74320214		TTGCACTTTGGATCTGGATTTTATGCACATTTCTTTATAGTAAGACACCAACTGCTTAAG	intronic antisense	NM_001195518	CBARA1	"calcium uptake protein 1, mitochondrial isoform"	-	74127083	74385949
ASHG19A3A044101	2.05397	up	49.9769	17.5141	5.67993	4.64152	noncoding	ENST00000425543	RP11-167P22.4	Ensembl	193	chr10	+	74320021	74320214		TTGCACTTTGGATCTGGATTTTATGCACATTTCTTTATAGTAAGACACCAACTGCTTAAG	intronic antisense	NM_006077	CBARA1	"calcium uptake protein 1, mitochondrial isoform"	-	74127083	74385949
ASHG19A3A026958	41.2852	up	308.566	5	8.06468	2.69713	noncoding	ENST00000440059	AMYP1	Ensembl	1023	chr1	+	104256344	104262493	NM_020978,NM_001008221,NM_001008219,NM_001008218,NM_000699,	TTAATCCAGACACTACTTGTGGCAATGACTGCGTCTGTGAACATCGATGGCGCCAAATAA	intergenic
ASHG19A3A032761	4.68759	up	92.7533	12.731	6.46698	4.23814	noncoding	AK097526		misc_RNA	1794	chr7	-	44998598	45000392		CCCCTCAAAAAATGCTTAGACTTAATTATTTTAATTATCCTCACATATACTCCTCCGGCT	intergenic
ASHG19A3L0001241	2.23068	up	8966	3178.56	12.765	11.6075	noncoding	chr20:2142500-2155375-	lincRNA-STK35	lincRNA	12876	chr20	-	2142500	2155375		GCTCCCTCCTCTGCAACTCACCTATGCTTTCATTCTGAGCTATGGGCAGGAGGAGGTGAC	intergenic
ASHG19A3A039342	3.48963	up	764.563	161.372	9.2862	7.48312	noncoding	ENST00000423330	RP11-57C19.2	Ensembl	585	chr9	+	133527185	133527770		CAGACCAAGAAGGAAGAGATCATCAAGACTTTGTCCCAGGAGGAAAAGGCCAAGAAATAA	intergenic
ASHG19A3A032816	2.56114	up	103.408	28.4136	6.60163	5.24484	noncoding	ENST00000412800	GS1-278J22.2	Ensembl	437	chr7	-	53626906	53635942		ACTGTCTCCTCACTGCTATTTCTTATACACAAATTTCTTGTTGGCTTCCTGACTCAATAC	intergenic
ASHG19A3A016920	2.38855	up	126.459	38.0076	6.87089	5.61476	noncoding	G43306		misc_RNA	150	chr2	+	212811363	212811513		CAAAAAGCCTCCCACAGAACTTTCATGCACCCTGAGCTATGTGAACTGAAAAGTAACAGT	intronic antisense	NM_001042599	ERBB4	receptor tyrosine-protein kinase erbB-4 isoform	-	212240441	213403352
ASHG19A3A016920	2.38855	up	126.459	38.0076	6.87089	5.61476	noncoding	G43306		misc_RNA	150	chr2	+	212811363	212811513		CAAAAAGCCTCCCACAGAACTTTCATGCACCCTGAGCTATGTGAACTGAAAAGTAACAGT	intronic antisense	NM_005235	ERBB4	receptor tyrosine-protein kinase erbB-4 isoform	-	212240441	213403352
ASHG19A3A000419	2.03945	up	144.288	51.9172	7.04119	6.01301	noncoding	ENST00000500139	AC006213.2	Ensembl	2550	chr19	-	44501047	44506988		TGGTGGGGAATGTGGACTGTGACCCTGACTGGATGAAATGTATCATCAGCATGGATTCTG	bidirectional	NM_006300	ZNF230	zinc finger protein 230	+	44507076	44518072
ASHG19A3A000419	2.03945	up	144.288	51.9172	7.04119	6.01301	noncoding	ENST00000500139	AC006213.2	Ensembl	2550	chr19	-	44501047	44506988		TGGTGGGGAATGTGGACTGTGACCCTGACTGGATGAAATGTATCATCAGCATGGATTCTG	natural antisense	NM_003445	ZNF155	zinc finger protein 155	+	44488354	44502477
ASHG19A3A000419	2.03945	up	144.288	51.9172	7.04119	6.01301	noncoding	ENST00000500139	AC006213.2	Ensembl	2550	chr19	-	44501047	44506988		TGGTGGGGAATGTGGACTGTGACCCTGACTGGATGAAATGTATCATCAGCATGGATTCTG	natural antisense	NM_198089	ZNF155	zinc finger protein 155	+	44488354	44502477
ASHG19A3A028255	2.14399	up	244.778	85.1993	7.75686	6.65656	noncoding	AL832295		misc_RNA	751	chr5	+	57807420	57808318		GGAGAAACACAGTTTGTAGGCTCCCATCTCCAGTGGTAGAGAAGACATAGAAAAATGATT	intergenic
ASHG19A3A032898	2.10975	up	147.291	50.9494	7.06761	5.99053	noncoding	ENST00000453692	RP11-367J7.3	Ensembl	758	chr1	+	157661551	157666249		TGACAGTCCCTGAACCCTGGGCTACTGAGCAAATAAGGACCATATTTTCTCCTTCAATCA	natural antisense	NM_052939	FCRL3	Fc receptor-like protein 3 precursor	-	157647977	157670647
CUST_96_PI426075208	2.09505	up	4536.58	1722.69	11.7835	10.7165	noncoding	nc-HOXC10-117+	nc-HOXC10-117	HOX cluster	238	chr12	-	54370554	54370792		GTCCCCTCCTTCCTTAAAAACAGTGTATAAAAATTCCAATACAGATTTCTCCTAGAGAAA	intergenic
ASHG19A3A020192	38.6288	up	29142.3	581.773	14.4583	9.18669	noncoding	uc011aix.1	LM25	UCSC_knowngene	317	chr22	+	23261706	23262023	NR_033661,NM_001178126,	AAGTCCCACAGAAGCTACAGTTGCCAGGTCACGCATGAAGGGAGCACCGTGGAGAAGACA	intergenic
ASHG19A3L0000138	2.00346	up	53.6314	19.4548	5.7714	4.7689	noncoding	exon94-	lincRNA-DMBX1	lincRNA	161	chr1	-	46996996	46997156		TTTCTGTTTCCAAGACAGGCTTTGCTACTACTCTGCCATGACCCAGACACTTCCCACCAG
ASHG19A3L0001649	2.49481	up	149.422	42.8505	7.08345	5.76452	noncoding	AA777491	lincRNA-C9	lincRNA	568	chr5	+	39255546	39256114		AATCAGTATCTCTCCTTTGTTTCCACTGATGATCTAGGTCACTTAAAGGTCCAAATGTAT	intergenic
ASHG19A3L0001662	4.087	up	71.8643	11.4575	6.14055	4.1095	noncoding	AW845646	lincRNA-MAP3K1-3	lincRNA	612	chr5	+	55896358	55896968		TGATGCTTCTTTGGCCTCATTCTTCTCTGGCTTTCAGAGACCAGCCAGAAAATCACACAT	intergenic
ASHG19A3A016242	2.05629	up	1155.97	452.054	9.87043	8.83038	noncoding	ENST00000439382	AC017074.1	Ensembl	607	chr2	+	114426742	114430768		ACTGGTGCAAATTCACACTTTGTGGAAAATTAACAGGTTCCTCACAAGACACCCTCCCCA	intergenic
ASHG19A3A055037	123.796	up	2206.39	9.03083	10.7734	3.8216	noncoding	NR_029467	SELL	RefSeq_NR	2206	chr1	-	169659805	169677997	NM_000655,	ATTGAAGAAACCACCTGTGGACCATTTGGAAACTGGTCATCTCCAGAACCAACCTGTCAA	exon sense-overlapping	NM_000655	SELL	L-selectin precursor	-	169659805	169680843
ASHG19A3L0002245	2.3202	up	2107.89	735.07	10.7149	9.50065	noncoding	DB567533	lincRNA-AMOT-1	lincRNA	468	chrX	-	113320730	113696298		GATTTACTTTGAACAGTTTGCCTTAAAAACTACCTCCCGAATTTACTAAGGCCTTTTTCT	intergenic
ASHG19A3H0000177	2.14681	up	61.036	20.5009	5.93529	4.8331	noncoding	nc-HOXD1-48-	nc-HOXD1-48	HOX cluster	138	chr2	+	177046473	177046611		CCTGTGGAGTACACACACACACACACATATATATAAATTATGCTAGTAAAAAGTGTCTCT	intergenic
ASHG19A3L0002588	2.11124	up	48.6215	16.5474	5.64619	4.5681	noncoding	chr3:65301806-65320211+	lincRNA-MAGI1-6	lincRNA	18406	chr3	+	65301806	65320211		TCCCTCTGACAACCAGCCATCCTTCATCAATTTCCATAGTAATCATGGCTATTTATTCAG	intergenic
ASHG19A3A027166	2.46791	up	405.297	122.345	8.42889	7.1256	noncoding	ENST00000515438	RP11-474J18.1	Ensembl	1558	chr5	-	97745938	97747496		GCTGTCCACCACTTTACCATACATTCGAAGAGCCAGCCTATGTGAAAACCTAAATGAGAA	intergenic
ASHG19A3A051043	2.47615	up	1040.59	330.46	9.72205	8.41395	noncoding	AK074255		misc_RNA	2562	chr14	-	89285952	89288495		GTGTGGTCCTTTCACCTGCATGATCTAAATGTGTTCACCTACTGAATCTCTTTCCCCTTG	intergenic
ASHG19A3A044733	2.05608	up	51.3036	18.0056	5.71523	4.67533	noncoding	uc001lsk.1	AK126635	UCSC_knowngene	1828	chr11	-	856879	858707		AGGAAAGAGACACCCACTGTCACCAGACGGGCTCGGTCACACACACTGTGACAGACAACA	intronic antisense	NM_001025239	TSPAN4	tetraspanin-4 isoform b	+	842823	867116
ASHG19A3A044733	2.05608	up	51.3036	18.0056	5.71523	4.67533	noncoding	uc001lsk.1	AK126635	UCSC_knowngene	1828	chr11	-	856879	858707		AGGAAAGAGACACCCACTGTCACCAGACGGGCTCGGTCACACACACTGTGACAGACAACA	intronic antisense	NM_001025238	TSPAN4	tetraspanin-4 isoform a	+	842823	867116
ASHG19A3A044733	2.05608	up	51.3036	18.0056	5.71523	4.67533	noncoding	uc001lsk.1	AK126635	UCSC_knowngene	1828	chr11	-	856879	858707		AGGAAAGAGACACCCACTGTCACCAGACGGGCTCGGTCACACACACTGTGACAGACAACA	intronic antisense	NM_001025235	TSPAN4	tetraspanin-4 isoform a	+	842940	867116
ASHG19A3A044733	2.05608	up	51.3036	18.0056	5.71523	4.67533	noncoding	uc001lsk.1	AK126635	UCSC_knowngene	1828	chr11	-	856879	858707		AGGAAAGAGACACCCACTGTCACCAGACGGGCTCGGTCACACACACTGTGACAGACAACA	intronic antisense	NM_001025237	TSPAN4	tetraspanin-4 isoform a	+	844445	867116
ASHG19A3A044733	2.05608	up	51.3036	18.0056	5.71523	4.67533	noncoding	uc001lsk.1	AK126635	UCSC_knowngene	1828	chr11	-	856879	858707		AGGAAAGAGACACCCACTGTCACCAGACGGGCTCGGTCACACACACTGTGACAGACAACA	intronic antisense	NM_001025234	TSPAN4	tetraspanin-4 isoform a	+	844080	867116
ASHG19A3A044733	2.05608	up	51.3036	18.0056	5.71523	4.67533	noncoding	uc001lsk.1	AK126635	UCSC_knowngene	1828	chr11	-	856879	858707		AGGAAAGAGACACCCACTGTCACCAGACGGGCTCGGTCACACACACTGTGACAGACAACA	intronic antisense	NM_001025236	TSPAN4	tetraspanin-4 isoform a	+	842940	867116
ASHG19A3A044733	2.05608	up	51.3036	18.0056	5.71523	4.67533	noncoding	uc001lsk.1	AK126635	UCSC_knowngene	1828	chr11	-	856879	858707		AGGAAAGAGACACCCACTGTCACCAGACGGGCTCGGTCACACACACTGTGACAGACAACA	intronic antisense	NM_003271	TSPAN4	tetraspanin-4 isoform a	+	842823	867116
ASHG19A3A016789	2.03612	up	47.3956	16.8163	5.61624	4.59042	noncoding	uc001ayv.1	AX747988	UCSC_knowngene	2415	chr1	+	16862254	16864669		AGACTTGAAACTGATCCACAGCTATACGGTCAATAAATGGGTTTTCAATAAAAGCAGTTC	intergenic
ASHG19A3A023040	2.58527	up	219.814	61.5742	7.60349	6.23317	noncoding	uc003ebv.2	BC040587	UCSC_knowngene	1449	chr3	+	116640277	116651082		GAAAGTGCTCCCCTGAAGACATTTCTTCAATTAATAAAGAAGACTGACAGATCTTCTCAC	intergenic
ASHG19A3A020284	5.6904	up	384.761	45.7938	8.35909	5.85056	noncoding	NR_026963	LOC284900	RefSeq_NR	5125	chr22	+	28315363	28398665		AACCCAAAGTGACACATGCCTGGCGGGATGTTCAGTCTCTGTAAACCCATATGGTTTTTT	bidirectional	NM_012399	PITPNB	phosphatidylinositol transfer protein beta	-	28247656	28315255
ASHG19A3A020284	5.6904	up	384.761	45.7938	8.35909	5.85056	noncoding	NR_026963	LOC284900	RefSeq_NR	5125	chr22	+	28315363	28398665		AACCCAAAGTGACACATGCCTGGCGGGATGTTCAGTCTCTGTAAACCCATATGGTTTTTT	natural antisense	NM_001145418	TTC28	tetratricopeptide repeat protein 28	-	28374001	29075853
ASHG19A3A046863	2.11948	up	525.543	189.32	8.77425	7.69054	noncoding	NR_002569	SCARNA9	RefSeq_NR	353	chr11	+	93454679	93455031		TGAAAAGGTTTTACTACTGATCTTTGTAACTATGATGGTTTCTACACTTGACCTGAGCTC	intron sense-overlapping	NM_033395	KIAA1731	hypothetical protein LOC85459	+	93394815	93463522
ASHG19A3A024368	2.33072	up	390.151	125.297	8.37805	7.15727	noncoding	uc003hkh.2	DQ576800	UCSC_knowngene	1019	chr4	-	77806699	77807718		CTAGCCTTCCCCATCACCTGAAAGAAACTCTTATGCTTTAACATACAAAACTTGTTAAAA	intergenic
ASHG19A3A018447	2.10471	up	1131.25	431.219	9.8426	8.76898	noncoding	BC041937		misc_RNA	934	chr20	+	49498342	49499210		GGGTGAGAGGTATCCTTTTCACTGTTCTTTAAAAGTTTTGATATTTTGGTGTTTGCCTAT	intergenic
ASHG19A3A011792	2.2836	up	2274.52	803.051	10.8163	9.62495	noncoding	ENST00000449215	RP11-344F13.1	Ensembl	282	chr1	-	14548385	14549613		TTATTCATGACCTTCATCTACCTTCCCTTTCATCAAGTAAATGGAAATGTGTCATTCTGA	intergenic
ASHG19A3A046895	4.32149	up	106.447	16.0471	6.63919	4.52766	noncoding	uc001pgr.2	BC040646	UCSC_knowngene	1950	chr11	+	101978616	101980566		CGTTTACCCCTCTCAAGTGAGTTTTTGCAGACTAACAGATAAGTGAAACAATTACAAAAT	intergenic
ASHG19A3A036854	2.38125	up	60.7726	18.0518	5.93025	4.67853	noncoding	ENST00000445072	RP11-373J16.1	Ensembl	784	chr1	+	188874818	189006393		CCCTGTTCTTATTATGCAAAACGTAAGAACTATCCTTTTCCACCATCTCTTTGAAAAATC	intergenic
ASHG19A3A007211	3.28991	up	132.374	27.6837	6.92922	5.21117	noncoding	NR_023926	C18orf2	RefSeq_NR	2185	chr18	-	1268311	1359630		CCCTCCTGATCACCATAGCTTTATGTTTCTTACAGCAACAACAAGAAACAAATTTATTAG	intergenic
ASHG19A3A026656	2.57647	up	2610.43	824.809	11.0231	9.65772	noncoding	AK001058		misc_RNA	1631	chr5	-	33523640	33525271		CTTAAAACCAGACTGTAATCATAACCTCCCTCTGTGTGGCATCAATAAATAGCCAAACTC	intergenic
ASHG19A3A018398	2.17606	up	60.3142	19.9566	5.92276	4.80104	noncoding	AF130087		misc_RNA	2336	chr20	+	45901999	45903943		ACCACCATCTGGGGAGCAGCTAGAAGCAGTTCTTGAAAATAACCCAAGGAAAAGAAAAAA	intronic antisense	NM_183047	ZMYND8	protein kinase C-binding protein 1 isoform a	-	45838380	45985474
ASHG19A3A018398	2.17606	up	60.3142	19.9566	5.92276	4.80104	noncoding	AF130087		misc_RNA	2336	chr20	+	45901999	45903943		ACCACCATCTGGGGAGCAGCTAGAAGCAGTTCTTGAAAATAACCCAAGGAAAAGAAAAAA	intronic antisense	NM_012408	ZMYND8	protein kinase C-binding protein 1 isoform b	-	45838380	45985474
ASHG19A3A018398	2.17606	up	60.3142	19.9566	5.92276	4.80104	noncoding	AF130087		misc_RNA	2336	chr20	+	45901999	45903943		ACCACCATCTGGGGAGCAGCTAGAAGCAGTTCTTGAAAATAACCCAAGGAAAAGAAAAAA	intronic antisense	NM_183048	ZMYND8	protein kinase C-binding protein 1 isoform c	-	45838380	45985474
ASHG19A3A037995	2.21461	up	194.25	64.3268	7.44061	6.29356	noncoding	AK123875		misc_RNA	2816	chr9	-	124577953	124580767		ATAAAACGCAATAATAAAACGAAGCTGAGTGTTGCTAAACACAGGCTCATTGTATAAACG	intergenic
CUST_333_PI426073487	2.00132	up	63.9543	23.3314	5.99624	4.99529	noncoding	uc.335+	uc.335	UCR	214	chr12	+	16715413	16715627		AGACCTGCTTCTGCTGCCATCAGTCAACATGATAAATGTGGCAAGTTCAGTAATGCATGG	intronic antisense	NM_001001395	LMO3	LIM domain only protein 3	-	16701306	16761024
CUST_333_PI426073487	2.00132	up	63.9543	23.3314	5.99624	4.99529	noncoding	uc.335+	uc.335	UCR	214	chr12	+	16715413	16715627		AGACCTGCTTCTGCTGCCATCAGTCAACATGATAAATGTGGCAAGTTCAGTAATGCATGG	intronic antisense	NM_018640	LMO3	LIM domain only protein 3	-	16701306	16759431
ASHG19A3A051103	2.41639	up	293.639	89.7217	7.99655	6.7237	noncoding	ENST00000433081	RP11-458D21.1	Ensembl	814	chr1	-	145376124	145382397		ATGTATAGGACCATGCATGGTGATCTCCTCCAGACAAAAGTAAATGCTGGTGCAGAACAG	intergenic
ASHG19A3A029265	2.1479	up	309.907	108.304	8.07013	6.9672	noncoding	AK022183		misc_RNA	1680	chr5	+	179204512	179206192		ACAGACTACTGTAGACACGGTAGCAACGTAGGTCTCTTAAGAAAGTGACACACAACGTAG	intergenic
ASHG19A3A010405	2.3687	up	1502.66	508.664	10.243	8.99891	noncoding	BC032908		misc_RNA	1314	chr18	-	74506689	74534251		GCAGCCATCCTCCCCACCTAATGAAATAAAATGTAGATTTCTGTTGTTTAATTGCACCTA	intergenic
ASHG19A3A040464	2.20723	up	60.9801	19.8125	5.93436	4.79212	noncoding	ENST00000456631	RP1-137H15.2	Ensembl	304	chrX	-	136638349	136646084		TTAGAAATGACCCTTGCCCTGATCTGAGGTGGAAGAAATAAAGGTCTGGTAAAGAAATGA	intergenic
ASHG19A3A024832	2.90232	up	140.821	34.0669	7.01051	5.4733	noncoding	ENST00000473673	RP11-364M6.1	Ensembl	378	chr4	-	148347125	148347503		ATGTCCCATATTGTATCCATGTGTGCTTGTCCAGAAAATGTAATGAGGATAAAGATTCAC	intergenic
ASHG19A3A051795	2.34949	up	52.8036	15.9375	5.75175	4.51941	noncoding	ENST00000510232	AL359682.1	Ensembl	2490	chr14	+	101723668	101744655		AATAAATCCCTGGGGTCCTGAACCACCTAGGATGGAGGTGGCCAACACCTGCCGTATGAG	intergenic
ASHG19A3A055223	2.55321	up	990.664	305.544	9.65511	8.30279	noncoding	uc003pec.3	GUSBL2	UCSC_knowngene	2228	chr6	-	58272360	58287724		GGCTGCATGTCCCCCTCAATATCCTTTCAACCCAATGGAAATGGATTGAAAGAGTGAAAG	intergenic
ASHG19A3A042252	2.20956	up	618.195	218.262	9.00793	7.86416	noncoding	ENST00000436895	RP11-323D18.4	Ensembl	1288	chr1	+	242220386	242223544		CAATCTTCAAAAGAACAGTAGCCACTTTGCTCATCGGCTCCCTCACAATGTAAAAACAGC	intergenic
ASHG19A3A018374	2.38128	up	43.5689	12.8438	5.5003	4.24856	noncoding	ENST00000424705	RP3-461P17.10	Ensembl	514	chr20	+	44076041	44076982		TCTGAGGATGCCCCAGACAGGGCCTGTGGCTGCTTTCTGAAATAGTGCAGCACCTTCTCT	intergenic
ASHG19A3L0000422	2.46365	up	43.2965	12.2912	5.4925	4.1917	noncoding	CD174643	lincRNA-AMOTL1-2	lincRNA	690	chr11	+	94380374	94384794		CAAAGGAAGATCAGCCAAGCCTCAACATAATCTCATAAAAATTCATCAAATATCCCATTG	intergenic
ASHG19A3A048578	2.21734	up	57.1272	18.444	5.85285	4.70402	noncoding	uc001rvm.2	BC034605	UCSC_knowngene	3153	chr12	+	50305735	50320118		TAGGGACCCACCCATCACAGTAAATGCCAGCACTGCTGATGCCAAAACAATGTTATTTGT	intergenic
ASHG19A3A007081	40.4753	up	2016.98	30.2882	10.6583	5.31936	noncoding	NR_001298	HLA-DRB6	RefSeq_NR	1235	chr6	-	32520489	32527779		ACGAGCCCTCTCACAGTGGAATGGAGTACACGGACTGAATCTGCACAGAGCAAGATGCTG	intergenic
ASHG19A3A043303	2.16693	up	76.015	25.2917	6.21164	5.09599	noncoding	ENST00000431996	RP11-309P22.1	Ensembl	751	chr10	-	113257948	113258699		GAAAAATAAAAAAGCGGCCACAGAATAGGCTAAACTTTTGGCCAAGACAATGAAGGAAGC	intergenic
ASHG19A3A049228	2.02508	up	1114.29	441.595	9.82089	8.80292	noncoding	HIT000014190		H-invDB	2104	chr12	+	133442441	133444544		CATTTTCCTGGGCTCTGTAAAACTGTCAATTCTCCCCAAATCAAAAATCTCAAAAAGATT	intronic antisense	NM_001161345	CHFR	E3 ubiquitin-protein ligase CHFR isoform 2	-	133416937	133464204
ASHG19A3A049228	2.02508	up	1114.29	441.595	9.82089	8.80292	noncoding	HIT000014190		H-invDB	2104	chr12	+	133442441	133444544		CATTTTCCTGGGCTCTGTAAAACTGTCAATTCTCCCCAAATCAAAAATCTCAAAAAGATT	intronic antisense	NM_001161347	CHFR	E3 ubiquitin-protein ligase CHFR isoform 5	-	133416937	133464204
ASHG19A3A049228	2.02508	up	1114.29	441.595	9.82089	8.80292	noncoding	HIT000014190		H-invDB	2104	chr12	+	133442441	133444544		CATTTTCCTGGGCTCTGTAAAACTGTCAATTCTCCCCAAATCAAAAATCTCAAAAAGATT	intronic antisense	NM_001161346	CHFR	E3 ubiquitin-protein ligase CHFR isoform 3	-	133416937	133464204
ASHG19A3A049228	2.02508	up	1114.29	441.595	9.82089	8.80292	noncoding	HIT000014190		H-invDB	2104	chr12	+	133442441	133444544		CATTTTCCTGGGCTCTGTAAAACTGTCAATTCTCCCCAAATCAAAAATCTCAAAAAGATT	intronic antisense	NM_001161344	CHFR	E3 ubiquitin-protein ligase CHFR isoform 1	-	133416937	133464204
ASHG19A3A049228	2.02508	up	1114.29	441.595	9.82089	8.80292	noncoding	HIT000014190		H-invDB	2104	chr12	+	133442441	133444544		CATTTTCCTGGGCTCTGTAAAACTGTCAATTCTCCCCAAATCAAAAATCTCAAAAAGATT	intronic antisense	NM_018223	CHFR	E3 ubiquitin-protein ligase CHFR isoform 4	-	133416937	133464204
ASHG19A3A053508	2.86733	up	181.083	44.8468	7.34302	5.82331	noncoding	NR_023387	ABCC6P2	RefSeq_NR	736	chr16	-	14916288	14918559	NM_001079528,	AGACTCTTGGATACACAAGGTAATTTTAGGGCCACATTAGGATGAACCTTTTAAAAAGTT	intergenic
ASHG19A3A052654	2.05035	up	357.649	131.889	8.25894	7.22307	noncoding	NR_022011	PAR-SN	RefSeq_NR	1797	chr15	+	25227140	25228935		GTGAGAAGTCCTCTCTTGCATGGTGAGATGGGGAACATTTAATTCAATAGAAATATTTGA	intergenic
CUST_789_PI426073487	2.18968	up	679.748	242.189	9.13347	8.00276	noncoding	uc.310-	uc.310	UCR	229	chr10	-	114404222	114404451		GCCTGTCTCTCCTCTTCTTTTTCAAACCAAATTCTGCTTAAGAAAGATCTAACACTTCTT	intronic antisense	NM_145206	VTI1A	vesicle transport through interaction with	+	114206755	114578504
ASHG19A3A042318	2.05273	up	465.85	172.451	8.61194	7.57439	noncoding	ENST00000318104	OR2M1P	Ensembl	951	chr1	+	248285233	248286184		GGCCTTCATGGGAAACTCCCTCATGGTTCTCCTAATCTACCTGGATACCCAGCTCCATAC	intergenic
ASHG19A3A047421	2.18809	up	60.6067	19.919	5.92815	4.79848	noncoding	uc001rgu.1	AK090817	UCSC_knowngene	2084	chr12	-	26097789	26110985		CATTTAGCCACTGTTACTGATAATTTGGATGGAAAAGAAAAATAAATTATATCACCTCTC	bidirectional	NM_001164748	RASSF8	ras association domain-containing protein 8	+	26111963	26225807
ASHG19A3A047421	2.18809	up	60.6067	19.919	5.92815	4.79848	noncoding	uc001rgu.1	AK090817	UCSC_knowngene	2084	chr12	-	26097789	26110985		CATTTAGCCACTGTTACTGATAATTTGGATGGAAAAGAAAAATAAATTATATCACCTCTC	bidirectional	NM_007211	RASSF8	ras association domain-containing protein 8	+	26111963	26232825
ASHG19A3A032464	2.31183	up	119.012	36.8694	6.78612	5.57709	noncoding	ENST00000451066	AC009473.1	Ensembl	692	chr7	-	7989483	7990340		GCTCCCACTTAGAGACTGCAATGTAAGGTATGGAAACAGAATATTCTCTATAGAAACATA	intergenic
ASHG19A3A050191	2.38414	up	94.3185	28.1356	6.48631	5.23284	noncoding	NR_002183	FAM10A4	RefSeq_NR	1599	chr13	+	50746153	50747749		GGGCAGGGAAGATACTTATGTGTGGAAGATTATTGCTCTAATTTGAGTGAAATAAAAGTT	intergenic
ASHG19A3A015123	2.15366	up	365.208	127.876	8.2889	7.18211	noncoding	ENST00000422376	AC092165.2	Ensembl	591	chr2	-	233426579	233427536		AAAGTATGTCAACCATCTCCAGTTCCCCAGTCAATAATCGCTTTAACAGTTTGGTCTCCC	intronic antisense	NM_004846	EIF4E2	eukaryotic translation initiation factor 4E type	+	233415356	233433920
ASHG19A3A022796	2.28457	up	42.0524	12.9534	5.4517	4.25977	noncoding	uc003dot.2	BC040624	UCSC_knowngene	700	chr3	+	71338919	71355004		AGGCGCTCAGAAGGGCAGCAAAGTACCCTCTCAACATTAGTAAAATGAAACAAAAGTGTC	intronic antisense	NM_032682	FOXP1	forkhead box protein P1 isoform 1	-	71004735	71633140
ASHG19A3A022796	2.28457	up	42.0524	12.9534	5.4517	4.25977	noncoding	uc003dot.2	BC040624	UCSC_knowngene	700	chr3	+	71338919	71355004		AGGCGCTCAGAAGGGCAGCAAAGTACCCTCTCAACATTAGTAAAATGAAACAAAAGTGTC	intronic antisense	NM_001012505	FOXP1	forkhead box protein P1 isoform 2	-	71247033	71633140
ASHG19A3A000509	2.33095	up	158.962	49.3639	7.17	5.94908	noncoding	ENST00000514519	RP11-259O2.3	Ensembl	560	chr5	+	1968207	1969127		tccgcataaagtcctttgggtaaattgaaggcatttagtgctataaatttccctctacac	intergenic
ASHG19A3L0002780	2.55346	up	53.4887	14.6874	5.76818	4.41573	noncoding	chr15:56088155-56092624+	lincRNA-NEDD4	lincRNA	4470	chr15	+	56088155	56092624		TCTGGAAAAAATGCTGCCATATTGTCCCGCTCTGGAGTCCTTCAAGCCTGAATGAAAACA	intergenic
ASHG19A3A016105	2.10049	up	711.675	266.532	9.19464	8.12392	noncoding	ENST00000438148	AC104655.3	Ensembl	415	chr2	+	105760599	105761882		ACAAGCTCTTAAACCCTCCGCCTTTTCCCCTATTGGTTAGAAAGTGAATCTTAAACTGTG	intergenic
ASHG19A3A033437	2.65186	up	235.976	64.5365	7.70457	6.29757	noncoding	ENST00000456270	AC000111.6	Ensembl	376	chr7	-	117244844	117287469		TCCCCTGCCTTCTGTGGGTCTCAGATTTCCATAAAAAATAAAATCAATGGATCAACTTAA	intronic antisense	NM_000492	CFTR	cystic fibrosis transmembrane conductance	+	117120016	117308718
ASHG19A3L0002511	2.21008	up	65.9558	21.4103	6.03252	4.88842	noncoding	chr1:90504105-90519020-	lincRNA-ZNF326	lincRNA	14916	chr1	-	90504105	90519020		CACTATGCTGCCCCAAGGAATTACATTTTTATTTGTGTCAGACACGTGAATGTTAAAAAT	intergenic
ASHG19A3A047092	2.20849	up	1262.21	456.467	9.98486	8.8418	noncoding	ENST00000504932	AP000866.2	Ensembl	1475	chr11	+	124629024	124635814		CAGTTACCTTCCTACTGGACTCATACTTCTCAATTCCCTCTCCTAAAAGAATACTTTTGG	intronic antisense	NM_138961	ESAM	endothelial cell-selective adhesion molecule	-	124623018	124632223
ASHG19A3A054882	2.13812	up	333.342	117.359	8.17114	7.0748	noncoding	M64700		misc_RNA	680	chr16	+	87330554	87331218		TTGCAATTCCTCTAACGGGGAGGCTTGGAAAGGGTCTCCCCAGAGTGGACAAGTGGAGAG	intergenic
ASHG19A3L0000921	2.41776	up	61.3045	17.8998	5.941	4.66733	noncoding	chr17:55283426-55307276+	lincRNA-MSI2	lincRNA	23851	chr17	+	55283426	55307276		ACTCCGCTAAATCCCTGGACTAAGAATTGTTAATTTTTCTGCTTATTCACTGATGCTCTT	intergenic
ASHG19A3A027547	4.17492	up	50.4771	7.66248	5.6939	3.63215	noncoding	AK125371		misc_RNA	2207	chr5	-	145960708	145962915		CTCCCTGACGAGAAGAAGGACAACAGTTCTTATTTTTCATATTATTTTTGAAAAGGCAGA	intergenic
ASHG19A3A049792	2.43486	up	77.5369	22.5211	6.23682	4.95298	noncoding	ENST00000455914	RP11-12G12.3	Ensembl	406	chr13	-	100680022	100680428		TATTACCTTATTCTACTACTAGAAAGAAGATACAGAAGTGAGTCTCACCTTCAGCACTTT	intergenic
ASHG19A3A035214	5.22285	up	7171.25	1093.11	12.4366	10.0517	noncoding	uc003wbf.3	TCRVB	UCSC_knowngene	649	chr7	+	142494045	142500250		AGACCCGCAGCCCCTCAAGGAGCAGCCCGCCCTCAATGACTCCAGATACTGCCTGAGCAG	intergenic
ASHG19A3A026088	2.06131	up	113.029	39.9868	6.71984	5.67628	noncoding	BC084562		RNAdb	1206	chr1	+	94057634	94068374		AATAAACCCCAATTACTTTCATCACTCTAAACCCTGCCCGAAGCTGAAAATAAAAATCCA	natural antisense	NM_003567	BCAR3	breast cancer anti-estrogen resistance protein	-	94027348	94147385
ASHG19A3A020532	4.58672	up	80.2555	11.2197	6.27901	4.08155	noncoding	ENST00000446663	AL022237.3	Ensembl	358	chr22	+	43488172	43488530		GTTTGACAAACCTACCTATGACAAACTCTGTAAGGAACTTCCTAACCATAAACTTATAAG	intergenic
ASHG19A3A013157	2.27107	up	409.106	135.378	8.44009	7.25672	noncoding	ENST00000391698	CTD-3138B18.1	Ensembl	381	chr19	+	58727545	58727927		AATGATCAGCCCCAGATTTGATGTACTCAAAGTTCTAGAAAAACGGCAGAATAATCTGCT	intergenic
ASHG19A3L0002131	2.19357	up	442.987	153.163	8.54625	7.41297	noncoding	BE093687	lincRNA-IL7-1	lincRNA	164	chr8	-	79767145	79767276		TAAAATGAATGTTCATAGTGCTTTCTCCCAGATAAGATCCCTTGCTAAGCACTTCATTTA	intergenic
ASHG19A3A026533	2.03912	up	154.565	55.7927	7.13349	6.10554	noncoding	AK130861		misc_RNA	774	chr5	-	10505107	10509306		AGGAACATCTCCCAGAAGAAGGTTGACTATTACCCTCAGCAGACAAAAGAGTCAATGTCC	intergenic
ASHG19A3A047671	2.77902	up	189.342	48.6666	7.40468	5.9301	noncoding	ENST00000443034	RP5-1092A11.5	Ensembl	754	chr1	-	3575501	3585336		ACACACCCACCCAGTTTCTGTACCGTGGAGCTTCTTGGGGAAGTTTCAGACTAGGAAACA	intronic antisense	NM_001204187	TP73	tumor protein p73 isoform k	+	3569128	3652765
ASHG19A3A047671	2.77902	up	189.342	48.6666	7.40468	5.9301	noncoding	ENST00000443034	RP5-1092A11.5	Ensembl	754	chr1	-	3575501	3585336		ACACACCCACCCAGTTTCTGTACCGTGGAGCTTCTTGGGGAAGTTTCAGACTAGGAAACA	intronic antisense	NM_001204188	TP73	tumor protein p73 isoform l	+	3569128	3652765
ASHG19A3A047671	2.77902	up	189.342	48.6666	7.40468	5.9301	noncoding	ENST00000443034	RP5-1092A11.5	Ensembl	754	chr1	-	3575501	3585336		ACACACCCACCCAGTTTCTGTACCGTGGAGCTTCTTGGGGAAGTTTCAGACTAGGAAACA	intronic antisense	NM_001204184	TP73	tumor protein p73 isoform h	+	3569128	3652765
ASHG19A3A047671	2.77902	up	189.342	48.6666	7.40468	5.9301	noncoding	ENST00000443034	RP5-1092A11.5	Ensembl	754	chr1	-	3575501	3585336		ACACACCCACCCAGTTTCTGTACCGTGGAGCTTCTTGGGGAAGTTTCAGACTAGGAAACA	intronic antisense	NM_001204185	TP73	tumor protein p73 isoform i	+	3569128	3652765
ASHG19A3A047671	2.77902	up	189.342	48.6666	7.40468	5.9301	noncoding	ENST00000443034	RP5-1092A11.5	Ensembl	754	chr1	-	3575501	3585336		ACACACCCACCCAGTTTCTGTACCGTGGAGCTTCTTGGGGAAGTTTCAGACTAGGAAACA	intronic antisense	NM_001204186	TP73	tumor protein p73 isoform j	+	3569128	3652765
ASHG19A3A047671	2.77902	up	189.342	48.6666	7.40468	5.9301	noncoding	ENST00000443034	RP5-1092A11.5	Ensembl	754	chr1	-	3575501	3585336		ACACACCCACCCAGTTTCTGTACCGTGGAGCTTCTTGGGGAAGTTTCAGACTAGGAAACA	intronic antisense	NM_005427	TP73	tumor protein p73 isoform a	+	3569128	3652765
ASHG19A3A026379	3.05861	up	62.8169	14.0444	5.97326	4.36038	noncoding	ENST00000418344	RP5-1070A16.1	Ensembl	2229	chr1	+	98676302	98738214		TGCCTTTTCCTCTGCCAATGCTATGAGAATACCTTGGTTCACTAGAAGAAATGCTGACAG	intergenic
ASHG19A3A020279	2.74296	up	1305.91	371.737	10.0307	8.57497	noncoding	uc003adi.2	CR936633	UCSC_knowngene	5051	chr22	+	27706611	27713416		GAGAGCTCTTAAACCAAAGGTCAGGACACACCCAGTGAATGTTTCCCTTCCAGATAAGAA	intergenic
ASHG19A3A019885	11.8071	up	263.265	13.2916	7.85369	4.29211	noncoding	ENST00000357802	RP1-222E13.10	Ensembl	2375	chr22	-	42951228	42978044		TAATGGGACGAGAGCCCATGACCTCCGAAATCCATGGCAACGTAATAAAAGTCTGAAACA	natural antisense	NM_014509	SERHL2	serine hydrolase-like protein 2	+	42949924	42970388
ASHG19A3A040995	2.40275	up	138.089	41.3689	6.98594	5.72125	noncoding	AJ421672		RNAdb	342	chrX	+	49967363	50028245		TGATTAGAGCACTCTCCCAGGGCACCTGAATCCTGTCATCCTGGAGGCTAACCAGGAGCA	exon sense-overlapping	NM_033031	CCNB3	G2/mitotic-specific cyclin-B3 isoform 3	+	50027539	50094911
ASHG19A3A040995	2.40275	up	138.089	41.3689	6.98594	5.72125	noncoding	AJ421672		RNAdb	342	chrX	+	49967363	50028245		TGATTAGAGCACTCTCCCAGGGCACCTGAATCCTGTCATCCTGGAGGCTAACCAGGAGCA	exon sense-overlapping	NM_033670	CCNB3	G2/mitotic-specific cyclin-B3 isoform 1	+	50027539	50094911
ASHG19A3A049786	2.09299	up	2623.35	1029.93	11.0338	9.96825	noncoding	ENST00000430125	RP11-279D17.1	Ensembl	695	chr13	-	100342334	100343225		AAACTACATGCGACTTTCCCTTCCCGCAAGAAAAGTGAATAAAACTTTCCACTGGGGCTG	intronic antisense	NM_206808	CLYBL	"citrate lyase subunit beta-like protein,"	+	100258918	100549388
ASHG19A3A027269	2.72453	up	14621.1	4189.66	13.4599	12.0138	noncoding	AK000787		NRED	4270	chr5	-	115855967	115860220		GCCAGTCTCTGCCCCTTGCATCTCCCCTTTTCCTTGTTTTAGTACTGATTTTTCAGAAAT	intron sense-overlapping	NM_020796	SEMA6A	semaphorin-6A precursor	-	115779250	115910551
ASHG19A3L0001579	2.12171	up	878.451	326.825	9.48352	8.3983	noncoding	exon3076+	lincRNA-GRAMD3-1	lincRNA	926	chr5	+	124747215	124748140		AGTACAGGCAAGTTCCCCAGACTCCCAAGCGTTTCTCTCCCATTAGGAGACATTTTAAAA
ASHG19A3A025860	2.13918	up	798.333	293.589	9.34333	8.24626	noncoding	ENST00000506148	RP11-556I14.1	Ensembl	472	chr4	+	105828513	106038002		TAATGCCTCTCCCTGGATACTAAATTTACTGACCCTGCCTAGGACCGAGAAGATTGATGA	intergenic
ASHG19A3L0000539	2.45071	up	71.6788	20.6694	6.13682	4.84362	noncoding	CF594357	lincRNA-RASSF9-1	lincRNA	801	chr12	+	86099664	86100435		TTTTTGTTTGGTTTGGTTTTGGTTTTGGTTTTAGTGGAAGAGTTAAATAATGGGCAAAGA	intergenic
ASHG19A3A026437	2.07527	up	62.5298	21.8485	5.96763	4.91434	noncoding	ENST00000508859	ZDHHC11B	Ensembl	2083	chr5	-	710471	767323		TACAAATGCCCATGTCACTTCTGCACTTCAGTAAACCAGGACGGGGATTCGAAGGCACAG	intergenic
ASHG19A3A033378	3.4405	up	216.71	44.0594	7.58334	5.80072	noncoding	ENST00000432928	AC004161.4	Ensembl	1191	chr7	-	109638490	109639681		TTCCAGACCATGGAGGAGAAGAACCACTAAAAAAGACCAGATTGCAAAGCAAGAAGGAGC	intergenic
ASHG19A3A029055	2.02937	up	200.993	73.5215	7.48455	6.46352	noncoding	uc003luf.2	BC034636	UCSC_knowngene	1562	chr5	+	151031839	151035009		AAACAGATGATCTGAGCTTGGAACGAACTCCCCTTTACAAACATCAACAAAGTGGTTTGG	intergenic
ASHG19A3A024946	2.22514	up	869.914	308.605	9.46996	8.31607	noncoding	ENST00000508336	RP11-443J23.1	Ensembl	3529	chr4	-	166468683	166472212		GCCAGAACAAACAACCTGCGTGTGGATTGTCAGAAGAAACATAAAGATGCAAAAAGGAAA	intergenic
ASHG19A3A009899	3.91982	up	50.4987	8.32639	5.69463	3.72384	noncoding	ENST00000435243	RP11-149P14.1	Ensembl	577	chr1	-	11485314	11485891		CCCTTAACACACCACCCAACATTTAACCAACGTTAAACCAGAATGATATTTTCTATTTTC	intergenic
CUST_754_PI426073487	2.12429	up	78.8573	26.8819	6.25831	5.17133	noncoding	uc.275-	uc.275	UCR	255	chr9	-	128584115	128584370		TTCCTCTCTCATCCTTAAAATCATAATGAGGCTCTATTTCTCATTAGCAGCCTTTAAGGG	intronic antisense	NM_006195	PBX3	pre-B-cell leukemia transcription factor 3	+	128509616	128729655
CUST_754_PI426073487	2.12429	up	78.8573	26.8819	6.25831	5.17133	noncoding	uc.275-	uc.275	UCR	255	chr9	-	128584115	128584370		TTCCTCTCTCATCCTTAAAATCATAATGAGGCTCTATTTCTCATTAGCAGCCTTTAAGGG	intronic antisense	NM_001134778	PBX3	pre-B-cell leukemia transcription factor 3	+	128510477	128729655
ASHG19A3A017842	2.12051	up	556.575	203.471	8.8618	7.77739	noncoding	AK024545		misc_RNA	416	chr20	-	56803998	56804348		TTCCTAACAGCAGCAAGAATGCCCCTTCCGTTTGCCTGGTGAAAAGAACTGACATTAACA	intergenic
ASHG19A3L0000922	3.11859	up	1139.6	285.927	9.85188	8.21099	noncoding	AA594021	lincRNA-GNA13	lincRNA	359	chr17	-	63099542	63099901		CTCCCTCTGACCCCATGAAAAGCTGTCATTTCCTAGGTAACTGGAGTTGCAGACAGCACA	intergenic
ASHG19A3L0000168	2.81202	up	1015.43	282.155	9.68824	8.19664	noncoding	BE091553	lincRNA-LRRIQ3-2	lincRNA	192	chr1	+	73033756	73033934		TGTAGAAAACTAATTCTGATTAGCACTAAGATTAGTCATTCTAGTCTCCCCGGGATACAG	intergenic
ASHG19A3A040740	2.66768	up	76.2442	19.9532	6.21608	4.80049	noncoding	ENST00000517169	AL807740.1	Ensembl	324	chrX	+	20470225	20470549		GACCACCACAATAATGCCTTTTCTGCCTCTTTTGTAAGTATTGTGAAAATCAAATGGAAT	intergenic
ASHG19A3A017519	2.27631	up	1036.25	360.491	9.71562	8.52892	noncoding	NR_003678	C20orf191	RefSeq_NR	419	chr20	-	26084052	26094677		GTCTAATATATTCTAAGAATGTATGTTTTTCTCCCTACAGAAGATATTTTTGAGTTTTCC	intergenic
ASHG19A3A012627	2.53321	up	238.605	68.825	7.72004	6.37908	noncoding	ENST00000443870	LOC147976	Ensembl	2607	chr19	+	38320190	38322797		TCAGATCCCTGTTCCCTCTGGTGTGACTAAGGAAAGACTAGACAGCTTGACTTTAGGAAT	intergenic
ASHG19A3A035435	2.2661	up	11818.6	4018.96	13.1374	11.9572	noncoding	ENST00000447563	AC004863.6	Ensembl	3824	chr7	+	158801044	158815371		TGGAACTGCAAACTCTGTATTATCTCCCCTTTTGTGAAATTCTATGGAAAATTCGAGCAA	intergenic
ASHG19A3A000203	2.34776	up	4843.68	1631.21	11.8695	10.6382	noncoding	ENST00000430772	NCRNA00182	Ensembl	708	chrX	-	73467698	73513362		CTGGACAAAGGAACAGGTATCTCAGATTCCCAGTTCTCAATCTTCCTTCCTCCTTACAAG	intergenic
ASHG19A3L0002630	2.25169	up	63.1865	20.1339	5.98211	4.8111	noncoding	AI061264	lincRNA-ZNF592	lincRNA	436	chr15	+	85288681	85289117		CTTTTAAAAGCTACTTAAAGATACCATTTCCCTGCTTCCAGGAGAAATATACATGCACTA	intergenic
ASHG19A3A045694	2.25446	up	294.137	97.3054	7.99851	6.82573	noncoding	ENST00000479691	RP11-356J5.1	Ensembl	655	chr11	-	112106093	112106748		AGACACAGACCGTCCTCACTGCAAGCCTGTACTTCTCAGTCTGAATCCAGTCAAAAATAA	intergenic
ASHG19A3A042014	2.8081	up	64.5583	15.9039	6.00668	4.51708	noncoding	ENST00000452590	RP11-382D8.4	Ensembl	469	chr1	+	235459179	235459648		AAAGAAGGCCCATGTTCTACCGGTTCCTGACTATGATGACGTTGCCAACAAAATTGGGAT	intronic antisense	NM_031371	ARID4B	AT-rich interactive domain-containing protein 4B	-	235330209	235491532
ASHG19A3A042014	2.8081	up	64.5583	15.9039	6.00668	4.51708	noncoding	ENST00000452590	RP11-382D8.4	Ensembl	469	chr1	+	235459179	235459648		AAAGAAGGCCCATGTTCTACCGGTTCCTGACTATGATGACGTTGCCAACAAAATTGGGAT	intronic antisense	NM_016374	ARID4B	AT-rich interactive domain-containing protein 4B	-	235330209	235491532
ASHG19A3A042014	2.8081	up	64.5583	15.9039	6.00668	4.51708	noncoding	ENST00000452590	RP11-382D8.4	Ensembl	469	chr1	+	235459179	235459648		AAAGAAGGCCCATGTTCTACCGGTTCCTGACTATGATGACGTTGCCAACAAAATTGGGAT	intronic antisense	NM_001206794	ARID4B	AT-rich interactive domain-containing protein 4B	-	235330209	235490802
ASHG19A3A021377	13.1118	up	176.097	7.41505	7.3095	3.59671	noncoding	AY831680		misc_RNA	1267	chr3	-	107749849	107751108		CGTCTGCTGGTGATAAGATCAGATTAACCTATTTCAACTTGATAGCTAGATTCTGACACA	intergenic
ASHG19A3A009539	3.33072	up	247.101	52.7369	7.77065	6.03482	noncoding	ENST00000479088	CTD-3193K9.1	Ensembl	345	chr17	+	40866316	40866661		GTGTGCTGAATGTATTGGTGCAGGAGCAAGTGTGCTTTCCTTAGCAAGCAGCAGAAAATT	intronic antisense	NM_001991	EZH1	histone-lysine N-methyltransferase EZH1	-	40852292	40897071
ASHG19A3A038596	2.00041	up	44.408	16.0141	5.52554	4.52525	noncoding	NR_026803	FAM74A1	RefSeq_NR	1790	chr9	+	39900199	39907240	uc004adv.2,uc004abv.1,NR_026802,NR_026801,ENST00000377629,ENST00000377512,	CTGTCGTTACTGCTGCACTTGGCTGTTTTTCTTTGGATAATTATTGCAATCAATTTTAGT	intergenic
ASHG19A3L0000871	2.12887	up	59.6849	20.2781	5.91005	4.81996	noncoding	AA782034	lincRNA-CDH11-3	lincRNA	196	chr16	-	65808988	65809184		AATTCCGTGCACCATTAAGCTTCAAAACCCATTCCATTCGCACTGAGCAGGTGTGGTTTT	intergenic
ASHG19A3A013471	2.40299	up	51.8791	15.2384	5.72774	4.46291	noncoding	ENST00000416279	AL133249.1	Ensembl	418	chr2	-	32018891	32029049		AGCTGCTTACCCCTCACTGGGTTGTGGCATGAACAATAAATACACTTTTAAGATACTGAA	intergenic
ASHG19A3A011547	6.44037	up	660.058	70.5966	9.09817	6.41103	noncoding	uc002oxt.2	BC041923	UCSC_knowngene	1938	chr19	-	44395956	44405703	ENST00000498944,	ATCACTGATCTTGGCCTCTCTTGTATTGGGAAGGTCAACACTGTTCCAGTTTCTCTCCTA	intergenic
ASHG19A3A017970	2.27058	up	111.955	35.393	6.7071	5.52404	noncoding	uc002wfu.1	AK090681	UCSC_knowngene	1802	chr20	+	1927891	1988163		TGGCAAAAATATCTGGCTCCTGCCTGTGGGTGTGGAGGGGAAAATAAAGTCAGAAAAGAA	intronic antisense	NM_001190898	PDYN	proenkephalin-B preproprotein	-	1959401	1974931
ASHG19A3A017970	2.27058	up	111.955	35.393	6.7071	5.52404	noncoding	uc002wfu.1	AK090681	UCSC_knowngene	1802	chr20	+	1927891	1988163		TGGCAAAAATATCTGGCTCCTGCCTGTGGGTGTGGAGGGGAAAATAAAGTCAGAAAAGAA	intronic antisense	NM_001190892	PDYN	proenkephalin-B preproprotein	-	1959401	1973452
ASHG19A3A017970	2.27058	up	111.955	35.393	6.7071	5.52404	noncoding	uc002wfu.1	AK090681	UCSC_knowngene	1802	chr20	+	1927891	1988163		TGGCAAAAATATCTGGCTCCTGCCTGTGGGTGTGGAGGGGAAAATAAAGTCAGAAAAGAA	intronic antisense	NM_001190899	PDYN	proenkephalin-B preproprotein	-	1959401	1974931
ASHG19A3A017970	2.27058	up	111.955	35.393	6.7071	5.52404	noncoding	uc002wfu.1	AK090681	UCSC_knowngene	1802	chr20	+	1927891	1988163		TGGCAAAAATATCTGGCTCCTGCCTGTGGGTGTGGAGGGGAAAATAAAGTCAGAAAAGAA	intronic antisense	NM_024411	PDYN	proenkephalin-B preproprotein	-	1959401	1974931
ASHG19A3A017970	2.27058	up	111.955	35.393	6.7071	5.52404	noncoding	uc002wfu.1	AK090681	UCSC_knowngene	1802	chr20	+	1927891	1988163		TGGCAAAAATATCTGGCTCCTGCCTGTGGGTGTGGAGGGGAAAATAAAGTCAGAAAAGAA	intronic antisense	NM_001190900	PDYN	proenkephalin-B preproprotein	-	1959401	1974394
ASHG19A3A049316	2.35644	up	603.034	196.991	8.97319	7.73658	noncoding	ENST00000431005	RP11-31H2.2	Ensembl	387	chr13	-	25278539	25278926		ATCACCAGGCTAAAACTAGACAAAGACCACAAAAGATCCTTGAATGGAAGGCCAAACAAA	intronic antisense	NM_001185085	ATP12A	potassium-transporting ATPase alpha chain 2	+	25254548	25285923
ASHG19A3A049316	2.35644	up	603.034	196.991	8.97319	7.73658	noncoding	ENST00000431005	RP11-31H2.2	Ensembl	387	chr13	-	25278539	25278926		ATCACCAGGCTAAAACTAGACAAAGACCACAAAAGATCCTTGAATGGAAGGCCAAACAAA	intronic antisense	NM_001676	ATP12A	potassium-transporting ATPase alpha chain 2	+	25254548	25285923
ASHG19A3A014608	2.049	up	253.572	92.9208	7.80158	6.76666	noncoding	NR_027433	LOC440925	RefSeq_NR	2129	chr2	-	171568948	171571077		TCTTAATGAAGTAATGTTGAGAGCGTCCATTAAAAATGCAATGCTGGGAGATCAAAGTAC	bidirectional	NM_001003845	SP5	transcription factor Sp5	+	171571856	171574498
ASHG19A3A036024	5.13558	up	308.288	40.7407	8.06373	5.7032	noncoding	CR614054		RNAdb	1740	chr8	-	103897030	103898770		ACCTATCCCCAGAAGTCACATTACCTCATGTTATCTTGTACAGCTGTACCTTCCAGAGAG	intergenic
ASHG19A3A014029	3.54111	up	110.475	21.0213	6.6893	4.8651	noncoding	ENST00000512705	AC009238.6	Ensembl	217	chr2	-	96079203	96080044	NM_207328,	CTTTTGCCAGCCTGGACAATCAGGAAAAACTAGAACAGTTCATCCGGCAGTTCACTTGTA	intergenic
ASHG19A3L0001092	3.64287	up	322.941	62.7856	8.12677	6.26169	noncoding	chr2:151609179-151621879+	lincRNA-RBM43-3	lincRNA	12701	chr2	+	151609179	151621879		CTCCCCAGTTCCCATCAAGAATGCTATGTTTACTGGAAAGACAGAAATTTCTTAGTTTCA	intergenic
ASHG19A3A048096	2.46965	up	427.6	128.735	8.49418	7.18987	noncoding	ENST00000407532	AL021546.3	Ensembl	368	chr12	-	120888238	120888606		TACTTTGGTTATATACTTGTTACCACTTTCACAAATCTACAGTCAGTGTGGATGGGAACT	intronic antisense	NM_176818	GATC	gatC-like protein	+	120884240	120901556
ASHG19A3L0002600	2.31314	up	62.5961	19.3099	5.96853	4.75868	noncoding	DB297852	lincRNA-PHC1	lincRNA	531	chr12	+	9064970	9065498		ACAGTGATAATTCTCCCAGGGAAACTAAGGAAGCACATGAGTCATGTTTCCTTAACTTTA	intergenic
ASHG19A3A016345	2.81301	up	126.296	31.6421	6.86884	5.37672	noncoding	ENST00000450813	AC068137.9	Ensembl	1354	chr2	+	131036329	131037683		GCCCTTTATCTCCATCACATACTTGTCACAACACAACGATGAACACTTACTTATTATATT	intergenic
ASHG19A3A029749	18.6235	up	871.77	28.6701	9.474	5.25495	noncoding	ENST00000449413	HLA-DRB9	Ensembl	343	chr6	-	32427597	32441277		TTGGACACCTACTGCAGACACAACTACGGGGTTTTTGAGAGCTTCTCCATGCACAGGCGA	intergenic
ASHG19A3A021963	2.19282	up	185.208	61.7566	7.37084	6.23805	noncoding	ENST00000434246	RP11-484D18.4	Ensembl	349	chr3	-	176728506	176728855		GTAGCATTCTCCACCTCAAGCCAGCTAGGCCTTACAATCATCACAATTGGCATTAATCAG	intergenic
ASHG19A3A020868	2.07155	up	445.174	163.474	8.55222	7.50152	noncoding	G43299		misc_RNA	173	chr3	-	33910832	33911005		ATAACACTACCTAGCAGGGTTTTTTCCTTTATACCTTGTTCTGTACTGTGAATCAACTAA	natural antisense	NM_001162429	PDCD6IP	programmed cell death 6-interacting protein	+	33840065	33911195
ASHG19A3A020868	2.07155	up	445.174	163.474	8.55222	7.50152	noncoding	G43299		misc_RNA	173	chr3	-	33910832	33911005		ATAACACTACCTAGCAGGGTTTTTTCCTTTATACCTTGTTCTGTACTGTGAATCAACTAA	natural antisense	NM_013374	PDCD6IP	programmed cell death 6-interacting protein	+	33840065	33911195
ASHG19A3L0002406	2.82716	up	883.326	239.793	9.48926	7.98991	noncoding	chr1:77167210-77175109-	lincRNA-ST6GALNAC3	lincRNA	7900	chr1	-	77167210	77175109		AGCAAATTTCCAACTCCCTCTATCTTTTAAAGTTGTCTCTTCCACACCCAATTTGATTGT	intergenic
ASHG19A3A022304	2.15632	up	83.4793	27.9188	6.33065	5.22208	noncoding	ENST00000418191	AL031727.1	Ensembl	1965	chr1	-	19954284	19956315		TTCTTCTCTCTGCCTGAATGAGGATGGGAAAATGACAGAAAAATTGGGGAAGGAAAATGC	intronic antisense	NM_001204088	C1orf15-NBL1	C1ORF15-NBL1 read-through protein isoform a	+	19923470	19984949
ASHG19A3A022304	2.15632	up	83.4793	27.9188	6.33065	5.22208	noncoding	ENST00000418191	AL031727.1	Ensembl	1965	chr1	-	19954284	19956315		TTCTTCTCTCTGCCTGAATGAGGATGGGAAAATGACAGAAAAATTGGGGAAGGAAAATGC	natural antisense	NM_001204082	C1orf151	hypothetical protein LOC440574 isoform b	+	19923470	19956315
ASHG19A3A022304	2.15632	up	83.4793	27.9188	6.33065	5.22208	noncoding	ENST00000418191	AL031727.1	Ensembl	1965	chr1	-	19954284	19956315		TTCTTCTCTCTGCCTGAATGAGGATGGGAAAATGACAGAAAAATTGGGGAAGGAAAATGC	intronic antisense	NM_001204089	C1orf15-NBL1	C1ORF15-NBL1 read-through protein isoform b	+	19923470	19984949
ASHG19A3A022304	2.15632	up	83.4793	27.9188	6.33065	5.22208	noncoding	ENST00000418191	AL031727.1	Ensembl	1965	chr1	-	19954284	19956315		TTCTTCTCTCTGCCTGAATGAGGATGGGAAAATGACAGAAAAATTGGGGAAGGAAAATGC	natural antisense	NM_001204083	C1orf151	hypothetical protein LOC440574 isoform c	+	19923470	19956315
ASHG19A3A022304	2.15632	up	83.4793	27.9188	6.33065	5.22208	noncoding	ENST00000418191	AL031727.1	Ensembl	1965	chr1	-	19954284	19956315		TTCTTCTCTCTGCCTGAATGAGGATGGGAAAATGACAGAAAAATTGGGGAAGGAAAATGC	natural antisense	NM_001032363	C1orf151	hypothetical protein LOC440574 isoform a	+	19923470	19956315
ASHG19A3A000239	2.19515	up	69.06	22.5858	6.09047	4.95615	noncoding	ENST00000436162	XXbac-B33L19.3	Ensembl	1069	chr22	+	20325665	20350461	uc002zse.2,uc002znz.1,	GTGGCCCCTCTGAGGCATGAATCTAGAGCCATTGACACTGGAGAATGATACCTACCCTGA	intergenic
ASHG19A3A031132	2.48204	up	377.293	113.132	8.3351	7.02358	noncoding	CR590573		misc_RNA	1570	chr6	+	26686468	26688038		ATTTAAAGATTTATCATGGGTCTTGATGACATGATGGAATCTCTCTACTCTCTGGACTTA	intergenic
ASHG19A3A031265	2.07566	up	80.1421	27.9641	6.27787	5.2243	noncoding	ENST00000416716	XXbac-BPG118E17.9	Ensembl	612	chr6	+	30997688	31002485		ACAAACGTGATCAAACCAAGTGGATATTTACAGCCCTGGGCTATCATCCTCATTTCCCTG	exon sense-overlapping	NM_001198815	PBMUCL1	protein PBMUCL1	+	30973728	31003179
ASHG19A3A040048	2.17748	up	1527.43	564.474	10.2668	9.14411	noncoding	ENST00000430476	RP11-402P6.3	Ensembl	250	chrX	-	70956303	70956553		CAAGTTCTACTCAGTGAATGTAGATTACAGCAAACTGAAAAAGAATGTCCAGACTTCTAA	intergenic
ASHG19A3A010667	2.432	up	1181.23	384.467	9.89854	8.6164	noncoding	CR608159		misc_RNA	1517	chr18	+	52394574	52396090		AAGTTTTTGTTATCTTTTACTCTTGCCCCCCTCAGCTAGAAAGACAATCTCAGACCCTGA	intergenic
ASHG19A3A052760	2.20844	up	1860.98	676.097	10.5355	9.39249	noncoding	BC015134		misc_RNA	1142	chr15	+	39889779	39890880		GTTCCAGTTTCACCCTAAGACTGACCTTCAAATAATCAGGTTGTACTGAAATAAAGGACT	intergenic
ASHG19A3A013841	2.53547	up	110.042	30.7948	6.68393	5.34167	noncoding	uc001aaa.3	DDX11L1	UCSC_knowngene	1652	chr1	+	11873	14409	uc011ncc.1,uc011nad.1,uc011llp.1,uc010bqm.2,uc002cds.2,NR_024005,NR_024004,ENST00000515242,ENST00000510963,	CATCTTCTGGCCCCTGTTGTCTGCATGTAACTTAATACCACAACCAGGCATAGGGGAAAG	intergenic
ASHG19A3A009621	2.45355	up	1332.81	431.202	10.0635	8.76865	noncoding	uc002ike.2	LOC644246	UCSC_knowngene	513	chr17	+	44270938	44274080		AATGATGGAGGAAAAAACAGTCCCTCTTCCTCAGACAGTGACACCTCAAACTGCTACAGT	bidirectional	NM_001193466	KIAA1267	hypothetical protein LOC284058 isoform 1	-	44107281	44270166
ASHG19A3A009621	2.45355	up	1332.81	431.202	10.0635	8.76865	noncoding	uc002ike.2	LOC644246	UCSC_knowngene	513	chr17	+	44270938	44274080		AATGATGGAGGAAAAAACAGTCCCTCTTCCTCAGACAGTGACACCTCAAACTGCTACAGT	intronic antisense	NM_001193465	KIAA1267	hypothetical protein LOC284058 isoform 2	-	44107281	44302740
ASHG19A3A009621	2.45355	up	1332.81	431.202	10.0635	8.76865	noncoding	uc002ike.2	LOC644246	UCSC_knowngene	513	chr17	+	44270938	44274080		AATGATGGAGGAAAAAACAGTCCCTCTTCCTCAGACAGTGACACCTCAAACTGCTACAGT	bidirectional	NM_015443	KIAA1267	hypothetical protein LOC284058 isoform 1	-	44107281	44270272
ASHG19A3A035003	2.33941	up	51.8136	15.7229	5.72679	4.50065	noncoding	L19365		misc_RNA	244	chr7	+	124446876	124447105		AAGCTATCTTGCAATAAGTTTCTTTAGCATTGCCAGTCTCCAAATTCATCCCTTTTTACT	intergenic
ASHG19A3A014578	2.80747	up	1035.39	288.493	9.71437	8.2251	noncoding	ENST00000428888	AC009495.4	Ensembl	372	chr2	-	166651366	166702601		AAAGGTTCTCTCTGTTGTGGCTGTTTTTCCCTCTCTTCTGGGAATTGGTTTGCCTTCTGA	intergenic
ASHG19A3A045649	2.01497	up	54.7874	19.7276	5.79778	4.78702	noncoding	G43076		misc_RNA	261	chr11	-	105512951	105513212		CCTACTGACCACCTTTCCTTTTCTAAATATGCAACAGCACAGCAAGTCTTGCAAGTGACA	intronic antisense	NM_000829	GRIA4	glutamate receptor 4 isoform 1 precursor	+	105480799	105852819
ASHG19A3A045649	2.01497	up	54.7874	19.7276	5.79778	4.78702	noncoding	G43076		misc_RNA	261	chr11	-	105512951	105513212		CCTACTGACCACCTTTCCTTTTCTAAATATGCAACAGCACAGCAAGTCTTGCAAGTGACA	intronic antisense	NM_001077243	GRIA4	glutamate receptor 4 isoform 2 precursor	+	105480799	105852819
ASHG19A3A045649	2.01497	up	54.7874	19.7276	5.79778	4.78702	noncoding	G43076		misc_RNA	261	chr11	-	105512951	105513212		CCTACTGACCACCTTTCCTTTTCTAAATATGCAACAGCACAGCAAGTCTTGCAAGTGACA	intronic antisense	NM_001077244	GRIA4	glutamate receptor 4 isoform 3 precursor	+	105480799	105784231
ASHG19A3A045649	2.01497	up	54.7874	19.7276	5.79778	4.78702	noncoding	G43076		misc_RNA	261	chr11	-	105512951	105513212		CCTACTGACCACCTTTCCTTTTCTAAATATGCAACAGCACAGCAAGTCTTGCAAGTGACA	intronic antisense	NM_001112812	GRIA4	glutamate receptor 4 isoform 3 precursor	+	105481410	105784231
ASHG19A3A032715	3.01906	up	382.108	92.2227	8.35081	6.75671	noncoding	ENST00000432801	AC004987.8	Ensembl	1319	chr7	-	39836191	39837510	HIT000047146,ENST00000507432,ENST00000502609,ENST00000457191,ENST00000455800,ENST00000447359,ENST00000444451,ENST00000443330,ENST00000434745,ENST00000432723,ENST00000425003,ENST00000424045,ENST00000422015,ENST00000418553,ENST00000406017,	TTTCCTCCCAATGGATCCTGCCACCTTGTGGTGCAAGAGACCTGAAAGTGTGGGCGACCT	intergenic
ASHG19A3A045578	2.32785	up	1990.56	687.886	10.6359	9.41693	noncoding	AK002107		misc_RNA	2714	chr1	-	52373627	52376341		ACACAGTAGCAAAAGAGAAGATCTCATTTACAAATATCTATGGTGTTTCCTTGTTCTGTG	exon sense-overlapping	NM_002867	RAB3B	ras-related protein Rab-3B	-	52373627	52456436
ASHG19A3A051986	2.86013	up	45.839	10.9296	5.56977	4.05369	noncoding	HIT000071456		H-invDB	369	chr15	-	35292103	35292471		CACACTCCTTCAACTAACTCCAACATGGCAGCAGTAGGGTTCATTTAAAAATACGAATCA	intergenic
ASHG19A3A036878	2.44541	up	87.757	25.5747	6.39894	5.10887	noncoding	ENST00000417409	RP11-161I10.1	Ensembl	506	chr1	+	190449508	190463427		GGTCACCTTGCTTTCTTTGCTCTTGATTGTTTTCTAGCCCTACTTCTGTGACTACATTAA	intergenic
ASHG19A3A009245	2.29262	up	2075.23	733.4	10.6944	9.49736	noncoding	NR_027693	C1orf170	RefSeq_NR	3041	chr1	-	910578	917473		ATCTCCATCCCTGAGGTCTATGAACACTTCTTCTTCGGGGAGGACAGGCTTGAGGGCGTG	intergenic
ASHG19A3A054249	2.85029	up	88.6658	21.6266	6.41216	4.90106	noncoding	AL049271		misc_RNA	106	chr16	+	4650630	4650714		CCCCATGCTGACCCAGTGGCTGTTTTATCCTGTGCATATAAATACAAACAGCACAGTGCA	intergenic
ASHG19A3A052019	2.08797	up	71.7647	24.8762	6.13845	5.07635	noncoding	NR_002208	MRPL42P5	RefSeq_NR	667	chr15	-	40824082	40824749		TCATTTGCCATTGGAGACAGTGCAATCTGGTGTATGCACTAATAATAATAATAACATGTC	intergenic
ASHG19A3A023591	2.27117	up	42.7584	13.2829	5.47482	4.29138	noncoding	ENST00000495357	RP11-496B10.5	Ensembl	283	chr3	+	180397871	180418237		GCTAACATTTAAAGTGTGGAATTTCGCATAAACGTCTGTATTTCCTCTGCTTGAAAAAGG	bidirectional	NM_181426	CCDC39	coiled-coil domain-containing protein 39	-	180331795	180397283
ASHG19A3A010116	2.11308	up	2295.31	874.269	10.8242	9.74489	noncoding	NR_026659	LOC727896	RefSeq_NR	3412	chr18	-	2943214	2946621	NM_012124,NM_001144073,	AAAGGGACACAGTTACCGTTAGGTAGCATATGTTTTACTATCGGTTTGTCAAAAAAGTTA	intron sense-overlapping	NM_014646	LPIN2	phosphatidate phosphatase LPIN2	-	2916991	3011945
ASHG19A3A026907	2.14104	up	55.2303	18.5058	5.80599	4.70768	noncoding	ENST00000511830	RP11-1319K7.1	Ensembl	3620	chr5	-	69390491	69430350	NM_022892,NM_004536,ENST00000512908,	TCAGCTTCACAGCGCATCGAACTCCATTTAAACCACAGCAGAGGCTTTATAGAAAGCATC	intergenic
ASHG19A3A030126	2.15438	up	1268.71	469.861	9.99184	8.88457	noncoding	ENST00000413945	C6orf155	Ensembl	662	chr6	-	72054046	72129806		ACTCCACCCCATCCCCTTATTGAACAATTACGATGCCTATAAATATTGTATTGAGAAAGA	intergenic
ASHG19A3L0002719	2.21588	up	154.28	50.6362	7.13137	5.98349	noncoding	FN177586	lincRNA-IRF2BP2-3	lincRNA	119	chr1	+	234736258	234736389		ACCAATTCTGACCAGCCTCCTGTTCCAACTGGCCTCTTGATTGTATAAAGATAATGGGTC	intergenic
ASHG19A3A043734	2.82784	up	1346.58	373.295	10.0781	8.57841	noncoding	AL049283		misc_RNA	1483	chr10	+	27632364	27633839		TTACATAACTCCCTCTACCTTGACCAAAGGACAGTGATGAATTCCTCGTTCTGCAGCCAA	intergenic
ASHG19A3A035942	2.01403	up	1794.45	721.761	10.4838	9.47374	noncoding	AK095472		NRED	3024	chr8	-	91634228	91637252	NM_001146273,NM_001008495,	GGGAAATCAGTAAAATGTCTTGATAATTGGTATCCAAATCACTTGTGTGCCTGAGAAAAT	exon sense-overlapping	NM_001008495	TMEM64	transmembrane protein 64 isoform 1	-	91634222	91658133
ASHG19A3A035942	2.01403	up	1794.45	721.761	10.4838	9.47374	noncoding	AK095472		NRED	3024	chr8	-	91634228	91637252	NM_001146273,NM_001008495,	GGGAAATCAGTAAAATGTCTTGATAATTGGTATCCAAATCACTTGTGTGCCTGAGAAAAT	exon sense-overlapping	NM_001146273	TMEM64	transmembrane protein 64 isoform 2	-	91634222	91658133
ASHG19A3A015705	2.63401	up	131.11	35.2614	6.91629	5.51903	noncoding	G44364		misc_RNA	140	chr2	+	62063206	62063346		CGTTGGTATTCTCTCATCCTTTCCTTTTCGCTCTTTCTAAAATTAAAGAAAAGCAATGGA	natural antisense	NM_032180	FAM161A	hypothetical protein LOC84140 isoform 2	-	62051982	62081278
ASHG19A3A015705	2.63401	up	131.11	35.2614	6.91629	5.51903	noncoding	G44364		misc_RNA	140	chr2	+	62063206	62063346		CGTTGGTATTCTCTCATCCTTTCCTTTTCGCTCTTTCTAAAATTAAAGAAAAGCAATGGA	natural antisense	NM_001201543	FAM161A	hypothetical protein LOC84140 isoform 1	-	62051982	62081278
ASHG19A3A019300	9.65029	up	141.921	8.52442	7.01938	3.74881	noncoding	uc002zau.2	AL355711	UCSC_knowngene	1815	chr21	+	43719103	43720918		GCCAGGCGGGGGAGGCGCAGAGCGTATAAATATAAAGTTAGATACTTATAAAGAATAAAG	intergenic
ASHG19A3A039919	2.28893	up	795.246	270.291	9.33901	8.14434	noncoding	ENST00000433923	RP11-236P24.1	Ensembl	257	chrX	-	53142199	53142456		CATGGGCAAGAAGAAGATCGCCAAAAGGTCAAAGATAAAGTCTTGTTAAAGTTCATAATT	intergenic
ASHG19A3A012530	2.88218	up	52.1554	12.4536	5.73637	4.2092	noncoding	G36949		misc_RNA	452	chr19	+	35224202	35224654		GCACAATCCAGCCCAGGGCGTTCTGTGAGCTGTAGTCTCCAGCAAGTGAATTCCAAAAAA	intergenic
ASHG19A3L0000652	2.47248	up	11619.9	3638.89	13.1115	11.8056	noncoding	AI208830	lincRNA-OLFM4-6	lincRNA	409	chr13	-	55560449	55560854		GTTCATTATCTTCTCCTCCCTAATCCTAGCGAATACATAGCTGCCTTTGCCTAGTTTCTT	intergenic
ASHG19A3A048034	3.93047	up	59.5135	9.87315	5.90575	3.93105	noncoding	uc001dnk.1	AK130864	UCSC_knowngene	789	chr1	-	90090407	90098453		AACTCTACCCCTTGAGATATCCTGAGAAATAGGAATCTATGGTTCCTATTGTTTGGAAAG	bidirectional	NM_032270	LRRC8C	leucine-rich repeat-containing protein 8C	+	90098643	90185094
CUST_430_PI426073487	3.33689	up	2353.41	558.2	10.8637	9.12522	noncoding	uc.432+	uc.432	UCR	211	chr18	+	35564931	35565142		CCTCCCTCTTATTAGAAACTGTGCATGAATTTGCATAGAATAAACTGAGCTCATAAATCA	intergenic
ASHG19A3A011980	2.04339	up	1055.37	411.996	9.74305	8.71209	noncoding	BC010544		misc_RNA	1348	chr19	+	974405	975735		TTCATTCATGACGTGTGAAATTTCAGTTTCTCTGGAGTTTGTCAGACGGCGTGGGAACCA	intergenic
ASHG19A3A033385	2.60075	up	127.805	34.9327	6.88512	5.50619	noncoding	ENST00000321498	AC079741.2	Ensembl	212	chr7	-	112086218	112086430		CTTTGACAGACATTATTGTGACAAATGTCTCATTGCTTCAGCAAACCAGAAGACAATTAA	intronic antisense	NM_001197080	IFRD1	interferon-related developmental regulator 1	+	112063198	112117258
ASHG19A3A033385	2.60075	up	127.805	34.9327	6.88512	5.50619	noncoding	ENST00000321498	AC079741.2	Ensembl	212	chr7	-	112086218	112086430		CTTTGACAGACATTATTGTGACAAATGTCTCATTGCTTCAGCAAACCAGAAGACAATTAA	intronic antisense	NM_001007245	IFRD1	interferon-related developmental regulator 1	+	112063198	112117258
ASHG19A3A016320	2.12364	up	2655.31	1025.41	11.048	9.96143	noncoding	NR_027671	UGGT1	RefSeq_NR	10955	chr2	+	128848781	128953247		TCCTATCCCTTCCCCTATTCGCGAGCGCCCCGAGTTGCCCTCAGTGGTCTTCTTGGCAAG	exon sense-overlapping	NM_020120	UGGT1	UDP-glucose:glycoprotein glucosyltransferase 1	+	128848753	128953249
ASHG19A3A014979	2.0596	up	65.5593	23.0923	6.02609	4.98373	noncoding	ENST00000449783	AC073321.3	Ensembl	1184	chr2	-	217455148	217471661		AACTAAAATGAGGAAAGCCAGCAGAGGCCCAGGCAGACGTCAAATTAATCTCTAGAAACA	intergenic
ASHG19A3A047856	2.21862	up	1057.75	378.455	9.74663	8.59697	noncoding	BC034638		misc_RNA	975	chr1	-	87169187	87170142		GATCTCTCCCAGCTTTGAAATACTCCATGTCTGTTTCATTTTCCAGAAATATGGAAAAAT	bidirectional	NM_001206653	SH3GLB1	endophilin-B1 isoform 4	+	87170252	87213867
ASHG19A3A047856	2.21862	up	1057.75	378.455	9.74663	8.59697	noncoding	BC034638		misc_RNA	975	chr1	-	87169187	87170142		GATCTCTCCCAGCTTTGAAATACTCCATGTCTGTTTCATTTTCCAGAAATATGGAAAAAT	bidirectional	NM_016009	SH3GLB1	endophilin-B1 isoform 1	+	87170252	87213867
ASHG19A3A047856	2.21862	up	1057.75	378.455	9.74663	8.59697	noncoding	BC034638		misc_RNA	975	chr1	-	87169187	87170142		GATCTCTCCCAGCTTTGAAATACTCCATGTCTGTTTCATTTTCCAGAAATATGGAAAAAT	bidirectional	NM_001206651	SH3GLB1	endophilin-B1 isoform 2	+	87170252	87213867
ASHG19A3A047856	2.21862	up	1057.75	378.455	9.74663	8.59697	noncoding	BC034638		misc_RNA	975	chr1	-	87169187	87170142		GATCTCTCCCAGCTTTGAAATACTCCATGTCTGTTTCATTTTCCAGAAATATGGAAAAAT	bidirectional	NM_001206652	SH3GLB1	endophilin-B1 isoform 3	+	87170252	87213867
ASHG19A3A017500	2.73703	up	345.221	92.5092	8.21404	6.76143	noncoding	ENST00000440642	RP4-738P15.4	Ensembl	895	chr20	-	25141802	25142697		CACCGTGAATACATCTCCTGTGACTCCCATTTATTTTGCGTTCTTCACATCCATGGTAGT	intergenic
ASHG19A3A030027	3.03872	up	146.987	33.7098	7.06404	5.46058	noncoding	ENST00000438425	RP1-152L7.6	Ensembl	448	chr6	-	52604387	52609454		GTCAAACTTGCCTTGATCGAAGAGAGAATGAAAAATTGCTATTTCCCTACCTTTGAGAAA	intergenic
ASHG19A3A030734	2.5396	up	1479.65	468.62	10.2245	8.87994	noncoding	ENST00000453579	RP1-257I9.2	Ensembl	554	chr6	-	155701644	155702317		AAGCCTCCATTGCCCCTCCTAAGCCATGCTTTCCAGCACTGTAATAAAACTGGATTTTTT	intergenic
ASHG19A3A024039	2.48537	up	203.359	59.6397	7.50166	6.1882	noncoding	ENST00000503085	RP13-494C23.1	Ensembl	762	chr4	-	25866502	25871172		TTACAAACAACCCCGAGGAACCATTTAGCTCCCCGAAGACCAACAGAATCTGTGTACAAT	intergenic
ASHG19A3A042188	3.09568	up	80.9542	17.7945	6.29001	4.65976	noncoding	ENST00000418213	OFD1P11	Ensembl	1177	chrY	+	25917378	25944297		TGAAGAACAAGACTTTCTAGGCTGCCTGCACACTAGACCATCCCTACTGAAATTCAGTAG	intergenic
ASHG19A3L0000370	2.06552	up	59.0077	20.7508	5.8944	4.84789	noncoding	CD522236	lincRNA-PDHX	lincRNA	878	chr11	-	35086776	35088723		ATTTTGCATCCGCCTTTTGTTACATGGGAGTTTGGCCTACCACCAAAAATCCCGTTTGCT	intergenic
ASHG19A3A008932	3.20339	up	45.7403	9.54487	5.56711	3.88751	noncoding	ENST00000500746	AC024361.1	Ensembl	894	chr17	-	80671787	80674131		TAGTCTAAAGCAAATAGGAAATGTCGCTTCCCTGGACGTTGGGAGAAGCAAACACGAATC	bidirectional	NM_024619	FN3KRP	ketosamine-3-kinase	+	80674581	80685893
ASHG19A3A007525	2.64913	up	470.183	131.675	8.62641	7.22089	noncoding	NR_027432	LOC219347	RefSeq_NR	3735	chr10	-	81805990	81838949		TATTAGAACAAAGATTTCGCAGGTGGATCTCCCATTAACCAGTCATAATGAAGTAAGAAC	natural antisense	NM_025125	C10orf57	transmembrane protein C10orf57	+	81838425	81852307
ASHG19A3A027321	7.36067	up	46.0582	5	5.57697	2.69713	noncoding	ENST00000509010	RP11-395P13.6	Ensembl	602	chr5	-	124731071	124731673		TTATGCTCTGCTCAGGGCTGCTGCTGAATGCAATGGCACTGGCTTACTCAAAATAATAAT	intergenic
ASHG19A3A053718	2.15411	up	65.0948	21.7706	6.01737	4.91028	noncoding	uc002edy.2	BC038761	UCSC_knowngene	457	chr16	-	34739465	34740833		AGTCATCTGCCTTTAATAACTCATCTGTGCCTCACATGTCAGACTTTCTCCAAGAAAAAA	intergenic
ASHG19A3A019863	13.0558	up	906.88	44.5855	9.52295	5.81634	noncoding	AK128410		misc_RNA	1066	chr22	-	42318038	42319104		CCAGGCCTCGAGTGTGTGGTGTATTTTTCTACATAATTGTAATCATTCTATACATACAAA	intergenic
ASHG19A3L0000933	2.43734	up	55.0281	15.8992	5.80215	4.51684	noncoding	exon1960-	lincRNA-CTAGE1-2	lincRNA	231	chr18	-	20047237	20047467		GCTCTTCTTCATGACTCCTCGCCAATGCACAGATGTAAACTATTGTCTGATTATTAAAAG
ASHG19A3A054903	3.64644	up	1567.15	335.86	10.299	8.43252	noncoding	uc010vpc.1	AK294743	UCSC_knowngene	3769	chr16	+	88797587	88807826		CTTCCTCCTCTCTTTAACACCAACTTACAACCAAAACGTCTACATCTGTTTTAAAAAGAT	natural antisense	NM_001142864	FAM38A	protein PIEZO1	-	88781745	88851372
ASHG19A3A044070	2.20566	up	1375.15	496.774	10.1114	8.97016	noncoding	AK001176		misc_RNA	1725	chr10	+	72194584	72196314		AAGATAACTTGCACAGCCAGAGGACAGTCAGTAAAAATGTGATGAGTTGCATCTCCCCCT	natural antisense	NM_018055	NODAL	nodal homolog precursor	-	72191691	72201465
ASHG19A3A023659	2.79672	up	613.288	164.917	8.99752	7.51378	noncoding	uc001dbm.2	CR594506	UCSC_knowngene	1867	chr1	+	64645310	64647177		CAGATCTTTTTCTCCTTTTTTGCACAAAACTATGCTTATGGTTTGTGTCACAGAAGTGAA	intergenic
ASHG19A3A049979	3.56621	up	42.4488	7.64796	5.46467	3.63028	noncoding	ENST00000431978	RP11-380N8.3	Ensembl	2310	chr13	+	26808349	26811266		GGTCTCTTTACTCCCGGTAACATCGAAGTACTGCTGGAGTACAGATAAATTCTGGTGAAG	intergenic
ASHG19A3L0000916	6.86666	up	2084.01	226.839	10.6986	7.91901	noncoding	AK126994	lincRNA-PLEKHM1-2	lincRNA	3857	chr17	-	43590550	43675867	NM_001006607,	ACAGCCCACCTCAGGCCTCCTGCAAAAATACATAGAATAAACAACAACAGTTACTAAATG	intergenic
ASHG19A3A018850	3.01746	up	2621.14	702.024	11.0327	9.43938	noncoding	AJ001020		misc_RNA	381	chr21	-	37544364	37544743		AAGTTGCAAGTTTCACAGAACCAAGTATTCCTGATGCTGATCAAGATGTGCTCCCTCCAG	intronic antisense	NM_005128	DOPEY2	protein dopey-2	+	37536838	37666572
ASHG19A3A033595	3.24647	up	62.4683	13.0332	5.96549	4.26661	noncoding	ENST00000438969	AC078842.3	Ensembl	557	chr7	-	137029675	137039229		GGAACACTCCCAAGTCACTGCAATGTCCATAATAAAACAAAATTCAAGATCTGCCGCAAG	intergenic
ASHG19A3A032938	2.35349	up	2578.57	889.293	11.0036	9.76881	noncoding	uc001frl.1	AK057438	UCSC_knowngene	1041	chr1	+	157895763	157918861		TGTTCCTCCCCACTCTAAGATCCATGTTCAAAGTTCCCATATAAATTGTGTCATCTCATT	intergenic
ASHG19A3A008787	2.19836	up	282.635	96.2453	7.94615	6.80972	noncoding	BC002811		NRED	1686	chr17	-	73161681	73163344		CACTGCCATTTTATAGATGAGAAAGCCAAGTTCCAGAAAAGTTGTGAAATAGACGGTGAC	intergenic
ASHG19A3A007551	2.86173	up	474.526	121.883	8.63749	7.1206	noncoding	NR_027653	KLF6	RefSeq_NR	4525	chr10	-	3818188	3827473		CGTGCCCGGGGAGCTGCCCTCGCCAGGGAAGGAGAAAAGCCTTACAGATGCTCATGGGAA	exon sense-overlapping	NM_001160124	KLF6	Krueppel-like factor 6 isoform B	-	3818187	3827473
ASHG19A3A007551	2.86173	up	474.526	121.883	8.63749	7.1206	noncoding	NR_027653	KLF6	RefSeq_NR	4525	chr10	-	3818188	3827473		CGTGCCCGGGGAGCTGCCCTCGCCAGGGAAGGAGAAAAGCCTTACAGATGCTCATGGGAA	exon sense-overlapping	NM_001160125	KLF6	Krueppel-like factor 6 isoform C	-	3818187	3827473
ASHG19A3A007551	2.86173	up	474.526	121.883	8.63749	7.1206	noncoding	NR_027653	KLF6	RefSeq_NR	4525	chr10	-	3818188	3827473		CGTGCCCGGGGAGCTGCCCTCGCCAGGGAAGGAGAAAAGCCTTACAGATGCTCATGGGAA	exon sense-overlapping	NM_001300	KLF6	Krueppel-like factor 6 isoform A	-	3818187	3827473
ASHG19A3A013819	2.02739	up	3349.45	1339.92	11.3676	10.348	noncoding	AF038185		NRED	1559	chr2	-	70883916	70885457		TCTGTATGTGTGTGCTGTTACCTCACCTGCAGACATGACCCTAGTAAATCTAACGTGCTT	intergenic
ASHG19A3A030885	3.71953	up	42.0248	7.16396	5.45047	3.55535	noncoding	ENST00000440848	RP11-145H9.3	Ensembl	834	chr6	+	2637169	2640235		TTCTCTTTTCTCTCTTTCCAAAATCTGGACACACCATGGCCCAGTGATGGAGAAGAAGTC	intergenic
ASHG19A3A051213	2.87212	up	505.749	129.348	8.71842	7.19631	noncoding	U76681		RNAdb	378	chr14	-	106329409	107095422	uc001yuj.1,uc001ysx.1,AB063656,	ATCAGTAGACACGTCCAAGAACCAGTTCTCCCTGAAGCTGAGCTCTGTGACCGCTGCGGA	intergenic
ASHG19A3A045669	2.52498	up	209.116	60.0689	7.53557	6.19929	noncoding	AL355717		misc_RNA	507	chr11	-	110033008	110033512		CTAACTCCGATCTATTCTCTTCCCCTATTTGAATGCGCTTCTCAGTTGAGATAGAAAAAA	intronic antisense	NM_033390	ZC3H12C	probable ribonuclease ZC3H12C	+	109964086	110042566
ASHG19A3A013336	2.07477	up	1268.19	486.012	9.99089	8.93794	noncoding	BC019085		NRED	1274	chr1	-	243665068	243666313		ATAGGGATGAACATGATTTTCCTTCGTACAGACAGCTTAAATAAAGCACTATGTCAATCT	intron sense-overlapping	NM_001206729	AKT3	RAC-gamma serine/threonine-protein kinase	-	243663020	244006886
ASHG19A3A013336	2.07477	up	1268.19	486.012	9.99089	8.93794	noncoding	BC019085		NRED	1274	chr1	-	243665068	243666313		ATAGGGATGAACATGATTTTCCTTCGTACAGACAGCTTAAATAAAGCACTATGTCAATCT	intron sense-overlapping	NM_181690	AKT3	RAC-gamma serine/threonine-protein kinase	-	243651534	244006584
ASHG19A3A013336	2.07477	up	1268.19	486.012	9.99089	8.93794	noncoding	BC019085		NRED	1274	chr1	-	243665068	243666313		ATAGGGATGAACATGATTTTCCTTCGTACAGACAGCTTAAATAAAGCACTATGTCAATCT	exon sense-overlapping	NM_005465	AKT3	RAC-gamma serine/threonine-protein kinase	-	243663020	244006584
ASHG19A3A051077	2.37664	up	63.3094	18.9075	5.98417	4.73525	noncoding	BC042084		misc_RNA	1486	chr14	-	93372043	93373827		TGTTGTTGTTATCCCGGTGTCTACCATGAAGATGGTATGGATCCCTTCCTAGGGAGAAAT	intergenic
CUST_188_PI426075208	2.17254	up	102.453	33.9803	6.59033	5.47095	noncoding	nc-HOXD4-23+	nc-HOXD4-23	HOX cluster	178	chr2	-	176998758	176998936		GTCTTTATTTGAACACAAATCTATGCTCTTTCCCAGCTACAAAAGGAAACATTTACCTAC	intergenic
ASHG19A3A028153	2.45949	up	1213.74	389.755	9.93287	8.63451	noncoding	BC043158		misc_RNA	2786	chr5	+	42107133	42109902		TTTCCTCTGCCCAAACAAGGACCAAAAAAGACAAGTTACCTTTTTATCTCCCTAAGAAGG	intergenic
ASHG19A3A023061	2.03627	up	77.6579	27.7263	6.23886	5.21293	noncoding	ENST00000491262	RP11-767L7.2	Ensembl	348	chr3	+	119760036	119760384		AAGCCCATGGAAACACATATCATGCATACCTTCAAAAAAGACTTCTATAAGGAAATCCTC	intronic antisense	NM_002093	GSK3B	glycogen synthase kinase-3 beta isoform 1	-	119540801	119813264
ASHG19A3A023061	2.03627	up	77.6579	27.7263	6.23886	5.21293	noncoding	ENST00000491262	RP11-767L7.2	Ensembl	348	chr3	+	119760036	119760384		AAGCCCATGGAAACACATATCATGCATACCTTCAAAAAAGACTTCTATAAGGAAATCCTC	intronic antisense	NM_001146156	GSK3B	glycogen synthase kinase-3 beta isoform 2	-	119540801	119813264
ASHG19A3A016503	2.02405	up	63.4935	22.8527	5.98806	4.97082	noncoding	ENST00000449526	AC005042.5	Ensembl	510	chr2	+	159542414	159610287		TACCTCCCTTCAAGTTAATGTTGGAGCTTCTCCAGGGCTGACTTGGGAGAGGAGCCGGCA	intergenic
ASHG19A3A028396	10.6469	up	267.705	15.2015	7.87282	4.46046	noncoding	ENST00000503900	RP11-524L6.1	Ensembl	1303	chr5	+	75206389	75207692	ENST00000504996,	GAGCAACCTCACAGCACCTGAACCTCAAGAATAGGTATCTACAAGTGAAAATGCACAACT	intergenic
ASHG19A3A040922	2.16012	up	1828.92	680.475	10.5117	9.4006	noncoding	ENST00000338197	CXorf25	Ensembl	1715	chrX	+	47582912	47596027	uc004dio.1,	AGCATATGTCCACAGTTCCTCCCATTTGTGCTCTTTCTTCTCCAGTATGAGTGCCAATTG	intergenic
ASHG19A3A025509	2.7425	up	99.0403	25.1526	6.54539	5.0899	noncoding	ENST00000510539	RP11-241F15.11	Ensembl	735	chr4	+	49590805	49591540		AATTCACCACTTCCATCCAATCCACTCAAGCGAGAGACTTGAAATCACAGATGGAGCATT	intergenic
ASHG19A3A014040	2.12321	up	428.501	152.919	8.49782	7.41157	noncoding	AK057592		NRED	2279	chr2	-	96472812	96481838	uc002suy.1,ENST00000492960,ENST00000448494,	TTATAGGTCAAGAGCTCTGTTTTAAAGACAAAATTTATTGAATATACTTTTTCAAACAAA	intergenic
ASHG19A3A044222	2.75499	up	44.6898	11.1369	5.53484	4.0728	noncoding	ENST00000412054	RP11-93H12.3	Ensembl	408	chr10	+	87468516	87468924		TATTGAAAACCCCTGTTAAGGGAATGACCCTGACTTTGAGATGGTATACCAGCAATGTGT	intronic antisense	NM_017551	GRID1	glutamate receptor delta-1 subunit precursor	-	87359311	88126250
ASHG19A3A041375	2.16629	up	109.425	36.401	6.67638	5.56115	noncoding	HIT000324135		H-invDB	298	chrX	+	106846380	106846681		TGTTATGAGCACATTCACCCACTCCTTAAAAACCCTTATTAAGTAGGGCATCTGCCCACA	intergenic
ASHG19A3A038340	2.06355	up	1773.66	692.384	10.4695	9.42439	noncoding	ENST00000445989	RP11-279E1.1	Ensembl	505	chr9	+	6276464	6276969		CTGAGTAACCCTTCAGAACTAGATGAACTGATAAATGCAGAGGCATATGAGAAATATGTA	intergenic
ASHG19A3A025331	2.35388	up	132.608	40.5564	6.93177	5.69674	noncoding	BC037915		misc_RNA	1738	chr4	+	17654041	17655761		AACTTTAATAAGTGTCTCTTCACTGCCTGCCTAACTTCACTCAAGCTGGTTTCTGTGAGA	natural antisense	NM_015688	FAM184B	hypothetical protein LOC27146	-	17633708	17783135
ASHG19A3A025710	2.92913	up	844.897	219.135	9.42082	7.87034	noncoding	ENST00000512633	RP11-777B9.4	Ensembl	297	chr4	+	78924296	78924593		GGGATTGTATATGTTTATATAGTATATGGGGATTGTAGTGTTTATCTCACTCCTTGGATG	intergenic
ASHG19A3A032631	2.3211	up	5870.02	1996.37	12.1505	10.9357	noncoding	ENST00000440376	AC004691.5	Ensembl	547	chr7	-	30836306	30843026		CTCCCCTTCCAAATTCCAAGCAAAGTCAAGAATCCATCTCAATTCTTATTTATTGGAATA	intronic antisense	NM_032222	FAM188B	hypothetical protein LOC84182	+	30811032	30932002
ASHG19A3L0000500	2.00499	up	1545.54	621.45	10.2828	9.27916	noncoding	AW976885	lincRNA-FAM113B-3	lincRNA	664	chr12	-	47659236	47659885		TGGTTAATGGATTCCAGAAAGAATGGAGCAACTCCTTCTGCTACTATCATCCTCCCTGTT	intergenic
ASHG19A3A031472	2.23163	up	60.3648	19.4067	5.9234	4.7653	noncoding	ENST00000439844	RP3-503A6.2	Ensembl	400	chr6	+	38681826	38682993		GACAGACCTTTCAGTCCTCATTCCACATTGATCTGCTCTACATTCAAAGACTGACTTTCA	intergenic
CUST_612_PI426073487	2.12305	up	132.063	45.404	6.92558	5.83944	noncoding	uc.133-	uc.133	UCR	277	chr3	-	158026477	158026754		TCCGATTTAATTTCCTCCATGCCCTTGACATCCACAGATACCATTAAGATTAAGCGCATA	intronic antisense	NM_016625	RSRC1	serine/Arginine-related protein 53	+	157827891	158262576
ASHG19A3A018676	2.0419	up	562.52	215.334	8.87788	7.84797	noncoding	uc002yky.3	C21orf131	UCSC_knowngene	2124	chr21	-	22114913	22175426		TGGCAAAGGACGATGGCTGCTCTCCCGCTAACTTTAAATAAGTCATGTCACAAATTGCAT	intergenic
ASHG19A3A055244	3.68586	up	38.5705	6.5932	5.33842	3.45642	noncoding	uc003zpy.2	BC043546	UCSC_knowngene	1234	chr9	+	25780053	25812963		AAAGATAACACCCTCTTTCATCAGAGCGAGCGAGCTTTCTTCATGGTGGCAATTTCCAGT	intergenic
ASHG19A3A049471	2.3783	up	48.7814	14.4899	5.65049	4.40056	noncoding	AK124383		misc_RNA	2551	chr13	-	40768645	40794639		GGTCTTGAAGATGCTGTGCTTTCCTGCAGCCAAATTCTACTGTATAGCCACAAGCTTCAT	intergenic
ASHG19A3A041909	2.05657	up	81.9533	28.9539	6.30722	5.26697	noncoding	NR_001544	NCRNA00185	RefSeq_NR	1508	chrY	-	21034387	21040114		GTTTCTAAAAGTTGTACAACATGCCCTACAGCTACTCTTTAAATCTCCAAATCAAATGAG	intergenic
ASHG19A3A009612	2.42517	up	536.518	167.06	8.80928	7.53119	noncoding	NR_026906	C17orf69	RefSeq_NR	942	chr17	+	43716340	43723594		GCTGCTTTTGTTACGTGTGCATTTTCTTGTAATCCCGTCATTCTGGGATTTAATAATAAT	intergenic
ASHG19A3A047952	2.72296	up	38.7438	9.63021	5.34508	3.89991	noncoding	AK097464		misc_RNA	1898	chr12	-	103321660	103323558		ATTTTCCCTTGCAACTGTACTCCCTTACATACATGTAAGTGGGAAAGAATAAATGTGACA	intergenic
ASHG19A3A028717	2.33258	up	1572.41	542.084	10.3035	9.08161	noncoding	ENST00000502809	CTD-2308B18.4	Ensembl	608	chr5	+	123791065	123795791		ACTTTATGAAGGTGGACAATCCTGGTTGAGCAGAGATATTGCAGATGTCTCCCCTGTCAT	intergenic
CUST_150_PI426075208	2.18263	up	7740.03	2812.47	12.5561	11.43	noncoding	nc-HOXC8-145+	nc-HOXC8-145	HOX cluster	308	chr12	-	54399435	54399743		TTTTCTCTTTTTGTTACCCTCCCTTCTCCAATTAAGAGACTCTAAGCAAAGCAACTGCCG	intergenic
ASHG19A3A037372	3.67414	up	2061.21	442.3	10.6828	8.80537	noncoding	uc010mmg.1	ZNF658	UCSC_knowngene	889	chr9	-	39415986	39446542		TGTATTTATGTCTCCCCACTGATGTACAGTGCTCCATCTGCCATAAATGTCTATCGACTC	intergenic
ASHG19A3A021458	2.27899	up	1763.34	619.693	10.4614	9.27296	noncoding	ENST00000509672	AC073352.2	Ensembl	2789	chr3	-	119226931	119230323		AGAAAATTTTGCTTCCTCCTATCTAAAAGCACTGCCTTTTTCCCCTTCTGTGTTAATATA	intronic antisense	NM_016589	C3orf1	transmembrane protein C3orf1	+	119217367	119243125
ASHG19A3A009689	2.05009	up	368.953	136.511	8.30365	7.26796	noncoding	ENST00000511867	RP11-1094H24.3	Ensembl	586	chr17	+	48074252	48094208		ACAACACCAAAAATGATCCCCTCTGCTCTCAGGTACTTTAATTTGAAAAATGGAGTTTTG	intergenic
ASHG19A3A021886	3.22676	up	142.286	30.5761	7.02302	5.33294	noncoding	ENST00000470444	RP11-12N13.3	Ensembl	350	chr3	-	165877808	165878158		CCCTTTACTCCCTATATTTGCTAATCACAACACAACGAGGAACACTTGTATATTACATTA	intergenic
ASHG19A3A054529	2.43224	up	332.559	101.812	8.16825	6.88596	noncoding	NR_024034	KIAA0664P3	RefSeq_NR	1789	chr16	+	31711933	31718743		ACATCTAAACTTTGGAGGTCAAGGCTGTGGACAGATCAGAAGACATAGTTCCCTCCTTCT	intergenic
ASHG19A3A035627	2.65055	up	917.143	268.863	9.54127	8.13498	noncoding	uc003xew.2	BC034827	UCSC_knowngene	3168	chr8	-	26236780	26240469		GCCGCCCCCAAATTTAATTGTTACAGAATTTTTAAAATGTCGATTACAAACACACCATCA	bidirectional	NM_004331	BNIP3L	BCL2/adenovirus E1B 19 kDa protein-interacting	+	26240522	26270644
ASHG19A3A035854	3.92082	up	228.606	40.3022	7.65839	5.68723	noncoding	ENST00000473114	RP11-333A23.2	Ensembl	568	chr8	-	71418485	71419053		CAGCTCTTCTGCATATGGGTAAAAAGAACCAAGGAAGCTGAAGAACAGGATATTGAAAAA	intergenic
ASHG19A3A042968	2.8381	up	1505.28	420.729	10.2452	8.74032	noncoding	ENST00000500011	AC022400.3	Ensembl	2272	chr10	-	75545334	75547998		TCTCTAAGGCAAAGGAGTGACGAAAGATTTACTTTCTGTCCACAGGATCTCCCTGTCACA	natural antisense	NM_015037	KIAA0913	hypothetical protein LOC23053 isoform 1	+	75545604	75561551
ASHG19A3A000336	2.00793	up	181.434	66.7635	7.34654	6.34083	noncoding	ENST00000452178	RP11-547I7.1	Ensembl	602	chr1	+	190234027	190331400		TCTGGAGTCAAATATTTCATTTCAGACACCTCCCTTTATGATGTCAATCTAAGGGCTGAG	natural antisense	NM_199051	FAM5C	"family with sequence similarity 5, member C"	-	190066796	190446759
ASHG19A3A027069	2.03379	up	509.582	191.513	8.7298	7.70563	noncoding	ENST00000509821	RP11-1072N2.4	Ensembl	380	chr5	-	84533498	84533892		TGGCCAAGCGTCATCCCTCTTGTACTTATTTCTCATTCTCATTTTAACTCTATTCACCAG	intergenic
ASHG19A3A041995	2.21784	up	200.938	66.3886	7.4841	6.33495	noncoding	ENST00000411536	OFD1P15	Ensembl	1392	chrY	-	28201925	28234640	ENST00000449148,ENST00000434110,ENST00000417699,	GTCTTCTCTACCCCTTTTCCGAAAGCAAAAAGAACCTTAAAGTGAAATGTATCTGGAAGG	intergenic
ASHG19A3A000262	7.90792	up	3232.05	312.338	11.3185	8.33521	noncoding	ENST00000441087	AC005779.1	Ensembl	303	chr19	-	45687583	45688190		ccttttttttttttttttttttttttttttacaaggtctcactctgttgcccaggctcga	intergenic
ASHG19A3A015969	6.74846	up	1949.88	215.839	10.6042	7.84963	noncoding	ENST00000416474	AC127391.1	Ensembl	354	chr2	+	92005800	92006278	ENST00000457995,ENST00000451163,ENST00000442306,ENST00000431378,ENST00000424370,ENST00000377415,	TTACACTCTCACCATCAGCAGCCTGCAGCCTGAAGATTTTGCAGCTTATTACTGTCAACA	intergenic
ASHG19A3A050485	2.06484	up	158.375	56.4867	7.16574	6.11971	noncoding	ENST00000440735	RP11-365P13.3	Ensembl	684	chr13	+	111635653	111642911		GTGTGTTCCCTTGCCCTTAGATGAAGAAATGCTTTCAAAACCTCTGAAGATGCCTGAATG	intergenic
ASHG19A3A010905	2.03372	up	54.4563	19.4265	5.79105	4.76693	noncoding	uc010pth.1	FAM71A	UCSC_knowngene	2225	chr1	-	212797625	212800113		AGAGGACAGCCCCACCGTGCCAGGTACTCAAGTGGGTGCCAAAATAAAAATTTTTCAAAT	natural antisense	NM_153606	FAM71A	hypothetical protein LOC149647	+	212797788	212800120
ASHG19A3A039162	2.02605	up	63.3796	22.7791	5.98574	4.96707	noncoding	ENST00000410481	AL355608.1	Ensembl	302	chr9	+	120039263	120039565		CTGTAAGTTTATGATTCTCCACCTTTGTAAATTCCCCAAAACCTCTAATTGGTGTTCAGA	intronic antisense	NM_014010	ASTN2	astrotactin-2 isoform a	-	119187503	120177317
ASHG19A3A027305	2.23297	up	50.3384	16.1022	5.6909	4.53194	noncoding	ENST00000504585	CTD-2347I17.2	Ensembl	315	chr5	-	122600599	122600914		GAAAAATCCCTTTGGTCTGCTTTTATTACATGATTTTGTGGGCATTCCTATTCAGTAATC	intergenic
ASHG19A3A043504	2.24388	up	6905.16	2426.91	12.3808	11.2148	noncoding	BC040651		misc_RNA	1761	chr10	+	1064128	1065868		GACTCTCAAGATCTCCCCAAGACTTTCAGGATCAGCTGCTGTTAATCAAACAAGTGCTTA	natural antisense	NM_033261	IDI2	isopentenyl-diphosphate Delta-isomerase 2	-	1064846	1071799
ASHG19A3A000150	6.39185	up	298.938	30.8922	8.02153	5.3453	noncoding	ENST00000421322	XIST	Ensembl	446	chrX	-	73040487	73046641		TGGATAGAGGACCCAAGCGAAAAAGTTTCTGGCATCACTACCACTACTGATTAAACAAGA	intergenic
ASHG19A3A055312	2.27367	up	526.464	174.679	8.77605	7.59103	noncoding	uc010ztj.1	FRG1B	UCSC_knowngene	2621	chr20	+	29611878	29653908		TTTTGCATGAGACGCTTCTGGACAGAGTCTCAGTCATAGCCTGCCTTCATCTCTGAAGGG	intergenic
ASHG19A3A053592	2.03377	up	53.1788	18.9362	5.76095	4.73679	noncoding	AK096977		misc_RNA	2251	chr16	-	23765009	23767260		AAGCGTGCATTCTCAGTGCGGTCTCTATCTCACCCCAACGGGGCAAAAAATAAAACATAT	natural antisense	NM_022097	CHP2	calcineurin B homologous protein 2	+	23765947	23770256
ASHG19A3A036757	2.03643	up	124.812	44.9483	6.85271	5.82667	noncoding	DQ668392		misc_RNA	679	chr8	+	93928286	93928965		ACAAATCCTTATTTCCAGTCTTCCTTAATCCTTCTTTCACATATGACCTCTGGAGAATTC	intronic antisense	NM_001171797	C8orf83	protein TRIQK	-	93895757	93978372
ASHG19A3A036757	2.03643	up	124.812	44.9483	6.85271	5.82667	noncoding	DQ668392		misc_RNA	679	chr8	+	93928286	93928965		ACAAATCCTTATTTCCAGTCTTCCTTAATCCTTCTTTCACATATGACCTCTGGAGAATTC	intronic antisense	NM_001171798	C8orf83	protein TRIQK	-	93895757	93978372
ASHG19A3A036757	2.03643	up	124.812	44.9483	6.85271	5.82667	noncoding	DQ668392		misc_RNA	679	chr8	+	93928286	93928965		ACAAATCCTTATTTCCAGTCTTCCTTAATCCTTCTTTCACATATGACCTCTGGAGAATTC	intronic antisense	NM_001171795	C8orf83	protein TRIQK	-	93895757	93978372
ASHG19A3A036757	2.03643	up	124.812	44.9483	6.85271	5.82667	noncoding	DQ668392		misc_RNA	679	chr8	+	93928286	93928965		ACAAATCCTTATTTCCAGTCTTCCTTAATCCTTCTTTCACATATGACCTCTGGAGAATTC	intronic antisense	NM_001191036	C8orf83	protein TRIQK	-	93895757	93977817
ASHG19A3A036757	2.03643	up	124.812	44.9483	6.85271	5.82667	noncoding	DQ668392		misc_RNA	679	chr8	+	93928286	93928965		ACAAATCCTTATTTCCAGTCTTCCTTAATCCTTCTTTCACATATGACCTCTGGAGAATTC	intronic antisense	NM_001171796	C8orf83	protein TRIQK	-	93895757	93978372
ASHG19A3A036757	2.03643	up	124.812	44.9483	6.85271	5.82667	noncoding	DQ668392		misc_RNA	679	chr8	+	93928286	93928965		ACAAATCCTTATTTCCAGTCTTCCTTAATCCTTCTTTCACATATGACCTCTGGAGAATTC	intronic antisense	NM_001171799	C8orf83	protein TRIQK	-	93895757	93978372
ASHG19A3A036757	2.03643	up	124.812	44.9483	6.85271	5.82667	noncoding	DQ668392		misc_RNA	679	chr8	+	93928286	93928965		ACAAATCCTTATTTCCAGTCTTCCTTAATCCTTCTTTCACATATGACCTCTGGAGAATTC	intronic antisense	NM_001191035	C8orf83	protein TRIQK	-	93895757	93978265
ASHG19A3A043315	3.09719	up	75.1371	16.4977	6.19529	4.56433	noncoding	ENST00000448834	RP11-211N11.5	Ensembl	692	chr10	-	115470439	115479091		TTACAGGGTGACGCTGGGTTTTCTTCACATTTCCTTCCACAAAGAAGCAGCACAAAAGAG	intronic antisense	NM_001227	CASP7	caspase-7 isoform alpha precursor	+	115439425	115490664
ASHG19A3A043315	3.09719	up	75.1371	16.4977	6.19529	4.56433	noncoding	ENST00000448834	RP11-211N11.5	Ensembl	692	chr10	-	115470439	115479091		TTACAGGGTGACGCTGGGTTTTCTTCACATTTCCTTCCACAAAGAAGCAGCACAAAAGAG	intronic antisense	NM_033340	CASP7	caspase-7 isoform beta	+	115438934	115490664
ASHG19A3A043315	3.09719	up	75.1371	16.4977	6.19529	4.56433	noncoding	ENST00000448834	RP11-211N11.5	Ensembl	692	chr10	-	115470439	115479091		TTACAGGGTGACGCTGGGTTTTCTTCACATTTCCTTCCACAAAGAAGCAGCACAAAAGAG	intronic antisense	NM_033338	CASP7	caspase-7 isoform delta	+	115439425	115490664
ASHG19A3A043315	3.09719	up	75.1371	16.4977	6.19529	4.56433	noncoding	ENST00000448834	RP11-211N11.5	Ensembl	692	chr10	-	115470439	115479091		TTACAGGGTGACGCTGGGTTTTCTTCACATTTCCTTCCACAAAGAAGCAGCACAAAAGAG	intronic antisense	NM_033339	CASP7	caspase-7 isoform alpha	+	115439425	115490664
ASHG19A3A041047	3.03609	up	132.252	30.4186	6.92758	5.32536	noncoding	ENST00000426602	RP11-161N3.3	Ensembl	258	chrX	+	54173804	54174062		CTAAAAATTGTACACCATGAATTCAGGCATGGACTCTGTGAAGGAATAACACAAAAACCC	intronic antisense	NM_017848	FAM120C	constitutive coactivator of PPAR-gamma-like	-	54094756	54209714
ASHG19A3A037742	6.0756	up	77.2236	7.62677	6.23021	3.62718	noncoding	ENST00000396160	MT1P1	Ensembl	399	chr9	-	98175400	98175799		TGCTACATTCCTTTTTCTATAAATATGTAAATAACAGTAAAACACTTTTGACTTAAAAAA	intergenic
ASHG19A3L0000719	2.00711	up	281.094	105.536	7.93865	6.93353	noncoding	DA728743	lincRNA-FOXA1	lincRNA	789	chr14	-	38503496	38663486		CCAAAAGTTAAAGAGGAAACTATCACCCCCTAAGAGGAAGCCAATATCATTTGTCACAAG	intergenic
ASHG19A3L0001513	2.22638	up	983.335	350.057	9.64475	8.49005	noncoding	AK296474	lincRNA-PPP2R2C-1	lincRNA	1780	chr4	-	6324670	6565327	NM_181876,NM_020416,	TCATTCACGTCCCTTCCTGTCTCGGTCTGCGGTCTTTACCACATCAATAGGACTTTTTAT	exon sense-overlapping	NM_001206995	PPP2R2C	"protein phosphatase 2, regulatory subunit B,"	-	6322304	6557405
ASHG19A3L0001513	2.22638	up	983.335	350.057	9.64475	8.49005	noncoding	AK296474	lincRNA-PPP2R2C-1	lincRNA	1780	chr4	-	6324670	6565327	NM_181876,NM_020416,	TCATTCACGTCCCTTCCTGTCTCGGTCTGCGGTCTTTACCACATCAATAGGACTTTTTAT	exon sense-overlapping	NM_181876	PPP2R2C	"protein phosphatase 2, regulatory subunit B,"	-	6322304	6383597
ASHG19A3L0001513	2.22638	up	983.335	350.057	9.64475	8.49005	noncoding	AK296474	lincRNA-PPP2R2C-1	lincRNA	1780	chr4	-	6324670	6565327	NM_181876,NM_020416,	TCATTCACGTCCCTTCCTGTCTCGGTCTGCGGTCTTTACCACATCAATAGGACTTTTTAT	exon sense-overlapping	NM_001206994	PPP2R2C	"protein phosphatase 2, regulatory subunit B,"	-	6322304	6565327
ASHG19A3L0001513	2.22638	up	983.335	350.057	9.64475	8.49005	noncoding	AK296474	lincRNA-PPP2R2C-1	lincRNA	1780	chr4	-	6324670	6565327	NM_181876,NM_020416,	TCATTCACGTCCCTTCCTGTCTCGGTCTGCGGTCTTTACCACATCAATAGGACTTTTTAT	exon sense-overlapping	NM_001206996	PPP2R2C	"protein phosphatase 2, regulatory subunit B,"	-	6322304	6422845
ASHG19A3L0001513	2.22638	up	983.335	350.057	9.64475	8.49005	noncoding	AK296474	lincRNA-PPP2R2C-1	lincRNA	1780	chr4	-	6324670	6565327	NM_181876,NM_020416,	TCATTCACGTCCCTTCCTGTCTCGGTCTGCGGTCTTTACCACATCAATAGGACTTTTTAT	exon sense-overlapping	NM_020416	PPP2R2C		-	6322304	6474326
ASHG19A3A045640	2.95383	up	53.7487	12.4675	5.77338	4.2108	noncoding	uc001phs.2	CASP12	UCSC_knowngene	614	chr11	-	104756441	104758028		GCTCAGCTGTCCACCTTTTCAAATACCAGGCTAAAATCAATCTCATATTTTTGCTAAATT	exon sense-overlapping	NM_001191016	CASP12	inactive caspase-12	-	104756444	104769397
ASHG19A3A015173	2.36954	up	96.2424	28.9184	6.50998	5.26537	noncoding	ENST00000416747	AC113618.2	Ensembl	285	chr2	-	239643903	239644188		ACAATATCCCTTGCCCAGAAGAAAAAGCAGATAGCTTAAAAGAAGGCAACCTTCTTCAGA	intergenic
ASHG19A3A022971	2.00875	up	76.7562	27.8504	6.22466	5.21835	noncoding	AK097806		RNAdb	1686	chr3	+	108106442	108108128		GTCTCTGGGAAAACTCTCTCGCCAAAAGTAAGATCTTTTATGGATTCATAAAAGAACTAT	natural antisense	NM_014981	MYH15	myosin-15	-	108099215	108248169
ASHG19A3A051488	2.28203	up	52.9336	16.5079	5.75513	4.56481	noncoding	AL833129		RNAdb	3270	chr14	+	60606870	60610109		CTGTACCAGGCCACATGACATATGTTATTTTGTGGCATTCTAGAATTATTCCAATCTTTT	intergenic
CUST_16_PI426073487	5.45336	up	68.5454	7.68162	6.0819	3.63475	noncoding	uc.17+	uc.17	UCR	237	chr1	+	38802150	38802387		TAAATACTCCTCCTGCAAAAATATATATAAGTTGCAAAGCACTTAGCCTGATAGACTGTG	intergenic
ASHG19A3A019487	3.04818	up	70.4449	15.7995	6.1159	4.50795	noncoding	ENST00000458154	XXbac-B33L19.4	Ensembl	446	chr22	-	20330725	20331888		AACTGGAAAAGTGGCCGTGTGGGCTGGTGCTTTGGTGATTTAATGAGTAAAGTCTACAAC	intergenic
ASHG19A3A000073	2.8114	up	5054.92	1441.16	11.9332	10.4419	noncoding	ENST00000383326	HLA-H	Ensembl	1274	chr6	+	29855349	29858259	uc003nod.2,NR_001434,	CGGGAAGGAGACGCTGCAGCGCGCGACCCCCCCCAAGACACATATGACCCACCACCCCAT	intergenic
ASHG19A3A049948	2.22658	up	272.381	90.8531	7.89355	6.73872	noncoding	ENST00000443778	RP11-760M1.2	Ensembl	398	chr13	+	24044185	24060449	uc001uos.2,	TGCTCTTAATCCTCCCTTGGCGACCTTCTACTCAGACATCATCTTTTATGCAGAGAAGCA	intergenic
ASHG19A3A019886	7.25515	up	1476.25	147.156	10.222	7.363	noncoding	uc003bcs.2	RRP7B	UCSC_knowngene	2230	chr22	-	42951346	42978017	ENST00000357802,	TAAGAGGGGGTGCCCTAGAGCACCCCCCACACCGCCGAAAATACACACTCTGTTTCTTAC	natural antisense	NM_014509	SERHL2	serine hydrolase-like protein 2	+	42949924	42970388
ASHG19A3A016022	2.64505	up	183.129	49.5548	7.35709	5.9538	noncoding	uc010yvb.1	BC032409	UCSC_knowngene	2757	chr2	+	97948298	97957475	uc002sxv.3,uc002suy.1,ENST00000492960,ENST00000448494,AK057592,	ACTTTATAGGTCAAGAGCTCTGTTTTAAATACAAAATTTATTGAATATACTTTTTCAAAC	intergenic
ASHG19A3A011608	2.62208	up	256.135	71.4304	7.81624	6.42553	noncoding	AY927555		misc_RNA	1317	chr19	-	46706682	46715832		TTATTCCCAGCAGGGGATGTATGTGGTCAGATCTGTGTGTGTGGAAGATCCTGTATCTTT	intergenic
ASHG19A3A050407	3.013	up	72.2765	16.379	6.14672	4.55552	noncoding	ENST00000443410	RP11-383H17.1	Ensembl	636	chr13	+	98553906	98554542		AAGGCTAAAGAACTTGTCGCCAAACTGGGATAAAGGTTTAATGTTACCTTTACTGTACAT	intergenic
ASHG19A3A018526	2.3076	up	314.359	101.848	8.09297	6.88658	noncoding	ENST00000437035	RP5-1043L13.1	Ensembl	499	chr20	+	58755935	59102516		TTAAAGGGCCCCATTTCCCATTTGCTGCAGAAGATGTTTAATTGGAAGTCTCTCCCTGTC	intergenic
ASHG19A3L0000612	2.85581	up	1493.77	414.276	10.2351	8.72124	noncoding	chr13:32382650-32393700-	lincRNA-RXFP2-2	lincRNA	11051	chr13	-	32382650	32393700		AGAAAAAATAAGAAGTTAGGAAATGTATATATGGACCCACCAGGGTTCTCATCTCCCCTC	intergenic
ASHG19A3A024694	2.94258	up	486.32	121.156	8.6701	7.11302	noncoding	ENST00000513642	CTB-51E13.1	Ensembl	189	chr4	-	124181084	124181273		GGCCTGACTCCCTCACAAATTGGTGATCCCAAGGGATTCACTGAAAGGAGGATAATATCC	intronic antisense	NM_145207	SPATA5	spermatogenesis-associated protein 5	+	123844224	124240604
ASHG19A3A032885	3.34646	up	41.5013	8.06632	5.43239	3.68975	noncoding	ENST00000417498	RP11-73B2.1	Ensembl	730	chr7	-	62827804	62828534		CCTGCTGTTATGAGTTGCTTTGTGGTCATGTATCCTATGAACCTTCTTATTTCAACATCC	intergenic
ASHG19A3A023108	2.53697	up	1152.75	358.93	9.86735	8.52424	noncoding	BX648813		misc_RNA	7746	chr3	+	123424798	123434291		TGATACACTCACATGGCACAAAATTCAAAAGGTACCAAAGAGTATGGCAAGTCTCCCTCC	natural antisense	NM_053027	MYLK	"myosin light chain kinase, smooth muscle isoform"	-	123331142	123603149
ASHG19A3A023108	2.53697	up	1152.75	358.93	9.86735	8.52424	noncoding	BX648813		misc_RNA	7746	chr3	+	123424798	123434291		TGATACACTCACATGGCACAAAATTCAAAAGGTACCAAAGAGTATGGCAAGTCTCCCTCC	natural antisense	NM_053028	MYLK	"myosin light chain kinase, smooth muscle isoform"	-	123331142	123603149
ASHG19A3A023108	2.53697	up	1152.75	358.93	9.86735	8.52424	noncoding	BX648813		misc_RNA	7746	chr3	+	123424798	123434291		TGATACACTCACATGGCACAAAATTCAAAAGGTACCAAAGAGTATGGCAAGTCTCCCTCC	natural antisense	NM_053026	MYLK	"myosin light chain kinase, smooth muscle isoform"	-	123331142	123603149
ASHG19A3A023108	2.53697	up	1152.75	358.93	9.86735	8.52424	noncoding	BX648813		misc_RNA	7746	chr3	+	123424798	123434291		TGATACACTCACATGGCACAAAATTCAAAAGGTACCAAAGAGTATGGCAAGTCTCCCTCC	natural antisense	NM_053025	MYLK	"myosin light chain kinase, smooth muscle isoform"	-	123331142	123603149
ASHG19A3A015595	2.15756	up	3212.84	1214.7	11.3106	10.2012	noncoding	BC024156		misc_RNA	2195	chr2	+	45165058	45167235		AAATTCTCTCTCAACCTCTCTTTCTCTCTTCCCTCATTGAGATCACCAAAGTGGTGTGGA	intergenic
ASHG19A3L0003200	2.55418	up	71.5792	19.658	6.13571	4.78285	noncoding	AW129555	lincRNA-DEPTOR-2	lincRNA	380	chr8	-	121073763	121074142		CTTTTAAAACCTGGGCTCACACTTACCCACACATTTTCAAAATTGAGTTAACAGGCCAAT	intergenic
ASHG19A3A051759	2.26571	up	66.6848	21.0667	6.04731	4.86734	noncoding	uc001yfu.2	BC038465	UCSC_knowngene	1114	chr14	+	97925206	97930495		GCCTCTCCTGAAGAAAATAGTGGCAATTTGTACTCAGCTGTGGAATAAAGGAAATCATGA	intergenic
ASHG19A3A051969	2.05533	up	183.612	65.676	7.36053	6.32116	noncoding	ENST00000456396	RP11-68I18.2	Ensembl	171	chr1	-	151084387	151085204		TCCGGAAATATGGCCTCAATATATACCGTCAGCCTTTCCATCAGTACATGAAGGATATAG	intronic antisense	NM_144618	GABPB2	GA-binding protein subunit beta-2	+	151043079	151091007
ASHG19A3A043762	2.62879	up	43.7601	11.4876	5.50662	4.11222	noncoding	ENST00000426067	RP11-253D19.2	Ensembl	378	chr10	+	30865627	30869111		TTTCAAGACCAGCCTGCTTTCAAGGTGTCAACTGATCGTGTAGACAATGTCTCAAAAAAC	intergenic
ASHG19A3A049362	2.14634	up	196.264	67.3286	7.45193	6.35005	noncoding	NR_029383	LOC100288730	RefSeq_NR	2211	chr13	-	28710980	28713311		GGAACATCATTGAATTCAGACAGATCTGGATTGAAACAGATTAAAGTGCCTACACTTTAA	natural antisense	NM_175854	PAN3	PAB-dependent poly(A)-specific ribonuclease	+	28712642	28869475
ASHG19A3A053935	2.54693	up	84.2663	23.3169	6.34347	4.99471	noncoding	ENST00000499110	AC099508.1	Ensembl	1666	chr16	-	75142498	75144610		GCCCCCATTTCTTGATTGTATAACACTTCATTAAAATAAAATCACGCAGTGCCATCTTTT	natural antisense	NM_032268	ZNRF1	E3 ubiquitin-protein ligase ZNRF1	+	75032914	75144892
ASHG19A3A025737	36.1277	up	589.262	8.63494	8.93986	3.76482	noncoding	ENST00000504996	RP11-429B11.1	Ensembl	1530	chr4	+	83196223	83197753	ENST00000503900,	AAGAGCAACCTCACAGCACCTGAACCTCAAGAAGAGGTATCTACAAGTGAAAATGCACAA	intergenic
ASHG19A3A027813	2.62749	up	45.2151	11.9406	5.55022	4.15654	noncoding	AK124428		misc_RNA	2490	chr5	-	180240052	180242541		AAACGCCTTCAACAATGAGCACACCTTTCGACACGAGTTCCCAGACTTTATCCTAAAAAA	intergenic
ASHG19A3A042185	3.35333	up	113.819	23.1246	6.73025	4.98465	noncoding	ENST00000434110	OFD1P10	Ensembl	1433	chrY	+	25727741	25760787	ENST00000449148,ENST00000417699,ENST00000411536,	ACAAGTCTTCTCTACCCCTTTTCCGAAAGCAAAAAGAACCTTAAAGTGAAATGTATCTGG	intergenic
ASHG19A3A049160	2.11701	up	118.088	40.53	6.77741	5.69539	noncoding	AK127402		misc_RNA	1923	chr12	+	123848414	123850334		AAACAATCAGAAGGGTTTAGGAACATCCAAATCTCCTCAGCGGTTAAACCGACCCCAAAC	intergenic
ASHG19A3A019742	2.25171	up	717.956	247.768	9.20509	8.03407	noncoding	uc010gwt.1	LOC284912	UCSC_knowngene	847	chr22	-	36023039	36031181		CCCAACAGGCTTTCAAATGTCTGCCTTCCCCAAACCAATCTGTGGTTTTAAAAGAAGTAA	intergenic
ASHG19A3A012970	2.3347	up	79.6944	24.3043	6.27078	5.04754	noncoding	ENST00000500436	AC010487.4	Ensembl	4327	chr19	+	53300660	53446075		ATTGCCTTGCCCTGTTGAGAAGAATGTCTTCATCATGCATTTGGAAGAGATATCTACAAA	intronic antisense	NM_199132	ZNF468	zinc finger protein 468 isoform 1	-	53341784	53360902
ASHG19A3A012970	2.3347	up	79.6944	24.3043	6.27078	5.04754	noncoding	ENST00000500436	AC010487.4	Ensembl	4327	chr19	+	53300660	53446075		ATTGCCTTGCCCTGTTGAGAAGAATGTCTTCATCATGCATTTGGAAGAGATATCTACAAA	intronic antisense	NM_207333	ZNF320	zinc finger protein 320	-	53379424	53394599
ASHG19A3A012970	2.3347	up	79.6944	24.3043	6.27078	5.04754	noncoding	ENST00000500436	AC010487.4	Ensembl	4327	chr19	+	53300660	53446075		ATTGCCTTGCCCTGTTGAGAAGAATGTCTTCATCATGCATTTGGAAGAGATATCTACAAA	natural antisense	NM_006969	ZNF28	zinc finger protein 28	-	53300660	53324922
ASHG19A3A012970	2.3347	up	79.6944	24.3043	6.27078	5.04754	noncoding	ENST00000500436	AC010487.4	Ensembl	4327	chr19	+	53300660	53446075		ATTGCCTTGCCCTGTTGAGAAGAATGTCTTCATCATGCATTTGGAAGAGATATCTACAAA	intronic antisense	NM_001008801	ZNF468	zinc finger protein 468 isoform 2	-	53341784	53360902
ASHG19A3A012970	2.3347	up	79.6944	24.3043	6.27078	5.04754	noncoding	ENST00000500436	AC010487.4	Ensembl	4327	chr19	+	53300660	53446075		ATTGCCTTGCCCTGTTGAGAAGAATGTCTTCATCATGCATTTGGAAGAGATATCTACAAA	intronic antisense	NM_001202473	ZNF816-ZNF321P	ZNF816-ZNF321 protein	-	53430387	53466164
ASHG19A3A054844	2.00193	up	61.5035	22.3386	5.94422	4.94283	noncoding	HIT000023029		H-invDB	2828	chr16	+	84155982	84158809		TCAACACTGAAGGAACAAGTACACAGACCAGCACATGAAACCCACCAATCACAACAAATA	natural antisense	NM_001146051	HSDL1	inactive hydroxysteroid dehydrogenase-like	-	84155743	84178800
ASHG19A3A054844	2.00193	up	61.5035	22.3386	5.94422	4.94283	noncoding	HIT000023029		H-invDB	2828	chr16	+	84155982	84158809		TCAACACTGAAGGAACAAGTACACAGACCAGCACATGAAACCCACCAATCACAACAAATA	natural antisense	NM_031463	HSDL1	inactive hydroxysteroid dehydrogenase-like	-	84155743	84178800
ASHG19A3A048355	2.21805	up	516.88	175.965	8.75041	7.60112	noncoding	NR_002814	LOC374443	RefSeq_NR	2613	chr12	+	9800642	9811008		TAAGGGATGCCACTGTTTTTGTAACATGTTGCTCCTAGCTCTTAGCATTCATGGTACTGT	intergenic
ASHG19A3A038040	4.51304	up	964.762	156.391	9.61568	7.44158	noncoding	ENST00000416693	RP11-184B22.2	Ensembl	359	chr9	-	128134612	128134971		AAAGGTGGATCTCCCTACTTAGCAACCAAAATAAATGAAACAGAAGATTTGCGAGAAGCG	intergenic
ASHG19A3A025320	2.6933	up	55.06	14.1973	5.8027	4.37332	noncoding	ENST00000513586	RP11-452J21.2	Ensembl	414	chr4	+	16180561	16184743		ATGGAAAATGACAGCATCCCACTACACCACAGAAAACATACCCAATCCATTCTACTGAAA	intronic antisense	NM_153365	TAPT1	transmembrane anterior posterior transformation	-	16162127	16228161
ASHG19A3A048020	3.47578	up	52.5099	10.0064	5.74507	3.94773	noncoding	ENST00000493495	RP3-462E2.1	Ensembl	882	chr12	-	112317166	112318048		AGACCTGCAGCTATCTCACCTAATAGAAATTCACTGACCATCTTATAAAAAACTACACTA	intronic antisense	NM_003668	MAPKAPK5	MAP kinase-activated protein kinase 5 isoform 1	+	112280278	112331228
ASHG19A3A048020	3.47578	up	52.5099	10.0064	5.74507	3.94773	noncoding	ENST00000493495	RP3-462E2.1	Ensembl	882	chr12	-	112317166	112318048		AGACCTGCAGCTATCTCACCTAATAGAAATTCACTGACCATCTTATAAAAAACTACACTA	intronic antisense	NM_139078	MAPKAPK5	MAP kinase-activated protein kinase 5 isoform 2	+	112280278	112331228
ASHG19A3A036000	2.39168	up	65.4243	19.4007	6.02316	4.76514	noncoding	AK026422		misc_RNA	2502	chr1	+	180245084	180247956		TTTGTTTTATTGCCTGCTGCTGAAGGGCTCTGGGCATGCTGAAAGCTAAATGAAAAGCAC	intergenic
ASHG19A3A032188	4.41362	up	516.34	82.0276	8.74841	6.60645	noncoding	uc003qmi.2	BC041998	UCSC_knowngene	2592	chr6	+	149539061	149544216		GCCCCCTTCTATTCATTATTTCCTGTACCAAACTCATTTTGTAAACTAAGATCAAGTCTA	intergenic
CUST_70_PI426075208	2.49193	up	847.35	262.873	9.42559	8.10833	noncoding	nc-HOXB9-197+	nc-HOXB9-197	HOX cluster	198	chr17	+	46783424	46783622	ENST00000478824,	ATCTTTTCTGGAACTGAACATCCATCCTTAAGGCCAGATTTCTCCCATCACCAACTTTAA	intergenic
ASHG19A3A031970	2.2651	up	60.9801	19.2595	5.93436	4.75478	noncoding	NR_027060	FLJ34503	RefSeq_NR	2006	chr6	+	114225550	114242806	ENST00000314481,	CCGACTTGTTGGTTATCTTGCTGTGCTCCCAAGAAGGTATTTTCTGCTGACCTGATAGAT	intergenic
ASHG19A3A027398	2.06306	up	233.82	84.6656	7.69103	6.64625	noncoding	ENST00000467206	CTB-49A3.1	Ensembl	836	chr5	-	132507909	132508745		CAGGGCTACCTGTGATCTATTTGCCCTGAGGAAAGGAGTTTATCTCACAAATTGGTAAAT	intergenic
ASHG19A3A020975	4.44717	up	410.007	64.1536	8.44344	6.29056	noncoding	ENST00000421714	AL110502.1	Ensembl	4797	chr1	+	41480261	41509559		TGAATGTATGGGTCCAGCCAGGAAATGGGAGCCCTGACCCTGAGAAGGACTGCAAGAACC	natural antisense	NM_012236	SCMH1	polycomb protein SCMH1 isoform b	-	41492870	41707815
ASHG19A3A020975	4.44717	up	410.007	64.1536	8.44344	6.29056	noncoding	ENST00000421714	AL110502.1	Ensembl	4797	chr1	+	41480261	41509559		TGAATGTATGGGTCCAGCCAGGAAATGGGAGCCCTGACCCTGAGAAGGACTGCAAGAACC	natural antisense	NM_001172219	SCMH1	polycomb protein SCMH1 isoform d	-	41492870	41707815
ASHG19A3A020975	4.44717	up	410.007	64.1536	8.44344	6.29056	noncoding	ENST00000421714	AL110502.1	Ensembl	4797	chr1	+	41480261	41509559		TGAATGTATGGGTCCAGCCAGGAAATGGGAGCCCTGACCCTGAGAAGGACTGCAAGAACC	natural antisense	NM_001031694	SCMH1	polycomb protein SCMH1 isoform a	-	41492870	41627104
ASHG19A3A020975	4.44717	up	410.007	64.1536	8.44344	6.29056	noncoding	ENST00000421714	AL110502.1	Ensembl	4797	chr1	+	41480261	41509559		TGAATGTATGGGTCCAGCCAGGAAATGGGAGCCCTGACCCTGAGAAGGACTGCAAGAACC	natural antisense	NM_001172220	SCMH1	polycomb protein SCMH1 isoform c	-	41492870	41707815
ASHG19A3A020975	4.44717	up	410.007	64.1536	8.44344	6.29056	noncoding	ENST00000421714	AL110502.1	Ensembl	4797	chr1	+	41480261	41509559		TGAATGTATGGGTCCAGCCAGGAAATGGGAGCCCTGACCCTGAGAAGGACTGCAAGAACC	natural antisense	NM_001172222	SCMH1	polycomb protein SCMH1 isoform f	-	41492870	41625605
ASHG19A3A020975	4.44717	up	410.007	64.1536	8.44344	6.29056	noncoding	ENST00000421714	AL110502.1	Ensembl	4797	chr1	+	41480261	41509559		TGAATGTATGGGTCCAGCCAGGAAATGGGAGCCCTGACCCTGAGAAGGACTGCAAGAACC	natural antisense	NM_001172221	SCMH1	polycomb protein SCMH1 isoform e	-	41492870	41628689
ASHG19A3A020975	4.44717	up	410.007	64.1536	8.44344	6.29056	noncoding	ENST00000421714	AL110502.1	Ensembl	4797	chr1	+	41480261	41509559		TGAATGTATGGGTCCAGCCAGGAAATGGGAGCCCTGACCCTGAGAAGGACTGCAAGAACC	natural antisense	NM_144990	SLFNL1	schlafen-like protein 1	-	41481268	41487427
ASHG19A3A020975	4.44717	up	410.007	64.1536	8.44344	6.29056	noncoding	ENST00000421714	AL110502.1	Ensembl	4797	chr1	+	41480261	41509559		TGAATGTATGGGTCCAGCCAGGAAATGGGAGCCCTGACCCTGAGAAGGACTGCAAGAACC	natural antisense	NM_001168247	SLFNL1	schlafen-like protein 1	-	41481268	41487397
ASHG19A3A020975	4.44717	up	410.007	64.1536	8.44344	6.29056	noncoding	ENST00000421714	AL110502.1	Ensembl	4797	chr1	+	41480261	41509559		TGAATGTATGGGTCCAGCCAGGAAATGGGAGCCCTGACCCTGAGAAGGACTGCAAGAACC	natural antisense	NM_001172218	SCMH1	polycomb protein SCMH1 isoform c	-	41492870	41707815
ASHG19A3A018515	3.78427	up	1294.75	261.185	10.0189	8.09891	noncoding	ENST00000443747	RP11-164D18.2	Ensembl	566	chr20	+	58090245	58091094		AATAGAAAGTAATTCTCCATGTGTCTTCCTCCAGCTCCAATCTAGTTTAAAACCATCCCC	intergenic
ASHG19A3A033918	2.12889	up	56.957	19.3162	5.84953	4.75943	noncoding	G30692		misc_RNA	230	chr7	+	5655552	5655782		TTGGACTTCATCCTGACCAAGAGGCACACACAGCCAGTGACTGCAGAAGTGACCACGTCC	intergenic
ASHG19A3A026161	2.53539	up	365.828	106.805	8.29253	6.95032	noncoding	uc003imp.1	BC040914	UCSC_knowngene	1509	chr4	+	153021969	153025789	ENST00000499452,	AACCAAATTTCCTGGACAGGCTTCAGAAAACATTCTCCCTGGTGATACAGACATCTGAAA	intergenic
CUST_838_PI426073487	6.62949	up	41.2948	5	5.42603	2.69713	noncoding	uc.359-	uc.359	UCR	324	chr14	-	26914967	26915291		CCCGTCTCATTTTTTCCTTGCATGTCACAAGTCTCAGATCATTTATAATACATTAACAGT	exon sense-overlapping	NM_006489	NOVA1	RNA-binding protein Nova-1 isoform 2	-	26915088	27066960
CUST_838_PI426073487	6.62949	up	41.2948	5	5.42603	2.69713	noncoding	uc.359-	uc.359	UCR	324	chr14	-	26914967	26915291		CCCGTCTCATTTTTTCCTTGCATGTCACAAGTCTCAGATCATTTATAATACATTAACAGT	exon sense-overlapping	NM_002515	NOVA1	RNA-binding protein Nova-1 isoform 1	-	26915088	27066960
ASHG19A3A032065	2.64358	up	3001.79	923.589	11.2189	9.81637	noncoding	ENST00000454262	RP11-102N11.1	Ensembl	335	chr6	+	131018456	131018923		AACCTCCCCCTTATAAATAAGAAGAGTCATTCAGAAATAGAGTGTTGCAATGAAGTCCCT	intergenic
ASHG19A3A046204	2.35998	up	77.5457	23.3893	6.23727	4.9985	noncoding	AK057087		misc_RNA	1836	chr11	+	20155176	20157011		GGAAAAACTCAAGGAAATATCTCTTCTTCCTATAGCGTGAGAGCCAGCTAAGGAGTGCAA	intergenic
ASHG19A3A042445	3.27808	up	12697.4	3009.23	13.2424	11.5295	noncoding	ENST00000457248	RP11-348G8.3	Ensembl	353	chr10	-	12124193	12125895		TTCTACAGTAATTTCTTTTGTATGTGTGTGTGTGATGGAGTTTTTGCTCTTGTTGCCCAG	intronic antisense	NM_018706	DHTKD1	probable 2-oxoglutarate dehydrogenase E1	+	12110933	12165224
ASHG19A3A013311	2.39633	up	145.867	43.8277	7.05467	5.79384	noncoding	ENST00000422415	AC010145.4	Ensembl	517	chr2	-	16137170	16203007		ATGCCTCTCAAGGCTCCTTTTCCTCCTTACAAACAAAATAAAACAAATCCTTCCTATGGA	intergenic
ASHG19A3A041469	2.16742	up	365.176	126.763	8.28881	7.17283	noncoding	AK094699		misc_RNA	2405	chrX	+	119089816	119106092		GCTACTATAGCATAATCTTTCTCCATCCTTTTTCAGAAAAAACTCCTGTCTCCAAATCAA	intergenic
ASHG19A3A034136	2.84595	up	74.2385	17.9665	6.18102	4.67211	noncoding	ENST00000414621	AC006027.2	Ensembl	230	chr7	+	30430523	30451991		AAACACTTGTCTGCTGTTTCTGTGGCCTGGCTGAGCCAAGAAAACATGTTAAAGCACAGA	intergenic
ASHG19A3A044689	2.10279	up	698.678	260.516	9.16718	8.09487	noncoding	NR_002934	LOC619207	RefSeq_NR	4918	chr10	+	135267431	135281949		CTCCCCATGCCAGAACCTTCCTCTTTTTTCTTAAAAACTCTTCTTAATTGAATCCAAAGT	intergenic
ASHG19A3A032571	2.20819	up	121.133	39.7291	6.8114	5.66853	noncoding	BC008645		misc_RNA	840	chr7	-	26223684	26224405		CAGTGAAGTAGTCTGGAGGAGAGAGGCTGTTTAAATGCCTCTAAGCGCTAAAACTACAAG	natural antisense	NM_004289	NFE2L3	nuclear factor erythroid 2-related factor 3	+	26191846	26226756
ASHG19A3L0002589	3.42276	up	5401.78	1251.1	12.0214	10.2462	noncoding	BX116989	lincRNA-RYBP-4	lincRNA	467	chr3	-	72610324	72631587		GAGAGGAGAGAGACCAGCAATCAGACCCTCCCAGAGACAATCATTGTTAACATATTGTGT	intergenic
ASHG19A3L0000869	3.05564	up	116.337	26.3474	6.75862	5.14714	noncoding	DN604327	lincRNA-CDH11-1	lincRNA	160	chr16	-	65261807	65261927		TTCCCCAGCCTGGACAACACACTTCAAGAGTAAAACTTTGCTGTAAATAAATGAATCAAC	intergenic
ASHG19A3A041269	4.1457	up	44.5298	6.70305	5.52875	3.47713	noncoding	ENST00000450522	RP13-62H24.1	Ensembl	746	chrX	+	92828832	92829578		CTGGAAACTTCCCTGAACCTGCTGAATCCAAACTGGCATTTGTCGTCAGGATTAGAGTTA	intergenic
ASHG19A3H0000009	2.7206	up	634.172	175.989	9.04516	7.60124	noncoding	nc-HOXA11-91-	nc-HOXA11-91	HOX cluster	118	chr7	-	27232517	27232635		GAGAATAATCGGGTATTTAATCTCTCCCGGTCTTAATTCTTGGCAGCGTGGAAGGTGGTT	intergenic
ASHG19A3L0000783	3.22388	up	46.176	9.5741	5.5802	3.8914	noncoding	CD365395	lincRNA-FLRT2-3	lincRNA	757	chr14	-	86450289	86596122		AAAGCACAATCTCCACTTGCAAAATGATGATCCAAAAAAGAGATGATGGTCAAAAATCTG	intergenic
ASHG19A3A008763	2.07462	up	2409.51	943.374	10.9006	9.84776	noncoding	NR_027146	C17orf54	RefSeq_NR	1549	chr17	-	71745408	71824676		CTATGAATGTGACTCATTGTTTGTCTTCCCATCCCCCTAAAACATAAACTCAATGAGAGC	intergenic
ASHG19A3A027040	2.6833	up	5185.91	1531.32	11.9643	10.5403	noncoding	AK024171		misc_RNA	2503	chr5	-	80696604	80699107		AAATGCATGCCTTATCCTAACTGAAATAAAGGATCTCAATTCTCCCCAGTTTGCCTGCAG	intergenic
ASHG19A3A012684	2.18282	up	53.2559	17.4616	5.76339	4.6372	noncoding	AF087985		misc_RNA	666	chr19	+	40526291	40526947		ATTGCTGGCCCAGTTTAGTTTTTATATACTCACTACTATACTAATGAGGATGGCTCAATT	intergenic
ASHG19A3A038590	5.22247	up	111.061	13.5006	6.69667	4.31193	noncoding	ENST00000415347	RP11-347J14.3	Ensembl	308	chr9	+	39330805	39331113	ENST00000450511,ENST00000435814,ENST00000427536,ENST00000411523,	GATCTCACTCCAACAAAGAGCTTTGATTGATTCACTTAGTATAAGGTGTTTTATCTAGCT	intergenic
ASHG19A3H0000097	2.64386	up	11383.3	3363.4	13.0849	11.6823	noncoding	nc-HOXC10-118-	nc-HOXC10-118	HOX cluster	118	chr12	+	54371444	54371562		AGGAATGCAACTGAGGGGCCTCTGTACATTTTTGTGTGTGTATGTGTGTGTGACACTTCT	intergenic
ASHG19A3A028149	2.83894	up	634.271	168.441	9.04584	7.54048	noncoding	ENST00000494052	CTD-2062O1.1	Ensembl	532	chr5	+	41895169	41895701		CTTTGATGCCATCTACAAGACCTATAGTTATCTCACTCCAATCTCTGGGAAGCCTCTGTC	intergenic
ASHG19A3A041623	2.28538	up	47.5562	14.8089	5.61963	4.42719	noncoding	NR_028344	RP1-177G6.2	RefSeq_NR	1398	chrX	+	139791923	139796996		TACAGTGCACAAATTCATGTCACAAAAGACACACTCACCACACAATACAAATACTTGCTC	intergenic
ASHG19A3A043756	2.51776	up	100.024	27.991	6.55778	5.22564	noncoding	G36565		misc_RNA	404	chr10	+	30304107	30304511		GACCTCTGGGAAAGCTGTTGTTGGTTATAGGCTATTATTTACCTTAGAATATGAAAGTTT	natural antisense	NM_020848	KIAA1462	hypothetical protein LOC57608	-	30301728	30348488
ASHG19A3A026242	3.46853	up	1383.4	310.999	10.1217	8.32739	noncoding	uc010iqu.1	CR595965	UCSC_knowngene	2840	chr4	+	162300104	162309569		TTTCTGGTCTCCCATCCTGACTTTTCTGAGCACATGGTGAAGATCTGTGGAAAACATTTT	natural antisense	NM_020116	FSTL5	follistatin-related protein 5 isoform a	-	162305048	163085186
ASHG19A3A026242	3.46853	up	1383.4	310.999	10.1217	8.32739	noncoding	uc010iqu.1	CR595965	UCSC_knowngene	2840	chr4	+	162300104	162309569		TTTCTGGTCTCCCATCCTGACTTTTCTGAGCACATGGTGAAGATCTGTGGAAAACATTTT	natural antisense	NM_001128427	FSTL5	follistatin-related protein 5 isoform b	-	162305048	163085186
ASHG19A3A026242	3.46853	up	1383.4	310.999	10.1217	8.32739	noncoding	uc010iqu.1	CR595965	UCSC_knowngene	2840	chr4	+	162300104	162309569		TTTCTGGTCTCCCATCCTGACTTTTCTGAGCACATGGTGAAGATCTGTGGAAAACATTTT	natural antisense	NM_001128428	FSTL5	follistatin-related protein 5 isoform c	-	162305048	163085186
ASHG19A3L0002954	2.55524	up	202.252	57.436	7.49416	6.1407	noncoding	BF245637	lincRNA-C17orf103	lincRNA	825	chr17	-	21178547	21179156		TAAAGGTTGAAGACGATCACCCACCCATGTTTTCCCAGCAAGGAACAGGTCTTGCTTTAT	intergenic
ASHG19A3A023334	2.87585	up	112.227	27.1809	6.71034	5.18635	noncoding	ENST00000483262	RP11-80H8.4	Ensembl	391	chr3	+	142842203	142850735		AGTATCTATTTGGAGTGTTTTTCTGACCCTGACACGGTATGTGGAGGTGGATGAAAGCAG	intergenic
ASHG19A3A010727	3.8443	up	44.5867	7.36212	5.531	3.58827	noncoding	ENST00000455456	AC021607.1	Ensembl	496	chr18	+	61739391	61739887		CTTTTGATGAGATTGTCAACATCTCCTGACAGGTCACTACTGATCTTTGGCAGAGAACGC	intergenic
ASHG19A3A013554	2.02076	up	130.676	47.4147	6.91229	5.89739	noncoding	ENST00000453565	AC098824.6	Ensembl	980	chr2	-	43053461	43054757		ATATCTGCCTCACCTGATAAACTTAAACTGTCATCAGGGAATGAAGAAGATAAGAAAGAA	intergenic
ASHG19A3L0001973	2.10871	up	57.6022	19.7774	5.8661	4.78974	noncoding	AW275694	lincRNA-EIF3H-3	lincRNA	408	chr8	+	116814530	116814929		TTAGGATAGGGTGCTGCTGTGGGGAGAATCTGTCAAGTCTCTGTCTAAAGCCTTAGTTAT	intergenic
ASHG19A3A028642	2.11604	up	112.649	38.5686	6.71529	5.63392	noncoding	ENST00000506392	CTC-313D10.1	Ensembl	751	chr5	+	113911737	113915667		AATAACCAGGTAAGGGGTCTTGTAAACTTCATACAATGCTGCTGCCTCTGAGTTATTAAA	intergenic
ASHG19A3A029226	2.40219	up	89.2775	26.5616	6.42079	5.15644	noncoding	ENST00000468335	CTD-2301A4.1	Ensembl	354	chr5	+	176773073	176773427		TCAAGGCTTCGAGAATCACCACAAGAAAAACTCCTTGTGAAGGTTCTAACACACGGGATC	intronic antisense	NM_006816	LMAN2	vesicular integral-membrane protein VIP36	-	176758562	176778885
ASHG19A3L0002062	2.46856	up	62.7917	17.9185	5.97251	4.66883	noncoding	BX090019	lincRNA-SLC25A37	lincRNA	743	chr8	+	23351083	23351826		TGGCTCACCCATCAAATCCAACTGCTTTATCTAGAAAATACTTTTCTCCATTCTCATTTC	intergenic
ASHG19A3A042042	2.5071	up	6362.8	1995.88	12.2612	10.9351	noncoding	NR_028062	PRKY	RefSeq_NR	7240	chrY	+	7142012	7249586		TGTCTTAATGCATTTGGATACTTTGGGGTGTGTGCCTGTCTGTGTGTGTGTCTTGGTGAA	intergenic
ASHG19A3A038426	2.09955	up	90.2656	31.364	6.43485	5.36477	noncoding	AK091174		misc_RNA	2350	chr9	+	21930388	21932738		TGATAATGGAACTAAAAATGTACGTTGACTGACTTAACTCCAACTGCTTCTTCCCTCAAT	intergenic
ASHG19A3A042833	2.05951	up	8703.92	3354.24	12.7211	11.6788	noncoding	AK055418		misc_RNA	2504	chr10	-	60933722	60936224		CCAGAGTGCTGTAAGTTTCTATGTACTGTTGAGACTCAGAAAACAATACTCCCCTCCTCC	bidirectional	NM_032439	PHYHIPL	phytanoyl-CoA hydroxylase-interacting	+	60936347	61007534
ASHG19A3A016686	3.48201	up	631.677	133.467	9.03804	7.23812	noncoding	BC042865		misc_RNA	1852	chr2	+	182406873	182408710		CTCCCGTCTGTTATCTCCCAACTCTATCCAAGCACCATTTTATACCTTTAAGAATGTGTG	intronic antisense	NM_001160277	CERKL	ceramide kinase-like protein isoform 7	-	182401400	182521834
ASHG19A3A016686	3.48201	up	631.677	133.467	9.03804	7.23812	noncoding	BC042865		misc_RNA	1852	chr2	+	182406873	182408710		CTCCCGTCTGTTATCTCCCAACTCTATCCAAGCACCATTTTATACCTTTAAGAATGTGTG	intronic antisense	NM_001030313	CERKL	ceramide kinase-like protein isoform 4	-	182401400	182521834
ASHG19A3A016686	3.48201	up	631.677	133.467	9.03804	7.23812	noncoding	BC042865		misc_RNA	1852	chr2	+	182406873	182408710		CTCCCGTCTGTTATCTCCCAACTCTATCCAAGCACCATTTTATACCTTTAAGAATGTGTG	intronic antisense	NM_001030312	CERKL	ceramide kinase-like protein isoform 3	-	182401400	182521834
ASHG19A3A016686	3.48201	up	631.677	133.467	9.03804	7.23812	noncoding	BC042865		misc_RNA	1852	chr2	+	182406873	182408710		CTCCCGTCTGTTATCTCCCAACTCTATCCAAGCACCATTTTATACCTTTAAGAATGTGTG	intronic antisense	NM_001030311	CERKL	ceramide kinase-like protein isoform 2	-	182401400	182521834
ASHG19A3A016686	3.48201	up	631.677	133.467	9.03804	7.23812	noncoding	BC042865		misc_RNA	1852	chr2	+	182406873	182408710		CTCCCGTCTGTTATCTCCCAACTCTATCCAAGCACCATTTTATACCTTTAAGAATGTGTG	intronic antisense	NM_201548	CERKL	ceramide kinase-like protein isoform 1	-	182401400	182521834
ASHG19A3A044415	2.07276	up	944.887	361.746	9.58488	8.53333	noncoding	ENST00000448759	RP11-342M1.7	Ensembl	1962	chr1	-	43352267	43354438	NM_007267,NM_001127198,	TCTTCTTAATCAACAAGCTTCACTCCATCTACAAGAAGAAGGAGAGGGAGGAGAGGAGCA	intergenic
ASHG19A3A032137	2.35151	up	1154.21	389.915	9.8692	8.63561	noncoding	uc003qis.2	BC038188	UCSC_knowngene	1351	chr6	+	140297466	140414856		GCTTTCTCTCTCTCCATGCTCAGGTACTGAGGAAAGATCATATGAGCACACAGCAAAAAG	intergenic
ASHG19A3A023004	2.74354	up	276.239	73.2995	7.91539	6.45935	noncoding	AF147328		RNAdb	567	chr3	+	112736324	112736891		CTCTCTAACTCCCCATGTCGCTATGCCCGAAAGCAAGACAGAATGAATAAATTCACAGTC	natural antisense	NM_015412	C3orf17	hypothetical protein LOC25871	-	112721291	112738555
ASHG19A3A049399	2.54607	up	848.803	257.207	9.42879	8.08052	noncoding	CR611122		misc_RNA	1428	chr13	-	31709186	31710613		GATATATACCTAGTAATCATCGAGGATCTCAAAGATATGCACCAGTTTGAATAAATGCTG	intergenic
ASHG19A3A021151	5.68586	up	1470.53	191.809	10.2142	7.70687	noncoding	uc003dfw.1	AX746575	UCSC_knowngene	2027	chr3	-	52844727	52846754		CTTCTCCCCACTGCATAGATGTGGAAACTGACCTCAAGATGACTGTTTTAAAGCTATGTG	intergenic
ASHG19A3A009075	2.30006	up	66.4217	20.62	6.04194	4.84027	noncoding	ENST00000428569	RP11-541F9.1	Ensembl	583	chr1	-	191827892	191859359		GATGTTCTTTTTCTTTCCCCCGGCCAGGGATCTGAAACTAACTCGGACTTACTTGAAAAG	intergenic
ASHG19A3A028524	2.90327	up	44.8864	10.5008	5.54157	4.00389	noncoding	ENST00000502851	RP11-461G12.1	Ensembl	1449	chr5	+	93903165	93904614		TAGACCTAACTTGACTAGAAAAACTAATACCTAAAACAACCTCACAGTACCAAACCTCCG	intronic antisense	NM_001145678	KIAA0825	hypothetical protein LOC285600 isoform 1	-	93486555	93954309
ASHG19A3A028524	2.90327	up	44.8864	10.5008	5.54157	4.00389	noncoding	ENST00000502851	RP11-461G12.1	Ensembl	1449	chr5	+	93903165	93904614		TAGACCTAACTTGACTAGAAAAACTAATACCTAAAACAACCTCACAGTACCAAACCTCCG	intronic antisense	NM_173665	KIAA0825	hypothetical protein LOC285600 isoform 2	-	93854917	93954309
ASHG19A3A053140	2.46119	up	95.802	27.5518	6.50434	5.20499	noncoding	AL109713		misc_RNA	561	chr15	+	79705699	79706227		AGTGGCAGGTCTGATTTGGTTATAGAACTGGATACATCAGACAGTTTTAACTTTATGCTA	intergenic
ASHG19A3A030858	3.01947	up	3931.27	1049.02	11.587	9.99272	noncoding	NR_026781	C6orf122	RefSeq_NR	2418	chr6	-	170188885	170198921		TAGCTGGACTTCTAGACAGAGGAAATCCAAATCGTTTCTTTCCTCCCAGCATAAGGGAAC	intergenic
ASHG19A3A015891	4.59724	up	1815.39	304.197	10.4961	8.29532	noncoding	NR_003663	FUNDC2P2	RefSeq_NR	1519	chr2	+	84517805	84519324		TTCTCCCTCAATTTCTCTCTGGGCAACTGATCTACTTTAACCTGATCATTTGACTTCCTA	intergenic
ASHG19A3A032310	2.66438	up	276.308	75.6188	7.91569	6.50189	noncoding	ENST00000452944	RP1-230L10.1	Ensembl	719	chr6	+	164124935	164180873		GTTGTTTCCAATAGTTGACTAGTTTTCTTCCCCAGCACTTACGAGTACACAGCCAGTCAC	intergenic
ASHG19A3A028844	2.59205	up	48.1292	12.9692	5.63516	4.26106	noncoding	uc011cyf.1	AK299427	UCSC_knowngene	741	chr5	+	137137014	137144326	NR_002713,	GCCAAAATATCCACCCACAACACAAATAAGCTTAGAAAATCTCTTCTTACAATCCTGACA	intergenic
ASHG19A3A039224	2.22389	up	8678.83	3065.88	12.7163	11.5632	noncoding	NR_027406	LOC100129034	RefSeq_NR	5714	chr9	+	127115751	127121461		TGCTATGTAAGATTATGAGTGATCCTCCCTCTATTTTGCAAACAGTCTGTAAGTAACTGA	natural antisense	NM_002799	PSMB7	proteasome subunit beta type-7 proprotein	-	127115743	127177721
ASHG19A3A040765	2.61739	up	51.0024	13.5851	5.70844	4.32031	noncoding	ENST00000432626	RP11-753E22.4	Ensembl	275	chrX	+	24668189	24676354		TTGGAGACCAGTCCTGGCAGCTGCTACAACCTGACTCAGAAACTTCTTGATAATACTTGA	intronic antisense	NM_001163264	PCYT1B	choline-phosphate cytidylyltransferase B isoform	-	24576203	24690979
ASHG19A3L0001287	2.3581	up	61.5885	18.513	5.94595	4.70833	noncoding	BU662692	lincRNA-ADAMTS1	lincRNA	685	chr21	+	28066289	28066965		CCTCTTCACTCCTTTTGCTACCCAAGTGACGTATCATACAGCAAGCTAACACTTGGTAGA	intergenic
ASHG19A3A034385	3.14573	up	98.6779	21.3818	6.53995	4.88655	noncoding	ENST00000436327	RP11-1217F2.7	Ensembl	1006	chr7	+	57241063	57242069		ATCCATCCCCAATAAACCAGGAGTCAATATCTGTTCTGAACCTTAGTCACCGACGTATTC	intergenic
ASHG19A3A048871	3.53045	up	61.9534	11.7067	5.95336	4.13351	noncoding	AF086474		misc_RNA	501	chr12	+	76965096	76965587		TTGGCAGCCCTTACCAATTGGCAACTTCTTTGTCTCTTGGTTTGCTTTTGGGCAAAAATT	intergenic
CUST_193_PI426073487	4.34295	up	463.701	74.8135	8.60495	6.48627	noncoding	uc.195+	uc.195	UCR	273	chr6	+	97663355	97663628		TTCATCTTCCACCCGCTGGCAAGAAATAATACTCGCACTCACTGTATTACTTTTCAAGAT	intronic antisense	NM_198468	MMS22L	protein MMS22-like	-	97590036	97731052
ASHG19A3A029194	2.02974	up	860.023	335.272	9.45255	8.43125	noncoding	NR_003955	LOC647121	RefSeq_NR	4231	chr1	+	121260909	121313686		CCACTGAAAGGGTGCAATACAGATGTCTTGAAATGTGTGTTGAATGGATGAATATATAAA	intergenic
ASHG19A3A026428	2.53688	up	223.793	63.9662	7.62931	6.28625	noncoding	AK093178		misc_RNA	1585	chr5	-	419299	420884		CATTCCCCTTACACTTGCTGCCATCCCTAATTTCTTCATTTATAAATGTTGCTTAAAAGA	intronic antisense	NM_020731	AHRR	aryl hydrocarbon receptor repressor isoform 1	+	304290	438405
ASHG19A3A017025	2.72847	up	606.053	167.248	8.98064	7.53254	noncoding	uc002vms.1	AX747413	UCSC_knowngene	1949	chr2	+	222437225	222439174		GGGGATATATGTATGTGTGTGTGCGTGCATAAATTATTTAAAATAACTGCACTAAATCCC	bidirectional	NM_004438	EPHA4	ephrin type-A receptor 4 precursor	-	222282746	222437010
ASHG19A3A020856	2.42231	up	103.591	30.4668	6.60418	5.3278	noncoding	ENST00000475395	RP11-1005I1.1	Ensembl	466	chr3	-	32772126	32778946		TTCTGAAGGTACAAACTACTTTGTTCAGCATACCTCCTGTCCTGACTAAATAAAACAAAT	natural antisense	NM_015442	CNOT10	CCR4-NOT transcription complex subunit 10	+	32726697	32815354
ASHG19A3A045811	2.04776	up	67.672	23.9968	6.06663	5.03259	noncoding	HIT000294644		H-invDB	1731	chr11	-	123468452	123470182		GCAGGCTGGCAGAATGCAGGTTTGAGATGTGTTTTATGTTTTATATTTAAAAAGATTCTG	intronic antisense	NM_020716	GRAMD1B	GRAM domain-containing protein 1B	+	123396527	123493518
ASHG19A3A013786	2.0613	up	131.248	46.6148	6.91781	5.87426	noncoding	ENST00000366218	AC015969.3	Ensembl	1416	chr2	-	68588345	68592716		ATGTGCTACCACGCTCCCCTATTTCAACCCAACTGGTTGAACAGGAAACATTCCTAAGAT	intronic antisense	NM_002664	PLEK	pleckstrin	+	68592321	68624585
ASHG19A3A036621	2.60467	up	157.511	43.2278	7.15814	5.77704	noncoding	ENST00000454106	AC090200.1	Ensembl	498	chr8	+	56535292	56535792		GCCTTTACTCAGTCCTCATCCCTCAATAAACATAGGAGAATTCATACTGTTGAAAAACCC	intergenic
ASHG19A3A049856	2.56105	up	41.9622	11.3142	5.44785	4.09112	noncoding	G36898		misc_RNA	423	chr13	-	113446334	113446757		TGAAACTGAGACTAAGCTACTAATCCCACCTCTGTGAAGAGCGAAGATCTCAATGCATGG	intronic antisense	NM_032189	ATP11A	probable phospholipid-transporting ATPase IH	+	113344642	113541482
ASHG19A3A049856	2.56105	up	41.9622	11.3142	5.44785	4.09112	noncoding	G36898		misc_RNA	423	chr13	-	113446334	113446757		TGAAACTGAGACTAAGCTACTAATCCCACCTCTGTGAAGAGCGAAGATCTCAATGCATGG	intronic antisense	NM_015205	ATP11A	probable phospholipid-transporting ATPase IH	+	113344642	113541482
ASHG19A3A039137	2.96626	up	304.738	74.4254	8.04727	6.47862	noncoding	ENST00000437712	RP11-168K11.3	Ensembl	3043	chr9	+	116381507	116384914		TGAATGTCCCCCAAGCTGCTTAGCCCTTGTGTCTGCTTTTAAAAGTTCTGCTTTGCTTCT	intergenic
ASHG19A3A045324	2.20097	up	76.5778	25.033	6.22213	5.08399	noncoding	ENST00000453388	RP5-1024N4.1	Ensembl	749	chr1	-	48630381	48648100	NR_026749,	TCCCATTCCCAGGATAGAAACAGATTGTTCACCATGAAGATGAGCCTTCTCCTTAGAGAC	intergenic
ASHG19A3A036391	2.06037	up	73.8474	26.0764	6.17522	5.13232	noncoding	G36474		misc_RNA	326	chr8	+	17509054	17509380		AATCCCCTTTGTGTACCGGAAGCTCTTTCAAACCTGTTTCCTGAGCCATCAATAAAGTTT	intronic antisense	NM_001001931	MTUS1	microtubule-associated tumor suppressor 1	-	17501302	17579730
ASHG19A3A036391	2.06037	up	73.8474	26.0764	6.17522	5.13232	noncoding	G36474		misc_RNA	326	chr8	+	17509054	17509380		AATCCCCTTTGTGTACCGGAAGCTCTTTCAAACCTGTTTCCTGAGCCATCAATAAAGTTT	intronic antisense	NM_020749	MTUS1	microtubule-associated tumor suppressor 1	-	17501302	17555246
ASHG19A3A036391	2.06037	up	73.8474	26.0764	6.17522	5.13232	noncoding	G36474		misc_RNA	326	chr8	+	17509054	17509380		AATCCCCTTTGTGTACCGGAAGCTCTTTCAAACCTGTTTCCTGAGCCATCAATAAAGTTT	intronic antisense	NM_001166393	MTUS1	microtubule-associated tumor suppressor 1	-	17501302	17580084
ASHG19A3A036391	2.06037	up	73.8474	26.0764	6.17522	5.13232	noncoding	G36474		misc_RNA	326	chr8	+	17509054	17509380		AATCCCCTTTGTGTACCGGAAGCTCTTTCAAACCTGTTTCCTGAGCCATCAATAAAGTTT	intronic antisense	NM_001001925	MTUS1	microtubule-associated tumor suppressor 1	-	17501302	17658426
ASHG19A3A036391	2.06037	up	73.8474	26.0764	6.17522	5.13232	noncoding	G36474		misc_RNA	326	chr8	+	17509054	17509380		AATCCCCTTTGTGTACCGGAAGCTCTTTCAAACCTGTTTCCTGAGCCATCAATAAAGTTT	intronic antisense	NM_001001924	MTUS1	microtubule-associated tumor suppressor 1	-	17501302	17658426
ASHG19A3H0000101	2.0203	up	50.1115	17.9313	5.68444	4.66986	noncoding	nc-HOXC10-122-	nc-HOXC10-122	HOX cluster	108	chr12	+	54374593	54374701		ACCACAGCCCCGACTCTAGCTAGAAACCTGACTTACTGGGGGCAACTTAGAAGCAAACCA	intergenic
ASHG19A3A016341	2.02436	up	5780.07	2263.67	12.1303	11.1129	noncoding	ENST00000444325	AC068137.4	Ensembl	1033	chr2	+	131030051	131031084	ENST00000419962,	ATATAAAAAGAAAATGACAGTTCGAAAACACAAAACCCGTATTATTCCTCCCCCCACTCA	intergenic
ASHG19A3A044137	2.45155	up	353.135	106.861	8.24449	6.9508	noncoding	AF087972		misc_RNA	632	chr10	+	77402233	77402855		GCTCCCTCAGGCTTCCTAGTGTTCCCATGATCTTTTGCTGAATTACTTCAAAATCTAGGG	intergenic
ASHG19A3A000213	2.52905	up	824.123	250.423	9.38752	8.04892	noncoding	ENST00000432837	RP11-74N20.1	Ensembl	466	chr1	-	183430880	183440864		CCTTCCATCTAAAGGCCTCCCCCAAGTTTCGGGCCAAAAAGCTGAAATAAAGAACGAAGT	bidirectional	NM_201568	SMG7	protein SMG7 isoform 2	+	183441505	183523328
ASHG19A3A000213	2.52905	up	824.123	250.423	9.38752	8.04892	noncoding	ENST00000432837	RP11-74N20.1	Ensembl	466	chr1	-	183430880	183440864		CCTTCCATCTAAAGGCCTCCCCCAAGTTTCGGGCCAAAAAGCTGAAATAAAGAACGAAGT	bidirectional	NM_001174061	SMG7	protein SMG7 isoform 5	+	183441505	183523328
ASHG19A3A000213	2.52905	up	824.123	250.423	9.38752	8.04892	noncoding	ENST00000432837	RP11-74N20.1	Ensembl	466	chr1	-	183430880	183440864		CCTTCCATCTAAAGGCCTCCCCCAAGTTTCGGGCCAAAAAGCTGAAATAAAGAACGAAGT	bidirectional	NM_201569	SMG7	protein SMG7 isoform 4	+	183441505	183523328
ASHG19A3A000213	2.52905	up	824.123	250.423	9.38752	8.04892	noncoding	ENST00000432837	RP11-74N20.1	Ensembl	466	chr1	-	183430880	183440864		CCTTCCATCTAAAGGCCTCCCCCAAGTTTCGGGCCAAAAAGCTGAAATAAAGAACGAAGT	bidirectional	NM_173156	SMG7	protein SMG7 isoform 1	+	183441505	183523328
ASHG19A3A042891	2.69464	up	66.2542	17.0715	6.03857	4.60847	noncoding	G43325		misc_RNA	126	chr10	-	70652648	70652774		CTCCCAATAAACTCACAGTAAAATAAGCTTCAAAAAGCCTTAAGACACCAAAAGAGGAAA	natural antisense	NM_001130162	STOX1	storkhead-box protein 1 isoform d	+	70587562	70652816
ASHG19A3A042891	2.69464	up	66.2542	17.0715	6.03857	4.60847	noncoding	G43325		misc_RNA	126	chr10	-	70652648	70652774		CTCCCAATAAACTCACAGTAAAATAAGCTTCAAAAAGCCTTAAGACACCAAAAGAGGAAA	natural antisense	NM_152709	STOX1	storkhead-box protein 1 isoform a	+	70587293	70652816
ASHG19A3A042891	2.69464	up	66.2542	17.0715	6.03857	4.60847	noncoding	G43325		misc_RNA	126	chr10	-	70652648	70652774		CTCCCAATAAACTCACAGTAAAATAAGCTTCAAAAAGCCTTAAGACACCAAAAGAGGAAA	intronic antisense	NM_001130161	STOX1	storkhead-box protein 1 isoform a	+	70587293	70655209
ASHG19A3A042891	2.69464	up	66.2542	17.0715	6.03857	4.60847	noncoding	G43325		misc_RNA	126	chr10	-	70652648	70652774		CTCCCAATAAACTCACAGTAAAATAAGCTTCAAAAAGCCTTAAGACACCAAAAGAGGAAA	natural antisense	NM_001130159	STOX1	storkhead-box protein 1 isoform b	+	70587293	70652816
ASHG19A3A042891	2.69464	up	66.2542	17.0715	6.03857	4.60847	noncoding	G43325		misc_RNA	126	chr10	-	70652648	70652774		CTCCCAATAAACTCACAGTAAAATAAGCTTCAAAAAGCCTTAAGACACCAAAAGAGGAAA	natural antisense	NM_001130160	STOX1	storkhead-box protein 1 isoform c	+	70587293	70652816
ASHG19A3A047775	2.12774	up	146.524	50.1506	7.05942	5.9701	noncoding	ENST00000504038	AC090673.2	Ensembl	976	chr12	-	66267592	66275358		GTTAAACCTCCATGTGTGCCTGCTCTTTTCAGTCATCTAATAAATGATTCTGCCATTATT	intronic antisense	NM_003483	HMGA2	high mobility group protein HMGI-C isoform a	+	66218239	66360071
ASHG19A3A047775	2.12774	up	146.524	50.1506	7.05942	5.9701	noncoding	ENST00000504038	AC090673.2	Ensembl	976	chr12	-	66267592	66275358		GTTAAACCTCCATGTGTGCCTGCTCTTTTCAGTCATCTAATAAATGATTCTGCCATTATT	intronic antisense	NM_003484	HMGA2	high mobility group protein HMGI-C isoform b	+	66218239	66309307
ASHG19A3A012064	2.32959	up	132.074	40.8348	6.92581	5.70574	noncoding	ENST00000510939	AL136378.1	Ensembl	1711	chr1	-	227931531	227934895		TTCATTAATTACCCTCCTTGGCAACAACCTGTCACTGAGTGAATGGGATGGATGTTTGGG	intronic antisense	NM_053052	SNAP47	synaptosomal-associated protein 47	+	227922696	227968932
ASHG19A3A007210	2.42819	up	431.215	132.618	8.50985	7.22997	noncoding	NR_023925	C18orf2	RefSeq_NR	2231	chr18	-	1268311	1359630		CCCTCCTGATCACCATAGCTTTATGATCTGAGCTTTCATCTGGTATCATTTCCTTTCCGT	intergenic
ASHG19A3A052083	2.44247	up	502.553	154.472	8.71137	7.42303	noncoding	uc010uec.1	STRC	UCSC_knowngene	1696	chr15	-	44005855	44020948		TCATTAGTCCCTCTCACAGAAGCATACCCTTCTCCAGAGCTAAAGGATCAGATATTCAGC	intergenic
ASHG19A3A007189	11.3336	up	855.289	48.9986	9.44193	5.9394	noncoding	NR_015424	FLJ40330	RefSeq_NR	1753	chr2	+	89065418	89106107		ACAGGTGTTCAAGAGCTAGATGAAGTGCTTGTCCTAGTACCTTAGCACATGGTTGCTGAA	intergenic
ASHG19A3A014724	2.21258	up	42.2599	13.5048	5.45801	4.31228	noncoding	BC042638		misc_RNA	3820	chr2	-	182752584	182756390		GGCCCCTCAATGTATCCATTAACATTTCCAGGGATACCAGTGAAATAATTTGCAATAGCA	bidirectional	NM_006751	SSFA2	sperm-specific antigen 2 isoform 2	+	182756471	182795464
ASHG19A3A014724	2.21258	up	42.2599	13.5048	5.45801	4.31228	noncoding	BC042638		misc_RNA	3820	chr2	-	182752584	182756390		GGCCCCTCAATGTATCCATTAACATTTCCAGGGATACCAGTGAAATAATTTGCAATAGCA	bidirectional	NM_001130445	SSFA2	sperm-specific antigen 2 isoform 1	+	182756471	182795464
ASHG19A3A019781	4.47922	up	75.3864	10.7719	6.19995	4.03671	noncoding	uc003atl.1	AK097791	UCSC_knowngene	1945	chr22	-	38037838	38054384		TATGGCTCCCAATTTCCTTGCCTTGGCCACACTGAATTGTCAACTGATTCCAAAACATGG	natural antisense	NM_018957	SH3BP1	SH3 domain-binding protein 1	+	38035683	38052050
ASHG19A3A019781	4.47922	up	75.3864	10.7719	6.19995	4.03671	noncoding	uc003atl.1	AK097791	UCSC_knowngene	1945	chr22	-	38037838	38054384		TATGGCTCCCAATTTCCTTGCCTTGGCCACACTGAATTGTCAACTGATTCCAAAACATGG	bidirectional	NM_020315	PDXP	pyridoxal phosphate phosphatase	+	38054736	38062939
ASHG19A3A020010	2.43124	up	279.611	84.818	7.93078	6.64908	noncoding	ENST00000435410	LA16c-59E1.2	Ensembl	822	chr22	+	16333632	16342783		TTAATGCTGATACCACCACTAGCACCGATGCCAATACAACCGCTGTCGCCCTCAATGCAG	intergenic
ASHG19A3A049277	2.16693	up	56.744	18.8214	5.84462	4.72896	noncoding	uc001unn.1	AK055408	UCSC_knowngene	1108	chr13	-	21296542	21302523		GGCCAGAGTGTACCAGCTACAAAATTTATCCAAGGATTCCAATTATGCTTTAAAAAATTC	natural antisense	NM_138284	IL17D	interleukin-17D precursor	+	21277481	21297237
ASHG19A3A028063	2.65328	up	565.427	160.482	8.88263	7.47486	noncoding	X51779		misc_RNA	3444	chr5	+	29979775	29983219		CTTAGTTTTTCTCCCCAAATGCAGCCTCAATACTAATTGTTTGTGTAGCTTTCAAAGACA	intergenic
ASHG19A3A017987	2.54623	up	2376.51	747.579	10.8771	9.52875	noncoding	AK022274		misc_RNA	1924	chr20	+	3019889	3022110		CAGTTTCCTTCATTGCTCCCCTGTCCCAAATACTCAAGTCTCTCTCATTAAAAATAAAGA	intergenic
ASHG19A3A021970	2.44778	up	4200.17	1389.31	11.6836	10.3921	noncoding	uc003fja.1	AX747163	UCSC_knowngene	2100	chr3	-	178051326	178103184		CAAATGTCCAATTACATATCCTCCCTGCCTGGACCTTCAGAACAATATAAAACTGAATGA	intergenic
ASHG19A3A015754	2.3467	up	50.0883	15.1017	5.68322	4.45258	noncoding	ENST00000433396	AC007392.3	Ensembl	682	chr2	+	66801161	66922637		ATACTTCTTTCCCGATCTGGCACAAATGACCCCTCAGGGCTTAAAGACTTGAGAATGACA	intergenic
ASHG19A3A010649	3.70314	up	224.841	42.2842	7.63703	5.74828	noncoding	NR_003003	SCARNA17	RefSeq_NR	421	chr18	+	47340392	47340813		GCGCAATCTGAGTTCTGGGAACCAGGTGATGGAGTATGTTCTGAGAACAGACTGAGGCCG	bidirectional	NM_006111	ACAA2	"3-ketoacyl-CoA thiolase, mitochondrial"	-	47309873	47340251
ASHG19A3A054064	2.08639	up	664.461	249.789	9.10647	8.04546	noncoding	AK098042		misc_RNA	2105	chr16	-	89179582	89181687		ATCCTCTCCTTCACTGACCTCGTTCTTGCCCTTGGTTCCTTAGATTTGGTAAAACGTTGT	natural antisense	NM_001127214	ACSF3	"acyl-CoA synthetase family member 3,"	+	89160253	89220997
ASHG19A3A054064	2.08639	up	664.461	249.789	9.10647	8.04546	noncoding	AK098042		misc_RNA	2105	chr16	-	89179582	89181687		ATCCTCTCCTTCACTGACCTCGTTCTTGCCCTTGGTTCCTTAGATTTGGTAAAACGTTGT	natural antisense	NM_174917	ACSF3	"acyl-CoA synthetase family member 3,"	+	89160253	89222169
ASHG19A3A043234	2.11773	up	2799.87	1086.52	11.1258	10.0433	noncoding	uc001byv.2	AF119915	UCSC_knowngene	1323	chr1	-	35833689	35835012		GTACATAGTAAAGGTTCTTGATACATAATGACAGGTTGTTTTCCTCCCCAAAAAATGTTC	intronic antisense	NM_005095	ZMYM4	zinc finger MYM-type protein 4	+	35734567	35887545
ASHG19A3A041956	2.54537	up	108.368	30.1998	6.66339	5.31551	noncoding	ENST00000445112	AC016752.9	Ensembl	563	chrY	-	25886404	25892840	ENST00000419224,	AGTATGTCTACAGAAATTGGTCTCCTCCAGTACAAAACAATAAAACAGCAAGTGGTTATT	intergenic
ASHG19A3A020189	2.78374	up	54.5183	13.5344	5.79222	4.31519	noncoding	ENST00000423259	LL22NC03-84E4.11	Ensembl	256	chr22	+	23157167	23157423		TAACATCGACCAGCCCTCAGAGACCTCTGCTTAATTTTTAGGCCACAAACTAGCGAACAT	intergenic
ASHG19A3A013919	2.04247	up	58.5259	20.8495	5.88501	4.85469	noncoding	uc001aax.1	BC036251	UCSC_knowngene	802	chr1	+	420205	421839	uc003qyc.1,uc003mny.1,ENST00000507795,ENST00000427176,	TTGTAATCCATAAGGTAGAAGCTGCTGTGCCTGAAGAAATAGAAAGTGGGCAGAGGTGGA	intergenic
ASHG19A3A035525	2.15271	up	203.035	69.6155	7.49997	6.39382	noncoding	AY007159		misc_RNA	1590	chr8	-	11660297	11696410		AATCTTCACTGCCCCTTTGAACACCTGCTGGTTATTATAACAGGCAGCCAAAGTGGCAAT	natural antisense	NM_004462	FDFT1	squalene synthase	+	11660189	11696818
ASHG19A3A024448	2.82738	up	44.7258	10.7626	5.53558	4.03612	noncoding	G36610		misc_RNA	466	chr4	-	85929439	85929905		TCTATTTGCTGACATCTTACTCTCTACTCTGAGTCACCTTTTATACCTAGCAAATAACTA	intergenic
ASHG19A3A053353	2.5295	up	58.9952	16.3773	5.8942	4.55535	noncoding	uc002ckm.1	BC098409	UCSC_knowngene	3222	chr16	-	1025760	1030913		GAACGTTCCAGAGACCCATTAGTGCCAAAGGCAAATGAAAACACACCCTGTGAAAATGTC	bidirectional	NM_014587	SOX8	transcription factor SOX-8	+	1031807	1036979
ASHG19A3L0002153	2.81089	up	2570.28	739.415	10.9989	9.5079	noncoding	BF803219	lincRNA-RIPK2-4	lincRNA	175	chr8	+	90226145	90226296		TCCTAGCTGTGATTTTCTTGCTCCCCCTTGCTATATTTATTCTGGGCACACATTATGGAG	intergenic
ASHG19A3A035890	2.17437	up	290.256	99.9872	7.98102	6.86042	noncoding	ENST00000463217	RP11-508K19.1	Ensembl	1184	chr8	-	80483385	80484569		GAAGAAAGCATTTGTGGGAGCACTCAAGAAAGGCCAAATTGCAAAGGAAGAAGGAACTTA	intergenic
ASHG19A3A008443	3.24361	up	2199.91	537.836	10.768	9.07039	noncoding	ENST00000498986	AC008105.1	Ensembl	1685	chr17	-	43289615	43299132		TCCCAGTGAAGAGAGTACAGGCTACATGTCCCAGGTACATATCCCTTCCCTTTAGACAGC	bidirectional	NM_005892	FMNL1	formin-like protein 1	+	43299291	43324683
ASHG19A3A012673	2.86858	up	42.428	9.97809	5.46396	3.94362	noncoding	ENST00000481709	AC005205.3	Ensembl	171	chr19	+	40081620	40081791		GTGTGCCACTTCTGTTTCCATAAGTACTTAAAGGATATAGGTTTCATTAGGTTAGGCTAA	intergenic
ASHG19A3A036089	2.02521	up	668.527	260.54	9.11354	8.09547	noncoding	AK094510		misc_RNA	1791	chr1	+	181060244	181062035		GATACACTGTGGTCAAAGATTTGTGTGTATTTGTAAGAAAAGAGGAGAATGGAGAATCTA	intergenic
ASHG19A3A007524	2.34493	up	260.929	82.3477	7.84046	6.61092	noncoding	NR_027430	LOC219347	RefSeq_NR	3848	chr10	-	81805990	81838949		ACTGACACTCCTGTTCTCTGGGAAGGATCTCCCATTAACCAGTCATAATGAAGTAAGAAC	natural antisense	NM_025125	C10orf57	transmembrane protein C10orf57	+	81838425	81852307
ASHG19A3A039292	3.4257	up	2051.38	475.341	10.6781	8.90168	noncoding	NR_026817	LOC148696	RefSeq_NR	4241	chr1	+	207991723	207995940		ATACCCATCTCCCTAGCATTCTTCCCTCTAAATAAAAAGTTTTGGGAGCCCTGAGCTCTT	intergenic
ASHG19A3A046711	2.22106	up	5310.78	1883.95	11.9987	10.8475	noncoding	ENST00000430887	AP002495.2	Ensembl	651	chr11	+	71604614	71605265	ENST00000511021,ENST00000508347,ENST00000505858,ENST00000494376,ENST00000448529,ENST00000422682,ENST00000318406,AF359416,	AATCGTCCCCTCCATTCTTAGGATTTCATCGTCAGATGGGAAGTATAAAGCCTTCTCCAC	intergenic
ASHG19A3A039326	2.43874	up	1309.02	424.602	10.0349	8.74874	noncoding	uc004bya.1	BC037833	UCSC_knowngene	2449	chr9	+	132337687	132346835		AGAGAAACCCAGCAACGCTACTTTCTAAGGGCATTTTTCCCTCTCATTTGGAATCCTGAG	intergenic
ASHG19A3A046375	2.30008	up	151.897	47.8148	7.10847	5.90679	noncoding	HIT000322723		H-invDB	340	chr11	+	55277582	55277922		ATCTCCTACATAGTCATCCTGAGCTCCCTGAAATCCTATAGCTCTGAAGGACAGCACAAA	intergenic
ASHG19A3L0002413	2.50977	up	42.4543	11.7452	5.46492	4.13736	noncoding	CV370110	lincRNA-CDH17	lincRNA	511	chr8	+	94993581	94994091		TCTCTAGTTATGGCCCCTTCAAATTCTCTGCTTCAATCATATTTGAAGCTCTTTGACTTA	intergenic
ASHG19A3L0002385	2.14702	up	230.016	79.2302	7.66645	6.56412	noncoding	chr1:186587114-186596603+	lincRNA-PTGS2-3	lincRNA	9490	chr1	+	186587114	186596603		CTGCATAATGAACACTTTTCAATGAATTAATGGACTCCCCTGATTATGTATTTCAGACTG	intergenic
ASHG19A3A018454	2.09431	up	71.0787	24.5343	6.12701	5.06054	noncoding	ENST00000454600	RP4-723E3.1	Ensembl	745	chr20	+	50827183	51263280		AAGAGACACGAAGTGATAAACCGAGCACCCTCTTTGAAGATTTCCCAGTATATTTGTCCC	intergenic
ASHG19A3A007422	2.38888	up	46.7173	13.8023	5.59593	4.33959	noncoding	NR_026838	DSCR8	RefSeq_NR	825	chr21	+	39493544	39528604		ATGGTTAAATTAAAAAAAAAAAAGAGCACGgctggagtgcagtggttcaatcacggatca	bidirectional	NM_005867	DSCR4	Down syndrome critical region protein 4	-	39426312	39493454
ASHG19A3A054619	11.3505	up	230.313	12.0132	7.66826	4.16358	noncoding	uc002ejo.1	MTB	UCSC_knowngene	408	chr16	+	56669650	56670998	NM_176870,	CTGCATTTCTTTTTATATTAAATATGTGAGTGACAATAAAACAATTTTGACTTGAATCTT	intergenic
ASHG19A3A051200	4.0314	up	3340.34	656.051	11.365	9.35368	noncoding	uc001yrs.2	IGH@	UCSC_knowngene	1116	chr14	-	106053225	106330470		AAACCCACCCACATCAATGTGTCTGTTGTCATGGCGGAGGCGGATGGCACCTGCTACTGA	intergenic
ASHG19A3L0003320	2.22984	up	40.9053	12.9243	5.41409	4.25715	noncoding	BQ220168	lincRNA-QKI-7	lincRNA	869	chr6	-	164489929	164517340		TCCATGTCAGGATACAAAAAAGAGAATGGAAGAAGGGAGCTTGATACACATATATCTTAA	intergenic
ASHG19A3A038977	3.77663	up	117.369	20.803	6.7684	4.8513	noncoding	ENST00000512956	AL161729.1	Ensembl	1957	chr9	+	98225890	98232301		ACCAACATGCCTCCGCCCAATCAGAGGACTGCTTCGAAAATAAAGATGCTTTTAAACAAT	natural antisense	NM_001083603	PTCH1	protein patched homolog 1 isoform L'	-	98205263	98279247
ASHG19A3A038977	3.77663	up	117.369	20.803	6.7684	4.8513	noncoding	ENST00000512956	AL161729.1	Ensembl	1957	chr9	+	98225890	98232301		ACCAACATGCCTCCGCCCAATCAGAGGACTGCTTCGAAAATAAAGATGCTTTTAAACAAT	natural antisense	NM_001083605	PTCH1	protein patched homolog 1 isoform S	-	98205263	98270322
ASHG19A3A038977	3.77663	up	117.369	20.803	6.7684	4.8513	noncoding	ENST00000512956	AL161729.1	Ensembl	1957	chr9	+	98225890	98232301		ACCAACATGCCTCCGCCCAATCAGAGGACTGCTTCGAAAATAAAGATGCTTTTAAACAAT	natural antisense	NM_001083606	PTCH1	protein patched homolog 1 isoform S	-	98205263	98269699
ASHG19A3A038977	3.77663	up	117.369	20.803	6.7684	4.8513	noncoding	ENST00000512956	AL161729.1	Ensembl	1957	chr9	+	98225890	98232301		ACCAACATGCCTCCGCCCAATCAGAGGACTGCTTCGAAAATAAAGATGCTTTTAAACAAT	natural antisense	NM_001083607	PTCH1	protein patched homolog 1 isoform S	-	98205263	98269481
ASHG19A3A038977	3.77663	up	117.369	20.803	6.7684	4.8513	noncoding	ENST00000512956	AL161729.1	Ensembl	1957	chr9	+	98225890	98232301		ACCAACATGCCTCCGCCCAATCAGAGGACTGCTTCGAAAATAAAGATGCTTTTAAACAAT	natural antisense	NM_001083604	PTCH1	protein patched homolog 1 isoform S	-	98205263	98270322
ASHG19A3A038977	3.77663	up	117.369	20.803	6.7684	4.8513	noncoding	ENST00000512956	AL161729.1	Ensembl	1957	chr9	+	98225890	98232301		ACCAACATGCCTCCGCCCAATCAGAGGACTGCTTCGAAAATAAAGATGCTTTTAAACAAT	natural antisense	NM_000264	PTCH1	protein patched homolog 1 isoform L	-	98205263	98270831
ASHG19A3A038977	3.77663	up	117.369	20.803	6.7684	4.8513	noncoding	ENST00000512956	AL161729.1	Ensembl	1957	chr9	+	98225890	98232301		ACCAACATGCCTCCGCCCAATCAGAGGACTGCTTCGAAAATAAAGATGCTTTTAAACAAT	natural antisense	NM_001083602	PTCH1	protein patched homolog 1 isoform M	-	98205263	98279247
ASHG19A3L0001256	2.33936	up	2947.27	1028.62	11.1932	9.96704	noncoding	exon2438-	lincRNA-CEBPB-1	lincRNA	339	chr20	-	49049512	49049850		TGTCTTTCTATGATTCATTCATTCATTTTCCCTCTCATCACTTAAACATTGAATGACTTC
ASHG19A3A050462	2.78682	up	388.143	102.062	8.36998	6.89136	noncoding	AK127899		misc_RNA	2157	chr13	+	108523577	108525717		GCCTGTGTCTACACAGAAAGTTGGCTATTATAAAGATGAAAATTCTCCCTAAATCAAGTT	intergenic
ASHG19A3A048306	2.20391	up	58.0441	18.9062	5.87522	4.73515	noncoding	ENST00000468816	RP3-461F17.1	Ensembl	291	chr12	+	7139411	7139702		CAAAATACCACCAGGACTGATTGCATGAAGCACCTGAAAATTGTATACCACAGATTCAAG	intergenic
ASHG19A3A034883	2.03081	up	173.567	63.0539	7.28901	6.26695	noncoding	AK127937		misc_RNA	1800	chr7	+	105573257	105575057		TTGCTGTTTCTTTGCCCCTGTCTAGCTCTTTCTATTTGTACATTTTGTAAAGAGAAAAGG	intergenic
ASHG19A3A029084	2.49906	up	79.0757	22.2851	6.26149	4.9401	noncoding	BC041850		misc_RNA	4149	chr5	+	156973562	156977694		CATCAAAAGCCTCCCATCATTCTGCAAGACAATATTTCAAGTAACCCTCATTAGGGAAGG	intronic antisense	NM_033274	ADAM19	disintegrin and metalloproteinase	-	156904311	157002783
ASHG19A3A033859	5.06073	up	76.495	9.49077	6.22028	3.88094	noncoding	ENST00000453798	AC073094.4	Ensembl	433	chr7	+	1306988	1308903		AGGGAAGAGAAAGGCTCCAACCTTGACCCTGTCAAATAAATATCTCTAACTTTTTCTGTC	intergenic
ASHG19A3A017552	4.3858	up	55.2696	7.95614	5.80679	3.67395	noncoding	BC028623		RNAdb	5008	chr20	-	30940477	30945985		CCAAGTGATGAGAGCGGTGAATGGGTTATTTCTTTGTTTCCCATGATTTATAATAAAAAC	bidirectional	NM_001164603	ASXL1	putative Polycomb group protein ASXL1 isoform 2	+	30946146	30960352
ASHG19A3A017552	4.3858	up	55.2696	7.95614	5.80679	3.67395	noncoding	BC028623		RNAdb	5008	chr20	-	30940477	30945985		CCAAGTGATGAGAGCGGTGAATGGGTTATTTCTTTGTTTCCCATGATTTATAATAAAAAC	bidirectional	NM_015338	ASXL1	putative Polycomb group protein ASXL1 isoform 1	+	30946146	31027122
ASHG19A3A046144	4.39998	up	139.428	20.9168	6.99656	4.85906	noncoding	uc001miu.2	LOC100129827	UCSC_knowngene	586	chr11	+	10562818	10621478		TGGTATTCCTTGAACATGCATACCTTTCCCAGCGTGAGGGACATGGACCGTGCCGTGCGA	natural antisense	NM_001206880	MRVI1	protein MRVI1 isoform e	-	10594637	10715535
ASHG19A3A046144	4.39998	up	139.428	20.9168	6.99656	4.85906	noncoding	uc001miu.2	LOC100129827	UCSC_knowngene	586	chr11	+	10562818	10621478		TGGTATTCCTTGAACATGCATACCTTTCCCAGCGTGAGGGACATGGACCGTGCCGTGCGA	intronic antisense	NM_006691	LYVE1	lymphatic vessel endothelial hyaluronic acid	-	10579412	10590365
ASHG19A3A046144	4.39998	up	139.428	20.9168	6.99656	4.85906	noncoding	uc001miu.2	LOC100129827	UCSC_knowngene	586	chr11	+	10562818	10621478		TGGTATTCCTTGAACATGCATACCTTTCCCAGCGTGAGGGACATGGACCGTGCCGTGCGA	natural antisense	NM_001100163	MRVI1	protein MRVI1 isoform b	-	10594637	10715535
ASHG19A3A046144	4.39998	up	139.428	20.9168	6.99656	4.85906	noncoding	uc001miu.2	LOC100129827	UCSC_knowngene	586	chr11	+	10562818	10621478		TGGTATTCCTTGAACATGCATACCTTTCCCAGCGTGAGGGACATGGACCGTGCCGTGCGA	natural antisense	NM_130385	MRVI1	protein MRVI1 isoform d	-	10594637	10715535
ASHG19A3A046144	4.39998	up	139.428	20.9168	6.99656	4.85906	noncoding	uc001miu.2	LOC100129827	UCSC_knowngene	586	chr11	+	10562818	10621478		TGGTATTCCTTGAACATGCATACCTTTCCCAGCGTGAGGGACATGGACCGTGCCGTGCGA	bidirectional	NM_016422	RNF141	RING finger protein 141	-	10533224	10562774
ASHG19A3A046144	4.39998	up	139.428	20.9168	6.99656	4.85906	noncoding	uc001miu.2	LOC100129827	UCSC_knowngene	586	chr11	+	10562818	10621478		TGGTATTCCTTGAACATGCATACCTTTCCCAGCGTGAGGGACATGGACCGTGCCGTGCGA	natural antisense	NM_001100167	MRVI1	protein MRVI1 isoform c	-	10594637	10715121
ASHG19A3A046144	4.39998	up	139.428	20.9168	6.99656	4.85906	noncoding	uc001miu.2	LOC100129827	UCSC_knowngene	586	chr11	+	10562818	10621478		TGGTATTCCTTGAACATGCATACCTTTCCCAGCGTGAGGGACATGGACCGTGCCGTGCGA	natural antisense	NM_001206881	MRVI1	protein MRVI1 isoform c	-	10594637	10715535
ASHG19A3A046144	4.39998	up	139.428	20.9168	6.99656	4.85906	noncoding	uc001miu.2	LOC100129827	UCSC_knowngene	586	chr11	+	10562818	10621478		TGGTATTCCTTGAACATGCATACCTTTCCCAGCGTGAGGGACATGGACCGTGCCGTGCGA	natural antisense	NM_001098579	MRVI1	protein MRVI1 isoform a	-	10594637	10673848
ASHG19A3A015234	2.04992	up	147.727	52.7517	7.07104	6.03547	noncoding	BC018099		misc_RNA	1112	chr2	-	243029506	243030608		TGCCCAGTAGTGCTGTGGTTTGATTTAACTTGTGAAGGTATATTTCCAAATAAATCGCTA	intergenic
ASHG19A3L0002942	2.08999	up	462.864	168.192	8.603	7.53951	noncoding	BX115115	lincRNA-ACTR2	lincRNA	649	chr2	-	65501495	65502138		CAAGGTCCTTTAAATTGTCACCATAGTTTAGGTTCCACTCCTTCCTAATAGCTCTTAAAT	intergenic
ASHG19A3A022365	2.23979	up	4117.2	1486.21	11.6574	10.4941	noncoding	ENST00000420071	RP11-141A19.2	Ensembl	566	chr1	+	49723082	49734957		ATTGCACATTAGAAGATTCCTCTCCCTCACTGAAAACTTGTGAGAAGGCAGCCAAAAGAG	intronic antisense	NM_032785	AGBL4	cytosolic carboxypeptidase 6	-	48998526	50489626
ASHG19A3A034701	2.94699	up	58.1505	13.5588	5.8771	4.31786	noncoding	uc003ulo.1	AL133568	UCSC_knowngene	2158	chr7	+	91763905	91809228	ENST00000453068,	AAGCGCACACACACTCTCCAAGGACAAACATTTTTCAGTGCTGGGACAATGCAAATTCAG	natural antisense	NM_001161528	LOC401387	leucine-rich repeat and death domain-containing	-	91774197	91794590
ASHG19A3A034701	2.94699	up	58.1505	13.5588	5.8771	4.31786	noncoding	uc003ulo.1	AL133568	UCSC_knowngene	2158	chr7	+	91763905	91809228	ENST00000453068,	AAGCGCACACACACTCTCCAAGGACAAACATTTTTCAGTGCTGGGACAATGCAAATTCAG	bidirectional	NM_000786	CYP51A1	lanosterol 14-alpha demethylase isoform 1	-	91741462	91763840
ASHG19A3A034701	2.94699	up	58.1505	13.5588	5.8771	4.31786	noncoding	uc003ulo.1	AL133568	UCSC_knowngene	2158	chr7	+	91763905	91809228	ENST00000453068,	AAGCGCACACACACTCTCCAAGGACAAACATTTTTCAGTGCTGGGACAATGCAAATTCAG	natural antisense	NM_001146152	CYP51A1	lanosterol 14-alpha demethylase isoform 2	-	91741462	91764059
ASHG19A3A010304	3.05249	up	13635.9	3487.4	13.3468	11.7368	noncoding	AK130422		misc_RNA	1515	chr18	-	45659987	45661502		AACTTCCACGGAGGATTTATTTTCCATCTTGTGTGTGTGTGCTTGTTAATTTTTGTTTGA	intron sense-overlapping	NM_001039360	ZBTB7C	zinc finger and BTB domain-containing protein	-	45553638	45663680
ASHG19A3A030796	2.4499	up	490.666	150.603	8.68403	7.39131	noncoding	CR601496		misc_RNA	891	chr6	-	163834101	163834992		GTCGGCAGTCCCTAAATCTACGTCTGCATTTTGTTGCAAATCCTTTATAACATTCCATTA	bidirectional	NM_006775	QKI	protein quaking isoform HQK-5	+	163835674	163999628
ASHG19A3A030796	2.4499	up	490.666	150.603	8.68403	7.39131	noncoding	CR601496		misc_RNA	891	chr6	-	163834101	163834992		GTCGGCAGTCCCTAAATCTACGTCTGCATTTTGTTGCAAATCCTTTATAACATTCCATTA	bidirectional	NM_206853	QKI	protein quaking isoform HQK-6	+	163835674	163999628
ASHG19A3A030796	2.4499	up	490.666	150.603	8.68403	7.39131	noncoding	CR601496		misc_RNA	891	chr6	-	163834101	163834992		GTCGGCAGTCCCTAAATCTACGTCTGCATTTTGTTGCAAATCCTTTATAACATTCCATTA	bidirectional	NM_206854	QKI	protein quaking isoform HQK-7	+	163835674	163999628
ASHG19A3A030796	2.4499	up	490.666	150.603	8.68403	7.39131	noncoding	CR601496		misc_RNA	891	chr6	-	163834101	163834992		GTCGGCAGTCCCTAAATCTACGTCTGCATTTTGTTGCAAATCCTTTATAACATTCCATTA	bidirectional	NM_206855	QKI	protein quaking isoform HQK-7B	+	163835674	163999628
ASHG19A3A009958	3.98852	up	46.8242	7.45181	5.59827	3.60242	noncoding	ENST00000457348	RP11-134P9.1	Ensembl	2539	chr1	-	203267885	203274437		CTGCATCCCTGCTGAGACAAAGTGGTACATGCCATTTATTAAGGATGAATGCTGTTTTTT	bidirectional	NM_006763	BTG2	protein BTG2	+	203274663	203278729
ASHG19A3A008601	2.70453	up	40.8903	10.279	5.41347	3.97809	noncoding	ENST00000455347	AC007638.2	Ensembl	590	chr17	-	53604324	53638452		TATAAAGGAGAGAAGGCTGAAAAGTGAAGGGTGCAACCTAAGACTCTGACCAGTGACTAG	intergenic
CUST_793_PI426073487	2.2003	up	42.1284	13.5481	5.45469	4.31699	noncoding	uc.314-	uc.314	UCR	202	chr10	-	124852202	124852404		ATAAACCAGGCCTCCTAATGGCTTTCCAATTTAATAGATTGATAGACTTATCCATTCTCC	intergenic
ASHG19A3A029438	2.51356	up	97.0696	27.2679	6.51963	5.1899	noncoding	AF454553		misc_RNA	567	chr6	-	15367182	15367735		CAACCAACTCTACCAGGCCCCTTCCAGGAAATCTGAATCAATTAAAAACAAACCAAAAAA	intronic antisense	NM_004973	JARID2	protein Jumonji	+	15246526	15522253
ASHG19A3A021854	3.04297	up	3372.99	891.225	11.3773	9.77178	noncoding	ENST00000498175	GPR79	Ensembl	868	chr3	-	158558881	158559749		TTTCTTTCCCTCCTTGGTCATTTTGGTGTGCTATTCACTGATGGTCAGGAGCCTGATCAA	intergenic
ASHG19A3A036185	3.17505	up	691.821	161.716	9.15436	7.48758	noncoding	AK026750		misc_RNA	1984	chr8	-	142363506	142365465		GTGAAATGGTGTGTGTATTTATATCCGACGTAAACAATCTCCTTCACGAGATGTCCTCGT	intergenic
ASHG19A3A009944	2.09927	up	567.453	210.34	8.88903	7.81915	noncoding	AK131023		NRED	751	chr17	+	73642718	73644053	NM_001162997,	GCCAGCAATTTCACAAATCCTTGACAGAGAAAGACACAACCAAATGAAATAAAAATTCCT	intronic antisense	NM_004259	RECQL5	ATP-dependent DNA helicase Q5 isoform 1	-	73622949	73663265
ASHG19A3A009944	2.09927	up	567.453	210.34	8.88903	7.81915	noncoding	AK131023		NRED	751	chr17	+	73642718	73644053	NM_001162997,	GCCAGCAATTTCACAAATCCTTGACAGAGAAAGACACAACCAAATGAAATAAAAATTCCT	exon sense-overlapping	NM_001162997	LOC100130933	hypothetical protein LOC100130933	+	73642645	73644057
ASHG19A3A046424	2.87251	up	255.823	64.2306	7.81451	6.29219	noncoding	AK057693		misc_RNA	2482	chr11	+	57595777	57598259		CATTCCATAGTGTTGCTTACATGAAACTGACTTAAAAAGTGAAACCCTGACCCCATCAGT	intergenic
ASHG19A3A044836	8.59435	up	54.9412	5	5.80052	2.69713	noncoding	NR_001589	HBBP1	RefSeq_NR	660	chr11	-	5263186	5264822		CCTGCCTGCTGATTCAGTTCCTGCATGATAAAAATAGAATAAAGAAATATGCTCTCTAAG	intergenic
ASHG19A3A020231	2.01262	up	101.887	36.7798	6.58298	5.5739	noncoding	AL389880		RNAdb	469	chr22	+	24936028	24936477		GGCTACCACCATTTTGCAGTGAGAATAATGTTTATTGAGAATGGCTCATTACAAACAAAA	natural antisense	NM_031444	C22orf13	chromosome 22 open reading frame 13	-	24936405	24951275
ASHG19A3A018451	2.26133	up	9301.12	3269.24	12.8177	11.6405	noncoding	AF095854		misc_RNA	718	chr20	+	49714674	49715369		TGAGGAACAACAGTCAGTAACACAAACATTATATTCATCTCTGCTCATTCTCCCCTCCAG	intergenic
ASHG19A3A046158	3.11352	up	59.0546	12.9225	5.89556	4.25701	noncoding	AK025363		NRED	2482	chr11	+	12442787	12445108		TTTTCATTCATGTTTCTTTAATTGTGAGACTGAACACCTTCCCTGTGTTAGCTTATAGGG	intron sense-overlapping	NM_018222	PARVA	alpha-parvin	+	12399025	12556903
ASHG19A3A031237	10.4582	up	68.6284	5	6.08369	2.69713	noncoding	NR_027822	HLA-L	RefSeq_NR	4622	chr6	+	30227338	30234728		TGTTTACTTGAAAGCCTTTTTCCCTATCTTTGTCTCTTGCTAGGATTAAAAACCCGTATC	intergenic
ASHG19A3L0001917	3.11285	up	93.0465	20.4857	6.47082	4.83259	noncoding	DB251409	lincRNA-STARD3NL-2	lincRNA	551	chr7	+	37960700	38166514		TCTCCATTTCACCTCCATTCAATGCAACTGTTGGCAGCATAGAAATTATCTTCAAGTGCA	exon sense-overlapping	NM_017549	EPDR1	mammalian ependymin-related protein 1 isoform 1	+	37960162	37991542
ASHG19A3A044352	2.09916	up	213.056	75.1382	7.56286	6.49305	noncoding	ENST00000445808	RP11-452K12.4	Ensembl	805	chr10	+	99094320	99102960		ACCTGCCTGCCCATTTGGAAATGCAGACTGGAGGACGCTAAGTTCATTCTTACCTATGTA	natural antisense	NM_012083	FRAT2	GSK-3-binding protein FRAT2	-	99092253	99094458
ASHG19A3A044162	2.4217	up	105.71	31.0872	6.62948	5.35346	noncoding	uc001jzw.1	AK126491	UCSC_knowngene	3842	chr10	+	80027098	80159502		GGGCTTGACATAGGCTCTCTCATCTCCACACAGTTAATATGGTTTTACGATAAAACAAAG	intergenic
ASHG19A3A010390	3.06804	up	45.5461	9.97215	5.5601	3.94278	noncoding	BC035679		misc_RNA	1226	chr18	-	71878635	71879804		CCTGTCTCATAAGGGAAACCTGGCTGTCCTCAAAACCAGCATTCAAGATTTAAAATAAAT	intergenic
ASHG19A3A039817	3.06615	up	70.2317	15.6567	6.11193	4.4955	noncoding	ENST00000439330	RP3-393P12.1	Ensembl	1433	chrX	-	47636225	47638096		GGGAAGGCCTTCAAAAAACCACATCTCCTTGCACGTCAGAAAACTCATATTGGAGCAAAA	intergenic
ASHG19A3A010610	2.04622	up	61.123	21.6657	5.93703	4.90406	noncoding	ENST00000467028	RP11-19F9.1	Ensembl	488	chr18	+	35252651	35253139		TCTGGAACCATAAAATAGCTTTGGAGTACTGCACAGTTTGTGGGCTGTAATGTTGATGGC	intergenic
ASHG19A3A024241	2.59484	up	64.9128	17.4649	6.01313	4.63748	noncoding	ENST00000473356	RP11-158O16.1	Ensembl	768	chr4	-	65632847	65633615		GACACAGGCTGACCTCTTTAACAGCTTCTACTTGTAAGTCTGAGTCCAACACAAAAATAA	intergenic
ASHG19A3A051899	2.57006	up	461.619	133.247	8.59849	7.23669	noncoding	AB063656		RNAdb	351	chr15	-	22472919	22473213	uc001yuj.1,uc001ysx.1,U76681,	ATCAGTAGACAAGTCCAAGAACCAGTTCTCCCTGAAGCTGAGCTCTGTGACCGCCGCGGA	intergenic
ASHG19A3A018868	2.76369	up	277.828	73.0325	7.92217	6.45557	noncoding	AJ001889		RNAdb	548	chr21	-	39187748	39188289		TCAAAGCTTTTATCAGCCTCCCAAAGGGAAACAGCTGTAGAAAACTGTGAGATCCCTGCT	intron sense-overlapping	NM_002240	KCNJ6	G protein-activated inward rectifier potassium	-	38996785	39288696
CUST_429_PI426073487	2.27416	up	95.1896	30.1184	6.49744	5.3121	noncoding	uc.431+	uc.431	UCR	230	chr18	+	35178599	35178829		GTATTTCTGGGCTGTGCATCTGGGTAGATAATAAAGCCACAAAACAATTTAATGAAACAT	intergenic
ASHG19A3A027415	3.75972	up	57.5097	10.0546	5.8641	3.95348	noncoding	ENST00000473936	CTB-2L9.1	Ensembl	355	chr5	-	134140467	134140822		GCAGACTTCAAGGGGTTTGTGTTGTGAGATCTAATATTGTTACGTGAATGTCCAAAACAA	intronic antisense	NM_014829	DDX46	probable ATP-dependent RNA helicase DDX46	+	134094460	134166812
ASHG19A3A000081	2.16674	up	8630.76	3142.33	12.7098	11.5943	noncoding	ENST00000400430	RP11-350A18.1	Ensembl	702	chr13	-	41025130	41055143		TGGAATCTTCCTCCTCCTCACTTCTCTGCCTTAAGGGCTCTGCCTGCCACAATTCATGAG	intergenic
ASHG19A3L0003262	2.38961	up	720.345	232.452	9.2101	7.95332	noncoding	BU618532	lincRNA-RBFOX1	lincRNA	723	chr16	-	8233784	8234508		CACTTCTGAATTTTATTTTCTATTTTGTAAAATAAAATAGAATCTCCCAGGATGAGTTAC	intergenic
ASHG19A3A044494	7.4421	up	46.6277	5	5.59284	2.69713	noncoding	ENST00000441962	RP11-381K7.2	Ensembl	620	chr10	+	113082535	113083155		ACACTGCTTTGTTTCTCACCTAAATGTGGGGCAAAAATAATAATGGACATCAATACAGTT	intergenic
ASHG19A3A042418	3.11085	up	312.533	72.6813	8.08441	6.4471	noncoding	ENST00000440219	RP11-401E9.3	Ensembl	340	chr10	-	7875580	7875920		CTCCTCCACATATGGACAAAAAGAGACATGGAAGCTACAGAACAGGATGTTGAAAAGAAA	intronic antisense	NM_031923	TAF3	transcription initiation factor TFIID subunit 3	+	7860672	8056714
ASHG19A3L0000413	2.75928	up	410.556	109.673	8.44475	6.98046	noncoding	chr11:8303699-8319049+	lincRNA-STK33	lincRNA	15351	chr11	+	8303699	8319049		GCATTATCACCCCCATCCATTCTTCCTAATCTAAAGAAGAGAAGGCCAAAGTGGACAACA	intergenic
ASHG19A3A027829	2.56037	up	1034.98	317.135	9.71262	8.35627	noncoding	ENST00000505043	AC139237.1	Ensembl	344	chr5	-	180805695	180806039		AAACTATTTATTACCTTCTTATGAGGAAGTGGTGAACTAACCTCCACCTGTTTCCCTCCC	intergenic
ASHG19A3A044035	4.33463	up	231.665	36.4109	7.67748	5.56157	noncoding	ENST00000414397	RP11-524O24.2	Ensembl	437	chr10	+	70259288	70259725		TAGACATTCACCACAGCAAGTGGTTCTCACTAGGATAAAACTGAACAAAGACGGCAAAAA	intronic antisense	NM_152707	SLC25A16	graves disease carrier protein	-	70242089	70287280
ASHG19A3L0002233	2.32009	up	87.7606	27.156	6.39913	5.18495	noncoding	AI547046	lincRNA-PRPS1-1	lincRNA	735	chrX	-	106913408	106920220		TCATTACCTGGAGGTCCTGTTTGTGCTCCCACTCAGGCCAAATATGGTTCAAGAAGGCTG	intergenic
ASHG19A3A022650	2.62825	up	85.7826	22.956	6.3695	4.9754	noncoding	AK093691		misc_RNA	1790	chr3	+	50707419	50709479		CATCTAAGGTAATGAGTTAAACCCAAAAGTAACAGTGACATGATAAGTGAAACTGTTTGC	intergenic
ASHG19A3A027445	2.38151	up	1670.6	560.848	10.386	9.1341	noncoding	ENST00000514616	RP11-381K20.2	Ensembl	827	chr5	-	137150021	137225006		TATCACGGGCTTCTCTCTCTCGAATACCTTTAACATTTATCGCCTTGTTAGTCTCCACAT	intronic antisense	NM_001135940	MYOT	myotilin isoform b	+	137203544	137223540
ASHG19A3A027445	2.38151	up	1670.6	560.848	10.386	9.1341	noncoding	ENST00000514616	RP11-381K20.2	Ensembl	827	chr5	-	137150021	137225006		TATCACGGGCTTCTCTCTCTCGAATACCTTTAACATTTATCGCCTTGTTAGTCTCCACAT	intronic antisense	NM_006790	MYOT	myotilin isoform a	+	137203544	137223540
ASHG19A3A027445	2.38151	up	1670.6	560.848	10.386	9.1341	noncoding	ENST00000514616	RP11-381K20.2	Ensembl	827	chr5	-	137150021	137225006		TATCACGGGCTTCTCTCTCTCGAATACCTTTAACATTTATCGCCTTGTTAGTCTCCACAT	bidirectional	NM_014386	PKD2L2	polycystic kidney disease 2-like 2 protein	+	137225124	137276156
ASHG19A3A017526	2.39836	up	2204.43	740.104	10.7713	9.5093	noncoding	ENST00000432067	RP4-610C12.1	Ensembl	460	chr20	-	29565755	29596406		AATGGACTTATCGACCTCAAACCAATGGGACATATTCCTACATGGCCTTCTCCCCTGTTA	intergenic
ASHG19A3A038719	2.61781	up	73.2042	19.5573	6.16444	4.77607	noncoding	uc004afc.2	AX747850	UCSC_knowngene	2545	chr9	+	68795666	68798211		GCAAGTAATACAGCCAAGACCCAGTTTACAGTGTCTAGTACCTAACAGACTCTTGACACG	intergenic
ASHG19A3A047136	2.90373	up	101.617	24.1896	6.57978	5.04187	noncoding	BX647543		misc_RNA	1884	chr11	+	128789205	128791057		ATGCAAAAGAACACCACTGCACTGCACTGCTAAAAATTCACACAATAAAATGGACTTTAA	intergenic
ASHG19A3A011183	2.16175	up	58.726	19.5617	5.8885	4.7763	noncoding	uc002ndq.1	CR605427	UCSC_knowngene	1199	chr19	-	16243279	16250702		CCCGTTCAGCAGATGTTACAGGAAAAATAGCAAATTTTTAACTTATTCCATCTCCAAAGT	natural antisense	NM_005370	RAB8A	ras-related protein Rab-8A	+	16222489	16244445
ASHG19A3A011183	2.16175	up	58.726	19.5617	5.8885	4.7763	noncoding	uc002ndq.1	CR605427	UCSC_knowngene	1199	chr19	-	16243279	16250702		CCCGTTCAGCAGATGTTACAGGAAAAATAGCAAATTTTTAACTTATTCCATCTCCAAAGT	intronic antisense	NM_032855	HSH2D	hematopoietic SH2 domain-containing protein	+	16244837	16269377
ASHG19A3A016671	2.35419	up	200.158	61.9878	7.47951	6.24427	noncoding	ENST00000456053	AC009948.3	Ensembl	2033	chr2	+	179387950	179484941		GGATTATCAGTTAGCTTGCAATGATGGCCACTAAATTGTCAAAAGTGTATATATAGCTAC	natural antisense	NM_133432	TTN	titin isoform novex-1	-	179390717	179672150
ASHG19A3A016671	2.35419	up	200.158	61.9878	7.47951	6.24427	noncoding	ENST00000456053	AC009948.3	Ensembl	2033	chr2	+	179387950	179484941		GGATTATCAGTTAGCTTGCAATGATGGCCACTAAATTGTCAAAAGTGTATATATAGCTAC	natural antisense	NM_133378	TTN	titin isoform N2-A	-	179390717	179672150
ASHG19A3A016671	2.35419	up	200.158	61.9878	7.47951	6.24427	noncoding	ENST00000456053	AC009948.3	Ensembl	2033	chr2	+	179387950	179484941		GGATTATCAGTTAGCTTGCAATGATGGCCACTAAATTGTCAAAAGTGTATATATAGCTAC	natural antisense	NM_133437	TTN	titin isoform novex-2	-	179390717	179672150
ASHG19A3A016671	2.35419	up	200.158	61.9878	7.47951	6.24427	noncoding	ENST00000456053	AC009948.3	Ensembl	2033	chr2	+	179387950	179484941		GGATTATCAGTTAGCTTGCAATGATGGCCACTAAATTGTCAAAAGTGTATATATAGCTAC	natural antisense	NM_003319	TTN	titin isoform N2-B	-	179390717	179672150
ASHG19A3A017045	2.13908	up	66.2889	22.333	6.0395	4.94251	noncoding	ENST00000434254	AC008072.1	Ensembl	824	chr2	+	225159646	225160470		GATGAATGTGGTCCTAGAGTTTTTATGGCCAGCCACTTTGACACATTATTGTGGCACAGG	intergenic
ASHG19A3A031222	2.12452	up	50.7769	17.1575	5.70156	4.61443	noncoding	uc003noi.2	BC035647	UCSC_knowngene	2516	chr6	+	29894105	29897502		AGTGTCTCATGAGAGATGCAAAGTGCCTGAATTTTCTGACACTTCCTGTTAGACCTCTCC	intergenic
ASHG19A3A026774	2.82166	up	231.938	59.3805	7.67937	6.18283	noncoding	ENST00000414686	RP11-421L21.2	Ensembl	671	chr1	+	101461028	101461816		GGCCTCCCTATAATCAATGGTGTTAGTCAACTTTCAGATTTCCTTTAAATTACGTTTCTA	intronic antisense	NM_001077395	DPH5	diphthine synthase isoform b	-	101455179	101491362
ASHG19A3A026774	2.82166	up	231.938	59.3805	7.67937	6.18283	noncoding	ENST00000414686	RP11-421L21.2	Ensembl	671	chr1	+	101461028	101461816		GGCCTCCCTATAATCAATGGTGTTAGTCAACTTTCAGATTTCCTTTAAATTACGTTTCTA	intronic antisense	NM_015958	DPH5	diphthine synthase isoform a	-	101455179	101491362
ASHG19A3A026774	2.82166	up	231.938	59.3805	7.67937	6.18283	noncoding	ENST00000414686	RP11-421L21.2	Ensembl	671	chr1	+	101461028	101461816		GGCCTCCCTATAATCAATGGTGTTAGTCAACTTTCAGATTTCCTTTAAATTACGTTTCTA	intronic antisense	NM_001077394	DPH5	diphthine synthase isoform a	-	101455179	101491362
ASHG19A3A038872	4.21921	up	42.133	6.08451	5.45502	3.37805	noncoding	ENST00000438582	RP11-359J6.1	Ensembl	197	chr9	+	89029196	89029485		AGGGATTTGGTGATTTTTCCCATAAAGCTGCGATGAGGATGAACTCAGAGCAAAATCTAT	intergenic
ASHG19A3L0001612	2.20152	up	62.3506	20.3451	5.96235	4.82385	noncoding	chr5:170992545-171005495+	lincRNA-FBXW11-1	lincRNA	12951	chr5	+	170992545	171005495		TATTTTCCAACATCCTCTCCAACTCTCACATTCTATGATGATGCAGAGAGGCAGCCTGGA	intergenic
ASHG19A3A014837	2.15467	up	53.6248	17.8445	5.77109	4.66362	noncoding	ENST00000457577	AC073043.1	Ensembl	401	chr2	-	200732641	200775805		TTGTACAGCCCTGTAGGAGACACCTCCAGAGAAAGTAACAGCTCTCAATTGATTAGCTGA	bidirectional	NM_153689	C2orf69	hypothetical protein LOC205327 precursor	+	200775978	200792996
ASHG19A3H0000138	4.31886	up	527.233	85.9785	8.77957	6.66892	noncoding	nc-HOXC6-244-	nc-HOXC6-244	HOX cluster	1488	chr12	+	54415121	54416609		TCCCAGCCTTTTTCCCTTCCAGAGACACAAAAAGACAGAGCAGAGGGGAAATATCAATGT	intron sense-overlapping	NM_014620	HOXC4	homeobox protein Hox-C4	+	54410641	54449814
ASHG19A3H0000138	4.31886	up	527.233	85.9785	8.77957	6.66892	noncoding	nc-HOXC6-244-	nc-HOXC6-244	HOX cluster	1488	chr12	+	54415121	54416609		TCCCAGCCTTTTTCCCTTCCAGAGACACAAAAAGACAGAGCAGAGGGGAAATATCAATGT	intron sense-overlapping	NM_153693	HOXC6	homeobox protein Hox-C6 isoform 2	+	54410641	54424607
ASHG19A3L0000945	2.10051	up	530.434	193.824	8.79056	7.71982	noncoding	AA745165	lincRNA-C18orf45	lincRNA	231	chr18	+	20861791	20862022		GGTTCCATCTCCCACTTAGAGGAGCCCTTTTCATTAACAGCTCCACTTAACTTCTATTTG	intergenic
ASHG19A3A044717	3.26783	up	1121.64	265.627	9.82863	8.1203	noncoding	uc009yby.1	AK123483	UCSC_knowngene	1965	chr11	-	565659	568420		CATTCTCAGAGCACAAAGACCCCATGATCTAGGGCAAACTTGTCCAACTGTTGGCCCATG	intergenic
ASHG19A3A051958	2.1003	up	179.324	62.7528	7.33161	6.26101	noncoding	ENST00000500941	AC123768.5	Ensembl	966	chr15	-	32898618	32907361	ENST00000501830,	TTCGGATATTTTACCCTTCCCAATCCAAAGAAAAGTCTCTGAGTGAAGAGATGGGAACAA	bidirectional	NM_014783	ARHGAP11A	rho GTPase-activating protein 11A isoform 1	+	32907690	32931868
ASHG19A3A051958	2.1003	up	179.324	62.7528	7.33161	6.26101	noncoding	ENST00000500941	AC123768.5	Ensembl	966	chr15	-	32898618	32907361	ENST00000501830,	TTCGGATATTTTACCCTTCCCAATCCAAAGAAAAGTCTCTGAGTGAAGAGATGGGAACAA	bidirectional	NM_199357	ARHGAP11A	rho GTPase-activating protein 11A isoform 2	+	32907690	32928382
CUST_804_PI426073487	2.06803	up	253.746	92.1184	7.80279	6.75453	noncoding	uc.325-	uc.325	UCR	235	chr11	-	31685643	31685878		CCCCTTCCTGGCAGCTTTATTCTTAATTCCTGTTCAAGGAGTAATCTGTTTATTATAAAA	intronic antisense	NM_019040	ELP4	elongator complex protein 4	+	31531296	31805329
ASHG19A3L0000788	3.00734	up	1362.05	356.183	10.1006	8.51209	noncoding	D79689	lincRNA-FOXN3	lincRNA	266	chr14	+	89612622	89612888		ATTGTCATTAAAAGCTGGCCAAGAACATCGATCGTCTCCCCAGTGATGATCTCAGAATTT	intergenic
ASHG19A3A012572	2.70959	up	49.1302	12.5807	5.65941	4.22134	noncoding	uc001hvz.1	AK054726	UCSC_knowngene	1723	chr1	-	234348351	234350834		TAAGCCAATAAGCCACTTCCTTCTTTGGAATAAGCTTACAGCAAAAGAATTACATGTTGT	intronic antisense	NM_173508	SLC35F3	solute carrier family 35 member F3	+	234040678	234460262
ASHG19A3A050530	3.38805	up	162.291	33.1353	7.19842	5.43797	noncoding	AK090595		misc_RNA	2377	chr13	+	114801176	114803553		GCCACTCCTGTGTACTGTTTTGATGCCTTCCTATAGATCTATAACCATTTCAAAATTAAA	intronic antisense	NM_007368	RASA3	ras GTPase-activating protein 3	-	114747193	114898095
ASHG19A3A019318	2.30425	up	210.941	66.884	7.54777	6.34347	noncoding	CR624629		misc_RNA	1380	chr21	+	44875730	44877110		ATTCTAATTTGAAAAGCAAGTGATTCATCTCCCGGTGCCAAACAGCAGACGCAGGCGTTA	intergenic
ASHG19A3A041223	2.09269	up	40.7902	13.8665	5.41065	4.34529	noncoding	ENST00000446395	RP1-198G23.2	Ensembl	342	chrX	+	77809906	77810248		GCTAACTGTGCCAACTCCTACTACTTTATGACCTTCTTTAATTTCTTCCAATAATCAGAA	intergenic
ASHG19A3A023959	2.64889	up	68.9501	18.1129	6.08885	4.68346	noncoding	ENST00000506899	RP11-22A3.2	Ensembl	2694	chr4	-	12860724	12866585		TGTTACTGAAGACAAAGCAGATACCTGTTACCACTACTTTAATGGTTTGATGATTCAGAG	intergenic
CUST_581_PI426073487	2.32889	up	52.9664	16.1562	5.75574	4.53609	noncoding	uc.102-	uc.102	UCR	338	chr2	-	174946408	174946746		GTAATTACCATTATAAAGAGGGAATCTTCTCCTTTCTTTACCATGAGACAGAGTGAAAAG	exon sense-overlapping	NM_013341	OLA1	obg-like ATPase 1 isoform 1	-	174937174	175113365
CUST_581_PI426073487	2.32889	up	52.9664	16.1562	5.75574	4.53609	noncoding	uc.102-	uc.102	UCR	338	chr2	-	174946408	174946746		GTAATTACCATTATAAAGAGGGAATCTTCTCCTTTCTTTACCATGAGACAGAGTGAAAAG	exon sense-overlapping	NM_001011708	OLA1	obg-like ATPase 1 isoform 2	-	174937174	175113365
ASHG19A3A033579	2.29557	up	179.523	57.2033	7.33345	6.13459	noncoding	ENST00000480063	AC083874.3	Ensembl	232	chr7	-	134419648	134419880		TTCACTGAGGCCAAGTGCAATATGAATGACCTGGTGTTTGCCTACCAACAGTACCATGAT	intergenic
ASHG19A3A016235	2.00999	up	4026.9	1604.78	11.6186	10.6114	noncoding	NR_026821	FAM138B	RefSeq_NR	1130	chr2	+	114334958	114336428	NR_026823,NR_026819,NR_026818,ENST00000507796,ENST00000504074,	TGTGGTCTTGTCTATTCCCACTCCCTGCCTGACTGAACATTTTCTCCACCTCCTGATCAT	intergenic
ASHG19A3L0000416	3.46432	up	101.44	19.6992	6.57806	4.78549	noncoding	chr11:87230202-87240977-	lincRNA-TMEM135	lincRNA	10776	chr11	-	87230202	87240977		TTCTAAGATATCATTTTATTCAGATAAAGCCTCAATGCCTTGTTCCCACACCTTCAAGAT	intergenic
ASHG19A3A040237	2.46297	up	175.235	51.4438	7.30304	6.00265	noncoding	NR_003238	H2BFXP	RefSeq_NR	829	chrX	-	103315218	103317502		TGCACAAGGAGACCAAGAAAAACTCCCACAAAATCAGCTGCAAGTAAATCCCTCTGGATG	intergenic
ASHG19A3L0003369	2.19774	up	60.5179	19.7921	5.92682	4.7908	noncoding	AK299698	lincRNA-IMPACT-2	lincRNA	1470	chr18	+	21977239	21981171		ATTTTGCTGGTTCCCCACACAAAAAGTTTGGAAGAGACCCTTATGTCTTCTGTAGAGTTT	natural antisense	NM_080597	OSBPL1A	oxysterol-binding protein-related protein 1	-	21742010	21977790
ASHG19A3A032806	2.72926	up	596.967	164.571	8.95806	7.50954	noncoding	ENST00000422831	AC004920.3	Ensembl	482	chr7	-	50907059	50909689		TGTTGTCATCTGGTTTTTGTGTGTGTGTCATTTTCGCCATCTGTCCTGATTGCCCTACAG	intergenic
ASHG19A3L0001955	6.69359	up	62.8154	5.10527	5.97311	3.23033	noncoding	chr8:107172449-107186724-	lincRNA-ZFPM2-4	lincRNA	14276	chr8	-	107172449	107186724		ACTGCTGCTTTCCTAGCCAACTCTACCTTTGCTACTCAAAATATTAAAGACAGTTTAAAC	intergenic
ASHG19A3A029743	2.2211	up	103.464	33.4555	6.60249	5.45122	noncoding	AK057018		misc_RNA	1853	chr1	-	22691122	22692975		TTCCCTATTCCAATGTATGATGAATTTCCCTCATTTGCTCAATAAATCTCTATTGCTGGA	intergenic
ASHG19A3A010144	2.16811	up	1011.87	369.462	9.68452	8.56808	noncoding	G36950		misc_RNA	401	chr18	-	7957804	7958205		CTGCAGAATGCTTCTAGTCTCTCCCATGTTTATGAAATCCATGATTTGCTCTTTAGGTAC	intronic antisense	NM_001105244	PTPRM	receptor-type tyrosine-protein phosphatase mu	+	7567313	8406859
ASHG19A3A010144	2.16811	up	1011.87	369.462	9.68452	8.56808	noncoding	G36950		misc_RNA	401	chr18	-	7957804	7958205		CTGCAGAATGCTTCTAGTCTCTCCCATGTTTATGAAATCCATGATTTGCTCTTTAGGTAC	intronic antisense	NM_002845	PTPRM	receptor-type tyrosine-protein phosphatase mu	+	7567313	8406859
ASHG19A3A053299	2.78453	up	203.347	52.3851	7.50152	6.02408	noncoding	uc002bwc.1	BC032026	UCSC_knowngene	629	chr15	+	101098884	101100003		GATCACCCCCAAATGTTACCCTGATTCTATTACCAATTTGTAATAAAACTCACTTGTATG	intergenic
ASHG19A3A021632	2.00381	up	2193.22	886.04	10.7653	9.76251	noncoding	AK126846		NRED	3276	chr3	-	134513582	134516857		TATTTACTAATCGATTTTGTTTATCGTGGGGTCTCTCCCTCATTAAAATGGGGTCACCAT	natural antisense	NM_004441	EPHB1	ephrin type-B receptor 1 precursor	+	134514098	134979307
ASHG19A3A033686	2.27881	up	2382.51	845.503	10.8831	9.69487	noncoding	ENST00000411508	AC073264.10	Ensembl	416	chr7	-	143229841	143230257	ENST00000421443,	AGATTCTTGAACGGAAAGCCAAATCTTAGCAAGTAGGAAGGGAAAGGGGCAAATACAAGG	intergenic
ASHG19A3A038715	2.00155	up	171.745	63.1723	7.27055	6.26943	noncoding	uc004aew.1	AK308561	UCSC_knowngene	1596	chr9	+	68409997	68413434		GGAGGCATAAGACATTTTTTGTCTCTGCCTTCTGTTCTCTGTTTCTTGCTCCTTTTGTCT	intergenic
ASHG19A3L0003429	2.1812	up	1728.64	635.45	10.4343	9.30918	noncoding	BQ185896	lincRNA-NPAS4	lincRNA	555	chr11	+	66177770	66184608		CTTTTTCCGGAAAAAATAATAAAGAAAGGAATCAGCCAATCCCTCCTCGATGCCAAAAAA	intergenic
ASHG19A3A030574	2.29453	up	5734.98	1971.59	12.1142	10.916	noncoding	ENST00000447848	RP11-394G3.2	Ensembl	777	chr6	-	136128285	136129604		TCTATTCTCCCTACTCCCATATTCTTCCAGTGGGACAAAGTGCCCCAAAGTATAAGTCAG	intergenic
ASHG19A3A031897	2.18916	up	1865.96	684.445	10.5398	9.4094	noncoding	AJ431619		misc_RNA	320	chr6	+	107036341	107036644		GAGCAAATCAGTTGATGAATTCCTTTTTGGTAAATCTTTTCTCCCAAATTCATCTGGATG	intronic antisense	NM_032730	RTN4IP1	"reticulon-4-interacting protein 1, mitochondrial"	-	107018902	107077373
ASHG19A3A053283	2.51459	up	292.684	85.5331	7.99173	6.66141	noncoding	ENST00000410685	AC087477.1	Ensembl	310	chr15	+	97029811	97030121		AACTGTAGGAAGTTTGATAACGCTATGCTCCCCATTTTGTTATTGAGGAAACTGACTTAG	intergenic
ASHG19A3A025188	2.13429	up	2769.63	1069.61	11.1117	10.0179	noncoding	uc003ggi.1	C4orf10	UCSC_knowngene	1616	chr4	+	2938992	2963465		TGAACAGCTCACTCCCCTTGCAAAACTTGACTGTAACTCCCTCTAGAAGAATTTTTGGAC	natural antisense	NM_003703	NOP14	nucleolar protein 14	-	2939663	2965118
ASHG19A3A031473	2.8696	up	285.035	72.1678	7.95845	6.4376	noncoding	ENST00000499591	AL451000.1	Ensembl	1729	chr1	-	23940282	23945957		AGGTTTAAGTCCTGGGTCCCTCATTGGCATGGCCTTGTACTTCATTATTTAAAGAGACCC	intergenic
ASHG19A3A017885	2.6084	up	649.573	190.026	9.07751	7.69434	noncoding	BC037164		misc_RNA	2204	chr20	-	61088965	61091152		TAACATCTTTCCCAGCAGAAGGTCACAATGTATTTGCCTCCCTGTTGAGATCAACTGAGC	intergenic
ASHG19A3A029077	3.31494	up	57.3666	11.6767	5.86002	4.13104	noncoding	NR_028472	LOC100286948	RefSeq_NR	915	chr5	+	156351099	156352003		CAAGGCTTAGAACTCCCTGTACTCATGTTGCTATTTACATACATGATTAAAATCCAAGTT	intronic antisense	NM_001146726	TIMD4	T-cell immunoglobulin and mucin	-	156346292	156390266
ASHG19A3A029077	3.31494	up	57.3666	11.6767	5.86002	4.13104	noncoding	NR_028472	LOC100286948	RefSeq_NR	915	chr5	+	156351099	156352003		CAAGGCTTAGAACTCCCTGTACTCATGTTGCTATTTACATACATGATTAAAATCCAAGTT	intronic antisense	NM_138379	TIMD4	T-cell immunoglobulin and mucin	-	156346292	156390266
ASHG19A3A017525	4.49429	up	674.728	107.499	9.12648	6.95839	noncoding	ENST00000454331	RP4-610C12.3	Ensembl	553	chr20	-	29521636	29522987	NR_026658,ENST00000451009,ENST00000421418,	TATTTATAACTCCCTCTATAACTCTCTGTTTGGAGACACTGTGGCTCTATTGACAGACTG	intergenic
ASHG19A3A013390	2.25301	up	89.5381	28.6299	6.42515	5.2533	noncoding	ENST00000404822	AC064847.4	Ensembl	243	chr2	-	26109832	26110075		GAGATAGGAAAGAAAAACTTATCCGGGAAGGAAAATTGGATGGAACATTTAACCTTTCAT	intergenic
ASHG19A3A052612	2.82411	up	606.316	161.375	8.98106	7.48326	noncoding	AK124679		misc_RNA	3626	chr15	-	102161554	102165180		GCTCTCTGTAACCAATTAGGACAGCATCTCCCATGGATTTTAATAGACCTTGTAATATGT	intergenic
ASHG19A3A042047	3.16674	up	484.094	111.121	8.66333	7.00032	noncoding	ENST00000454315	AC025731.3	Ensembl	1119	chrY	+	8232072	8233191		CTTCTCTACCATCCTCACCCTTATGCTGCTCACTACCCTAATTGAAAATAAATTATTTAA	intergenic
ASHG19A3A043510	2.27381	up	226.343	73.3752	7.64558	6.46048	noncoding	NR_033387	NCRNA00168	RefSeq_NR	653	chr10	+	1568824	1599178		TGCTGCAGATTTTCTGCACAACCCCTCCTCATGGGGGAAGGTTTGGTACCTGAATGAGGC	intronic antisense	NM_018702	ADARB2	double-stranded RNA-specific editase B2	-	1228072	1779718
ASHG19A3A020014	3.5315	up	93.3249	17.7128	6.47424	4.65396	noncoding	uc002zll.1	CR605662	UCSC_knowngene	1732	chr22	+	16373080	16377057		CCTGTTCCACATCTATGCATTCCCCATCTATCTAATGTATATTCAGACACAAATGTATAT	intergenic
ASHG19A3A012492	2.07702	up	68.7367	23.9554	6.08516	5.03065	noncoding	CR608123		misc_RNA	1802	chr19	+	31855202	31857004		GATCATTGCCACAAATGCCCATATTTCTCTTTCTGGTGTCTTTCATAAGTGCAATATTTA	intergenic
ASHG19A3A016281	2.78624	up	2527.62	731.542	10.9716	9.49327	noncoding	ENST00000440974	AC012363.8	Ensembl	771	chr2	+	120969302	120970438		ACCTTAGGTATTTCCTTCACCCTCCTACAAATCTCAGAATATTTTGAGACCGCTTTTACT	intergenic
ASHG19A3A019880	2.29144	up	235.779	75.906	7.70365	6.5074	noncoding	ENST00000412060	Z83851.1	Ensembl	475	chr22	-	42760407	42765214		TTTAATAGAAATGCTGAGTTTTATGAAACTAAAGTGGCTAATAAATCAGACCTGAAGCTT	intergenic
ASHG19A3A007860	2.81954	up	978.973	270.009	9.63823	8.14278	noncoding	AK124743		misc_RNA	3490	chr17	-	7763646	7767137		TCCTAACTTTGGAAGGGTTTTCCCTCCAGGCTTGTCTCCCTGACTCTATAGGTAATTACA	natural antisense	NM_144607	CYB5D1	cytochrome b5 domain-containing protein 1	+	7761063	7765600
ASHG19A3A022374	2.25535	up	103.243	32.8853	6.60033	5.42698	noncoding	ENST00000425396	AC093416.3	Ensembl	228	chr3	+	25728386	25728614		AGCACGAAAGCAAGCCCTACTGCAACCACTTGCTATGCCGCCATGTTTGGGCAAAAAGGC	intergenic
ASHG19A3A047064	2.45046	up	19163.2	5964.14	13.8207	12.5276	noncoding	uc001pyv.1	CR617890	UCSC_knowngene	2154	chr11	+	123325105	123330801		TAATTGGATATAGGCCAGGAGTGTGATTGGACATACGTGTGTGTGTGTTTCATTAAAATT	intergenic
ASHG19A3A051875	2.32828	up	63.297	19.3938	5.98383	4.76457	noncoding	NR_026800	KIAA0125	RefSeq_NR	9613	chr14	+	106383837	106398500		TGCACCCTTTTACCAAATGAGGTCACCCCATGAATGCTGTCATGTTATCACAGATATGCG	intergenic
ASHG19A3A039067	3.1152	up	173.642	39.1512	7.29023	5.6509	noncoding	NR_024011	LOC286367	RefSeq_NR	3413	chr9	+	107536632	107540044		CAGGTGCAGCCTATATTATTAACAGACAAGGAAAGAATCCAAATAAAAGTTCTGTAAACC	intergenic
ASHG19A3A049606	2.01402	up	135.639	49.4232	6.96022	5.95015	noncoding	ENST00000417989	RP11-24H2.2	Ensembl	577	chr13	-	53720673	53725943		AATGACATCCACAAACCTCTTCTGCTGTATACCTGGATGAAAGCAAGGCTAGCTGTGTGT	intergenic
ASHG19A3A032355	3.12498	up	56.3978	12.2949	5.83622	4.19237	noncoding	ENST00000429305	RP11-302L19.1	Ensembl	429	chr6	+	170477740	170478251		CAGTCACTTCCGCTTGTACTAATTCTGGCCCAACCGTTCATTATATTTTTACAATTCTTA	intergenic
ASHG19A3L0001461	2.1734	up	59.0994	19.5656	5.89661	4.77666	noncoding	CD172306	lincRNA-TRPC3-1	lincRNA	818	chr4	-	123055004	123055682		CAAAATTTATAAACGGAACCCCCAAAACCCCCGGGTTCCCGGGTAAATTTTCCGAAAAAA	intergenic
ASHG19A3A039091	2.63184	up	294.166	81.7409	7.99926	6.60319	noncoding	ENST00000394891	RP11-240E2.2	Ensembl	380	chr9	+	110802493	110802873		TAATGAGGATGAAGATCCTCATTAAGTAAGTTGTATACTTTGGTTGCCTATGTACCTGCT	intergenic
ASHG19A3A016752	2.14151	up	1258.11	469.131	9.98034	8.88171	noncoding	AK055670		NRED	1831	chr2	+	196523806	196525637		CTCCAAAAAAGAAATTTACGTATGGGATTGTTTTCAAAGCGGGAAGTTAGCTGTGTAAAT	intron sense-overlapping	NM_001127257	SLC39A10	zinc transporter ZIP10 precursor	+	196521531	196602426
ASHG19A3A016752	2.14151	up	1258.11	469.131	9.98034	8.88171	noncoding	AK055670		NRED	1831	chr2	+	196523806	196525637		CTCCAAAAAAGAAATTTACGTATGGGATTGTTTTCAAAGCGGGAAGTTAGCTGTGTAAAT	intron sense-overlapping	NM_020342	SLC39A10	zinc transporter ZIP10 precursor	+	196521851	196602426
ASHG19A3A036762	2.95517	up	1278.89	337.743	10.0033	8.44009	noncoding	ENST00000423060	RP3-476K8.3	Ensembl	529	chr1	-	26789246	26793773		GAGGTCAACTTTTCTCTCCCTGACCATTTGTCTACTATCCTTGTATAATGACCAATCAGG	intronic antisense	NM_205861	DHDDS	dehydrodolichyl diphosphate synthase isoform b	+	26758801	26797795
ASHG19A3A036762	2.95517	up	1278.89	337.743	10.0033	8.44009	noncoding	ENST00000423060	RP3-476K8.3	Ensembl	529	chr1	-	26789246	26793773		GAGGTCAACTTTTCTCTCCCTGACCATTTGTCTACTATCCTTGTATAATGACCAATCAGG	intronic antisense	NM_024887	DHDDS	dehydrodolichyl diphosphate synthase isoform a	+	26758801	26797795
ASHG19A3A016450	2.74294	up	358.822	96.0773	8.26339	6.80767	noncoding	NR_026904	PABPC1P2	RefSeq_NR	3934	chr2	+	147344624	147348557		TATAATATTTTTTCTTCCCCTTTTATTAAATAACCCTGTCAGCAGCCAAAACCGACCCCA	intergenic
ASHG19A3A022183	3.82112	up	211.549	38.1063	7.55252	5.61853	noncoding	ENST00000457191	CICP6	Ensembl	2729	chr3	-	197950367	197953181	HIT000047146,ENST00000507432,ENST00000502609,ENST00000455800,ENST00000447359,ENST00000444451,ENST00000443330,ENST00000434745,ENST00000432801,ENST00000432723,ENST00000425003,ENST00000424045,ENST00000422015,ENST00000420675,ENST00000418553,ENST00000416803,ENST00000406017,	TTTCCTCCCAATGGATCCTGCCACCTTCTGGTGCAAGAGACCTGAAAGTGTGGGCGACCT	intergenic
ASHG19A3L0000044	3.01951	up	530.291	129.305	8.78983	7.19551	noncoding	chr1:191998602-192012102-	lincRNA-FAM5C-3	lincRNA	13501	chr1	-	191998602	192012102		TGACTTGGTTTTCTATCTTCCCCAAATACTTAATCATCGGATTAGATCTCCAAGGTCAAA	intergenic
ASHG19A3L0001804	2.21894	up	121.063	39.4575	6.8103	5.66043	noncoding	AA219474	lincRNA-RUNX2-2	lincRNA	361	chr6	-	45828558	45828919		ATTGCCCTCCAGATATCACTGTCCTAGATATAGAGTGAGCTGAGTACTCTGAAAGCTATG	intergenic
ASHG19A3A044856	6.8141	up	1651.95	176.113	10.3707	7.60222	noncoding	ENST00000435078	OR52T1P	Ensembl	939	chr11	-	5587907	5588846		GCAATCCCTCCTGTACTCAATTCCATAATTATGGAGTAAAAACAAAGCAGATTGGAATTA	intergenic
ASHG19A3A014006	6.18701	up	1887.06	228.615	10.5599	7.93065	noncoding	ENST00000451163	AC128677.4	Ensembl	344	chr2	-	92222551	92223026	ENST00000457995,ENST00000442306,ENST00000431378,ENST00000424370,ENST00000416474,ENST00000377415,	TTACACTCTCACCATCAGCAGCCTGCAGCCTGAAGATTTTGCAGCTTATTACTGTCAACA	intergenic
ASHG19A3A050123	2.42075	up	4236.88	1420.32	11.6964	10.4209	noncoding	AY491432		RNAdb	536	chr13	+	45006279	45006813		TTCTTTTTAGGGATCTTGGATGTCCCATTCACCTCTCAATCTCCCACCAGCTCTAGATGA	intergenic
ASHG19A3A039398	3.55925	up	44.4995	8.12036	5.52791	3.69634	noncoding	AB073898		misc_RNA	2906	chr9	+	136526994	136529895		CCGCTCTGGGAGTCAGAGGGCTCCTTCTTGTTCCTAGCAGCTCAGGACTGGATGAAAAAA	natural antisense	NM_007101	SARDH	"sarcosine dehydrogenase, mitochondrial"	-	136528683	136605077
ASHG19A3A039398	3.55925	up	44.4995	8.12036	5.52791	3.69634	noncoding	AB073898		misc_RNA	2906	chr9	+	136526994	136529895		CCGCTCTGGGAGTCAGAGGGCTCCTTCTTGTTCCTAGCAGCTCAGGACTGGATGAAAAAA	natural antisense	NM_001134707	SARDH	"sarcosine dehydrogenase, mitochondrial"	-	136528683	136603479
ASHG19A3A037808	2.09034	up	1320.94	503.022	10.05	8.98625	noncoding	AK027388		misc_RNA	1991	chr9	-	102606052	102608043		ATCTCAAGGGTCTACTCATTTCACTATAGCACAGCTGTCTCCCCATGAGATGCTAAATTA	natural antisense	NM_006981	NR4A3	nuclear receptor subfamily 4 group A member 3	+	102584136	102629173
ASHG19A3A037808	2.09034	up	1320.94	503.022	10.05	8.98625	noncoding	AK027388		misc_RNA	1991	chr9	-	102606052	102608043		ATCTCAAGGGTCTACTCATTTCACTATAGCACAGCTGTCTCCCCATGAGATGCTAAATTA	natural antisense	NM_173200	NR4A3	nuclear receptor subfamily 4 group A member 3	+	102584136	102629173
ASHG19A3A013989	19.9006	up	6203.25	226.086	12.228	7.9133	noncoding	uc002stj.1	Ig[kappa]	UCSC_knowngene	1209	chr2	-	89156708	89165653		ATGAGCAGTTGAAATCTGGAACTGCCTCTGTTGTGTGCCTGCTGAATAACTTCTATCCCA	intergenic
ASHG19A3A014512	2.17631	up	152.499	51.0701	7.11482	5.99293	noncoding	uc002tzb.1	AK128708	UCSC_knowngene	5089	chr2	-	157193083	157198172		GGCCTCTTTCCTATGCATTAAAATAGAAAATCCTATGGGATTACATTCATGTTTGCTTTC	intergenic
ASHG19A3A014894	3.58076	up	130.951	24.8457	6.91528	5.07501	noncoding	ENST00000430003	AC125238.2	Ensembl	1440	chr2	-	204499299	204500739		ATATATCTGGAAGACAGAAGGGCACGGTTACCTAGAGATCAACATAATCTTCCTCTGCAA	intergenic
ASHG19A3A020070	2.25193	up	80.1357	25.5152	6.27769	5.10653	noncoding	NR_024159	DGCR9	RefSeq_NR	2434	chr22	+	19005346	19007760		ACATACTTTCCATAGGACCCAGTGCTTTCATCTCCGTGCAACTGACCAAGAGAAACCAAA	intergenic
ASHG19A3A037679	2.0667	up	63.1455	22.1731	5.98137	4.93404	noncoding	ENST00000449990	RP11-555F9.2	Ensembl	791	chr9	-	93225940	93345026	uc004aqt.1,	TTCATCTTGGCCCTGCTTTAAAATGATGCATCTACTGTCTTCATGCCTCAGCACAGCAGA	intergenic
ASHG19A3A015842	2.48642	up	102.173	29.1004	6.58655	5.27248	noncoding	AF083118		misc_RNA	983	chr2	+	74418514	74419371		GCACCTCCACCTCACAGAATTTGGACTAAAATTGGGGCAAAAAATATTTTTGTTAAACAA	intergenic
ASHG19A3L0001394	2.04459	up	2207.01	872.515	10.7749	9.74305	noncoding	chr3:45207146-45221396+	lincRNA-TMEM158	lincRNA	14251	chr3	+	45207146	45221396		AAGATGTTTGGAAGAAAACATGACCTAGTTTCTCTCCCCAAGATAACTGGCTGGCCTTGG	intergenic
CUST_63_PI426075208	2.1004	up	27219.7	9884	14.348	13.2774	noncoding	nc-HOXB9-186+	nc-HOXB9-186	HOX cluster	168	chr17	+	46715352	46715520		TAAAGTCGGGTCTGTATGTGTCAGCATTCCTGTGTGTGAGTGTGTGTGTGAATATGTGCA	intergenic
ASHG19A3L0002452	3.90774	up	10656.3	2137.72	12.9937	11.0273	noncoding	BX112397	lincRNA-FAM183A-2	lincRNA	753	chr1	+	43464813	43465491		TGGACAAACTCCGTGACCACCTATATAGATCTTTAATAGGAATCTCCCCTGGACAAATTT	intergenic
ASHG19A3A054804	2.32261	up	1822.97	625.044	10.5043	9.2886	noncoding	uc002fey.1	AK057218	UCSC_knowngene	2198	chr16	+	76668894	76692375		TCAGCACCTCTACCCCCCAAAAAGAAAAGAAATTCAGGGAGGGAGCAAAGAAACATTCCT	intergenic
ASHG19A3A043044	3.76784	up	2611.82	551.901	11.0248	9.11106	noncoding	ENST00000440589	RP11-202D18.2	Ensembl	527	chr10	-	83983968	83988935		ATATCTAGTTTAGCCTTTAATTCTCCCCAGGCGAGAGAGAGATGTCACTCAGGACTGCTT	intronic antisense	NM_001010848	NRG3	"pro-neuregulin-3, membrane-bound isoform isoform"	+	83635069	84746935
ASHG19A3A043044	3.76784	up	2611.82	551.901	11.0248	9.11106	noncoding	ENST00000440589	RP11-202D18.2	Ensembl	527	chr10	-	83983968	83988935		ATATCTAGTTTAGCCTTTAATTCTCCCCAGGCGAGAGAGAGATGTCACTCAGGACTGCTT	intronic antisense	NM_001165973	NRG3	"pro-neuregulin-3, membrane-bound isoform isoform"	+	83637442	84746935
ASHG19A3A043044	3.76784	up	2611.82	551.901	11.0248	9.11106	noncoding	ENST00000440589	RP11-202D18.2	Ensembl	527	chr10	-	83983968	83988935		ATATCTAGTTTAGCCTTTAATTCTCCCCAGGCGAGAGAGAGATGTCACTCAGGACTGCTT	intronic antisense	NM_001165972	NRG3	"pro-neuregulin-3, membrane-bound isoform isoform"	+	83635069	84746935
ASHG19A3A045181	2.19015	up	171.958	57.4861	7.27257	6.14154	noncoding	NR_002788	CYP4Z2P	RefSeq_NR	2608	chr1	-	47323905	47366147		CACCTTCCTCCAATTTAACCATCTTTCAAATACTGGATTTGATTGGGCATTTGTAGTAGT	intergenic
ASHG19A3L0003345	2.28412	up	42.3228	13.049	5.45998	4.26834	noncoding	BM782281	lincRNA-DLGAP1-2	lincRNA	472	chr18	+	3466247	3478973		TATGACTAGCCAATGCCTGAAATAATGAACTCCTCCAAGGCAAGAAATCTGTTTTGAAGC	intergenic
ASHG19A3A016730	2.26879	up	1205.87	421.316	9.92318	8.74126	noncoding	ENST00000431429	AC079777.1	Ensembl	603	chr2	+	192038958	192039561		CAGACAAAACCTGTTATGAAAGACAAATGAAAACCTAATCCCTCCTAAAGGGGAAACAAA	intergenic
ASHG19A3A037304	5.37185	up	255.302	31.8555	7.80986	5.38444	noncoding	AF090884		misc_RNA	1569	chr9	-	35360536	35362048		GAACAACTACCTCCCAGGGTTATTGCAAGGATTCATTTCTTAAGAACCTATTATACTAAG	intronic antisense	NM_006377	UNC13B	protein unc-13 homolog B	+	35161988	35405332
ASHG19A3A045215	2.27169	up	269.828	87.8991	7.8813	6.69753	noncoding	AF090892		misc_RNA	1527	chr11	-	58378600	58380115		CCTCCCCAGACTAAAGATGCCTGTAAATCAAATTTCACTATAATTGTAAAGAGAAACGAG	natural antisense	NM_053023	ZFP91	E3 ubiquitin-protein ligase ZFP91 isoform 1	+	58346586	58389023
ASHG19A3A045215	2.27169	up	269.828	87.8991	7.8813	6.69753	noncoding	AF090892		misc_RNA	1527	chr11	-	58378600	58380115		CCTCCCCAGACTAAAGATGCCTGTAAATCAAATTTCACTATAATTGTAAAGAGAAACGAG	natural antisense	NM_001197051	ZFP91	E3 ubiquitin-protein ligase ZFP91 isoform 2	+	58346586	58389023
ASHG19A3A020346	3.25381	up	2512.52	614.88	10.9655	9.26338	noncoding	ENST00000430449	CTA-342B11.1	Ensembl	473	chr22	+	32359343	32366387		ATGTGAGGATGTTTCTGCCACTCTGGACATTAGTTTTCTCCCCTAAGTGGCTCTATCTCT	intergenic
ASHG19A3A044293	3.49237	up	105.135	20.2448	6.62255	4.81834	noncoding	BC080552		misc_RNA	1476	chr1	-	41972591	41974050		AGTCTGCTTTCCATTAGAAAACCGCTTCGGCACTTATGGTCACTTTAATAAATCTAGTAT	intergenic
ASHG19A3A038938	2.05422	up	275.356	100.709	7.91114	6.87255	noncoding	ENST00000457003	RP11-62C3.6	Ensembl	333	chr9	+	94967637	94972440		ATTTCTGTGCCTCTTCTACCTTTCATCCCAGAGGTTAACTGGTGCTGTGAATTCTGAAAT	intergenic
ASHG19A3L0000801	2.78284	up	74.5742	18.5464	6.18686	4.7103	noncoding	AA496137	lincRNA-GJD2-2	lincRNA	460	chr15	+	34943243	34947932		TTTCAGATACTCCCTTTTATCAGAAGTTACTGGCTGTCTACTTACTGCCATGGCTGCTCC	intergenic
ASHG19A3A019640	2.27653	up	2844.69	1024.64	11.1471	9.96025	noncoding	ENST00000415655	RP1-231P7P.1	Ensembl	577	chr22	-	27959799	27969534		GGGGCCCGGACACATTATTTTCTCCAAGGAATTTCTTCTTTTCATTATTTCCCTCCAAAG	intergenic
ASHG19A3A034917	2.10313	up	164.969	57.6823	7.21889	6.14635	noncoding	ENST00000420387	AC004112.7	Ensembl	1106	chr7	+	112014378	112015484		CTCTACCATTCTCACCCTTATACCACTCACTACCGTAATTGAAAATAAACTTCTTAAATG	intergenic
ASHG19A3A053594	2.38574	up	46.5488	13.7637	5.59038	4.33594	noncoding	AJ002785		misc_RNA	374	chr16	-	24219425	24219799		TGAATTAATAACAGAGTCTTGCTGTTGAATGTGGAGTTGGCTTGGTCACCACTGCCACAG	intronic antisense	NM_002738	PRKCB	protein kinase C beta type isoform 2	+	23847299	24231932
ASHG19A3A053594	2.38574	up	46.5488	13.7637	5.59038	4.33594	noncoding	AJ002785		misc_RNA	374	chr16	-	24219425	24219799		TGAATTAATAACAGAGTCTTGCTGTTGAATGTGGAGTTGGCTTGGTCACCACTGCCACAG	intronic antisense	NM_212535	PRKCB	protein kinase C beta type isoform 1	+	23847299	24231932
ASHG19A3A042474	2.00678	up	283.527	106.468	7.95079	6.94591	noncoding	ENST00000382617	RP11-271M1.1	Ensembl	1100	chr10	-	15049811	15055672		TTTTTTGTGTGGGTGAGAAAGGGCAACCACATTAAATCCCTACATCTGCAAATGCTGCCC	intergenic
ASHG19A3A020556	2.39178	up	440.07	137.953	8.53865	7.28057	noncoding	ENST00000431036	RPL6	Ensembl	925	chr22	+	45297426	45298351		GAGTGGAGTTTATCCCTCACAAACTGGTGTTCTAAATTTCTTAAGAACCTAATAAAGGAT	intronic antisense	NM_138415	PHF21B	PHD finger protein 21B isoform 1	-	45277042	45405581
ASHG19A3A020556	2.39178	up	440.07	137.953	8.53865	7.28057	noncoding	ENST00000431036	RPL6	Ensembl	925	chr22	+	45297426	45298351		GAGTGGAGTTTATCCCTCACAAACTGGTGTTCTAAATTTCTTAAGAACCTAATAAAGGAT	intronic antisense	NM_001135862	PHF21B	PHD finger protein 21B isoform 2	-	45277042	45405809
ASHG19A3A013644	2.28033	up	48.2435	15.0483	5.6375	4.44826	noncoding	ENST00000513537	AC013414.2	Ensembl	2363	chr2	-	55196735	55199154		AAGGCCACTTCTTTTTTATATTAAAACAAGTCTGTATCCCCTGCATTGGGGTGACCAATT	natural antisense	NM_001039753	EML6	echinoderm microtubule-associated protein-like	+	54952148	55199156
ASHG19A3A041319	3.3543	up	50.44	10.0024	5.69338	3.94737	noncoding	ENST00000514289	RP1-158I15.1	Ensembl	1254	chrX	+	101428071	101439994		GGCCCGTACTATGCTGAGATCCTAAAAAACATCATCCATCCAGCTCAAGCACAAGAAACA	intergenic
ASHG19A3A000385	2.95731	up	3015.02	827.132	11.2258	9.66151	noncoding	ENST00000465668	PLGLA	Ensembl	449	chr2	+	106998626	107009320	NM_000301,	GTTCCACTTCTCCCCGCAGACCTAGATTCTCACCTGCTACACACCCCTCAGAGGGACTGG	intergenic
ASHG19A3L0001263	2.25474	up	3113.84	1121.86	11.2632	10.0902	noncoding	BM976593	lincRNA-CDS2	lincRNA	719	chr20	-	5193468	5194179		ATAGCATTTATCAAGACCCCATTGTGCTTTCACACCAGTCTCCCCAAAGTGGTGTATGAC	intergenic
ASHG19A3L0002837	2.39191	up	379.596	118.254	8.3421	7.08393	noncoding	CK819477	lincRNA-APLN-2	lincRNA	356	chrX	-	128809864	128812318		GGGGACTGTTCCGTCAGAATGAGCAGCTTAAAAAATGTCGCCTGTGAGGTCTCAGCTCGT	intergenic
ASHG19A3A029774	2.33216	up	78.912	24.1161	6.25935	5.03768	noncoding	ENST00000441798	COL11A2P	Ensembl	676	chr6	-	33071570	33075107		ACACCTGTGGGGTGATAATTGTTGGTGCCTGTATCCCAGATGAAGAAAGTCTTTGAGGTT	intergenic
ASHG19A3A023523	2.28491	up	50.074	15.5913	5.68276	4.49062	noncoding	ENST00000468232	RP11-469J4.3	Ensembl	664	chr3	+	170128299	170136403		ATCTCCAGGTGGAAGTGAATTGTGAAGGTGCCACTCTTCTCTGCTGGAAGTATATGCATT	intergenic
ASHG19A3A032148	2.59085	up	234.594	65.7059	7.69499	6.32156	noncoding	ENST00000417650	RP11-439L18.1	Ensembl	554	chr6	+	143271347	143277783		ATGTCTAGTGACAGGCCAGAGATCAAAACCCAACACCCTCATTTACCTGACAGTGATTTG	intergenic
ASHG19A3A013200	2.22877	up	138.929	45.3088	6.99255	5.8363	noncoding	ENST00000457467	AC108462.1	Ensembl	850	chr2	-	1344815	1350340		AGCTGCCATCCTCCCTTGGCAGCCAAAGGTCTCAGAAAGGCACGTTTCCAAAACTTGGTT	intronic antisense	NM_018968	SNTG2	gamma-2-syntrophin	+	946553	1371384
ASHG19A3A044655	3.03971	up	66.7449	15.0084	6.04827	4.44433	noncoding	AK021432		NRED	1909	chr10	+	131585646	131587555		CCAGTGCCTGATGGTTACTGAGACTGGTGTTTGCTAGACCCTTTCTCAAAAATGAGTCAA	intergenic
ASHG19A3A026076	2.46779	up	181.996	53.2806	7.34984	6.04662	noncoding	ENST00000503844	RP11-102N12.2	Ensembl	402	chr4	+	141633321	141637235		CTCCCTCAAAAACACACTTCCTTGGAGAGGGACCTGGCGTTTACATTTTAGAAATTTTTT	intronic antisense	NM_015130	TBC1D9	TBC1 domain family member 9	-	141541935	141677471
ASHG19A3A007636	2.49179	up	144.288	41.4695	7.04118	5.724	noncoding	NR_028134	GUCY2GP	RefSeq_NR	2974	chr10	-	114067936	114116353		ATATCACCATTCTTCCCCAGAACAAGGGACTTGACCATTAACTACAGGCCAAGCATCATA	intergenic
ASHG19A3A025297	2.16281	up	240.102	82.7077	7.72976	6.61685	noncoding	ENST00000515691	RP11-168E17.1	Ensembl	541	chr4	+	12225074	12249731		GCATCTCCCTTTATCATCATCCTATTTTAAAGAGTAACACTGACTCGCAAACAATTTAGT	intergenic
CUST_126_PI426075208	3.46471	up	7114.28	1629.21	12.4269	10.6341	noncoding	nc-HOXC4-264+	nc-HOXC4-264	HOX cluster	768	chr12	-	54429771	54430539		GTAAAGTTTTATGGACCCTTCCCACATTTGTTTCTACTGTAAAGTGCTTCCTCCCCCAGC	intronic antisense	NM_014620	HOXC4	homeobox protein Hox-C4	+	54410641	54449814
ASHG19A3A019118	2.00978	up	3333.57	1345.97	11.3617	10.3546	noncoding	ENST00000447384	AP001605.4	Ensembl	954	chr21	+	28733482	28768106		TCCATAATCAAATGGGTCTCCTTCCTAGCCAGTAATACTGCAGACAAACGAGAGTTCCAG	intergenic
ASHG19A3A011364	2.01591	up	88.1073	32.0537	6.40423	5.3928	noncoding	uc002obl.2	AL137752	UCSC_knowngene	1692	chr19	-	36238145	36244316		ATCAGAAAAACTCACTTATTGTGGGTGTCTGAGGGTGTTTTCCCAGCTTCCTCATCCAGA	natural antisense	NM_019104	LIN37	protein lin-37 homolog	+	36239511	36245420
ASHG19A3A031013	3.12013	up	1024.54	253.153	9.70227	8.06066	noncoding	ENST00000447179	RP11-146I2.2	Ensembl	177	chr6	+	14841454	14871959		ATCCTCCCCACTACAAGCCATTTTCTAATGTGTTTGATGTGTATCCTTCTATTTCGTTAA	intergenic
ASHG19A3A043624	11.1493	up	447.451	24.9509	8.55891	5.08003	noncoding	NR_027322	LOC283070	RefSeq_NR	2427	chr10	+	12875132	12877544		GGGTCTATGTAGCAAATGATTCTCTGCCTTGACAATCATGTATACATATCAAGATTTCTA	intergenic
ASHG19A3L0000463	2.03055	up	1015.43	398.085	9.68848	8.66661	noncoding	AW850155	lincRNA-AEBP2-1	lincRNA	700	chr12	-	19686464	19687155		TGCCACGTAGCCCAGGCCTAGCTCCCTCATGCTCTTCAGGTCGCTGCTCCGACATTACCA	intergenic
ASHG19A3A042258	2.02171	up	220.098	80.8896	7.60523	6.58966	noncoding	ENST00000439562	RP11-261C10.5	Ensembl	694	chr1	+	243299199	243303890		CCTCCCCAAATCCAGGTGTCAAATTTCTTCACAAGATACATAAATTGCAAATTCCAATTA	natural antisense	NM_014812	CEP170	centrosomal protein of 170 kDa isoform alpha	-	243287729	243418708
ASHG19A3A042258	2.02171	up	220.098	80.8896	7.60523	6.58966	noncoding	ENST00000439562	RP11-261C10.5	Ensembl	694	chr1	+	243299199	243303890		CCTCCCCAAATCCAGGTGTCAAATTTCTTCACAAGATACATAAATTGCAAATTCCAATTA	natural antisense	NM_001042404	CEP170	centrosomal protein of 170 kDa isoform beta	-	243287729	243418708
ASHG19A3A042258	2.02171	up	220.098	80.8896	7.60523	6.58966	noncoding	ENST00000439562	RP11-261C10.5	Ensembl	694	chr1	+	243299199	243303890		CCTCCCCAAATCCAGGTGTCAAATTTCTTCACAAGATACATAAATTGCAAATTCCAATTA	natural antisense	NM_001042405	CEP170	centrosomal protein of 170 kDa isoform gamma	-	243287729	243418708
ASHG19A3A029309	5.83616	up	112.828	12.1	6.71797	4.17295	noncoding	ENST00000434292	RP5-1077H22.1	Ensembl	403	chr6	-	958562	962511		AGCTTCAGTGTGACCTGACCCTGAGCTTTCCAATCCAAAAATAGAAGTAATGTCTATGTC	intergenic
ASHG19A3A039881	2.93793	up	351.59	86.9574	8.23788	6.68308	noncoding	ENST00000453854	RP11-637B23.3	Ensembl	435	chrX	-	50674113	50674548		GCCCATTATGAAAGAGAAATGAAAATCTATATCCCTCCAAAAGCAGAGACCAAAATGAAG	intergenic
ASHG19A3A045554	2.13095	up	429.155	152.787	8.50236	7.41087	noncoding	CR603348		misc_RNA	2263	chr11	-	85391644	85393907		CAGATGAGTCTCCCTACTTGATGCTGTTCTCTCTAAAACCTTCTGTTTATTCCACTTGGG	intergenic
ASHG19A3A023525	3.60933	up	92.7331	17.1653	6.46678	4.61505	noncoding	AK098730		misc_RNA	1698	chr3	+	170168729	170170427		GACCATATTTCCAGAACCCCCATACACTTTTCTTCCTAACTGAGAATTTATATGTATGAA	intergenic
ASHG19A3A024125	6.39303	up	123.668	12.0077	6.83944	4.16294	noncoding	ENST00000509098	RP11-663P9.1	Ensembl	449	chr4	-	43982022	43983637		CCTGCCTATTTCCCCAAGGTTTTACTGCAGGGTTAAAGAATGAATAAGCATCTAGTTATA	intergenic
ASHG19A3A055309	3.91028	up	30570.2	6115.24	14.5315	12.5642	noncoding	uc010vhg.1	MTE	UCSC_knowngene	242	chr16	+	56710043	56711675		TGGACCCCAATTGCTCCTGCTCCACTACTCCTGCAAATGCAGAGAGTGCAAATGCACCTC	intergenic
ASHG19A3A012831	2.43889	up	76.2992	22.1242	6.21682	4.9306	noncoding	uc002pfc.1	BC043434	UCSC_knowngene	1304	chr19	+	47164734	47174598		AAGTGACCTTCTGGTGGTGAGATGGAGAGAAATTGATAGTGGCGATAGACAGCAAAGTCT	bidirectional	NM_145056	DACT3	dapper homolog 3	-	47150868	47164395
ASHG19A3H0000160	2.41609	up	17010.1	5434.94	13.6678	12.3951	noncoding	nc-HOXC9-138-	nc-HOXC9-138	HOX cluster	148	chr12	+	54391355	54391503		TATCTCTTTTCATCTTGCCTTCCTTCTTTTAATTCTCCCCCTTTTTTCCCTTTATTCTAA	intergenic
ASHG19A3A038100	2.87334	up	192.762	47.8989	7.43157	5.90884	noncoding	BX648304		misc_RNA	3887	chr9	-	131662089	131666498		TCTCTTTGAGGACAAGAGTCAATTGTTAGGACTCGATACACTCAGAGTCTCTCCCAGAGA	intronic antisense	NM_019594	LRRC8A	leucine-rich repeat-containing protein 8A	+	131644390	131680317
ASHG19A3A038100	2.87334	up	192.762	47.8989	7.43157	5.90884	noncoding	BX648304		misc_RNA	3887	chr9	-	131662089	131666498		TCTCTTTGAGGACAAGAGTCAATTGTTAGGACTCGATACACTCAGAGTCTCTCCCAGAGA	intronic antisense	NM_001127245	LRRC8A	leucine-rich repeat-containing protein 8A	+	131644390	131680317
ASHG19A3A038100	2.87334	up	192.762	47.8989	7.43157	5.90884	noncoding	BX648304		misc_RNA	3887	chr9	-	131662089	131666498		TCTCTTTGAGGACAAGAGTCAATTGTTAGGACTCGATACACTCAGAGTCTCTCCCAGAGA	intronic antisense	NM_001127244	LRRC8A	leucine-rich repeat-containing protein 8A	+	131644780	131680317
ASHG19A3A017854	2.56159	up	96.799	26.6177	6.51681	5.15977	noncoding	AK094347		RNAdb	1755	chr20	-	57560741	57562496		ATACCCTAATCTCACCTTAAATCGTATAATGCTGCCCATTTTGAAAGTATTCTACACACA	natural antisense	NM_198976	TH1L	negative elongation factor C/D	+	57556310	57570188
ASHG19A3A031116	2.06786	up	836.806	317.541	9.40611	8.35796	noncoding	uc003nhj.2	BC079832	UCSC_knowngene	555	chr6	+	26272385	26272940		TAGACTGTGCTATCTCCTGAACACAGATTTCAGCCAATCGAAAAGCAGGTGTTTAAAAAA	bidirectional	NM_003534	HIST1H3G	histone H3.1	-	26271145	26271612
ASHG19A3A046296	2.19792	up	167.725	55.7907	7.2415	6.10536	noncoding	AK095484		misc_RNA	2135	chr11	+	43665787	43667921		CTTCCCTCTAACCTGACCTAAGTGTGTCTTAGAATGTTAACTAACTTGACAATTGAATAA	intergenic
ASHG19A3A011917	2.60893	up	160.697	44.0528	7.18408	5.80063	noncoding	BC032569		misc_RNA	834	chr19	-	58203398	58204188		AAATCCACATGGGGACAGATGAAACAAGAACAACCATGAATTGCTTGATAGTTTATGCTG	intergenic
CUST_777_PI426073487	2.15147	up	117.12	39.4714	6.76639	5.66107	noncoding	uc.298-	uc.298	UCR	359	chr10	-	102447657	102448016		GCCGTGCTCCCCAAGGAAAATATTCATAAAATGAAATTGAAGTCGTAACTTAATAGGTTA	intergenic
ASHG19A3A030624	2.72925	up	740.968	206.349	9.24476	7.79626	noncoding	ENST00000445585	RP5-899B16.2	Ensembl	786	chr6	-	140177240	140198528		CACATACACACACTAGAGAACAAGAAGGAATAGTAAACAGTTCCCTCCACTGCTAGAGGG	intergenic
ASHG19A3A017948	2.51621	up	307.039	89.8524	8.05717	6.72592	noncoding	BC043438		misc_RNA	1690	chr20	+	247826	249498		CTATGTCCAGGCTTCCTTTCTTGGTTTTCCTCCTCTGAACTCATGCATCCCTTCACAAAC	intergenic
ASHG19A3L0001139	2.6459	up	45.8228	12.0338	5.5691	4.16534	noncoding	CB528940	lincRNA-SDC1	lincRNA	663	chr2	+	20382136	20384343		CTTCAGCTTGAAGGGCTCAGCACTGGGTTCCCAAGGCCCTTTTTAAGATCCAATTTCCCT	intergenic
ASHG19A3A040444	2.13991	up	51.9751	17.4046	5.73038	4.63283	noncoding	ENST00000448043	RP11-97N5.2	Ensembl	1134	chrX	-	135024636	135029298	NM_001172288,NM_001007551,	TGTTTTTTGGTTGTTTTGTATTCCCACCTGTGCTGGTAGATATTATTAACCCATTAGGTA	intergenic
ASHG19A3A036992	2.17023	up	304.77	105.177	8.04749	6.92964	noncoding	CR606969		misc_RNA	1975	chr8	+	144683415	144685390		TCGCCTGGTCAGATGGGCCCAGTGGCTTTATCTAATAAAGGCTGGACATGTCCACTTCAT	intergenic
ASHG19A3A028634	2.80859	up	140.06	35.1198	7.00292	5.51308	noncoding	ENST00000416046	CTD-2201G3.1	Ensembl	3361	chr5	+	112658724	112772038		CTGCTGGGGAAACCCCAAGTGCTGTCTCTTGGAAACCAAAAATAAAATTCTAATCTCCCC	intronic antisense	NM_001085377	MCC	colorectal mutant cancer protein isoform 1	-	112357795	112824527
ASHG19A3A028634	2.80859	up	140.06	35.1198	7.00292	5.51308	noncoding	ENST00000416046	CTD-2201G3.1	Ensembl	3361	chr5	+	112658724	112772038		CTGCTGGGGAAACCCCAAGTGCTGTCTCTTGGAAACCAAAAATAAAATTCTAATCTCCCC	natural antisense	NM_032028	TSSK1B	testis-specific serine/threonine-protein kinase	-	112768250	112770728
ASHG19A3A049845	2.8042	up	1948.47	554.013	10.6035	9.11593	noncoding	ENST00000435037	RP11-551M15.4	Ensembl	321	chr13	-	111796651	111797080		CTCCCCCAAAAAGTCTTCAGCATACTAAGCAAGTCGTTTACTGGAAGAAATTTAAACCTT	intronic antisense	NM_001113511	ARHGEF7	rho guanine nucleotide exchange factor 7 isoform	+	111767623	111947542
ASHG19A3A049845	2.8042	up	1948.47	554.013	10.6035	9.11593	noncoding	ENST00000435037	RP11-551M15.4	Ensembl	321	chr13	-	111796651	111797080		CTCCCCCAAAAAGTCTTCAGCATACTAAGCAAGTCGTTTACTGGAAGAAATTTAAACCTT	intronic antisense	NM_145735	ARHGEF7	rho guanine nucleotide exchange factor 7 isoform	+	111767623	111947542
ASHG19A3A049845	2.8042	up	1948.47	554.013	10.6035	9.11593	noncoding	ENST00000435037	RP11-551M15.4	Ensembl	321	chr13	-	111796651	111797080		CTCCCCCAAAAAGTCTTCAGCATACTAAGCAAGTCGTTTACTGGAAGAAATTTAAACCTT	intronic antisense	NM_001113512	ARHGEF7	rho guanine nucleotide exchange factor 7 isoform	+	111767623	111947542
ASHG19A3A039093	2.3635	up	51.7228	15.489	5.724	4.48307	noncoding	ENST00000415465	RP11-339N8.1	Ensembl	397	chr9	+	111463649	111465372		TAGAAGATCAGGTGGCAGAGAAGGGTCAGAGATGAATCCAGCCAGGCCTATAAAGATTAT	intergenic
ASHG19A3A049706	2.17926	up	461.792	160.574	8.59957	7.47573	noncoding	uc001vlm.1	AF339814	UCSC_knowngene	1670	chr13	-	88096246	88323218		AATTGACCTTGCCAAAAGATGCCTCCCTAAATCCACAAGAATCTCCTTGTTTGAACACAG	intergenic
ASHG19A3A033690	4.25853	up	201.795	32.2527	7.49092	5.40056	noncoding	NR_015421	LOC154761	RefSeq_NR	2579	chr7	-	143509060	143533810		AGGGCATATTTTGGGGAGTGATGGGATTATGCACACCCTTCAGGTGTCAAGATAAAGAGA	intergenic
ASHG19A3L0003359	2.0209	up	3203.03	1287.59	11.3069	10.2919	noncoding	chr2:48624186-48643070+	lincRNA-KLRAQ1-2	lincRNA	18885	chr2	+	48624186	48643070		TAAACAAATCACTGCAGGGCCATTTAAATCTTCACCTTCTCCCCAGAAAAGTCTTCAGCA	intergenic
ASHG19A3L0002024	2.08463	up	44.3332	15.2378	5.52262	4.46283	noncoding	DB340248	lincRNA-KCNK9-1	lincRNA	555	chr8	+	140120891	140121447		ATCTTGTCTGACTTTGATTCCATTCCTTTTATGTCAATCATGGGGCACATTACCTTTCAT	intergenic
ASHG19A3A026858	3.18988	up	123.771	26.7648	6.84052	5.16702	noncoding	AF119904		misc_RNA	1306	chr5	-	61829195	61830161		GCCTCTGGTTCTGCTTAAAATTTATCAGATTCTATTTACACGTAGGGAAAAGGACATAAA	intronic antisense	NM_016338	IPO11	importin-11 isoform 2	+	61708572	61924416
ASHG19A3A026858	3.18988	up	123.771	26.7648	6.84052	5.16702	noncoding	AF119904		misc_RNA	1306	chr5	-	61829195	61830161		GCCTCTGGTTCTGCTTAAAATTTATCAGATTCTATTTACACGTAGGGAAAAGGACATAAA	intronic antisense	NM_001134779	IPO11	importin-11 isoform 1	+	61714710	61924416
ASHG19A3A022168	2.15979	up	401.448	140.726	8.41672	7.30583	noncoding	ENST00000424493	AC024560.2	Ensembl	1471	chr3	-	197387435	197392628	ENST00000506405,	TCACCGTGAAATATCTTCTGAGACACAACAATCTCCCTGAATTAAAACTACAGACTCTAA	intergenic
ASHG19A3A020866	3.78733	up	345.851	64.3974	8.21673	6.29554	noncoding	ENST00000434628	AC112220.2	Ensembl	355	chr3	-	33768741	33769096		ACCACTAGCTCAGGGATAATCTCCCAAGCAATTTCTCAGATGATAAAGGATCTCCAAGGC	intergenic
ASHG19A3A038922	3.71892	up	107.678	19.3171	6.65449	4.7596	noncoding	ENST00000439438	RP11-305L7.6	Ensembl	454	chr9	+	93881343	93945044		AATACACCCAGCCCACACCCTGACTTTACAACCTTTAATTAATTAGAGGAAAGAAAGAGA	intergenic
ASHG19A3A051740	3.42282	up	57.1289	11.1858	5.85311	4.07792	noncoding	uc001yep.1	TCL6a1	UCSC_knowngene	1939	chr14	+	96116834	96137897		ATCTCAGTTCACCTTCCAGCTACACACCTGCAATCAGAAACAGAAAGTCTGAGAGTGTGT	intergenic
ASHG19A3A029464	2.29368	up	465.452	153.28	8.611	7.41334	noncoding	ENST00000447250	RP4-625H18.2	Ensembl	1016	chr6	-	19803601	19804877		CTGTTTAAGAGAAGAATGTCTGAGTAGCTGTTGATTATCTCCCATAATCACAAAACAACT	intergenic
ASHG19A3A037337	3.05934	up	39.5955	8.58428	5.3712	3.75798	noncoding	BC031693		misc_RNA	1022	chr9	-	37078810	37079773		GTTGCCTTTCTCACACCTTATTTTAATACTCAAGGTAAACCCTTCTGTACAACTTTAGAA	intergenic
ASHG19A3A015201	2.70416	up	592.443	164.605	8.94523	7.51005	noncoding	uc002waf.2	BC040629	UCSC_knowngene	2270	chr2	-	241894037	241906868		ACACTTGATGCAGTGCAGAGAAGAAAGCTTAAAAGCCCGAAAATGCTCCATCTCCCTGAT	intergenic
ASHG19A3L0001811	4.27247	up	73.3853	11.1239	6.16688	4.07181	noncoding	chr6:48505291-48527891-	lincRNA-C6orf138-3	lincRNA	22601	chr6	-	48505291	48527891		GGAAACCTTCCCTATTCTTATAATAACTACTAATGCTGGACAAGTAGTCATCTATAGTGA	intergenic
ASHG19A3A013103	2.82839	up	3512.38	1006.95	11.4347	9.93474	noncoding	uc002qnf.2	BC110411	UCSC_knowngene	1523	chr19	+	56989499	57006803		GTTGCTCCTAGTGCTCAATCTCGTTTATTCCCTCCTAATCAAGTGTACAACGTTGGACAC	bidirectional	NM_022103	ZNF667	zinc finger protein 667	-	56950692	56988770
ASHG19A3A019165	2.42987	up	74.7515	21.7523	6.18983	4.90895	noncoding	ENST00000424837	AP000282.3	Ensembl	576	chr21	+	34331195	34332874		GCCCCCAAAAGCCTGGATCAAATTAAGAGTTTTAATACTCAAAGTCATTTATATTGTGTC	intergenic
ASHG19A3A053596	4.74408	up	45.0164	5.5408	5.54512	3.29899	noncoding	ENST00000414816	AC012317.1	Ensembl	2907	chr16	-	24672742	24682383		CCCTGGCCTCAATCAAACACGTTTTCTCTGATGCAAAACTCGACCTTCATTTACAGAAAG	intergenic
ASHG19A3A010403	2.02392	up	54.5569	19.5631	5.79367	4.77652	noncoding	uc002lmc.2	BC037384	UCSC_knowngene	1899	chr18	-	73408037	73424340		ATCATTATGTCTGCCTTGGCTGTACATGTGATCTTGGTGGCATTTCTGGACTATCACCCA	intergenic
ASHG19A3A037493	2.12407	up	414.055	147.664	8.45387	7.36703	noncoding	NR_002817	AQP7P1	RefSeq_NR	3180	chr9	-	67270214	67289492		AGTAGAGATACAGATCCTGCACCTGCACTGAGTGTCAACCCTGTCCCTGAGTCGGGCTGA	intergenic
ASHG19A3A025954	2.36828	up	76.69	23.0269	6.22368	4.97984	noncoding	ENST00000507795	RP11-586D5.1	Ensembl	805	chr4	+	119348947	119350584	uc003qyc.1,uc003mny.1,uc001aax.1,ENST00000427176,	ATTTGTAATCCATAAGGTAGAAGCTGCTGTGCCTGAGGAAATAGAAAGTGGGCAGAGGTG	intergenic
ASHG19A3A029852	2.722	up	74.4148	18.9769	6.18418	4.73951	noncoding	AY927499		RNAdb	1053	chr6	-	37619043	37620094		ATGTAATGTGCAATGGGACTCATGGAAGTCTTCAAAAGACCCTCTGATTGGGCAATGTGT	exon sense-overlapping	NM_153487	MDGA1	MAM domain-containing	-	37600283	37665766
ASHG19A3A012050	2.49379	up	64.3112	18.1211	6.00245	4.68411	noncoding	AK097999		misc_RNA	1914	chr19	+	3607244	3613928		AGAAGGGGCCCAGCAGGACACCAGCCAACAAGCATGATAAATTTAGAGACATTTACAAAT	bidirectional	NM_001060	TBXA2R	thromboxane A2 receptor isoform alpha	-	3594503	3606831
ASHG19A3A012050	2.49379	up	64.3112	18.1211	6.00245	4.68411	noncoding	AK097999		misc_RNA	1914	chr19	+	3607244	3613928		AGAAGGGGCCCAGCAGGACACCAGCCAACAAGCATGATAAATTTAGAGACATTTACAAAT	natural antisense	NM_001080543	C19orf29	chromosome 19 open reading frame 29	-	3610626	3626813
ASHG19A3A012050	2.49379	up	64.3112	18.1211	6.00245	4.68411	noncoding	AK097999		misc_RNA	1914	chr19	+	3607244	3613928		AGAAGGGGCCCAGCAGGACACCAGCCAACAAGCATGATAAATTTAGAGACATTTACAAAT	bidirectional	NM_201636	TBXA2R	thromboxane A2 receptor isoform beta	-	3594503	3606831
ASHG19A3A012050	2.49379	up	64.3112	18.1211	6.00245	4.68411	noncoding	AK097999		misc_RNA	1914	chr19	+	3607244	3613928		AGAAGGGGCCCAGCAGGACACCAGCCAACAAGCATGATAAATTTAGAGACATTTACAAAT	natural antisense	NM_021231	C19orf29	chromosome 19 open reading frame 29	-	3610642	3626813
ASHG19A3A025536	3.81275	up	155.941	27.7428	7.14428	5.21345	noncoding	ENST00000511222	RP11-530I17.1	Ensembl	455	chr4	+	55919226	55958701		CTCCCCAGTAGAGCTCTTCTAAAAGACGTAGAAGTGGTGAATGAATTACAATCCCAAACA	intronic antisense	NM_002253	KDR	vascular endothelial growth factor receptor 2	-	55944425	55991762
ASHG19A3A012672	3.02989	up	43.9082	9.7145	5.51084	3.91157	noncoding	ENST00000486345	AC005205.2	Ensembl	171	chr19	+	40079594	40079765		ATGTGCCGCTTCTGTTTCCATAAGTGCTTAAAGGATATAGATTTCATTAGGTTAGACTAA	intergenic
ASHG19A3A040082	2.37843	up	155.018	47.0234	7.13748	5.88747	noncoding	uc004ebq.1	AK125301	UCSC_knowngene	2524	chrX	-	73421436	73461983		GGTCTTCAGCCTCAGTTTGACTTCCTGGCTTCTTCAGTGAGGATTTTAGAGTTATGTCAG	intergenic
ASHG19A3A018505	2.21364	up	267.147	89.7438	7.87084	6.72441	noncoding	uc002xzq.1	BC007940	UCSC_knowngene	1617	chr20	+	57329405	57331891		CCTTCCTCTTCCTGTCTGTTTTAAGCAGTTGTGGCTTTGCCAAAAATAAAAATAATTTCT	intergenic
ASHG19A3A031432	2.68538	up	84.9909	22.1287	6.35602	4.9309	noncoding	ENST00000424917	RP1-43O17.2	Ensembl	308	chr1	+	152716774	152717082		ACTGATACCAGACCTAGAACCCTGACTGCTGTGAGTGTGAGCCCACTAAGGGCTCTGGCT	intergenic
ASHG19A3A029059	2.04511	up	42.672	14.9456	5.47104	4.43886	noncoding	uc003luu.1	AK001582	UCSC_knowngene	3591	chr5	+	151329131	151650009		TAACGCAGATATGGGGCTGCCACTGAGGAGAGAGAAGACTGAAAGAAGCATATAGATAAA	intergenic
ASHG19A3A040881	2.49323	up	451.51	134.892	8.56972	7.2517	noncoding	ENST00000443767	RP5-1158H2.3	Ensembl	2331	chrX	+	44143161	44145492		ACTGTGAGAAAGATCCCGCTAGAGAGAATTATTGTAGAAACCGATGCTCCCTTCTTCCTC	intronic antisense	NM_025184	EFHC2	EF-hand domain-containing family member C2	-	44007127	44202923
ASHG19A3A017790	2.96691	up	263.346	63.923	7.85399	6.28503	noncoding	ENST00000441214	RP11-290F20.2	Ensembl	2250	chr20	-	48927247	48937879		GTTCACTTGCTCACTGTCCATCCAATGGAAAATGGCATCTCCTTCACAAATCATGGCCAA	intergenic
ASHG19A3A022918	4.42147	up	618.213	100.196	9.00816	6.86363	noncoding	AL359062		misc_RNA	1779	chr3	+	99516304	99518059		ACTGGTAACTTGTTTGAGTTCCCATGACAGATTTGAGACTTGTCAATAGCAAATCATTTT	intergenic
ASHG19A3L0001705	2.46656	up	125.401	36.2663	6.85959	5.55708	noncoding	AA938966	lincRNA-FYN-1	lincRNA	408	chr6	-	112303900	112304307		CCTCCCTGGCCAAGTCCTGTGTAAACCAAGTAATGATCAGGCAAGAAGAGATCCAAAAAA	intergenic
ASHG19A3A049500	2.13402	up	660.223	242.803	9.09889	8.00531	noncoding	ENST00000499294	AL136527.1	Ensembl	2412	chr13	-	42876242	42884992		AGTAGAAGGTGGTGTAGCAGGTGCAAACTCTTTGGCTAATTCTCCCTTGAGCTTTTTAGT	natural antisense	NM_016248	AKAP11	A-kinase anchor protein 11	+	42846288	42897403
ASHG19A3A041973	2.29032	up	225.034	72.4136	7.63825	6.44271	noncoding	ENST00000429269	NCRNA00184	Ensembl	2270	chr1	+	234765056	234770526		ATCTCCCAAGGTTCTTTCTTTGTAACAGAACCCTAGTTTTTGGCTGGACTCATTTCCCCA	intergenic
ASHG19A3L0003223	3.75108	up	1645.28	341.799	10.3652	8.4579	noncoding	BQ446739	lincRNA-NPPC	lincRNA	522	chr2	+	232742949	232743639		TTTGTTGTAATTCTCCTTCCAGGTTTCCTACTTTAGAAAATATACTCCGGGCTGGCCGGG	intergenic
ASHG19A3A026561	2.14505	up	42.4369	14.0845	5.46442	4.36341	noncoding	ENST00000509572	RP11-19O2.4	Ensembl	622	chr5	-	16192196	16192818		CCGAGTCCTGAGGAACAACAGTAATGACACTATAAATGCTATAATGGAATTAAAAAGGGA	intergenic
ASHG19A3A038733	2.0836	up	3990.56	1540.84	11.6075	10.5484	noncoding	ENST00000475865	RP11-15J10.6	Ensembl	529	chr9	+	70097852	70098381	ENST00000478218,ENST00000444223,ENST00000434542,ENST00000428542,	TTTGCCTTATCCTGGTCCTGGTTCTGCCCTGACCCTGGCCTTGCTCTGGATCCTCTCTGG	intergenic
ASHG19A3A052573	2.35991	up	545.214	175.267	8.83479	7.59606	noncoding	AK054700		misc_RNA	1975	chr15	-	96657306	96659280		AAAGGAGGAGGCTTAACTCTAGGAATGCTTCCTGTTCTCCTTCTCTTTCGTCTTTCTTCT	intergenic
ASHG19A3A038773	2.50922	up	49.0592	13.6966	5.65691	4.32967	noncoding	ENST00000451596	RP11-63P12.6	Ensembl	672	chr9	+	74920344	74930380		TAAAATTCCCCCAGGCTGAGTGTTTCAGGAAACACCATAAATAAATAAAATTGTCTGTGT	intergenic
ASHG19A3A044525	2.17409	up	10171.3	3660.97	12.9339	11.8135	noncoding	ENST00000400856	RP11-106M7.2	Ensembl	499	chr10	+	116569133	116570929		CTAGTGACCCAGTGTTGCGAAGACCTATTTCTCCCCCCAAGACATTCTTTACCAGATATT	intergenic
CUST_115_PI426073487	2.04438	up	111.9	39.9199	6.70591	5.67425	noncoding	uc.117+	uc.117	UCR	251	chr3	+	70871839	70872090		GCCTCCAGCCCATCTTAATAAACAAGTTTTTACATCAAACCATGAATAGCAAATACAGCC	intergenic
ASHG19A3A040599	3.96102	up	347.538	61.6693	8.2216	6.23573	noncoding	NR_027401	NCRNA00204	RefSeq_NR	722	chrX	-	153860740	153861448		AAACTGGATTTTCCATTCGACTATAATTCCTCCCAATAAGGGCTCAAAACGTTGTCTAAG	intergenic
ASHG19A3A016872	2.03919	up	75.7965	27.0326	6.2063	5.1783	noncoding	uc002vbm.1	AX748049	UCSC_knowngene	1327	chr2	+	207117170	207118497		ACTTTTCCAGTTCCCCATCTTTAGGCTGCAACAGCATGGCAATGCCCAATAGAAAACAAC	intergenic
ASHG19A3A026880	2.25921	up	43.8082	13.7292	5.50822	4.3324	noncoding	ENST00000467932	AC008459.1	Ensembl	107	chr5	-	66637910	66638017		ATCAAATGTGGTGGGGGTGTCACCTGTCAGCTCTTTAAGTTACACAGGCGGTGCACCCCC	intergenic
ASHG19A3A018010	2.29306	up	477.522	157.119	8.64459	7.44732	noncoding	uc002wkq.2	BC069037	UCSC_knowngene	681	chr20	+	4173736	4176599		GATTCTCCGTGAGCTTTTCTGAATTAAAACAAACAACATAAAATCATGGGAGTGCCTTTA	intergenic
ASHG19A3A054842	2.10589	up	120.52	41.691	6.80438	5.72996	noncoding	BC052334		misc_RNA	532	chr16	+	84150655	84151172		GTTTGCTCTTTTTGAAAAAACAAGAATAAATGTGTTAAACTGTCTGAAAAGCTTGCCGCC	bidirectional	NM_003791	MBTPS1	membrane-bound transcription factor site-1	-	84087368	84150517
ASHG19A3A012561	3.45154	up	56.719	10.9657	5.84361	4.05637	noncoding	ENST00000453968	AC002115.5	Ensembl	362	chr19	+	36088808	36092403		ATTGTAAACTGCTTCCCAGCTCTTGAACAAACCACCAAATATACACCACAGTGCAATTTA	intergenic
ASHG19A3A016743	2.0088	up	84.975	30.9827	6.35561	5.34927	noncoding	ENST00000424774	RP11-276H7.2	Ensembl	904	chr1	+	16481705	16483824		AATCACCATTTGACCAGTCCAGGAAGAGCAACTGTGGCAGGCCTGATTTCCTGGGAGGCC	intronic antisense	NM_004431	EPHA2	ephrin type-A receptor 2 precursor	-	16450831	16482582
ASHG19A3A009853	2.78554	up	44.8437	11.0241	5.54017	4.06221	noncoding	BC044221		misc_RNA	2939	chr17	+	66186024	66188941		CCACCCTACTATAAATTGTCTCAAAATAGTTTGTGTCTACCAACAAGGTAGTATAGACTA	intergenic
ASHG19A3A014025	2.01424	up	175.101	64.1757	7.30146	6.29122	noncoding	ENST00000442200	AC103563.9	Ensembl	597	chr2	-	95717139	95718921		GTTTCGGCTGACTTGAGATGGAGTCCTCAAAGACCCCTCCAATGAAAGCATCTCAGGCAG	intronic antisense	NM_022439	MAL	myelin and lymphocyte protein isoform c	+	95691478	95719735
ASHG19A3A014025	2.01424	up	175.101	64.1757	7.30146	6.29122	noncoding	ENST00000442200	AC103563.9	Ensembl	597	chr2	-	95717139	95718921		GTTTCGGCTGACTTGAGATGGAGTCCTCAAAGACCCCTCCAATGAAAGCATCTCAGGCAG	intronic antisense	NM_022440	MAL	myelin and lymphocyte protein isoform d	+	95691478	95719735
ASHG19A3A014025	2.01424	up	175.101	64.1757	7.30146	6.29122	noncoding	ENST00000442200	AC103563.9	Ensembl	597	chr2	-	95717139	95718921		GTTTCGGCTGACTTGAGATGGAGTCCTCAAAGACCCCTCCAATGAAAGCATCTCAGGCAG	intronic antisense	NM_002371	MAL	myelin and lymphocyte protein isoform a	+	95691478	95719735
ASHG19A3A014025	2.01424	up	175.101	64.1757	7.30146	6.29122	noncoding	ENST00000442200	AC103563.9	Ensembl	597	chr2	-	95717139	95718921		GTTTCGGCTGACTTGAGATGGAGTCCTCAAAGACCCCTCCAATGAAAGCATCTCAGGCAG	intronic antisense	NM_022438	MAL	myelin and lymphocyte protein isoform b	+	95691478	95719735
ASHG19A3A043775	2.6239	up	49.7779	13.1852	5.67437	4.28266	noncoding	ENST00000435436	RP11-241I20.4	Ensembl	679	chr10	+	32398788	32400594		CATTTCCTCGACCAATTTGCCAACGTTAAGAACAGCCTGGCCTTGAAGAAAATTGAGGTA	intergenic
ASHG19A3A045642	3.60594	up	40.0792	7.03923	5.38664	3.53626	noncoding	uc001phz.2	LOC643733	UCSC_knowngene	1766	chr11	-	104772277	104788885		AGATGAAGAAGCTGCTTGAGGATCTGGGTTACAGTGTGGATGTAGAAGAGAATCTGACAG	intergenic
ASHG19A3A008152	3.14993	up	81.4948	17.5811	6.3007	4.64538	noncoding	AK002095		misc_RNA	1787	chr17	-	29775429	29777216		CCTCCCAGTGAAGACCTGTTTTGTTACTAAAATGAACACTGCATTTACTTTATTACAAGA	intronic antisense	NM_032932	RAB11FIP4	rab11 family-interacting protein 4	+	29718641	29865232
ASHG19A3A047087	2.19428	up	3384.22	1252.57	11.382	10.2482	noncoding	ENST00000423187	RP11-99H8.1	Ensembl	432	chr1	-	71181615	71185972		GGCTCTTCCTCCTGCTCCTGTCACCACAACAACTAGTGTGTGGAGCACAACTAGCCTGAC	intergenic
ASHG19A3A034899	2.03459	up	44.9627	15.9275	5.54374	4.519	noncoding	AK025044		misc_RNA	3029	chr7	+	107441142	107442375		CAGAGGGAGAAGGCAAAGTATGTATTGTGTTACCCCATTTTTCTTGTTTCTGAAATCAAA	intronic antisense	NM_000111	SLC26A3	chloride anion exchanger	-	107405911	107443678
ASHG19A3A036804	2.62734	up	48.3443	12.823	5.63985	4.24624	noncoding	G65598		misc_RNA	149	chr8	+	102183487	102183636		GAACATTTCTTCCCATTCTAAAGCATCTTGAAAACAATGACTGTGCTGTTAGCGATTTTT	intergenic
ASHG19A3A049106	2.31254	up	174.394	54.8665	7.29443	6.08495	noncoding	BC080184		misc_RNA	2893	chr12	+	120565072	120576206		CAAGCTCCCCATTGGAACAAATGTATTTTCAAAAATGAAAACATTGAGCAAAGATGTGGA	natural antisense	NM_006836	GCN1L1	translational activator GCN1	-	120565013	120632513
ASHG19A3A039630	2.05698	up	56.6596	19.9588	5.84166	4.80113	noncoding	BC039434		misc_RNA	1257	chrX	-	15815350	15816590		TTCTGGGTACAGCATTTTCCCCACGTGTACAATCGGACATATGCAATACATATACATACA	intronic antisense	NM_005089	ZRSR2	U2 small nuclear ribonucleoprotein auxiliary	+	15808573	15841382
ASHG19A3A022190	2.12051	up	117.575	40.3247	6.77214	5.68773	noncoding	ENST00000451707	AC087430.1	Ensembl	3699	chr3	+	1049818	1054618		CGTGAAATACTGCAGAACTTAAAAAGAGAAAAGAAAAGAAGACCTCTTTCCTCCTACAGG	intergenic
ASHG19A3A018324	3.50117	up	41.2011	7.54196	5.42332	3.61549	noncoding	ENST00000431589	RP5-1121H13.4	Ensembl	594	chr20	+	40619779	40692609		AGTTCCTAGCTTGTCCTTCTGGTGAGAATTGAGCACACTATACTGTGGACATAAAGACAA	intergenic
ASHG19A3L0000787	2.35104	up	50.882	15.3348	5.70448	4.47118	noncoding	BF516116	lincRNA-TTC8	lincRNA	513	chr14	-	89591214	89647088		AGCTCCGCATGAATGGAAAGACCTCTTTATGCTTCTGTTATTTTCTTCCATAAAAGTAGA	exon sense-overlapping	NM_005197	FOXN3	forkhead box protein N3 isoform 2	-	89622515	89883454
ASHG19A3L0000787	2.35104	up	50.882	15.3348	5.70448	4.47118	noncoding	BF516116	lincRNA-TTC8	lincRNA	513	chr14	-	89591214	89647088		AGCTCCGCATGAATGGAAAGACCTCTTTATGCTTCTGTTATTTTCTTCCATAAAAGTAGA	exon sense-overlapping	NM_001085471	FOXN3	forkhead box protein N3 isoform 1	-	89622515	90085494
ASHG19A3A021699	2.07699	up	58.8048	20.5519	5.89096	4.83647	noncoding	ENST00000485338	RP11-190C21.4	Ensembl	346	chr3	-	142373625	142375587		GCAATCTCCTTATTCAACAACATTTCACAACAGGGAGCTGTATCATTCATTTTGGAAAAA	bidirectional	NM_001172312	PLS1	plastin-1	+	142375738	142432505
ASHG19A3A021699	2.07699	up	58.8048	20.5519	5.89096	4.83647	noncoding	ENST00000485338	RP11-190C21.4	Ensembl	346	chr3	-	142373625	142375587		GCAATCTCCTTATTCAACAACATTTCACAACAGGGAGCTGTATCATTCATTTTGGAAAAA	intronic antisense	NM_002670	PLS1	plastin-1	+	142342265	142432505
ASHG19A3A021699	2.07699	up	58.8048	20.5519	5.89096	4.83647	noncoding	ENST00000485338	RP11-190C21.4	Ensembl	346	chr3	-	142373625	142375587		GCAATCTCCTTATTCAACAACATTTCACAACAGGGAGCTGTATCATTCATTTTGGAAAAA	intronic antisense	NM_001145319	PLS1	plastin-1	+	142315228	142432505
ASHG19A3A054559	2.10572	up	73.4512	25.2505	6.16811	5.0938	noncoding	AK123174		misc_RNA	1951	chr16	+	49370953	49372904		TACCATCATTAGCAGTGTGCTTGTCCTCTGCTGCTTCCAAAAAGAATAAACTTCAAATGA	intergenic
ASHG19A3A009497	2.01733	up	178.56	65.3024	7.32586	6.31341	noncoding	uc002huv.2	CR597260	UCSC_knowngene	1013	chr17	+	38673277	38683253		TTTGATTTGAACCTTGAAGAACAAGCAGAGACCCAAGAAGTACAGAAGAGGGGAGGTGGA	intergenic
ASHG19A3A012089	3.01617	up	1837.31	483.172	10.5218	8.92905	noncoding	ENST00000505358	AC004611.1	Ensembl	1207	chr19	+	5558184	5581226		ATTTGCATACTGTTTGTTAAATGTCAAAACACCCTGAAAATGCTTTCTCCCACCTCCACC	intergenic
ASHG19A3A047198	5.49219	up	1193.85	158.198	9.91389	7.4565	noncoding	BC019618		RNAdb	1362	chr12	-	3048888	3050025		TTCCAAAAGGGGCAAACTATTGCTCTTCGTGTGTGTGTTTTATATATTCAGGGGTCGTTC	natural antisense	NM_001160408	TULP3	tubby-related protein 3 isoform 2	+	3000032	3050306
ASHG19A3A047198	5.49219	up	1193.85	158.198	9.91389	7.4565	noncoding	BC019618		RNAdb	1362	chr12	-	3048888	3050025		TTCCAAAAGGGGCAAACTATTGCTCTTCGTGTGTGTGTTTTATATATTCAGGGGTCGTTC	natural antisense	NM_003324	TULP3	tubby-related protein 3 isoform 1	+	3000032	3050306
ASHG19A3A046957	2.32752	up	147.161	45.6756	7.06632	5.84753	noncoding	ENST00000504610	AP002841.2	Ensembl	2746	chr11	+	112141474	112233257		TCAACACTACTCTCCCAGCATCTCTTATTGAGAGAGCTTGTGAAGAAGTCAGCTGGCAAA	intergenic
ASHG19A3A008651	11.2556	up	1039.06	61.3523	9.72095	6.22838	noncoding	uc002iyl.2	AF086204	UCSC_knowngene	445	chr17	-	58160928	58165654	NR_030732,	GGGGATATGGGAGGCAGGGAAGAGGGGTTGTTTCTTTTAATAAATCATCATTGTTAAAAG	intergenic
ASHG19A3A010948	2.61324	up	56.5434	15.11	5.83905	4.4532	noncoding	uc001hkf.1	AK092251	UCSC_knowngene	3300	chr1	-	213992977	214139607		AGCAGAGGAGTATACAGGACAAGAACTTGATGGTCTCGGGAAAATGGACAACATGACTCA	intergenic
ASHG19A3L0003432	2.27899	up	214.845	69.1914	7.57452	6.38613	noncoding	chr9:81993205-81999034-	lincRNA-PSAT1-1	lincRNA	5830	chr9	-	81993205	81999034		TACAAAGAGGGCTCTCCTTACCCTACCAAATGCAGATCTTTTGTGAAGAGAAATGGTCAG	intergenic
ASHG19A3A025469	2.56598	up	2937.37	931.254	11.1888	9.82928	noncoding	NR_026985	LOC339524	RefSeq_NR	3429	chr1	+	87597608	87602350		TCTTCTTCCTCCTTCGTGCCGAAAGCACGCTTCATGTCTGCCAGGGCATCAGTTCTGAAA	intergenic
ASHG19A3A050902	4.63284	up	148.51	21.0154	7.07677	4.86487	noncoding	ENST00000429388	BX284650.1	Ensembl	187	chr1	-	143744198	143745417	NR_024584,NM_001178055,	AACGTGCCAGTTGATTCTGACAATTTCTCATGAACAGAAACACCTAGGAAGGGAGAACTG	intergenic
ASHG19A3A008818	2.30801	up	55.1118	16.9133	5.80377	4.59712	noncoding	uc010wtd.1	SPHK1	UCSC_knowngene	781	chr17	-	74382885	74383666		TCTCACTCTCTAGGTCCACATCAGCAATGAAGCCCCAGGCCAGGCTGAGCACAGAGAAGA	natural antisense	NM_001142602	SPHK1	sphingosine kinase 1 isoform 3	+	74381288	74383941
ASHG19A3A008818	2.30801	up	55.1118	16.9133	5.80377	4.59712	noncoding	uc010wtd.1	SPHK1	UCSC_knowngene	781	chr17	-	74382885	74383666		TCTCACTCTCTAGGTCCACATCAGCAATGAAGCCCCAGGCCAGGCTGAGCACAGAGAAGA	natural antisense	NM_182965	SPHK1	sphingosine kinase 1 isoform 2	+	74380689	74383941
ASHG19A3A008818	2.30801	up	55.1118	16.9133	5.80377	4.59712	noncoding	uc010wtd.1	SPHK1	UCSC_knowngene	781	chr17	-	74382885	74383666		TCTCACTCTCTAGGTCCACATCAGCAATGAAGCCCCAGGCCAGGCTGAGCACAGAGAAGA	natural antisense	NM_001142601	SPHK1	sphingosine kinase 1 isoform 3	+	74380689	74383941
ASHG19A3A008818	2.30801	up	55.1118	16.9133	5.80377	4.59712	noncoding	uc010wtd.1	SPHK1	UCSC_knowngene	781	chr17	-	74382885	74383666		TCTCACTCTCTAGGTCCACATCAGCAATGAAGCCCCAGGCCAGGCTGAGCACAGAGAAGA	natural antisense	NM_021972	SPHK1	sphingosine kinase 1 isoform 1	+	74380689	74383941
ASHG19A3A026972	2.26918	up	1099.99	385.049	9.80129	8.61912	noncoding	ENST00000514054	CTD-2275D10.1	Ensembl	1199	chr5	-	75757866	75760822		GAAATGAATAGTTGCCTTCCTCCTAGTGCCTCAACTTTGGCTGTGGCATCAACTTTTTCT	intronic antisense	NM_006633	IQGAP2	ras GTPase-activating-like protein IQGAP2	+	75699148	76003957
ASHG19A3A027624	2.3186	up	356.339	114.58	8.25443	7.04118	noncoding	ENST00000507127	AC010609.1	Ensembl	2392	chr5	-	156560306	156564006		CAGAATCACATAAGAGCCACAACACTACTTATATATGAACGTGTGTGTGTTGGGGGGAGG	intergenic
ASHG19A3A016706	7.77723	up	1022.51	90.9077	9.69863	6.73938	noncoding	uc001azs.1	BC070363	UCSC_knowngene	359	chr1	-	17215040	17216161	ENST00000457075,ENST00000452795,	AAAGGACTTGCTCCCATTGTTTGCTTGTTCCATTGTCTGTCTGTTAAATAAATAAAACCC	intergenic
ASHG19A3A030346	2.73939	up	129.858	33.4343	6.90403	5.45017	noncoding	ENST00000412741	RP1-191J18.65	Ensembl	274	chr6	-	108306292	108306894		AGAAGTTTCAAAAGCAACGTGCCCAGAAAGCATGTTGTCCAAAAGCATCTGGCAAGAAAG	intergenic
ASHG19A3A053266	3.25051	up	181.288	38.9103	7.34485	5.64418	noncoding	ENST00000484702	RP11-386M24.1	Ensembl	348	chr15	+	93262622	93262970		TTCAGTTACCTATACCTATTACCACTTTCAAATACCTACTGATAGTCAACGTGGATGACA	intergenic
ASHG19A3A012641	2.18271	up	41.4606	13.4319	5.43115	4.30503	noncoding	ENST00000442382	RP4-781K5.6	Ensembl	3564	chr1	-	234805268	234831900		GGTCTGACACCCCATGACCTTTTTTGAGATTTGAGGTTATGCCATGTATTTGAGAATAAA	intergenic
ASHG19A3A032908	2.66604	up	90.1985	23.7748	6.43403	5.01933	noncoding	ENST00000507767	RP11-3N2.12	Ensembl	1203	chr7	-	63564470	63565673	ENST00000447723,ENST00000447010,ENST00000435821,ENST00000413116,	CATTCTCCTGATCAAACATCACCATATGCTTATAGGACTTAATATATTAATCACAGCCCT	intergenic
ASHG19A3A015651	3.30455	up	1390.01	328.19	10.1282	8.40379	noncoding	ENST00000418451	AC010967.3	Ensembl	333	chr2	+	53091372	53093769		AGAGACTCTCTGTATAGCTCTGCCCTCCTGAATTGCATGTCCAAATTGCATTGGAAAAAA	intergenic
ASHG19A3L0001341	4.14787	up	926.826	164.111	9.55825	7.50587	noncoding	BE551891	lincRNA-ANKRD28-2	lincRNA	539	chr3	-	16177780	16179034		GATGAAGGATTTGATTTCAACTGATGAGTCATCACTGTGTGTGTGTTTTTTACCACTTAG	intergenic
ASHG19A3A033804	3.32998	up	51.7727	10.383	5.72544	3.98992	noncoding	AY927591		RNAdb	1167	chr7	-	155494809	155495975		TCCTCCCACAGAATTCGTATCTGCTACTTAAAGATACAGGCTCATGTTTTGGACAAAAAA	intronic antisense	NM_053043	RBM33	RNA-binding protein 33	+	155437202	155574179
ASHG19A3A038915	2.0142	up	301.669	113.028	8.03296	7.02275	noncoding	ENST00000448529	RP11-389K14.2	Ensembl	957	chr9	+	92994466	92995423		GTTAAATCTCTTGATCTGTTCCATTCTTTTTCTTGTGTGGGTAAGAAAGGGCAACCACAT	intergenic
ASHG19A3A055141	2.01305	up	139.323	50.7648	6.99548	5.9861	noncoding	uc002iil.3	BC045769	UCSC_knowngene	1556	chr17	-	43295636	43299132	ENST00000498986,	CGTTCCCGTCTCGCGTCCCGGACTGAGAAGaaatactttcagagctctttcattcatcct	bidirectional	NM_005892	FMNL1	formin-like protein 1	+	43299291	43324683
ASHG19A3A030869	2.49076	up	1349.41	430.098	10.0812	8.76463	noncoding	ENST00000441203	RP3-416J7.2	Ensembl	844	chr6	+	224949	226400		TTGAAAAATCTTCCCCACATTTATTATGCAAAAGCAACCGACGGAGGAGCGCCTGCTGAT	intergenic
ASHG19A3A019641	2.70315	up	357.475	97.1531	8.25837	6.82373	noncoding	ENST00000440255	RP1-213J1P__B.1	Ensembl	819	chr22	-	28072555	28110959		ATTTCTCCTTTCCAAGCATCTCTCATGGAAGGCATCTTGGATGAAAAGACCTTTGGCAGC	intergenic
ASHG19A3A024691	2.2121	up	324.872	110.385	8.13436	6.98895	noncoding	ENST00000480069	RP11-170N16.1	Ensembl	347	chr4	-	123736925	123737272		GAGGAGCAGTGGAGTGAAAGTGTTGAAGGCATGAGCACGGATTCAGAGAGTTACATTTAA	intergenic
ASHG19A3A048061	3.32524	up	408.227	88.2907	8.4365	6.70304	noncoding	NR_031766	TESC	RefSeq_NR	1039	chr12	-	117476729	117537251	NM_017899,	TGTCCCGGACCTGGAGCTCAACCCCATCCGATCCAAAATTGTTCGTGCCTTCTTCGACAA	exon sense-overlapping	NM_001168325	TESC	tescalcin isoform 2	-	117476727	117537251
ASHG19A3A048061	3.32524	up	408.227	88.2907	8.4365	6.70304	noncoding	NR_031766	TESC	RefSeq_NR	1039	chr12	-	117476729	117537251	NM_017899,	TGTCCCGGACCTGGAGCTCAACCCCATCCGATCCAAAATTGTTCGTGCCTTCTTCGACAA	exon sense-overlapping	NM_017899	TESC	tescalcin isoform 1	-	117476727	117537251
ASHG19A3A020355	2.00059	up	81.3393	29.7085	6.29612	5.29569	noncoding	ENST00000452181	RP1-90G24.6	Ensembl	590	chr22	+	32669406	32673173		ATGCTCATGAGAAAACACAGTGATAGACGCCTTTTCTAAACAGTTTCTGCTTTGTTTGGG	intergenic
ASHG19A3A015689	2.12453	up	54.1628	18.3312	5.7838	4.69665	noncoding	ENST00000444831	AC010733.7	Ensembl	484	chr2	+	61079394	61079878		TATTTATTGAGCACAGCCACCATAGCATTATTAAGCACAGCCGCCATAGCTTCCTGAAAC	intergenic
ASHG19A3A026721	2.33708	up	95.2601	29.1178	6.49793	5.27323	noncoding	ENST00000435130	RP11-84O12.3	Ensembl	321	chr1	+	101117502	101117823		ACTGCAGATCTAAGTGAATACTGGCTACTAAAAGATGCAAACATTTTGAACTATGAGGAG	intergenic
ASHG19A3A024892	2.15721	up	200.771	68.5416	7.48273	6.37356	noncoding	ENST00000514997	RP11-627H22.10	Ensembl	1362	chr4	-	156376201	156377563		CTCTTTGTGACTATGGCCTTATTCTCCTGATCAAATATCACTATTATGCTTATACGACTT	intergenic
ASHG19A3A018229	2.34924	up	1903.44	649.918	10.5741	9.34193	noncoding	ENST00000440710	RP1-125I3.7	Ensembl	251	chr1	+	26213850	26214101		CTGGACATCTGGGTGAAGTTTTAATATGGTATAAAAATGTCCTTTATAGTAGAGGTATGG	intronic antisense	NM_001145454	STMN1	stathmin isoform b	-	26210676	26232993
ASHG19A3A050797	2.07473	up	65.1963	22.7535	6.01885	4.96593	noncoding	ENST00000444462	RP11-423O2.3	Ensembl	288	chr1	-	142790232	142790520	ENST00000510932,ENST00000445742,	AATTCTTTCTAGTAGCCATCACATTTCCCCATTTGAGTTAGAATTCGCCCTACTACTACC	intergenic
CUST_151_PI426075208	2.07172	up	940.018	360.079	9.57834	8.52751	noncoding	nc-HOXC8-146+	nc-HOXC8-146	HOX cluster	108	chr12	-	54400135	54400243		ATTACGCGCTGCCTGCTTTGCACTTATCTCCTCCACAAAGCGATTATTTTTAATGCCTGC	intergenic
ASHG19A3A031016	2.00019	up	781.38	308.857	9.31777	8.31763	noncoding	ENST00000451285	RP11-401E14.2	Ensembl	845	chr6	+	15995174	16000028		TTAATTGGTTCAGTTTTCTTCCATTTCTCCTGAGCTCACCCTGACCCTATGCACTGCTGA	intergenic
CUST_498_PI426073487	2.76117	up	4454.79	1288.64	11.7594	10.2941	noncoding	uc.18-	uc.18	UCR	238	chr1	-	44715660	44715898		GACGATGTTATTCTTCACTAGTTACTGCAATCTTCTCCCCGACATCACTTAAATATTTTT	intron sense-overlapping	NM_024066	ERI3	ERI1 exoribonuclease 3	-	44686741	44820939
ASHG19A3A018484	2.4669	up	391.488	117.693	8.38106	7.07836	noncoding	AK055531		RNAdb	1954	chr20	+	55736877	55738831		TTATTTTGCACCTCCTCTGTACCAGATACTTTATTCTTAGCGCAACCTGCCGTGTGTGGT	intergenic
ASHG19A3A015374	4.82164	up	275.13	38.7853	7.90959	5.64007	noncoding	ENST00000484962	AC012065.7	Ensembl	1437	chr2	+	20877568	20879005		CCTCCCAGGGCTGGTAGAAACCTATGTGTATATATATTCTCAAATTTAAATAGATTGTAC	intergenic
ASHG19A3A027151	2.11324	up	2782	1081.54	11.1171	10.0377	noncoding	ENST00000507263	AC008865.1	Ensembl	2485	chr5	-	96364996	96367586		GGAGTAAAATGCCATACAGTTTCGGACATCCTCCCTCATTTTTCTTCTTTCCTTCTTTGA	natural antisense	NM_175920	LNPEP	leucyl-cystinyl aminopeptidase isoform 2	+	96294155	96365115
ASHG19A3A027151	2.11324	up	2782	1081.54	11.1171	10.0377	noncoding	ENST00000507263	AC008865.1	Ensembl	2485	chr5	-	96364996	96367586		GGAGTAAAATGCCATACAGTTTCGGACATCCTCCCTCATTTTTCTTCTTTCCTTCTTTGA	natural antisense	NM_005575	LNPEP	leucyl-cystinyl aminopeptidase isoform 1	+	96271345	96365115
ASHG19A3A025288	2.53832	up	98.032	27.2468	6.53254	5.18867	noncoding	BC062784		misc_RNA	1120	chr4	+	10620143	10621225		AGTGTTGGAATTAGCTTCATTTCTGCAGGAAACATAGGTGTGTTTGTGTGTGCAGGAGGG	intronic antisense	NM_052964	CLNK	cytokine-dependent hematopoietic cell linker	-	10491837	10686386
ASHG19A3A031827	2.85872	up	78.4245	18.9096	6.25069	4.73533	noncoding	ENST00000405081	RP11-63K6.1	Ensembl	755	chr6	+	90524427	90525182		TCTCCCAGCGCATCTGATAGTGACCTAGCACCTATGGGGAGCAGGAATTCGGCATCTCCA	intronic antisense	NM_014611	MDN1	midasin	-	90353230	90529442
ASHG19A3L0002961	2.60423	up	75.2693	20.2187	6.19757	4.81671	noncoding	CD050812	lincRNA-PELP1	lincRNA	1033	chr17	+	4481674	4701447		GCGCACAAGTATCCCTTATAATACATTATATCTCCTCAGGGTATCTCATCACACAGTCTG	intron sense-overlapping	NM_001001683	MED11	mediator of RNA polymerase II transcription	+	4634722	4636896
ASHG19A3L0002961	2.60423	up	75.2693	20.2187	6.19757	4.81671	noncoding	CD050812	lincRNA-PELP1	lincRNA	1033	chr17	+	4481674	4701447		GCGCACAAGTATCCCTTATAATACATTATATCTCCTCAGGGTATCTCATCACACAGTCTG	intron sense-overlapping	NM_198501	SMTNL2	smoothelin-like protein 2 isoform 2	+	4487275	4511614
ASHG19A3L0002961	2.60423	up	75.2693	20.2187	6.19757	4.81671	noncoding	CD050812	lincRNA-PELP1	lincRNA	1033	chr17	+	4481674	4701447		GCGCACAAGTATCCCTTATAATACATTATATCTCCTCAGGGTATCTCATCACACAGTCTG	intron sense-overlapping	NM_001114974	SMTNL2	smoothelin-like protein 2 isoform 1	+	4487833	4511614
ASHG19A3L0002961	2.60423	up	75.2693	20.2187	6.19757	4.81671	noncoding	CD050812	lincRNA-PELP1	lincRNA	1033	chr17	+	4481674	4701447		GCGCACAAGTATCCCTTATAATACATTATATCTCCTCAGGGTATCTCATCACACAGTCTG	intron sense-overlapping	NM_004313	ARRB2	beta-arrestin-2 isoform 1	+	4613788	4624795
ASHG19A3L0002961	2.60423	up	75.2693	20.2187	6.19757	4.81671	noncoding	CD050812	lincRNA-PELP1	lincRNA	1033	chr17	+	4481674	4701447		GCGCACAAGTATCCCTTATAATACATTATATCTCCTCAGGGTATCTCATCACACAGTCTG	intronic antisense	NM_001100812	CXCL16	C-X-C motif chemokine 16	-	4637803	4643223
ASHG19A3L0002961	2.60423	up	75.2693	20.2187	6.19757	4.81671	noncoding	CD050812	lincRNA-PELP1	lincRNA	1033	chr17	+	4481674	4701447		GCGCACAAGTATCCCTTATAATACATTATATCTCCTCAGGGTATCTCATCACACAGTCTG	intronic antisense	NM_182566	VMO1	vitelline membrane outer layer protein 1 homolog	-	4688579	4689729
ASHG19A3L0002961	2.60423	up	75.2693	20.2187	6.19757	4.81671	noncoding	CD050812	lincRNA-PELP1	lincRNA	1033	chr17	+	4481674	4701447		GCGCACAAGTATCCCTTATAATACATTATATCTCCTCAGGGTATCTCATCACACAGTCTG	intronic antisense	NM_001144939	VMO1	vitelline membrane outer layer protein 1 homolog	-	4688579	4689729
ASHG19A3L0002961	2.60423	up	75.2693	20.2187	6.19757	4.81671	noncoding	CD050812	lincRNA-PELP1	lincRNA	1033	chr17	+	4481674	4701447		GCGCACAAGTATCCCTTATAATACATTATATCTCCTCAGGGTATCTCATCACACAGTCTG	intronic antisense	NM_001144940	VMO1	vitelline membrane outer layer protein 1 homolog	-	4688579	4689729
ASHG19A3L0002961	2.60423	up	75.2693	20.2187	6.19757	4.81671	noncoding	CD050812	lincRNA-PELP1	lincRNA	1033	chr17	+	4481674	4701447		GCGCACAAGTATCCCTTATAATACATTATATCTCCTCAGGGTATCTCATCACACAGTCTG	intron sense-overlapping	NM_199004	ARRB2	beta-arrestin-2 isoform 2	+	4613788	4624795
ASHG19A3L0002961	2.60423	up	75.2693	20.2187	6.19757	4.81671	noncoding	CD050812	lincRNA-PELP1	lincRNA	1033	chr17	+	4481674	4701447		GCGCACAAGTATCCCTTATAATACATTATATCTCCTCAGGGTATCTCATCACACAGTCTG	intron sense-overlapping	NM_001136046	ZMYND15	zinc finger MYND domain-containing protein 15	+	4643318	4649410
ASHG19A3L0002961	2.60423	up	75.2693	20.2187	6.19757	4.81671	noncoding	CD050812	lincRNA-PELP1	lincRNA	1033	chr17	+	4481674	4701447		GCGCACAAGTATCCCTTATAATACATTATATCTCCTCAGGGTATCTCATCACACAGTCTG	intron sense-overlapping	NM_001014985	GLTPD2	glycolipid transfer protein domain-containing	+	4692253	4693884
ASHG19A3L0002961	2.60423	up	75.2693	20.2187	6.19757	4.81671	noncoding	CD050812	lincRNA-PELP1	lincRNA	1033	chr17	+	4481674	4701447		GCGCACAAGTATCCCTTATAATACATTATATCTCCTCAGGGTATCTCATCACACAGTCTG	intronic antisense	NM_001144941	VMO1	vitelline membrane outer layer protein 1 homolog	-	4688579	4689729
ASHG19A3L0002961	2.60423	up	75.2693	20.2187	6.19757	4.81671	noncoding	CD050812	lincRNA-PELP1	lincRNA	1033	chr17	+	4481674	4701447		GCGCACAAGTATCCCTTATAATACATTATATCTCCTCAGGGTATCTCATCACACAGTCTG	intronic antisense	NM_001140	ALOX15	arachidonate 15-lipoxygenase	-	4534213	4544960
ASHG19A3L0002961	2.60423	up	75.2693	20.2187	6.19757	4.81671	noncoding	CD050812	lincRNA-PELP1	lincRNA	1033	chr17	+	4481674	4701447		GCGCACAAGTATCCCTTATAATACATTATATCTCCTCAGGGTATCTCATCACACAGTCTG	intronic antisense	NM_022059	CXCL16	C-X-C motif chemokine 16	-	4636827	4643223
ASHG19A3L0002961	2.60423	up	75.2693	20.2187	6.19757	4.81671	noncoding	CD050812	lincRNA-PELP1	lincRNA	1033	chr17	+	4481674	4701447		GCGCACAAGTATCCCTTATAATACATTATATCTCCTCAGGGTATCTCATCACACAGTCTG	intronic antisense	NM_014389	PELP1	"proline-, glutamic acid- and leucine-rich"	-	4574678	4607632
ASHG19A3L0002961	2.60423	up	75.2693	20.2187	6.19757	4.81671	noncoding	CD050812	lincRNA-PELP1	lincRNA	1033	chr17	+	4481674	4701447		GCGCACAAGTATCCCTTATAATACATTATATCTCCTCAGGGTATCTCATCACACAGTCTG	intron sense-overlapping	NM_032265	ZMYND15	zinc finger MYND domain-containing protein 15	+	4643336	4649407
ASHG19A3L0002961	2.60423	up	75.2693	20.2187	6.19757	4.81671	noncoding	CD050812	lincRNA-PELP1	lincRNA	1033	chr17	+	4481674	4701447		GCGCACAAGTATCCCTTATAATACATTATATCTCCTCAGGGTATCTCATCACACAGTCTG	intron sense-overlapping	NM_003963	TM4SF5	transmembrane 4 L6 family member 5	+	4675186	4686506
ASHG19A3L0002961	2.60423	up	75.2693	20.2187	6.19757	4.81671	noncoding	CD050812	lincRNA-PELP1	lincRNA	1033	chr17	+	4481674	4701447		GCGCACAAGTATCCCTTATAATACATTATATCTCCTCAGGGTATCTCATCACACAGTCTG	exon sense-overlapping	NM_002798	PSMB6	proteasome subunit beta type-6 precursor	+	4699456	4701790
ASHG19A3A021810	2.19252	up	314.133	107.589	8.09187	6.95927	noncoding	ENST00000513484	RP11-639F1.1	Ensembl	108	chr3	-	155093471	155093579		AAAGTGCCTTTCCCCAGACAGTTAGAATGTGTAATGAAGATGGAAATTTCCGAGACCTGA	intergenic
ASHG19A3A038484	2.13837	up	963.754	357.158	9.61265	8.51614	noncoding	AK128272		misc_RNA	2937	chr9	+	33452469	33455406		TAGGTTTTCTGATTTCCTATCTCCATCCTCACTGGCAGGAAAGCTTCTGGAACTAGGAGA	intergenic
ASHG19A3A033637	2.26694	up	81.3961	25.7469	6.29798	5.11723	noncoding	ENST00000378248	RP5-842K16.1	Ensembl	2924	chr7	-	141112378	141116190		TGGCTCCTTCTGGCTCTCAGATCTTATGACTCAACAAAGAATTTAAAAAGAATATTCTCC	intronic antisense	NM_001195278	LOC100131199	transmembrane protein 178-like	+	140774031	141180179
ASHG19A3A023440	2.49078	up	4246.29	1381.37	11.7005	10.3839	noncoding	ENST00000411569	RP5-1155K23.2	Ensembl	458	chr1	+	62654802	62655625		TGAGTATCTCTCTCTCCACTCAACTCCATTCGTAAAATCATACGCAACTATTCCAAAAAT	intergenic
ASHG19A3A031223	3.12479	up	3707.06	951.367	11.5028	9.85903	noncoding	ENST00000418981	HLA-21	Ensembl	186	chr6	+	29901877	29902063		AGGTGCGTGGAGTGGCTCCGCAGATACCTGGAGAACAGGAAGGAGACACTGCAGCACACC	intergenic
ASHG19A3L0001463	2.41804	up	40.3051	11.575	5.39507	4.12123	noncoding	AI904030	lincRNA-KIAA1109-2	lincRNA	390	chr4	+	123074358	123074748		GGTTTCTGCTTTCACCCTGTGCATAGCAATGAAGTTGTTTTATTCCAAGTTAAATATACA	intergenic
ASHG19A3A033481	3.03279	up	42.9004	9.46854	5.47959	3.87894	noncoding	ENST00000454957	RP11-3B12.5	Ensembl	600	chr7	-	124791379	124793665		TACATGCCCTTCCTTGTGGTAAATGTGCAAGTCACGGCACAATAATTGAGGAAATAAATG	intergenic
ASHG19A3A039614	2.46702	up	116.843	33.7125	6.76341	5.46064	noncoding	ENST00000448018	RP13-928P6.3	Ensembl	505	chrX	-	14996080	14996585		GTAGCTCTATTGGACTACCATGAGAATAGTATGATCTATATATGGTCTTCTTTAAGGATG	intergenic
ASHG19A3A018244	2.48993	up	1865.31	597.301	10.5392	9.22308	noncoding	ENST00000450770	RP11-346K17.3	Ensembl	291	chr20	+	33276491	33276782		GCTGCTTGATACTGACATTTTGTAGATGTAGTATGGCTATGCCGGTACGTTTCTGCCTAT	intergenic
CUST_467_PI426073487	2.05571	up	54.5828	19.2529	5.794	4.75437	noncoding	uc.469+	uc.469	UCR	222	chrX	+	25018052	25018274		GTAGAACCTAATAAGGGCCCAGAGTAATAACCCCCTGGATTAACAAAATTGCTGCTTGTA	intergenic
ASHG19A3A035916	2.1226	up	143.209	49.318	7.03338	5.94754	noncoding	ENST00000506703	RP11-98H4.1	Ensembl	552	chr8	-	85740807	85741714		ATCTCCCAGAAGGCTTGGTTTAAGGCCTCTTTGTCTACTGATGATATGGTTTGGCTGTGT	intronic antisense	NM_001100391	RALYL	RNA-binding Raly-like protein isoform 1	+	85097099	85834078
ASHG19A3A035916	2.1226	up	143.209	49.318	7.03338	5.94754	noncoding	ENST00000506703	RP11-98H4.1	Ensembl	552	chr8	-	85740807	85741714		ATCTCCCAGAAGGCTTGGTTTAAGGCCTCTTTGTCTACTGATGATATGGTTTGGCTGTGT	intronic antisense	NM_001100392	RALYL	RNA-binding Raly-like protein isoform 2	+	85095452	85834078
ASHG19A3A035916	2.1226	up	143.209	49.318	7.03338	5.94754	noncoding	ENST00000506703	RP11-98H4.1	Ensembl	552	chr8	-	85740807	85741714		ATCTCCCAGAAGGCTTGGTTTAAGGCCTCTTTGTCTACTGATGATATGGTTTGGCTGTGT	intronic antisense	NM_001100393	RALYL	RNA-binding Raly-like protein isoform 2	+	85095452	85834078
ASHG19A3A035916	2.1226	up	143.209	49.318	7.03338	5.94754	noncoding	ENST00000506703	RP11-98H4.1	Ensembl	552	chr8	-	85740807	85741714		ATCTCCCAGAAGGCTTGGTTTAAGGCCTCTTTGTCTACTGATGATATGGTTTGGCTGTGT	intronic antisense	NM_173848	RALYL	RNA-binding Raly-like protein isoform 2	+	85095585	85834078
ASHG19A3A035661	3.27608	up	198.624	42.5247	7.46779	5.75583	noncoding	CR622363		misc_RNA	1426	chr8	-	29444516	29445942		GAAATTTTCTGCTGGAGTGGTTAACGCTGGAGATTTCCTTGAAAAACATCGCCACTGAGA	intergenic
ASHG19A3A024067	2.15308	up	151.274	51.236	7.10349	5.99709	noncoding	ENST00000503034	RP11-36B15.1	Ensembl	534	chr4	-	37589708	37590497		CCCCAAGCTGGGCTTTTCCCCATCATTTCCTTTGGAACAAAATCTTCTCTTCATATAAAA	natural antisense	NM_018302	C4orf19	hypothetical protein LOC55286	+	37585854	37595132
ASHG19A3A024067	2.15308	up	151.274	51.236	7.10349	5.99709	noncoding	ENST00000503034	RP11-36B15.1	Ensembl	534	chr4	-	37589708	37590497		CCCCAAGCTGGGCTTTTCCCCATCATTTCCTTTGGAACAAAATCTTCTCTTCATATAAAA	natural antisense	NM_001104629	C4orf19	hypothetical protein LOC55286	+	37455551	37595132
ASHG19A3A018485	2.39342	up	111.278	33.1816	6.69907	5.44	noncoding	ENST00000445956	RP4-813D12.2	Ensembl	436	chr20	+	55789927	55790922		AGGTAAATTCAGCCCCTTTCCTGAAGCACACTCAAGGAATAAACAAGCACCACAAATACA	intronic antisense	NM_001719	BMP7	bone morphogenetic protein 7 precursor	-	55743808	55841707
ASHG19A3A027917	2.48487	up	452.38	135.65	8.57264	7.25946	noncoding	ENST00000510642	RP11-417J1.3	Ensembl	1133	chr5	+	8619289	8620422		ATTATGTACTTCTCTACCATTCTCACCCCTATACTACTCACCGGCCTAATTGAAAATAAG	intergenic
ASHG19A3A031829	2.44326	up	66.457	19.2461	6.0426	4.75379	noncoding	ENST00000407054	RP11-63K6.4	Ensembl	335	chr6	+	90586262	90586597		AGAAAGTTATGAATTACGTTACTTCCAAATTAGCCAGGACAAATAGGAGGAAGATGAGGA	intergenic
ASHG19A3A009111	2.8322	up	69.6138	16.9334	6.10044	4.59852	noncoding	AK098731		misc_RNA	1447	chr17	+	10048830	10050277		ACTGACCACCTCAGTATGAAACAGGCTAAACCATGCTCAAGGGTTAACAGCGTAAAGATC	intronic antisense	NM_201433	GAS7	growth arrest-specific protein 7 isoform c	-	9813925	10101868
ASHG19A3A044143	2.27845	up	859.429	297.257	9.45144	8.26339	noncoding	ENST00000426234	RP11-443A13.3	Ensembl	477	chr10	+	78664582	78709221		TCATTTCAAAACAATATGAAAGCAGAATGGGAAATGCCATGGCATGCTCCCTCTTTTCAG	natural antisense	NM_001161353	KCNMA1	calcium-activated potassium channel subunit	-	78644634	79397577
ASHG19A3A044143	2.27845	up	859.429	297.257	9.45144	8.26339	noncoding	ENST00000426234	RP11-443A13.3	Ensembl	477	chr10	+	78664582	78709221		TCATTTCAAAACAATATGAAAGCAGAATGGGAAATGCCATGGCATGCTCCCTCTTTTCAG	natural antisense	NM_001014797	KCNMA1	calcium-activated potassium channel subunit	-	78629358	79397577
ASHG19A3A044143	2.27845	up	859.429	297.257	9.45144	8.26339	noncoding	ENST00000426234	RP11-443A13.3	Ensembl	477	chr10	+	78664582	78709221		TCATTTCAAAACAATATGAAAGCAGAATGGGAAATGCCATGGCATGCTCCCTCTTTTCAG	natural antisense	NM_001161352	KCNMA1	calcium-activated potassium channel subunit	-	78644634	79397577
ASHG19A3A044143	2.27845	up	859.429	297.257	9.45144	8.26339	noncoding	ENST00000426234	RP11-443A13.3	Ensembl	477	chr10	+	78664582	78709221		TCATTTCAAAACAATATGAAAGCAGAATGGGAAATGCCATGGCATGCTCCCTCTTTTCAG	natural antisense	NM_002247	KCNMA1	calcium-activated potassium channel subunit	-	78644634	79397577
ASHG19A3A015038	2.64527	up	961.045	284.607	9.60946	8.20604	noncoding	ENST00000438659	AC008281.1	Ensembl	613	chr2	-	220768771	220769610		TGATTTGATTTGATTTCTACTAGTCAAGTGGGCACCTGGATTAAGCAGACTCTCCCCCAG	intergenic
ASHG19A3A038984	2.41931	up	48.403	14.1086	5.64115	4.36656	noncoding	ENST00000432783	RP11-569G13.2	Ensembl	1577	chr9	+	98857492	98864194		TCTCCTATCTCAAGCCATCCTTCAACTTATAGGGACTTTGCACATAGTTGCTGCAGGTTG	intergenic
ASHG19A3A022667	2.41157	up	309.221	95.3676	8.06767	6.7977	noncoding	L13433		misc_RNA	600	chr3	+	52035734	52036333		TTCCTGGTGGTGGTGGTGAGTTGTCTTCCCCCAGAGAGGGTTCAAGGCAGAGGAAGTAGA	intergenic
ASHG19A3A022524	2.00023	up	44.2715	15.9606	5.52106	4.5209	noncoding	AB074163		misc_RNA	4596	chr1	+	52373627	52378214		GTGAAGTAAACCTCAGTGTTACTGAGCCGTTCATTTATTTAGATTTTTAAGAGATTGCCA	natural antisense	NM_002867	RAB3B	ras-related protein Rab-3B	-	52373627	52456436
CUST_267_PI426073487	2.99804	up	79.6257	18.1482	6.26951	4.68549	noncoding	uc.269+	uc.269	UCR	217	chr9	+	126537936	126538153		AGGTCTCACTCCTTTTACAACACACGAAAAAGCAGTCGATAATGGGCCCATGCTGAATTC	intronic antisense	NM_020946	DENND1A	DENN domain-containing protein 1A isoform 1	-	126141932	126692417
CUST_267_PI426073487	2.99804	up	79.6257	18.1482	6.26951	4.68549	noncoding	uc.269+	uc.269	UCR	217	chr9	+	126537936	126538153		AGGTCTCACTCCTTTTACAACACACGAAAAAGCAGTCGATAATGGGCCCATGCTGAATTC	intronic antisense	NM_024820	DENND1A	DENN domain-containing protein 1A isoform 2	-	126163869	126692417
ASHG19A3A032932	2.3662	up	1230.96	410.321	9.94983	8.70725	noncoding	ENST00000422062	RP11-444M10.1	Ensembl	794	chr1	+	157899320	157912986		GCCATGTTCATTATGGTCTTCCTCTCTGCTACTGATATTCCTATTTTCTTTGGATTCCAG	intergenic
ASHG19A3A028455	2.35016	up	1995.68	684.038	10.6415	9.40878	noncoding	ENST00000512252	AC010623.1	Ensembl	2076	chr5	+	80700875	80703566		CCTCCCCTGCTTTCCCCTATTGTTACCAAACATTAAATATTCAAAAGCATTTGACTAAAA	intergenic
ASHG19A3A050846	2.31083	up	52.3808	16.1254	5.74212	4.53371	noncoding	uc001xev.1	BC035195	UCSC_knowngene	2850	chr14	-	60706844	60712368		CATCCTGTACACAATGCACCTACCACGTTGCCTGACCCAATAATGTGTACATACATAAGA	bidirectional	NM_177952	PPM1A	protein phosphatase 1A isoform 3	+	60712469	60765805
ASHG19A3A051204	2.05698	up	41.5471	14.4178	5.43422	4.3937	noncoding	NR_002224	ADAM6	RefSeq_NR	1842	chr14	-	106435818	106438358		TTCTGTCCCAGGTTCTTGTAGGTCGCTGATGCTCACTCTGAAATAAATCTTCAAAAACAC	intergenic
ASHG19A3A027046	8.43992	up	53.8009	5	5.77436	2.69713	noncoding	ENST00000510378	RPS23P5	Ensembl	103	chr5	-	81560975	81561078		GGAAGGTTGTCAAAGTAGCTAGCGTTTTTCTTTATTGGCTTTGCATAAAGCCAAGAAAAG	intergenic
ASHG19A3A024868	2.52878	up	869.166	267.716	9.46785	8.12941	noncoding	uc003ine.2	BC039551	UCSC_knowngene	1120	chr4	-	153855671	153857989		AGGTTTTTCCAACTCTCGATCTCCCAGTATCCCAAAGAAATACCTTCTGATTTCAAACTG	intergenic
ASHG19A3A051108	6.53798	up	241.491	23.9336	7.73763	5.02879	noncoding	NR_026779	C14orf139	RefSeq_NR	2840	chr14	-	95873605	95876427		CAAGTTGGAAGTAGCAGTGTTCTAAAAGATGGTTTGACGTTTTTGCTGTTGTTTTATGTT	intergenic
ASHG19A3A049043	4.77568	up	363.276	52.4185	8.2814	6.0257	noncoding	uc001trz.2	AJ276555	UCSC_knowngene	363	chr12	+	111374405	111375254		GCTGCTGCTTCTGAAAATCAGAAGAGTGAGGATGAAATAAAGTCTTCATAAAGGAAAACC	intergenic
ASHG19A3A047643	3.01358	up	30848.1	8000.82	14.545	12.9535	noncoding	NR_003716	HOTAIR	RefSeq_NR	2337	chr12	-	54356097	54362515	nc-HOXC11-108+,	CCTTGTGTAGGTTGTGTGTGTGTGGTGGTTTTATGCATAAATAAAGTTTTACATGTGGTG	intergenic
ASHG19A3A037866	2.06513	up	73.9147	26.0181	6.17618	5.12995	noncoding	ENST00000449183	RP11-272G11.1	Ensembl	343	chr9	-	110725983	110726326		TGATGATCACAGAGCTGGGTGAATTGTAAACCTCTCAGGGAGGTAATACAAGTGTGGAGT	intergenic
ASHG19A3A035008	2.49905	up	202.065	58.8268	7.49273	6.17134	noncoding	ENST00000453278	RP11-807H17.1	Ensembl	531	chr7	+	125071400	125101665		TGAGCAAAACTGATGCACTTGTCTCCCAGGATTAATCCATACAAGTCACCTCTAAAATTA	intergenic
ASHG19A3A029144	3.56666	up	75.827	14.1893	6.20714	4.37256	noncoding	ENST00000426275	RP11-439A17.10	Ensembl	459	chr1	+	120906608	120935761	NM_001024599,	TCAGTCATCCCCGTCTAGTCTTACTGAGTTGCTTGTTATCTGTGCTACGAGATTAGAAAG	natural antisense	NM_001017986	FCGR1B	high affinity immunoglobulin gamma Fc receptor	-	120926907	120935944
ASHG19A3A029144	3.56666	up	75.827	14.1893	6.20714	4.37256	noncoding	ENST00000426275	RP11-439A17.10	Ensembl	459	chr1	+	120906608	120935761	NM_001024599,	TCAGTCATCCCCGTCTAGTCTTACTGAGTTGCTTGTTATCTGTGCTACGAGATTAGAAAG	intronic antisense	NM_001004340	FCGR1B	high affinity immunoglobulin gamma Fc receptor	-	120926907	120935944
ASHG19A3A021645	3.63074	up	41.9314	7.35078	5.44681	3.58655	noncoding	AL080075		RNAdb	1171	chr3	-	137749544	137750663		GTTTTAGAGCTTTGCTGAGCCGAGAACAAAATCTCCTGAGAATAAAATAATTGTGATTCC	natural antisense	NM_001002026	CLDN18	claudin-18 isoform 2	+	137717657	137752494
ASHG19A3A021645	3.63074	up	41.9314	7.35078	5.44681	3.58655	noncoding	AL080075		RNAdb	1171	chr3	-	137749544	137750663		GTTTTAGAGCTTTGCTGAGCCGAGAACAAAATCTCCTGAGAATAAAATAATTGTGATTCC	natural antisense	NM_016369	CLDN18	claudin-18 isoform 1	+	137729005	137752494
ASHG19A3A023445	2.25795	up	111.413	35.4116	6.70002	5.52501	noncoding	ENST00000439294	RP5-1155K23.1	Ensembl	405	chr1	+	62656193	62656598		GCCCAGATTCGACATATAACTCAAAGATCTAGAAAAATGGCAGAATAATCTCTTCCCTTC	intergenic
ASHG19A3L0000003	2.47415	up	43.3401	12.2376	5.4938	4.18687	noncoding	AA398121	lincRNA-VCAM1	lincRNA	338	chr1	+	101024655	101094481		TAAAAATATACCCCATCCTGATGCATTTCCATCACATGTGTTGTTAACAGTGTGTCCAGG	intergenic
ASHG19A3A033759	2.02655	up	81.3826	29.257	6.29744	5.27842	noncoding	ENST00000446220	RP11-10N16.3	Ensembl	2337	chr1	-	24620476	24648420		AGAATATGGTAGCTGACCCTTATGGAGCCTTATCCATCCCAGGCATTAATAGACACACAC	intronic antisense	NM_198174	GRHL3	grainyhead-like protein 3 homolog isoform 3	+	24645811	24690970
ASHG19A3A033759	2.02655	up	81.3826	29.257	6.29744	5.27842	noncoding	ENST00000446220	RP11-10N16.3	Ensembl	2337	chr1	-	24620476	24648420		AGAATATGGTAGCTGACCCTTATGGAGCCTTATCCATCCCAGGCATTAATAGACACACAC	intronic antisense	NM_001195010	GRHL3	grainyhead-like protein 3 homolog isoform 4	+	24646055	24681808
ASHG19A3A033759	2.02655	up	81.3826	29.257	6.29744	5.27842	noncoding	ENST00000446220	RP11-10N16.3	Ensembl	2337	chr1	-	24620476	24648420		AGAATATGGTAGCTGACCCTTATGGAGCCTTATCCATCCCAGGCATTAATAGACACACAC	intronic antisense	NM_198173	GRHL3	grainyhead-like protein 3 homolog isoform 2	+	24645811	24681808
ASHG19A3L0003214	2.07262	up	1158.81	449.554	9.87432	8.82287	noncoding	chr8:129188666-129196194-	lincRNA-MYC-5	lincRNA	7529	chr8	-	129188666	129196194		ATTAAGAATGTGAATTAACTTCCTCCTTCTCTGGGCTTCTACTTGGCAGTCTGAGACAGA	intergenic
ASHG19A3A027790	2.16942	up	58.4575	19.4107	5.88303	4.76572	noncoding	BC037953		misc_RNA	1378	chr5	-	179345911	179347229		GCCCTGTTCTCACTGACTGTGGAATATACGTTTGAAGTGAACACTTGCCATTTTTCCACG	intergenic
ASHG19A3A036710	2.67553	up	260.801	71.062	7.83953	6.41971	noncoding	BX648186		misc_RNA	3055	chr8	+	79749763	79752756		TTTCTTACCATCCTTTATCCCCCAGCTAAATAACTTGGAGAATTCCAAGTGCGTCATCCA	intergenic
ASHG19A3A024073	2.09428	up	3019.14	1179.02	11.2281	10.1617	noncoding	G36646		misc_RNA	436	chr4	-	38133405	38133841		GCCTAAAAACTAAAATCCATTATATCTGTGGGGTGTGTGTGCATGTGTGCGAGGGGAGTA	intronic antisense	NM_015173	TBC1D1	TBC1 domain family member 1	+	37892719	38140794
ASHG19A3A020395	2.04406	up	70.0005	24.8753	6.10763	5.0762	noncoding	ENST00000439552	Z95114.7	Ensembl	670	chr22	+	36571904	36572574		GTACTTTTCCCTTATCCTTCTTTTTATACCAATTACTAGCCTAATCGAAAACGAGCTACT	intergenic
ASHG19A3A028325	2.06406	up	161.114	57.4948	7.18733	6.14185	noncoding	uc010ixi.1	SMA	UCSC_knowngene	1073	chr5	+	68902925	68919876	NM_022892,NM_004536,	ACTTTCCTTCCACTGGCCAGCATTCTCCTCTATTAGACTAGAACTGTGGATAAACCTCAG	intergenic
ASHG19A3A014447	5.03803	up	79.288	9.88701	6.26543	3.93257	noncoding	AF086278		misc_RNA	562	chr2	-	144695643	144696173		CTTTTCCCCTTGTATTTCTAATGCTGTGATACCAGGCCAATAAAATGGAATCTACAAAAC	intergenic
ASHG19A3A034527	20.7895	up	875.104	25.4031	9.47905	5.10127	noncoding	U09197		misc_RNA	744	chr1	+	167676914	167677659		AAATTAAATTTTGTTTGACCCCAACTAGTTCTAGTCAAGTTTTTGCTCGATGGACCACGT	intergenic
ASHG19A3A054022	2.29392	up	514.79	169.235	8.74303	7.54521	noncoding	AL832093		RNAdb	3338	chr16	-	85176297	85179607		GTCCTGAATCTCCAGCCCAGAAATGTTGACCTTGACGTCAACCCTGCAGGCTCAAACAAT	intergenic
ASHG19A3A015954	4.39465	up	4773.24	852.769	11.8448	9.70909	noncoding	uc010ytt.1	X63945	UCSC_knowngene	150	chr2	+	89923537	89923811	HIT000327629_02,HIT000324184_03,HIT000324182_03,ENST00000458718,ENST00000457995,ENST00000455863,ENST00000451163,ENST00000442306,ENST00000431378,ENST00000424370,ENST00000416474,ENST00000377415,	TTGACCCAGTCTCCATCCTCCCTGTCTGCATCTGTAGGAGACAGAGTCACCATCACTTGC	intergenic
CUST_146_PI426075208	2.40494	up	1622.53	540.425	10.344	9.07803	noncoding	nc-HOXC6-252+	nc-HOXC6-252	HOX cluster	442	chr12	-	54421751	54422193		GTTTTATATCTGCCCCCTTCTAAAATTACATCCTGATTTCTCCAAGGGAAGAACTCCCTC	bidirectional	NM_004503	HOXC6	homeobox protein Hox-C6 isoform 1	+	54422193	54424607
CUST_146_PI426075208	2.40494	up	1622.53	540.425	10.344	9.07803	noncoding	nc-HOXC6-252+	nc-HOXC6-252	HOX cluster	442	chr12	-	54421751	54422193		GTTTTATATCTGCCCCCTTCTAAAATTACATCCTGATTTCTCCAAGGGAAGAACTCCCTC	intronic antisense	NM_014620	HOXC4	homeobox protein Hox-C4	+	54410641	54449814
CUST_146_PI426075208	2.40494	up	1622.53	540.425	10.344	9.07803	noncoding	nc-HOXC6-252+	nc-HOXC6-252	HOX cluster	442	chr12	-	54421751	54422193		GTTTTATATCTGCCCCCTTCTAAAATTACATCCTGATTTCTCCAAGGGAAGAACTCCCTC	intronic antisense	NM_153693	HOXC6	homeobox protein Hox-C6 isoform 2	+	54410641	54424607
ASHG19A3A016859	2.10828	up	1060.04	400.455	9.75001	8.67394	noncoding	ENST00000451828	RP11-108M9.3	Ensembl	434	chr1	+	17198752	17200536		ACACTCGAGAGTGTCTCTCTCTCTCAGTAAAAGCTCCACCAAATATTTGAAATATCTCAA	intergenic
ASHG19A3A020183	2.67698	up	72.9313	18.9617	6.15938	4.73877	noncoding	NR_027426	LOC648691	RefSeq_NR	3105	chr22	+	22901755	22909006		CTGCCTGGACCCATGGTCTCTGCTTGGTCTGGCCTATGCTATTAAAAATATACTTCAATG	bidirectional	NM_206953	PRAME	melanoma antigen preferentially expressed in	-	22890122	22901696
ASHG19A3A020183	2.67698	up	72.9313	18.9617	6.15938	4.73877	noncoding	NR_027426	LOC648691	RefSeq_NR	3105	chr22	+	22901755	22909006		CTGCCTGGACCCATGGTCTCTGCTTGGTCTGGCCTATGCTATTAAAAATATACTTCAATG	bidirectional	NM_206955	PRAME	melanoma antigen preferentially expressed in	-	22890122	22901550
ASHG19A3A020183	2.67698	up	72.9313	18.9617	6.15938	4.73877	noncoding	NR_027426	LOC648691	RefSeq_NR	3105	chr22	+	22901755	22909006		CTGCCTGGACCCATGGTCTCTGCTTGGTCTGGCCTATGCTATTAAAAATATACTTCAATG	bidirectional	NM_206954	PRAME	melanoma antigen preferentially expressed in	-	22890122	22901696
ASHG19A3A020183	2.67698	up	72.9313	18.9617	6.15938	4.73877	noncoding	NR_027426	LOC648691	RefSeq_NR	3105	chr22	+	22901755	22909006		CTGCCTGGACCCATGGTCTCTGCTTGGTCTGGCCTATGCTATTAAAAATATACTTCAATG	bidirectional	NM_206956	PRAME	melanoma antigen preferentially expressed in	-	22890122	22901550
ASHG19A3A020183	2.67698	up	72.9313	18.9617	6.15938	4.73877	noncoding	NR_027426	LOC648691	RefSeq_NR	3105	chr22	+	22901755	22909006		CTGCCTGGACCCATGGTCTCTGCTTGGTCTGGCCTATGCTATTAAAAATATACTTCAATG	bidirectional	NM_006115	PRAME	melanoma antigen preferentially expressed in	-	22890122	22901696
ASHG19A3A049801	2.42197	up	554.147	173.105	8.85662	7.58044	noncoding	ENST00000397387	RP11-190K16.2	Ensembl	509	chr13	-	101408804	101409313		AATCACAGGATTTGCCAAATGCTCTTCGATCTCCTCCTAACAGGACATGATCTGTTCAAG	intergenic
ASHG19A3A016226	8.44921	up	143.819	10.1131	7.03805	3.95923	noncoding	ENST00000453673	AC016745.2	Ensembl	481	chr2	+	114163972	114164453		CTGCAGCCTGAAGATGTTGCAACTTATTACTGTCTACAGGATTATACTACCCCATTCACA	intergenic
ASHG19A3A039372	5.47109	up	56.3834	6.12682	5.83576	3.38394	noncoding	uc004ccf.2	AJ011378	UCSC_knowngene	523	chr9	+	135822455	135826940		TCTCCCTATTAACTATCTATAGTGTAGCTCATTGGAAAAGAGTCATTAATTTTGATTATC	intergenic
ASHG19A3A038605	2.84494	up	10706.3	2931.56	13.001	11.4926	noncoding	ENST00000442318	RP11-576D8.4	Ensembl	2885	chr1	+	205425056	205438152		AATCTCTTTCTTCCCTCCTTGTCCGATTCTCTGCTGTAGCTTCCAGTGGAGAAAAATAAT	intergenic
ASHG19A3A022792	2.42613	up	139.701	41.3409	6.99915	5.72049	noncoding	uc003dog.2	BC015590	UCSC_knowngene	2024	chr3	+	70048894	70064449		CGTGGGATTTTAAAATTCCTCCCTTAGATAGATCTTACGAACTTATGTTACCAATCAACA	intergenic
ASHG19A3A042095	2.36616	up	145.807	44.429	7.05415	5.8116	noncoding	AK096133		misc_RNA	2007	chr1	+	236131937	236133945		CATGTAGATTAAAACCTTCCGTATGTCCCCAAATCCCCCAGAACAAAAAACCAACAAAAA	intergenic
ASHG19A3A027397	2.85873	up	3484.06	985.926	11.4221	9.90669	noncoding	uc003kyl.2	AF086294	UCSC_knowngene	664	chr5	-	132446760	132450167		TGGTTACGAAAGGGACAAACAAGCCAACAAACGAAGTCCAGTCTCCCCATTTGTTGTAAC	intergenic
ASHG19A3A034143	6.7035	up	15887.5	1856.75	13.5691	10.8242	noncoding	CR617239		RNAdb	491	chr7	+	30725896	30726384		TGTGTGTGTGTTGCATTGAGGAATTATTTCAAGGTATCTTTGAATCCATTCGGATTCTTG	intronic antisense	NM_001202475	CRHR2	corticotropin-releasing factor receptor 2	-	30691558	30739719
ASHG19A3A034143	6.7035	up	15887.5	1856.75	13.5691	10.8242	noncoding	CR617239		RNAdb	491	chr7	+	30725896	30726384		TGTGTGTGTGTTGCATTGAGGAATTATTTCAAGGTATCTTTGAATCCATTCGGATTCTTG	natural antisense	NM_001202481	CRHR2	corticotropin-releasing factor receptor 2	-	30691558	30739719
ASHG19A3L0000461	3.43144	up	42.2558	7.98875	5.45788	3.67906	noncoding	chr12:18978108-19004533-	lincRNA-CAPZA3	lincRNA	26426	chr12	-	18978108	19004533		AAACACCATCCACTAGCCCCAGGATTGTCGGAGTGCTTATATTTTACAGTAAATAGTGAA	intergenic
ASHG19A3A052311	2.25738	up	284.466	94.1432	7.95658	6.78193	noncoding	ENST00000502156	AC009292.1	Ensembl	1986	chr15	-	68126647	68131217		TCTTTGTTGGCTGGATTTCTGTTCTTCCCCTAGAGATATCTGGTTCTTTGGAGGCCACTT	intergenic
ASHG19A3A049320	2.15264	up	90.7808	30.6436	6.44159	5.33548	noncoding	uc001upx.3	LOC646405	UCSC_knowngene	6694	chr13	-	25502894	25542607		TTCACTTCCATCAAATGGATTCATCCCAAAGGTAATGCCCATCGCTTCTGGAGGGAGAAA	intergenic
ASHG19A3A050382	2.87408	up	147.08	35.8522	7.06502	5.54192	noncoding	AF339787		NRED	2018	chr13	+	92646770	92648775		CAACCCTGATCCCCATTTTAGCAACTATCTTCCTTATAATTAAAACAACGACAACAACAA	intron sense-overlapping	NM_004466	GPC5	glypican-5 precursor	+	92050934	93519487
ASHG19A3A053753	2.30187	up	12686.6	4248.2	13.2413	12.0385	noncoding	ENST00000411236	AC084058.2	Ensembl	328	chr16	-	51705146	51705474		TTCCCTCCCAATCTTAAACAATGACCAAGGATAAAGGCAAGAATTAGCCTTAAATATTTG	intergenic
ASHG19A3A033507	2.28337	up	108.905	34.2037	6.67037	5.47921	noncoding	ENST00000501627	AC010655.1	Ensembl	1369	chr7	-	128095956	128098471		TGAAAATATCACCATCTCCCAACAGCTGAAGTTGGGACATCTAAGAGATGTCAGAGCCAT	natural antisense	NM_013332	C7orf68	hypoxia-inducible gene 2 protein	+	128095883	128098472
ASHG19A3A033507	2.28337	up	108.905	34.2037	6.67037	5.47921	noncoding	ENST00000501627	AC010655.1	Ensembl	1369	chr7	-	128095956	128098471		TGAAAATATCACCATCTCCCAACAGCTGAAGTTGGGACATCTAAGAGATGTCAGAGCCAT	natural antisense	NM_001098786	C7orf68	hypoxia-inducible gene 2 protein	+	128095883	128098472
ASHG19A3A031666	2.15379	up	336.253	117.571	8.18364	7.07677	noncoding	ENST00000406100	XXbac-BPG55C20.3	Ensembl	1752	chr6	+	58263734	58266381		GCTTTTCGGGTAGATCCTACTGCCACCCTAGCTATGGGCACATGTCAGAGTCCCATGTAA	intergenic
ASHG19A3A014021	3.30645	up	298.637	64.3692	8.02028	6.295	noncoding	ENST00000429316	AC103563.5	Ensembl	123	chr2	-	95637698	95637912		TTGGAGGTGTCCAGTGTGAGGTGCAGCTGGTGGAGTCTGGGGGAGGCTTGGTACAGCCTA	intergenic
ASHG19A3H0000018	2.71429	up	2030.62	598.113	10.6652	9.2246	noncoding	nc-HOXA1-56-	nc-HOXA1-56	HOX cluster	318	chr7	-	27137277	27137595		TTTCCTGCCCGTGCTCCCTCTTAACCATGCTTGGGATGGATCAAAGTCACAAATACTATT	intergenic
ASHG19A3A020636	2.54519	up	322.958	93.9524	8.12695	6.77917	noncoding	ENST00000426177	RP11-306H5.1	Ensembl	609	chr3	-	350396	351005		GCGGACTCCTGAGGAGGAAGAGATTTTAAACAAAAAACGATCCAGAACAAATTCAGAAAA	intronic antisense	NM_006614	CHL1	neural cell adhesion molecule L1-like protein	+	238649	451097
ASHG19A3A035777	2.32316	up	125.941	39.0882	6.86526	5.64917	noncoding	BC030747		misc_RNA	1353	chr8	-	55909014	55910352		AAGACAAGGCACCTGGTCATCTTTTCCCTCTTACAGCCACAAAGGGATTTAAGACATGTG	intergenic
ASHG19A3A035351	3.13529	up	44.3856	9.44849	5.52457	3.87597	noncoding	ENST00000462083	RP13-452N2.1	Ensembl	1791	chr7	+	151503819	151507558		ATTCTCTAAAACTCTCCAGTTTCAATTGGCCTCTTGGTGCCAAAGCACCATGGCGTGTTA	intronic antisense	NM_001040633	PRKAG2	5'-AMP-activated protein kinase subunit gamma-2	-	151253200	151511957
ASHG19A3A035351	3.13529	up	44.3856	9.44849	5.52457	3.87597	noncoding	ENST00000462083	RP13-452N2.1	Ensembl	1791	chr7	+	151503819	151507558		ATTCTCTAAAACTCTCCAGTTTCAATTGGCCTCTTGGTGCCAAAGCACCATGGCGTGTTA	intronic antisense	NM_016203	PRKAG2	5'-AMP-activated protein kinase subunit gamma-2	-	151253200	151574316
ASHG19A3A013457	2.78872	up	1001.69	279.57	9.66782	8.18822	noncoding	ENST00000446073	AC105398.3	Ensembl	402	chr2	-	29319708	29320391		GCTGAAAATACCCCATGGTGGCATTTTTCTGGTCTCCCTACTAAAAAAGTGAGCATGACA	intergenic
ASHG19A3A012718	2.73059	up	85.0514	21.7293	6.35706	4.90785	noncoding	ENST00000483806	CEACAMP3	Ensembl	638	chr19	+	42106089	42111576		TATCAGTGTGAGGCCTCCACCCAGGTCAGCTCCAGGAAAAATGACCCTCTCAGACTGACT	intergenic
ASHG19A3A010722	2.23371	up	858.552	302.945	9.44895	8.28951	noncoding	AK022798		RNAdb	1746	chr1	-	209952552	209954298		GAAGCAAACCTGTTGGAAAACACAAGGAACTTGTCTATGCTAGCATATTTACTACAAAAA	natural antisense	NM_025228	TRAF3IP3	TRAF3-interacting JNK-activating modulator	+	209929393	209955668
ASHG19A3L0002081	2.7079	up	509.732	139.254	8.73034	7.29316	noncoding	CD172224	lincRNA-C8orf86	lincRNA	576	chr8	-	38512989	38513530		TCTCCCCACTCCACGTGGAAGAGGATCACTTTTGAGAAAGCTCCAAATATGAAATACACC	intergenic
ASHG19A3A041176	3.7208	up	42.699	7.29173	5.47221	3.57659	noncoding	ENST00000454388	RP11-493K23.4	Ensembl	1167	chrX	+	72300005	72304474		TTAGAGAGAATTGGAAAGCGTTTGAATGTGGCCCTGTTGTTTAATAAACGATAACAATGA	bidirectional	NM_001012977	PABPC1L2A	polyadenylate-binding protein 1-like 2	-	72297176	72299351
ASHG19A3L0000714	2.8458	up	554.345	145.659	8.85729	7.34845	noncoding	BE837589	lincRNA-EGLN3-4	lincRNA	540	chr14	+	34355760	34356274		TGGGCTACACTGTTCCTGCTAACCTTCCTCTTATATATTTTGCCAGAACCACAAATATCG	intergenic
ASHG19A3A033843	8.20483	up	1824.52	159.998	10.5076	7.47113	noncoding	ENST00000429872	AC147651.4	Ensembl	731	chr7	+	642821	648119		AAGATCCAGACAGCCCTGACCCTCCTGATTCCAGGGTCCATAAATAAGTCATTCTTAAAA	intronic antisense	NM_001164760	PRKAR1B	cAMP-dependent protein kinase type I-beta	-	588833	766978
ASHG19A3A033843	8.20483	up	1824.52	159.998	10.5076	7.47113	noncoding	ENST00000429872	AC147651.4	Ensembl	731	chr7	+	642821	648119		AAGATCCAGACAGCCCTGACCCTCCTGATTCCAGGGTCCATAAATAAGTCATTCTTAAAA	intronic antisense	NM_001164758	PRKAR1B	cAMP-dependent protein kinase type I-beta	-	588833	767313
ASHG19A3A033843	8.20483	up	1824.52	159.998	10.5076	7.47113	noncoding	ENST00000429872	AC147651.4	Ensembl	731	chr7	+	642821	648119		AAGATCCAGACAGCCCTGACCCTCCTGATTCCAGGGTCCATAAATAAGTCATTCTTAAAA	intronic antisense	NM_001164762	PRKAR1B	cAMP-dependent protein kinase type I-beta	-	588833	752577
ASHG19A3A033843	8.20483	up	1824.52	159.998	10.5076	7.47113	noncoding	ENST00000429872	AC147651.4	Ensembl	731	chr7	+	642821	648119		AAGATCCAGACAGCCCTGACCCTCCTGATTCCAGGGTCCATAAATAAGTCATTCTTAAAA	intronic antisense	NM_002735	PRKAR1B	cAMP-dependent protein kinase type I-beta	-	588833	752161
ASHG19A3A033843	8.20483	up	1824.52	159.998	10.5076	7.47113	noncoding	ENST00000429872	AC147651.4	Ensembl	731	chr7	+	642821	648119		AAGATCCAGACAGCCCTGACCCTCCTGATTCCAGGGTCCATAAATAAGTCATTCTTAAAA	intronic antisense	NM_001164761	PRKAR1B	cAMP-dependent protein kinase type I-beta	-	588833	752844
ASHG19A3A033843	8.20483	up	1824.52	159.998	10.5076	7.47113	noncoding	ENST00000429872	AC147651.4	Ensembl	731	chr7	+	642821	648119		AAGATCCAGACAGCCCTGACCCTCCTGATTCCAGGGTCCATAAATAAGTCATTCTTAAAA	intronic antisense	NM_001164759	PRKAR1B	cAMP-dependent protein kinase type I-beta	-	588833	767313
ASHG19A3A009139	2.77746	up	83.0465	20.7998	6.32473	4.85097	noncoding	NR_026880	MGC12916	RefSeq_NR	2006	chr17	+	14207056	14209061		CGTTATACAAAATAAGCTGACACGTTAATGCTGTGGCCCACATTAAACAAAGTATACCGT	intron sense-overlapping	NM_006041	HS3ST3B1	heparan sulfate glucosamine 3-O-sulfotransferase	+	14204505	14249492
ASHG19A3A026901	3.90892	up	361.222	65.0108	8.2733	6.30653	noncoding	ENST00000514270	RP11-241G9.3	Ensembl	297	chr5	-	68773298	68798293		CAGCTATGTTTCAACTCCACTTCAATAAAAACAGCCAAATTTCTCTCCTGGAAATTCTTA	intronic antisense	NM_002538	OCLN	occludin isoform a	+	68788118	68853931
ASHG19A3A026901	3.90892	up	361.222	65.0108	8.2733	6.30653	noncoding	ENST00000514270	RP11-241G9.3	Ensembl	297	chr5	-	68773298	68798293		CAGCTATGTTTCAACTCCACTTCAATAAAAACAGCCAAATTTCTCTCCTGGAAATTCTTA	intronic antisense	NM_001205254	OCLN	occludin isoform a	+	68788589	68853931
ASHG19A3A007769	2.29601	up	2441.06	862.555	10.9222	9.72302	noncoding	NR_033386	KLHDC9	RefSeq_NR	1117	chr1	+	161068150	161070137	NM_001007255,	GCATTGGAGTCATGGGAAAATTAAGTCCTTTCTTTCTCCCCAAGGAGGAACCACCTGTTG	exon sense-overlapping	NM_152366	KLHDC9	kelch domain-containing protein 9 isoform a	+	161068180	161070138
ASHG19A3A007769	2.29601	up	2441.06	862.555	10.9222	9.72302	noncoding	NR_033386	KLHDC9	RefSeq_NR	1117	chr1	+	161068150	161070137	NM_001007255,	GCATTGGAGTCATGGGAAAATTAAGTCCTTTCTTTCTCCCCAAGGAGGAACCACCTGTTG	exon sense-overlapping	NM_001007255	KLHDC9	kelch domain-containing protein 9 isoform b	+	161068180	161070138
ASHG19A3A053605	2.29408	up	8042.25	2780.65	12.6072	11.4093	noncoding	ENST00000426640	AC093509.2	Ensembl	346	chr16	-	26074072	26074418		GTGCTAGGTGACAGGAATTATTTCTTATTTAGAGATGGTGACATTCTTGGGAAGTACGTA	intronic antisense	NM_006040	HS3ST4	heparan sulfate glucosamine 3-O-sulfotransferase	+	25703346	26149009
ASHG19A3A032527	3.50808	up	2139.93	481.468	10.7328	8.92216	noncoding	ENST00000435098	AC002486.3	Ensembl	391	chr7	-	20681180	20681571		ATGAAGATGTTCTCTCTACTGTGGGGATCTAATCAGTCACAGTCTCCCTCAAGCATACTA	intronic antisense	NM_001163941	ABCB5	ATP-binding cassette sub-family B member 5	+	20655244	20796637
ASHG19A3A014586	2.01627	up	202.65	74.7805	7.49734	6.48565	noncoding	ENST00000444526	AC092601.1	Ensembl	383	chr2	-	167746011	167746394		GGAAAGCAAAATATGGTGCCACATTGTTGGGAAAATGAACATGGTTGCTCCCCTTGAATA	intronic antisense	NM_152381	XIRP2	xin actin-binding repeat-containing protein 2	+	167744996	168116261
ASHG19A3A014586	2.01627	up	202.65	74.7805	7.49734	6.48565	noncoding	ENST00000444526	AC092601.1	Ensembl	383	chr2	-	167746011	167746394		GGAAAGCAAAATATGGTGCCACATTGTTGGGAAAATGAACATGGTTGCTCCCCTTGAATA	intronic antisense	NM_001199143	XIRP2	xin actin-binding repeat-containing protein 2	+	167744996	168116261
ASHG19A3A014586	2.01627	up	202.65	74.7805	7.49734	6.48565	noncoding	ENST00000444526	AC092601.1	Ensembl	383	chr2	-	167746011	167746394		GGAAAGCAAAATATGGTGCCACATTGTTGGGAAAATGAACATGGTTGCTCCCCTTGAATA	intronic antisense	NM_001079810	XIRP2	xin actin-binding repeat-containing protein 2	+	167744996	168116261
ASHG19A3A043530	2.13719	up	42.3998	14.1113	5.46255	4.36683	noncoding	ENST00000421629	RP11-184A2.3	Ensembl	758	chr10	+	3793258	3805418		AAGCTAATAATAATAGCCACCACCTGTGGAGAGCTTCTCTTGGACCACGCATTCTGCTAA	intergenic
ASHG19A3A012157	2.28672	up	51.5974	16.042	5.72066	4.52738	noncoding	ENST00000499780	AC010323.1	Ensembl	1740	chr19	+	8374176	8384444		AGACTCAGCACTGACTTCACCCCAAAATCCAAGTAAGCTGGGTATTGCTTAAAATCAGGG	bidirectional	NM_001165895	CD320	CD320 antigen isoform 2 precursor	-	8367010	8373240
ASHG19A3A012157	2.28672	up	51.5974	16.042	5.72066	4.52738	noncoding	ENST00000499780	AC010323.1	Ensembl	1740	chr19	+	8374176	8384444		AGACTCAGCACTGACTTCACCCCAAAATCCAAGTAAGCTGGGTATTGCTTAAAATCAGGG	intronic antisense	NM_005001	NDUFA7	NADH dehydrogenase [ubiquinone] 1 alpha	-	8376183	8386280
ASHG19A3A012157	2.28672	up	51.5974	16.042	5.72066	4.52738	noncoding	ENST00000499780	AC010323.1	Ensembl	1740	chr19	+	8374176	8384444		AGACTCAGCACTGACTTCACCCCAAAATCCAAGTAAGCTGGGTATTGCTTAAAATCAGGG	bidirectional	NM_016579	CD320	CD320 antigen isoform 1 precursor	-	8367010	8373240
ASHG19A3A000134	2.48052	up	66.3769	18.8377	6.04115	4.73051	noncoding	ENST00000419467	AP000472.2	Ensembl	465	chr21	-	23413492	23426688		AAGTGTTCATCTCCTTAGAAAACACAGAGTTGTTGTTATGATGAGTCTCCAATGAACCTG	intergenic
ASHG19A3A049358	4.73175	up	1132.17	176.061	9.84416	7.60178	noncoding	ENST00000440688	RP5-1028L10.2	Ensembl	508	chr1	-	110720264	110721341		TGTGTCATCCTGCATGAACTGTTTGTGTAAAGGGGTGTGTGTGTGTACACACATGTGCAA	intronic antisense	NM_001010898	SLC6A17	sodium-dependent neutral amino acid transporter	+	110693131	110744823
ASHG19A3A009145	4.35287	up	40.9001	5.50404	5.41385	3.29188	noncoding	ENST00000446671	AC005772.2	Ensembl	976	chr17	+	14918121	14955593		ACATCCACTCAAACCCCCAAGCTACTGAATGCCTAATATAAATGCATAGCAAAATGTAAA	intergenic
ASHG19A3A038622	2.08681	up	4825.42	1825.75	11.8622	10.8009	noncoding	ENST00000431378	AC129778.7	Ensembl	385	chr9	+	42751665	42752050	ENST00000457995,ENST00000424370,	CTATTACTGTCAACAGAGTGACAGTAACCCTCCCACAGTGTTACAAGTCATAACATAAAC	intergenic
ASHG19A3L0000577	2.92183	up	186.26	45.2143	7.38065	5.83378	noncoding	chr13:105757124-105768999-	lincRNA-SLC10A2-6	lincRNA	11876	chr13	-	105757124	105768999		CTCCCCTGATATTTGTAGGGTTTTGAGCTAGACGTTGTAATTGTGATTTCCTAATTTTAA	intergenic
ASHG19A3A023992	2.43365	up	5499.88	1777.89	12.0454	10.7623	noncoding	uc003gpc.2	BC029598	UCSC_knowngene	1701	chr4	-	17173380	17187680		ATCTTTAGCTACTCCTTCCCATTTGTCAACAGCAATGTCACAGTGTTGTCAGCCTGTGTT	intergenic
ASHG19A3L0000934	4.34981	up	120.324	18.0784	6.80177	4.68082	noncoding	exon1961-	lincRNA-CTAGE1-2	lincRNA	1130	chr18	-	20049159	20050288		TTCCTGAAGTGTGTGTGGGAGTTCTGTTGGTTTGGATGTCTGTGCTTTACAACCCGAATT
ASHG19A3A017368	2.09777	up	42.8879	14.621	5.47939	4.41053	noncoding	ENST00000456265	RP5-1069C8.2	Ensembl	3033	chr20	-	12845849	12933167		TGTAAAAATTTAAGTGCATCTGAAGGCTCTCCAGCTTGAAACCCTGCAGAGCGGGATGAA	intergenic
ASHG19A3A046245	3.25106	up	44.6314	9.10423	5.53223	3.83132	noncoding	NR_023920	WIT1	RefSeq_NR	2354	chr11	+	32457284	32461618		TGAGGTTACAATTAGAACTCCTGACCCCAGATTCAACTTTGCAAACAACAGGGGAAAAAA	bidirectional	NM_024424	WT1	Wilms tumor protein isoform B	-	32409321	32457081
ASHG19A3A046245	3.25106	up	44.6314	9.10423	5.53223	3.83132	noncoding	NR_023920	WIT1	RefSeq_NR	2354	chr11	+	32457284	32461618		TGAGGTTACAATTAGAACTCCTGACCCCAGATTCAACTTTGCAAACAACAGGGGAAAAAA	bidirectional	NM_000378	WT1	Wilms tumor protein isoform A	-	32409321	32457081
ASHG19A3A046245	3.25106	up	44.6314	9.10423	5.53223	3.83132	noncoding	NR_023920	WIT1	RefSeq_NR	2354	chr11	+	32457284	32461618		TGAGGTTACAATTAGAACTCCTGACCCCAGATTCAACTTTGCAAACAACAGGGGAAAAAA	bidirectional	NM_024426	WT1	Wilms tumor protein isoform D	-	32409321	32457081
ASHG19A3A031875	2.59365	up	61.5995	16.5959	5.9463	4.57131	noncoding	ENST00000404225	RP3-344J20.1	Ensembl	984	chr6	+	100625084	100626068		CCCATGGCCAGATTTTCTCGTTTCCCAGCCAAGTCAGAAAATGAAGTGTGTGTGAGAATT	intergenic
ASHG19A3A038142	2.29489	up	775.435	262.641	9.30571	8.10728	noncoding	AK055813		misc_RNA	2212	chr9	-	134726426	134728638		AACAGGGACACTTCTCATGCCTCCCTTCTTACTCTGAGGAAAGGATTCAGAGAAAGGAAT	intergenic
ASHG19A3A012731	2.77296	up	136.13	34.5918	6.96504	5.49361	noncoding	uc002ost.1	AK024119	UCSC_knowngene	1955	chr19	+	42656720	42661675		AGGACTCTAAGGCCAGGCCAGCATACACAGTCCCCAATAGTGAGTAGGAGCCCAGTCAGT	intergenic
ASHG19A3A036780	3.21327	up	1338.41	323.859	10.0695	8.38548	noncoding	AK126443		misc_RNA	2067	chr8	+	97347154	97349223		TAGACAGTGCTCCCTACCATTTCCCATTTATAGGATTGAAATCAAGATGTAAGGAGAGCT	intergenic
ASHG19A3A051476	4.17659	up	39.7051	5.63079	5.37473	3.31241	noncoding	ENST00000479477	RP11-401H9.1	Ensembl	559	chr14	+	59030803	59031362		CAAGCCACAGCCGTTAAAAACAAGGATTTCAGAACATTTTTGGATTGTATCTGTATTTCT	intergenic
ASHG19A3A047685	2.11815	up	54.3549	18.4692	5.78871	4.70591	noncoding	HIT000066907		H-invDB	386	chr12	-	56496907	56497292		ATGTCTAGGTATAGGAGGATGTGGCTGTTGGGGTTAGACTTGATTCAGTGCAAAAACAAG	natural antisense	NM_001982	ERBB3	receptor tyrosine-protein kinase erbB-3 isoform	+	56473808	56497291
ASHG19A3A047685	2.11815	up	54.3549	18.4692	5.78871	4.70591	noncoding	HIT000066907		H-invDB	386	chr12	-	56496907	56497292		ATGTCTAGGTATAGGAGGATGTGGCTGTTGGGGTTAGACTTGATTCAGTGCAAAAACAAG	bidirectional	NM_006191	PA2G4	proliferation-associated protein 2G4	+	56498102	56507694
ASHG19A3A017888	2.7673	up	347.213	91.9857	8.22124	6.75276	noncoding	AK056716		misc_RNA	1933	chr20	-	61272070	61274651		CTCACGTCTGGATTCTACCCCCTGAAAACATTATTTACACAATGTTTTTCCTTTAAACAA	intronic antisense	NM_016354	SLCO4A1	solute carrier organic anion transporter family	+	61273796	61303647
ASHG19A3A007695	2.93804	up	66.2892	15.514	6.03965	4.4848	noncoding	NR_029454	LOC440335	RefSeq_NR	668	chr16	+	4838456	4846281		TGACGCCCTCAACCACTCTGCTGGGGAGCCCAAAGATGTTAACTTGTTTAATAATCAAGC	bidirectional	NM_001154458	12-Sep	septin-12 isoform 1	-	4827671	4838399
ASHG19A3A007695	2.93804	up	66.2892	15.514	6.03965	4.4848	noncoding	NR_029454	LOC440335	RefSeq_NR	668	chr16	+	4838456	4846281		TGACGCCCTCAACCACTCTGCTGGGGAGCCCAAAGATGTTAACTTGTTTAATAATCAAGC	bidirectional	NM_144605	12-Sep	septin-12 isoform 2	-	4827671	4838399
ASHG19A3A030993	4.04501	up	8320.53	1635.67	12.6577	10.6415	noncoding	ENST00000437559	RP11-456H18.2	Ensembl	784	chr6	+	12007902	12009089		TTCAAGTTATTTCCCTCCTCTAGAATGCTGTACTTCCACCACTGCCAAATCGTGAACTTT	intergenic
ASHG19A3A009297	2.47324	up	439.291	132.628	8.53645	7.23004	noncoding	NR_002181	PPY2	RefSeq_NR	660	chr17	+	26574469	26575314		GGCTCTGGCCGAAGCTCACTCCCTGTTCCTGCACAGGCTCAATAAAGCAAGTCAAAGCAC	intergenic
ASHG19A3L0002651	2.03401	up	806.123	312.053	9.35777	8.33344	noncoding	chr8:37801630-37818621-	lincRNA-GOT1L1	lincRNA	16992	chr8	-	37801630	37818621		TGTAATGAATGATGCAGTGAACACTTGCTGACTGTCTTCCCAGAATTCCTTCTCCCCTCT	intergenic
ASHG19A3A049946	5.25507	up	47.6577	5.09851	5.62326	3.22955	noncoding	AY927579		RNAdb	1308	chr13	+	24040709	24044781		TGATTGTTAAGATAGGATCATGAAAGAAGACAGAAGACGGATGTGAGTGGCCCTCAGAAA	intergenic
ASHG19A3L0002375	2.38009	up	130.514	39.4473	6.91064	5.65963	noncoding	EF363096	lincRNA-AMIGO1	lincRNA	672	chr1	-	109956133	110282926		TTCTGCACTTTCTCTATAAAACACTCACAGCTCCCTGGACTGCAGATCCATAGTGAGGAT	intronic antisense	NM_001142368	GSTM2	glutathione S-transferase Mu 2 isoform 2	+	110210643	110226619
ASHG19A3L0002375	2.38009	up	130.514	39.4473	6.91064	5.65963	noncoding	EF363096	lincRNA-AMIGO1	lincRNA	672	chr1	-	109956133	110282926		TTCTGCACTTTCTCTATAAAACACTCACAGCTCCCTGGACTGCAGATCCATAGTGAGGAT	intronic antisense	NM_000848	GSTM2	glutathione S-transferase Mu 2 isoform 1	+	110210643	110217908
ASHG19A3L0002375	2.38009	up	130.514	39.4473	6.91064	5.65963	noncoding	EF363096	lincRNA-AMIGO1	lincRNA	672	chr1	-	109956133	110282926		TTCTGCACTTTCTCTATAAAACACTCACAGCTCCCTGGACTGCAGATCCATAGTGAGGAT	intronic antisense	NM_146421	GSTM1	glutathione S-transferase Mu 1 isoform 2	+	110230417	110236367
ASHG19A3L0002375	2.38009	up	130.514	39.4473	6.91064	5.65963	noncoding	EF363096	lincRNA-AMIGO1	lincRNA	672	chr1	-	109956133	110282926		TTCTGCACTTTCTCTATAAAACACTCACAGCTCCCTGGACTGCAGATCCATAGTGAGGAT	intron sense-overlapping	NM_001199774	PSMA5	proteasome subunit alpha type-5 isoform 2	-	109941652	109969108
ASHG19A3L0002375	2.38009	up	130.514	39.4473	6.91064	5.65963	noncoding	EF363096	lincRNA-AMIGO1	lincRNA	672	chr1	-	109956133	110282926		TTCTGCACTTTCTCTATAAAACACTCACAGCTCCCTGGACTGCAGATCCATAGTGAGGAT	intronic antisense	NM_000850	GSTM4	glutathione S-transferase Mu 4 isoform 1	+	110198697	110204331
ASHG19A3L0002375	2.38009	up	130.514	39.4473	6.91064	5.65963	noncoding	EF363096	lincRNA-AMIGO1	lincRNA	672	chr1	-	109956133	110282926		TTCTGCACTTTCTCTATAAAACACTCACAGCTCCCTGGACTGCAGATCCATAGTGAGGAT	intronic antisense	NM_000851	GSTM5	glutathione S-transferase Mu 5	+	110254863	110260890
ASHG19A3L0002375	2.38009	up	130.514	39.4473	6.91064	5.65963	noncoding	EF363096	lincRNA-AMIGO1	lincRNA	672	chr1	-	109956133	110282926		TTCTGCACTTTCTCTATAAAACACTCACAGCTCCCTGGACTGCAGATCCATAGTGAGGAT	exon sense-overlapping	NM_000849	GSTM3	glutathione S-transferase Mu 3	-	110276553	110283660
ASHG19A3L0002375	2.38009	up	130.514	39.4473	6.91064	5.65963	noncoding	EF363096	lincRNA-AMIGO1	lincRNA	672	chr1	-	109956133	110282926		TTCTGCACTTTCTCTATAAAACACTCACAGCTCCCTGGACTGCAGATCCATAGTGAGGAT	intronic antisense	NM_004037	AMPD2	AMP deaminase 2 isoform 1	+	110163275	110174677
ASHG19A3L0002375	2.38009	up	130.514	39.4473	6.91064	5.65963	noncoding	EF363096	lincRNA-AMIGO1	lincRNA	672	chr1	-	109956133	110282926		TTCTGCACTTTCTCTATAAAACACTCACAGCTCCCTGGACTGCAGATCCATAGTGAGGAT	intronic antisense	NM_031936	GPR61	probable G-protein coupled receptor 61	+	110082493	110088455
ASHG19A3L0002375	2.38009	up	130.514	39.4473	6.91064	5.65963	noncoding	EF363096	lincRNA-AMIGO1	lincRNA	672	chr1	-	109956133	110282926		TTCTGCACTTTCTCTATAAAACACTCACAGCTCCCTGGACTGCAGATCCATAGTGAGGAT	intron sense-overlapping	NM_002790	PSMA5	proteasome subunit alpha type-5 isoform 1	-	109941652	109969070
ASHG19A3L0002375	2.38009	up	130.514	39.4473	6.91064	5.65963	noncoding	EF363096	lincRNA-AMIGO1	lincRNA	672	chr1	-	109956133	110282926		TTCTGCACTTTCTCTATAAAACACTCACAGCTCCCTGGACTGCAGATCCATAGTGAGGAT	intronic antisense	NM_001134400	CYB561D1	cytochrome b561 domain-containing protein 1	+	110036700	110043063
ASHG19A3L0002375	2.38009	up	130.514	39.4473	6.91064	5.65963	noncoding	EF363096	lincRNA-AMIGO1	lincRNA	672	chr1	-	109956133	110282926		TTCTGCACTTTCTCTATAAAACACTCACAGCTCCCTGGACTGCAGATCCATAGTGAGGAT	intronic antisense	NM_203404	AMPD2	AMP deaminase 2 isoform 3	+	110168048	110174677
ASHG19A3L0002375	2.38009	up	130.514	39.4473	6.91064	5.65963	noncoding	EF363096	lincRNA-AMIGO1	lincRNA	672	chr1	-	109956133	110282926		TTCTGCACTTTCTCTATAAAACACTCACAGCTCCCTGGACTGCAGATCCATAGTGAGGAT	intronic antisense	NM_001040709	SYPL2	synaptophysin-like protein 2	+	110009099	110024764
ASHG19A3L0002375	2.38009	up	130.514	39.4473	6.91064	5.65963	noncoding	EF363096	lincRNA-AMIGO1	lincRNA	672	chr1	-	109956133	110282926		TTCTGCACTTTCTCTATAAAACACTCACAGCTCCCTGGACTGCAGATCCATAGTGAGGAT	intronic antisense	NM_006496	GNAI3	guanine nucleotide-binding protein G(k) subunit	+	110091185	110138452
ASHG19A3L0002375	2.38009	up	130.514	39.4473	6.91064	5.65963	noncoding	EF363096	lincRNA-AMIGO1	lincRNA	672	chr1	-	109956133	110282926		TTCTGCACTTTCTCTATAAAACACTCACAGCTCCCTGGACTGCAGATCCATAGTGAGGAT	intronic antisense	NM_001134403	CYB561D1	cytochrome b561 domain-containing protein 1	+	110036700	110043063
ASHG19A3L0002375	2.38009	up	130.514	39.4473	6.91064	5.65963	noncoding	EF363096	lincRNA-AMIGO1	lincRNA	672	chr1	-	109956133	110282926		TTCTGCACTTTCTCTATAAAACACTCACAGCTCCCTGGACTGCAGATCCATAGTGAGGAT	intronic antisense	NM_153340	ATXN7L2	ataxin-7-like protein 2	+	110026560	110035420
ASHG19A3L0002375	2.38009	up	130.514	39.4473	6.91064	5.65963	noncoding	EF363096	lincRNA-AMIGO1	lincRNA	672	chr1	-	109956133	110282926		TTCTGCACTTTCTCTATAAAACACTCACAGCTCCCTGGACTGCAGATCCATAGTGAGGAT	intron sense-overlapping	NM_020703	AMIGO1	amphoterin-induced protein 1 precursor	-	110049445	110052336
ASHG19A3L0002375	2.38009	up	130.514	39.4473	6.91064	5.65963	noncoding	EF363096	lincRNA-AMIGO1	lincRNA	672	chr1	-	109956133	110282926		TTCTGCACTTTCTCTATAAAACACTCACAGCTCCCTGGACTGCAGATCCATAGTGAGGAT	intronic antisense	NM_000561	GSTM1	glutathione S-transferase Mu 1 isoform 1	+	110230417	110236367
ASHG19A3L0002375	2.38009	up	130.514	39.4473	6.91064	5.65963	noncoding	EF363096	lincRNA-AMIGO1	lincRNA	672	chr1	-	109956133	110282926		TTCTGCACTTTCTCTATAAAACACTCACAGCTCCCTGGACTGCAGATCCATAGTGAGGAT	intron sense-overlapping	NM_001199772	PSMA5	proteasome subunit alpha type-5 isoform 2	-	109941652	109969070
ASHG19A3L0002375	2.38009	up	130.514	39.4473	6.91064	5.65963	noncoding	EF363096	lincRNA-AMIGO1	lincRNA	672	chr1	-	109956133	110282926		TTCTGCACTTTCTCTATAAAACACTCACAGCTCCCTGGACTGCAGATCCATAGTGAGGAT	intronic antisense	NM_001134402	CYB561D1	cytochrome b561 domain-containing protein 1	+	110036657	110043063
ASHG19A3L0002375	2.38009	up	130.514	39.4473	6.91064	5.65963	noncoding	EF363096	lincRNA-AMIGO1	lincRNA	672	chr1	-	109956133	110282926		TTCTGCACTTTCTCTATAAAACACTCACAGCTCCCTGGACTGCAGATCCATAGTGAGGAT	intronic antisense	NM_182580	CYB561D1	cytochrome b561 domain-containing protein 1	+	110036700	110043063
ASHG19A3L0002375	2.38009	up	130.514	39.4473	6.91064	5.65963	noncoding	EF363096	lincRNA-AMIGO1	lincRNA	672	chr1	-	109956133	110282926		TTCTGCACTTTCTCTATAAAACACTCACAGCTCCCTGGACTGCAGATCCATAGTGAGGAT	intronic antisense	NM_147148	GSTM4	glutathione S-transferase Mu 4 isoform 2	+	110198697	110208123
ASHG19A3L0002375	2.38009	up	130.514	39.4473	6.91064	5.65963	noncoding	EF363096	lincRNA-AMIGO1	lincRNA	672	chr1	-	109956133	110282926		TTCTGCACTTTCTCTATAAAACACTCACAGCTCCCTGGACTGCAGATCCATAGTGAGGAT	intron sense-overlapping	NM_005272	GNAT2	guanine nucleotide-binding protein G(t) subunit	-	110145888	110155705
ASHG19A3L0002375	2.38009	up	130.514	39.4473	6.91064	5.65963	noncoding	EF363096	lincRNA-AMIGO1	lincRNA	672	chr1	-	109956133	110282926		TTCTGCACTTTCTCTATAAAACACTCACAGCTCCCTGGACTGCAGATCCATAGTGAGGAT	intronic antisense	NM_139156	AMPD2	AMP deaminase 2 isoform 2	+	110162458	110174677
ASHG19A3L0002375	2.38009	up	130.514	39.4473	6.91064	5.65963	noncoding	EF363096	lincRNA-AMIGO1	lincRNA	672	chr1	-	109956133	110282926		TTCTGCACTTTCTCTATAAAACACTCACAGCTCCCTGGACTGCAGATCCATAGTGAGGAT	intronic antisense	NM_001134404	CYB561D1	cytochrome b561 domain-containing protein 1	+	110036700	110043063
ASHG19A3L0002375	2.38009	up	130.514	39.4473	6.91064	5.65963	noncoding	EF363096	lincRNA-AMIGO1	lincRNA	672	chr1	-	109956133	110282926		TTCTGCACTTTCTCTATAAAACACTCACAGCTCCCTGGACTGCAGATCCATAGTGAGGAT	intron sense-overlapping	NM_001199773	PSMA5	proteasome subunit alpha type-5 isoform 2	-	109941652	109969081
ASHG19A3A021115	24.3175	up	437.392	9.82986	8.52947	3.92554	noncoding	ENST00000474095	RP11-73I17.2	Ensembl	734	chr3	-	50914142	50915088		CTTGACCCTGACCATAACTGGATTATGATGAAGATACTAGTACAATGCTGAAAGAAGTTC	intronic antisense	NM_004947	DOCK3	dedicator of cytokinesis protein 3	+	50712671	51421629
ASHG19A3A048337	5.99389	up	131.753	13.7966	6.92285	4.33935	noncoding	ENST00000433774	RP5-837O21.6	Ensembl	331	chr1	-	94389941	94390272		CTAATTTTAATCCTTATCCTATCCCCAGGCCTAGTTTATGAATGGATGCAAAAAGGACTA	intergenic
CUST_402_PI426073487	2.17038	up	47.0647	15.5538	5.60587	4.48793	noncoding	uc.404+	uc.404	UCR	235	chr16	+	55223356	55223591	uc.403-,	TTTCTGCCCGTCTAATTACAAAGCCAACATCTGATCAAGCCAGCATCCAGAGGGGATTAT	intergenic
ASHG19A3A032675	2.10347	up	759.672	284.507	9.27838	8.2056	noncoding	ENST00000419108	AC078841.5	Ensembl	1849	chr7	-	36148633	36150482		AAATCCCATACCTCCCTGGCCTTCAAAAGCATTGTCCTTAAGATAAGTGCTGACTTGAAA	intergenic
ASHG19A3A030354	2.61004	up	1836.08	561.398	10.5193	9.13519	noncoding	ENST00000442911	RP11-72I2.1	Ensembl	156	chr6	-	108693975	108694131		CTTCCTCCTGTACATGGCCCTGCTGAGAATCACTCTTTTTATCTTAAAGAAACTGGACAG	intronic antisense	NM_145315	LACE1	lactation elevated protein 1	+	108616097	108844251
ASHG19A3A008701	2.9781	up	835.597	212.473	9.40447	7.83007	noncoding	CR597908		misc_RNA	1637	chr17	-	62078216	62079853		CGCCACTCCTCCATTCCCCTAAGTTATTTCCTCCAGATAGGCTTTGTAAGAATGGCTTGT	natural antisense	NM_001164257	C17orf72	hypothetical protein LOC92340 isoform 2	+	62075710	62081644
ASHG19A3A008701	2.9781	up	835.597	212.473	9.40447	7.83007	noncoding	CR597908		misc_RNA	1637	chr17	-	62078216	62079853		CGCCACTCCTCCATTCCCCTAAGTTATTTCCTCCAGATAGGCTTTGTAAGAATGGCTTGT	natural antisense	NM_001191029	C17orf72	hypothetical protein LOC92340 isoform 1	+	62075710	62081644
ASHG19A3A008701	2.9781	up	835.597	212.473	9.40447	7.83007	noncoding	CR597908		misc_RNA	1637	chr17	-	62078216	62079853		CGCCACTCCTCCATTCCCCTAAGTTATTTCCTCCAGATAGGCTTTGTAAGAATGGCTTGT	natural antisense	NM_001191030	C17orf72	hypothetical protein LOC92340 isoform 3	+	62075710	62081644
ASHG19A3A008701	2.9781	up	835.597	212.473	9.40447	7.83007	noncoding	CR597908		misc_RNA	1637	chr17	-	62078216	62079853		CGCCACTCCTCCATTCCCCTAAGTTATTTCCTCCAGATAGGCTTTGTAAGAATGGCTTGT	natural antisense	NM_001191031	C17orf72	hypothetical protein LOC92340 isoform 4	+	62075710	62081644
ASHG19A3A047918	3.65705	up	57.2484	10.3498	5.85686	3.98618	noncoding	BC030748		misc_RNA	1343	chr12	-	97185645	97186966		ATGGAGGTAAATCTTAAAACTAACCCTGGCTTACTACAGAGAAGATTCTCCTACAGTAAA	intergenic
ASHG19A3A034012	3.64782	up	72.3469	13.1712	6.14889	4.28186	noncoding	CR622072		misc_RNA	1562	chr7	+	19040466	19042028		CAATGGTGTGTTCCAAATTATTGTTGGTGTTGTTAATGTCATGACTCTCCTTTGAATAGA	intergenic
ASHG19A3A018971	2.1609	up	48.4359	16.084	5.64185	4.53021	noncoding	ENST00000443300	AP001065.7	Ensembl	1113	chr21	-	45889811	45892399		GCAGTGATAGCAACAGCATGTATAGGCTACGCCCTACCATGAAGACAAATGTCTTTTTGA	intergenic
ASHG19A3A052764	2.21235	up	185.3	61.2676	7.37178	6.2262	noncoding	uc001zks.1	AK127696	UCSC_knowngene	2317	chr15	+	40331511	40359491		GGAGTCAAAACTTACGTTCTGGCCCCCAGGTACATTTCCAGTCTCTTACTCATAAAATTG	bidirectional	NM_003134	SRP14	signal recognition particle 14 kDa protein	-	40327890	40331389
ASHG19A3L0002824	2.22018	up	2658.96	982.63	11.0514	9.90071	noncoding	chrX:40874482-40878593+	lincRNA-USP9X-7	lincRNA	4112	chrX	+	40874482	40878593		CAGGGGTCCCTTCTCCCCTTATGCTCACATTAGAATTTTCCCTTGACCTATTGAATGATG	intergenic
ASHG19A3A033670	2.04598	up	117.869	42.0943	6.77526	5.74247	noncoding	ENST00000496431	OR9P1P	Ensembl	281	chr7	-	142744313	142744681		ATGCAGTCATTTACATGGTTGAATTGATGAAGTCTTCAGTCTCCCGGGGATTTCTTCCTC	intergenic
ASHG19A3A010640	2.26419	up	22421.6	7702.5	14.0681	12.8891	noncoding	AB027121		misc_RNA	537	chr18	+	45778671	45779206		TTTGTTTGTAGTCTAAGTGACATGGGTCTCCCTCTCTTTCCTCCAACTGCATCGCTCAAT	intergenic
ASHG19A3A010367	2.14786	up	87.3245	29.5158	6.39159	5.28869	noncoding	NR_027245	C18orf20	RefSeq_NR	885	chr18	-	61747242	61816260		TTAATTTCTCCCTAGTGCTACTTCTCAGATTGGCCAGTGACTCACAGAGTGGCACAAGTA	intergenic
ASHG19A3A049857	2.5255	up	1731.43	548.29	10.4365	9.09997	noncoding	ENST00000446789	RP11-120K24.2	Ensembl	687	chr13	-	113621822	113623138		AAGGGATAAAAAGATGAAGGTGACGCAGTACTCCCCCTTATAGTGCCTACAGGCCTTATA	natural antisense	NM_001112732	MCF2L	guanine nucleotide exchange factor DBS isoform	+	113622756	113752862
ASHG19A3A019208	2.33569	up	125.073	38.4981	6.85524	5.63139	noncoding	ENST00000457157	AP000688.8	Ensembl	811	chr21	+	37377635	37379899		TTCAAAAGCAAAAGTCCCCTACCAGCCAGTGAAGCTACCTGATTTCTCAGTATCTTACGC	intergenic
ASHG19A3A011947	2.53046	up	1994.81	631.23	10.64	9.30062	noncoding	NR_027136	C1orf126	RefSeq_NR	6979	chr1	-	15438311	15478960		AATTAGTTGTGCTTGGAGAAGCATGAGGAGTCTCCCCTGCTCTGAATTTGCAATCTGTGT	natural antisense	NM_201628	KAZN	kazrin isoform E	+	14925212	15444544
ASHG19A3A011947	2.53046	up	1994.81	631.23	10.64	9.30062	noncoding	NR_027136	C1orf126	RefSeq_NR	6979	chr1	-	15438311	15478960		AATTAGTTGTGCTTGGAGAAGCATGAGGAGTCTCCCCTGCTCTGAATTTGCAATCTGTGT	bidirectional	NM_001136216	TMEM51	transmembrane protein 51	+	15479027	15546974
ASHG19A3A011947	2.53046	up	1994.81	631.23	10.64	9.30062	noncoding	NR_027136	C1orf126	RefSeq_NR	6979	chr1	-	15438311	15478960		AATTAGTTGTGCTTGGAGAAGCATGAGGAGTCTCCCCTGCTCTGAATTTGCAATCTGTGT	bidirectional	NM_001136217	TMEM51	transmembrane protein 51	+	15479027	15546974
ASHG19A3A015673	6.38418	up	69.1279	6.35088	6.09183	3.41732	noncoding	uc002rzk.2	BC043355	UCSC_knowngene	1275	chr2	+	56179292	56408787		AGCCGTCAAAACATGAGAGCCCTCTTTCTAATCATCTCACTTCTTGGAAAAAATAGAATG	intergenic
ASHG19A3A013590	2.58522	up	46.5465	12.5645	5.59026	4.21998	noncoding	uc002rvb.2	BC048424	UCSC_knowngene	1513	chr2	-	46795397	46807374		GTCAGGGATGATGAGCTTCCTGTGTCTTTACCCTAAAAGCTTGCTATATAAAGGATACTT	intronic antisense	NM_012249	RHOQ	rho-related GTP-binding protein RhoQ precursor	+	46769866	46811827
ASHG19A3A052074	2.17531	up	89.399	29.8238	6.4226	5.30138	noncoding	AK125173		NRED	3232	chr15	-	43695259	43698490		ACAATGAAGTGATTTTCTGAATGGGAATGACAGACCTCTGGGAAGCCAGCTACCACTGAA	natural antisense	NM_014444	TUBGCP4	gamma-tubulin complex component 4	+	43663312	43698240
ASHG19A3A050824	2.11563	up	45.0194	15.2592	5.54537	4.46428	noncoding	G36612		misc_RNA	381	chr14	-	57882240	57882621		TTCCTTAAAAATGTCAATACTTCCCTTACTGGAAATAGCGCATTCCTAAAAATACACGCA	intergenic
ASHG19A3A051913	2.19362	up	5808.38	2097.91	12.136	11.0027	noncoding	uc001yvy.1	AX748135	UCSC_knowngene	1751	chr15	-	23569671	23571422	NM_001145004,NM_001001413,	ATAACCCTCCCTCATCAAGTCAATAGATAAACAAACCCTGAAAAATAAACAACTCTTCCT	intergenic
ASHG19A3A028053	2.0927	up	197.162	69.533	7.4576	6.39224	noncoding	ENST00000512207	RP11-42L13.2	Ensembl	260	chr5	+	29104986	29105545		ATGTTCCCTTTTGCCAGCTTCTGATCTTCCCTCATGGGAGACACTAATTTCTGTGGCAAA	intergenic
ASHG19A3A012471	2.14341	up	215.456	74.3805	7.57734	6.47743	noncoding	ENST00000471224	RP11-255H23.2	Ensembl	1001	chr19	+	23945745	24014998		GGAGGGCGTGGCTTCCGACATTCCGCGGGGTCTTTACCTCTTGCTCCCGCCAGAGTTTGG	intergenic
ASHG19A3A036166	2.54665	up	487.49	142.749	8.67281	7.32421	noncoding	AK127771		misc_RNA	4143	chr8	-	138821686	139095788		AACAGTCCCTCTCCTGAAAATTGGACTGAATTCCAACAAGTCGGCAACTTGCATGAAGAC	intergenic
ASHG19A3A044107	5.80136	up	130.013	14.1469	6.90578	4.36939	noncoding	ENST00000431293	RP11-344N10.2	Ensembl	243	chr10	+	74831100	74833766		GGCATGAATCAGATATGCTGGAGACTATCTTTTCTTCCTTTTTACCAGATAAACCAAAAT	natural antisense	NM_001142595	P4HA1	prolyl 4-hydroxylase subunit alpha-1 isoform 2	-	74766979	74856732
ASHG19A3A044107	5.80136	up	130.013	14.1469	6.90578	4.36939	noncoding	ENST00000431293	RP11-344N10.2	Ensembl	243	chr10	+	74831100	74833766		GGCATGAATCAGATATGCTGGAGACTATCTTTTCTTCCTTTTTACCAGATAAACCAAAAT	natural antisense	NM_001142596	P4HA1	prolyl 4-hydroxylase subunit alpha-1 isoform 3	-	74766979	74856732
ASHG19A3A044107	5.80136	up	130.013	14.1469	6.90578	4.36939	noncoding	ENST00000431293	RP11-344N10.2	Ensembl	243	chr10	+	74831100	74833766		GGCATGAATCAGATATGCTGGAGACTATCTTTTCTTCCTTTTTACCAGATAAACCAAAAT	natural antisense	NM_000917	P4HA1	prolyl 4-hydroxylase subunit alpha-1 isoform 1	-	74766979	74856732
ASHG19A3A044107	5.80136	up	130.013	14.1469	6.90578	4.36939	noncoding	ENST00000431293	RP11-344N10.2	Ensembl	243	chr10	+	74831100	74833766		GGCATGAATCAGATATGCTGGAGACTATCTTTTCTTCCTTTTTACCAGATAAACCAAAAT	natural antisense	NM_001017962	P4HA1	prolyl 4-hydroxylase subunit alpha-1 isoform 2	-	74766979	74856732
ASHG19A3A014225	3.41383	up	348.746	73.0373	8.22706	6.45567	noncoding	ENST00000446590	AC016683.5	Ensembl	559	chr2	-	113929111	113932914		TCTCTCTCCATCAAGCTGGGTAAGTCAGAAACCTGAAGTCACCAAGACCTAAATGCAAAC	intronic antisense	NM_012455	PSD4	PH and SEC7 domain-containing protein 4	+	113931559	113960677
ASHG19A3L0002076	2.20475	up	522.688	179.859	8.76652	7.6259	noncoding	DW444236	lincRNA-ZNF703-2	lincRNA	227	chr8	+	37001355	37001513		TCTGTCTCATTCCCCATCTCTCTATTCCAATCCCGCTCTTACTATGTGAATAAAAGATGG	intergenic
ASHG19A3A025993	2.63392	up	74.5303	19.7658	6.18632	4.78911	noncoding	NR_027106	LOC285419	RefSeq_NR	2222	chr4	+	124695418	124786732		GGATTTTCACTCTCTTTCACTGGGCTGCTTTTCAATCTTATTTCACAGATAGCAATATTA	intergenic
ASHG19A3A040075	2.07859	up	123.896	43.5906	6.84199	5.78639	noncoding	AK054860		NRED	2659	chrX	-	73040494	73043154	NR_001564,	GGGATGGGGAATGGATTATTGGAAAATGGAAAGAAGAAAGTAACTAAAAGCCTTCCTTTC	intergenic
ASHG19A3L0000516	2.08959	up	167.875	59.1776	7.24255	6.17933	noncoding	chr12:61176358-61214183-	lincRNA-SLC16A7-3	lincRNA	37826	chr12	-	61176358	61214183		CTTCCACAAGAATTTTCTATTATTCATCTGTCTTCCCATAATTTGGATGTAACAGCTCTG	intergenic
ASHG19A3L0000874	2.55897	up	771.701	231.003	9.3004	7.94483	noncoding	BG273037	lincRNA-CDH5-2	lincRNA	387	chr16	+	66296092	66296464		TTCTCCCCTGTATGGGCTAAGCTGCTCTAACAGGTAGAGGACACCCTACCTGAGAGAGCG	intergenic
ASHG19A3A007365	2.15543	up	51.1002	16.9963	5.7112	4.60322	noncoding	NR_024623	C21orf49	RefSeq_NR	1203	chr21	+	34144410	34170014		AGTCCTCTCCAAACTTTGACCTGAGAATGACCCTCTATTTGGATTTGGATTACACAAAGT	bidirectional	NM_016631	GCFC1	GC-rich sequence DNA-binding factor 1 isoform 1	-	34106209	34144169
ASHG19A3A007365	2.15543	up	51.1002	16.9963	5.7112	4.60322	noncoding	NR_024623	C21orf49	RefSeq_NR	1203	chr21	+	34144410	34170014		AGTCCTCTCCAAACTTTGACCTGAGAATGACCCTCTATTTGGATTTGGATTACACAAAGT	bidirectional	NM_013329	GCFC1	GC-rich sequence DNA-binding factor 1 isoform 2	-	34113649	34144169
ASHG19A3A007365	2.15543	up	51.1002	16.9963	5.7112	4.60322	noncoding	NR_024623	C21orf49	RefSeq_NR	1203	chr21	+	34144410	34170014		AGTCCTCTCCAAACTTTGACCTGAGAATGACCCTCTATTTGGATTTGGATTACACAAAGT	intronic antisense	NM_001162496	C21orf62	hypothetical protein LOC56245	-	34162983	34186053
ASHG19A3A007365	2.15543	up	51.1002	16.9963	5.7112	4.60322	noncoding	NR_024623	C21orf49	RefSeq_NR	1203	chr21	+	34144410	34170014		AGTCCTCTCCAAACTTTGACCTGAGAATGACCCTCTATTTGGATTTGGATTACACAAAGT	intronic antisense	NM_001162495	C21orf62	hypothetical protein LOC56245	-	34162983	34186053
ASHG19A3A007365	2.15543	up	51.1002	16.9963	5.7112	4.60322	noncoding	NR_024623	C21orf49	RefSeq_NR	1203	chr21	+	34144410	34170014		AGTCCTCTCCAAACTTTGACCTGAGAATGACCCTCTATTTGGATTTGGATTACACAAAGT	intronic antisense	NM_019596	C21orf62	hypothetical protein LOC56245	-	34162983	34186053
ASHG19A3A053044	3.22951	up	95.3663	20.0895	6.49955	4.80824	noncoding	uc002auv.1	AX748294	UCSC_knowngene	2433	chr15	+	72908150	72910583		TGCACATGTGCGCACGCACACACACACACAGCAGAAAATCTAGAAATAAACTATTTTAAT	intergenic
ASHG19A3A021367	2.21769	up	213.464	70.8709	7.56555	6.41649	noncoding	ENST00000485582	MT-CO3	Ensembl	781	chr3	-	106615737	106616518		TCTGCCTACTCCGCCAACTAAAATTTCAGTATACATCTAACTGCCATTGTGGATTTGAAG	intergenic
ASHG19A3A019112	42.8766	up	320.937	5	8.11925	2.69713	noncoding	NR_001458	MIR155HG	RefSeq_NR	1500	chr21	+	26934456	26947473	ENST00000456917,	CAACTCTTCTCAACATTTTGTCCAGGTTATTCACTGTAACCAAATAAATCTCATGAGTCT	intergenic
ASHG19A3A042442	2.74968	up	218.57	57.2362	7.59497	6.13571	noncoding	uc001iky.1	AK056703	UCSC_knowngene	3141	chr10	-	11891611	11936699		ACTCTCCCAAAAGCAGTCAATTTTAACCCATTCCCAACAGGCTTGAGAATAAAAGTTTCA	natural antisense	NM_153256	C10orf47	hypothetical protein LOC254427	+	11865396	11914276
ASHG19A3L0000692	2.80541	up	139.041	34.9008	6.99366	5.50545	noncoding	BM676747	lincRNA-DCT	lincRNA	348	chr13	-	95166133	95166457		TGCCCCGTCGCCAATCCCTGACCTTTTACATCTAATCAAGAAAAGAGATAGGTATCTATC	intergenic
ASHG19A3A040750	5.29492	up	76.0734	8.93536	6.21254	3.80793	noncoding	ENST00000442155	GS1-433O24.1	Ensembl	382	chrX	+	22716573	22787083		TTTGTGTTGTCCATCATGCTCAAGTGCCTATTAAAAAGCCTGCTTATTTATTGGTAATGA	intergenic
ASHG19A3A008836	4.89839	up	307.716	42.9995	8.06087	5.76856	noncoding	uc002juh.2	BC041417	UCSC_knowngene	3186	chr17	-	76103484	76107880		TTTACCGTTCTGCCGTGATGTTGCCAAAATAGCAGCAACAACAACAACAACAAAGGCTGG	natural antisense	NM_018996	TNRC6C	trinucleotide repeat-containing gene 6C protein	+	76000317	76104916
ASHG19A3A008836	4.89839	up	307.716	42.9995	8.06087	5.76856	noncoding	uc002juh.2	BC041417	UCSC_knowngene	3186	chr17	-	76103484	76107880		TTTACCGTTCTGCCGTGATGTTGCCAAAATAGCAGCAACAACAACAACAACAAAGGCTGG	natural antisense	NM_001142640	TNRC6C	trinucleotide repeat-containing gene 6C protein	+	76000317	76104916
ASHG19A3A047430	2.43381	up	56.6163	16.4084	5.84066	4.55744	noncoding	ENST00000506925	AC087257.1	Ensembl	2664	chr12	-	27699957	27705706		TTCTCCCTGAGAAACATCGATTTGGAATCACAACTAGAATTCCACCTCTGGTACATAACA	intronic antisense	NM_001198916	PPFIBP1	liprin-beta-1 isoform 4	+	27677044	27848497
ASHG19A3A047430	2.43381	up	56.6163	16.4084	5.84066	4.55744	noncoding	ENST00000506925	AC087257.1	Ensembl	2664	chr12	-	27699957	27705706		TTCTCCCTGAGAAACATCGATTTGGAATCACAACTAGAATTCCACCTCTGGTACATAACA	intronic antisense	NM_003622	PPFIBP1	liprin-beta-1 isoform 1	+	27677044	27848497
ASHG19A3A047430	2.43381	up	56.6163	16.4084	5.84066	4.55744	noncoding	ENST00000506925	AC087257.1	Ensembl	2664	chr12	-	27699957	27705706		TTCTCCCTGAGAAACATCGATTTGGAATCACAACTAGAATTCCACCTCTGGTACATAACA	intronic antisense	NM_001198915	PPFIBP1	liprin-beta-1 isoform 3	+	27677044	27848497
ASHG19A3A047430	2.43381	up	56.6163	16.4084	5.84066	4.55744	noncoding	ENST00000506925	AC087257.1	Ensembl	2664	chr12	-	27699957	27705706		TTCTCCCTGAGAAACATCGATTTGGAATCACAACTAGAATTCCACCTCTGGTACATAACA	intronic antisense	NM_177444	PPFIBP1	liprin-beta-1 isoform 2	+	27677044	27848497
ASHG19A3A020716	2.74977	up	52.0363	13.1009	5.73253	4.27322	noncoding	ENST00000437729	AC090958.6	Ensembl	300	chr3	-	11920303	11920603		ACTGATCTTTGCCAGCATTAAGAAGGCAGACAGGGCAGACTTTATAGCTTATCTAAAAAA	intergenic
ASHG19A3A036582	2.85498	up	659.708	173.652	9.09762	7.58414	noncoding	ENST00000511619	RP11-359P18.1	Ensembl	627	chr8	+	43298044	43308055		GGTCTCCTACCTCCTCCATCCAAGAACTAAAAGATGAATTTAAAAGAAAGGTAATAAAGT	intergenic
ASHG19A3A054833	2.74456	up	136.017	34.9762	6.96419	5.50761	noncoding	ENST00000363673	AC092142.1	Ensembl	318	chr16	+	81995530	81995848		CTAAGTGATGAATTGTATTTGGAAGCAAAAAGGATGGCTAAAAAGGACCTCAACCCTTTT	intergenic
ASHG19A3A051156	2.17233	up	223.924	76.107	7.62992	6.51067	noncoding	ENST00000324866	AL136293.3	Ensembl	4266	chr14	-	102951009	102956035		CTCTTTCACTCCCTTCTCAAGCACCACTACCATGAGAGGGAATGGGTTAAACAAAGAAAA	intronic antisense	NM_014844	TECPR2	tectonin beta-propeller repeat-containing	+	102829299	102968818
ASHG19A3A053714	3.00043	up	48.1319	10.8936	5.63529	4.05011	noncoding	HIT000326493		H-invDB	494	chr16	-	33752394	33752887		TTACCATCTCCAGAGACAATTCCAGCAAGTCCCTGTATCTGCAAAAGAACAGACAGAGAG	intergenic
ASHG19A3A007405	2.24878	up	7153.88	2514.47	12.4331	11.2639	noncoding	NR_026737	C6orf52	RefSeq_NR	554	chr6	-	10671652	10694839		AACGAGGCTTTCTGTCGTTAATAGGTCTCCCCTCTGCTATTAGAGTGAAGCAGGAGTTCC	exon sense-overlapping	NM_001145020	C6orf52	putative uncharacterized protein C6orf52	-	10671650	10694839
ASHG19A3A007405	2.24878	up	7153.88	2514.47	12.4331	11.2639	noncoding	NR_026737	C6orf52	RefSeq_NR	554	chr6	-	10671652	10694839		AACGAGGCTTTCTGTCGTTAATAGGTCTCCCCTCTGCTATTAGAGTGAAGCAGGAGTTCC	bidirectional	NM_017906	PAK1IP1	p21-activated protein kinase-interacting protein	+	10695187	10709970
ASHG19A3A019355	2.38101	up	43.61	12.8721	5.50205	4.25047	noncoding	ENST00000445166	RP11-73M7.6	Ensembl	362	chr1	+	32121709	32125539		TTGATATGGCATTCCCAATCCAGGGCCTCTGGACCCCTTGAGATGCATAAAAATAGTGAT	intronic antisense	NM_001856	COL16A1	collagen alpha-1(XVI) chain precursor	-	32117847	32169768
ASHG19A3A035476	2.56291	up	378.883	109.828	8.34094	6.98316	noncoding	ENST00000453669	AF238378.6	Ensembl	421	chr8	-	6863814	6864911	uc003wqw.1,	TACTCCTGTACCTTGTCCTCCATTTCCTTTTCTCATCCAAAATAAATACCTTGTTGCAAG	intergenic
ASHG19A3L0002353	2.42729	up	116.296	34.1993	6.75809	5.47875	noncoding	chr4:158942228-158975298+	lincRNA-FAM198B-2	lincRNA	33071	chr4	+	158942228	158975298		TTCCACTTACTATATCTCAGTGCTCCCTGGAGAATAATCAGAATCTGATCCTTTAAGATA	intergenic
ASHG19A3A049884	2.70055	up	928.652	267.333	9.56165	8.1284	noncoding	ENST00000443167	RP11-484H12.4	Ensembl	1987	chr13	+	19239374	19241361	ENST00000431297,	CTCCGTGCTGCATCTTCTCCCCTGAGGTACTGAACAGGGAATCTTACCAAAGCTGCTGTC	intergenic
ASHG19A3A030553	4.38216	up	890.104	148.102	9.50138	7.36974	noncoding	ENST00000419627	RP3-323P13.2	Ensembl	244	chr6	-	134081322	134167089	uc003qeg.1,	GACAGATCAGTCTCTCTCCTGATAAGAAGAGTCACCAAGAGGAACATCTGCAACAACTAG	intergenic
ASHG19A3L0001261	3.0491	up	304.859	72.2901	8.04797	6.43959	noncoding	exon2439+	lincRNA-PTPN1-2	lincRNA	272	chr20	+	49050156	49050427		AGCAGCTATGCCAATTGTATGACAATGTGTCCTCCCATAGAAAATTTAACCGCCACCACC
ASHG19A3A039270	7.77081	up	48.9871	5	5.65519	2.69713	noncoding	ENST00000415141	RP11-203J24.8	Ensembl	546	chr9	+	130702573	130703231		CATATCTGACTTCTTCTGATGTTGCCTTTGACCCTAAAGTCAATATGATAAAGTAACAAG	natural antisense	NM_001035254	FAM102A	early estrogen-induced gene 1 protein isoform a	-	130702860	130742812
ASHG19A3A039270	7.77081	up	48.9871	5	5.65519	2.69713	noncoding	ENST00000415141	RP11-203J24.8	Ensembl	546	chr9	+	130702573	130703231		CATATCTGACTTCTTCTGATGTTGCCTTTGACCCTAAAGTCAATATGATAAAGTAACAAG	natural antisense	NM_203305	FAM102A	early estrogen-induced gene 1 protein isoform b	-	130702860	130712993
ASHG19A3A029991	2.53439	up	45.4565	12.5122	5.55725	4.21561	noncoding	AF055011		NRED	1724	chr1	+	146350968	146352670		CCATCTCTTCCTGTACTGAAACAGTATATACGATGTGCAAACTATTCCTTTAAAATTTGC	intergenic
ASHG19A3A046995	2.5204	up	1015.23	316.701	9.68791	8.35426	noncoding	uc001pqq.1	AK126420	UCSC_knowngene	2496	chr11	+	117075682	117078178		CAAAGCAGAGTCTTGCTTTTCTCTCCCGTATTTTGGGGGTTCAGCTGGGATTAGAAAAAA	natural antisense	NM_004716	PCSK7	proprotein convertase subtilisin/kexin type 7	-	117075787	117102811
ASHG19A3A047797	2.58414	up	3984.76	1243.81	11.6067	10.2371	noncoding	HIT000019693		H-invDB	2177	chr12	-	69234806	69236982		TCATTACTCCCATCCCTTACTATGGTTTATACAAAAGAGGCTGGAGAATAAGTACATTTT	natural antisense	NM_002392	MDM2	E3 ubiquitin-protein ligase Mdm2 isoform MDM2	+	69201970	69239212
ASHG19A3A030690	3.16536	up	3451.9	875.46	11.4093	9.74694	noncoding	ENST00000455607	RP11-350J20.5	Ensembl	436	chr6	-	150118391	150119308		GACCACTCACTGCACAATTCTCTCCCTCATATGCATATTTTATTTTCCTTCCAATAGATA	intronic antisense	NM_005389	PCMT1	protein-L-isoaspartate(D-aspartate)	+	150070830	150132557
CUST_55_PI426073487	3.61743	up	43.2237	7.6861	5.49016	3.63519	noncoding	uc.57+	uc.57	UCR	246	chr2	+	60139239	60139485		GTCTGAGCCCTGTCATTTTCTGCATTTCATGTTAAACAGATATACCTAGATTGTAAAACA	intergenic
ASHG19A3A051562	2.85856	up	469.222	120.411	8.6221	7.10681	noncoding	AF086064		misc_RNA	336	chr14	+	70510933	70511260		TGTTTGTGTGCGTGTTTTAAAGCCAGGTCCTTCCCACATTCGTTGAGAAAAGGTCTGTAG	natural antisense	NM_183002	SLC8A3	sodium/calcium exchanger 3 isoform C precursor	-	70510933	70655787
ASHG19A3A051562	2.85856	up	469.222	120.411	8.6221	7.10681	noncoding	AF086064		misc_RNA	336	chr14	+	70510933	70511260		TGTTTGTGTGCGTGTTTTAAAGCCAGGTCCTTCCCACATTCGTTGAGAAAAGGTCTGTAG	natural antisense	NM_182936	SLC8A3	sodium/calcium exchanger 3 isoform F	-	70510933	70546918
ASHG19A3A051562	2.85856	up	469.222	120.411	8.6221	7.10681	noncoding	AF086064		misc_RNA	336	chr14	+	70510933	70511260		TGTTTGTGTGCGTGTTTTAAAGCCAGGTCCTTCCCACATTCGTTGAGAAAAGGTCTGTAG	natural antisense	NM_033262	SLC8A3	sodium/calcium exchanger 3 isoform A precursor	-	70510933	70655787
ASHG19A3A051562	2.85856	up	469.222	120.411	8.6221	7.10681	noncoding	AF086064		misc_RNA	336	chr14	+	70510933	70511260		TGTTTGTGTGCGTGTTTTAAAGCCAGGTCCTTCCCACATTCGTTGAGAAAAGGTCTGTAG	natural antisense	NM_182932	SLC8A3	sodium/calcium exchanger 3 isoform D precursor	-	70510933	70655787
ASHG19A3A051562	2.85856	up	469.222	120.411	8.6221	7.10681	noncoding	AF086064		misc_RNA	336	chr14	+	70510933	70511260		TGTTTGTGTGCGTGTTTTAAAGCCAGGTCCTTCCCACATTCGTTGAGAAAAGGTCTGTAG	natural antisense	NM_001130417	SLC8A3	sodium/calcium exchanger 3 isoform G	-	70510933	70546923
ASHG19A3A051562	2.85856	up	469.222	120.411	8.6221	7.10681	noncoding	AF086064		misc_RNA	336	chr14	+	70510933	70511260		TGTTTGTGTGCGTGTTTTAAAGCCAGGTCCTTCCCACATTCGTTGAGAAAAGGTCTGTAG	natural antisense	NM_058240	SLC8A3	sodium/calcium exchanger 3 isoform B precursor	-	70510933	70655787
CUST_737_PI426073487	4.55148	up	918.496	146.631	9.54393	7.3576	noncoding	uc.258-	uc.258	UCR	201	chr9	-	37324423	37324624		TTGTCAAATTATCAAAAGCTTCTTCCTCTCTGAATAAAGAGTGACATAAGTGAGTGTCAG	intronic antisense	NM_032226	ZCCHC7	zinc finger CCHC domain-containing protein 7	+	37120468	37358145
ASHG19A3A046723	2.07831	up	153.77	54.3277	7.12579	6.07038	noncoding	uc001daw.1	BC040309	UCSC_knowngene	1093	chr1	-	63635822	63782901	ENST00000447183,	TACAATTGGCTTAGCTGCCTCACTGATAAATGTGCCCCCAGTAAGCTACAAAGGGATTAC	intergenic
ASHG19A3A031029	2.30763	up	47.757	14.7216	5.62568	4.41927	noncoding	ENST00000407586	RP1-273P12.1	Ensembl	754	chr6	+	17381597	17382351		TTCATTAACGACCACATCAGACTTCATGCAAAATACCTGAACGCAGGAAATATCAGACAC	intergenic
ASHG19A3A019454	2.30559	up	57.8296	17.8871	5.87121	4.66607	noncoding	HIT000221891		H-invDB	245	chr22	-	18980092	18980335		ATAAACAGTGCTGTGGCAAGGTGTGGCCTCTTGTGGGTAAAGCCAGACCCCAAAGCTGGG	intergenic
ASHG19A3A014887	7.01586	up	43.7944	5	5.50775	2.69713	noncoding	ENST00000445936	AC023271.1	Ensembl	1090	chr2	-	203926036	203927126		TAAAGCCTTCACTTTTCCCAGATCCCTTCAACAGCATGAAAGAAGTCATACTGGAAAAAA	intronic antisense	NM_001114132	NBEAL1	neurobeachin-like protein 1	+	203879601	204082717
ASHG19A3A053127	3.50771	up	632.839	132.568	9.04013	7.2296	noncoding	L10404		misc_RNA	1266	chr15	+	78830022	78831288		ATCCCTCTCTTGACCTGAGAAATTCTACCTCTCACTTAAAAGTGACTGTTCACTGAATTC	intergenic
ASHG19A3A009870	2.3376	up	65.3229	19.8846	6.02107	4.79604	noncoding	uc002jil.2	BC094791	UCSC_knowngene	3088	chr17	+	67586135	67624477		AACCAATAACTTCAATAAAAGTGCTGTATCCCCTGGCAGATGATGAGTATCTTCAAGATG	intergenic
ASHG19A3A036540	5.92172	up	166.395	17.8604	7.23067	4.66466	noncoding	ENST00000502122	AC130304.2	Ensembl	1372	chr8	+	37718186	37757015		AGAAAGTGTTCAAAGGACAGACATGCAGATGCAGTTCAATCCCTTTGGGGTCCAATCCAT	natural antisense	NM_025151	RAB11FIP1	rab11 family-interacting protein 1 isoform 1	-	37716464	37757015
ASHG19A3A036540	5.92172	up	166.395	17.8604	7.23067	4.66466	noncoding	ENST00000502122	AC130304.2	Ensembl	1372	chr8	+	37718186	37757015		AGAAAGTGTTCAAAGGACAGACATGCAGATGCAGTTCAATCCCTTTGGGGTCCAATCCAT	natural antisense	NM_001002814	RAB11FIP1	rab11 family-interacting protein 1 isoform 3	-	37716464	37757015
ASHG19A3A025796	2.97959	up	186.78	44.393	7.38583	5.81072	noncoding	ENST00000513653	RP11-67M1.1	Ensembl	801	chr4	+	90757558	90763129		TCTCTCCCTAATGTGCGAGTTACAATAACATCACTCAAAGCAGTTTGCAGCCACAGCTTG	intronic antisense	NM_000345	SNCA	alpha-synuclein isoform NACP140	-	90645249	90758350
ASHG19A3A025796	2.97959	up	186.78	44.393	7.38583	5.81072	noncoding	ENST00000513653	RP11-67M1.1	Ensembl	801	chr4	+	90757558	90763129		TCTCTCCCTAATGTGCGAGTTACAATAACATCACTCAAAGCAGTTTGCAGCCACAGCTTG	natural antisense	NM_001146055	SNCA	alpha-synuclein isoform NACP140	-	90645249	90759447
ASHG19A3A025796	2.97959	up	186.78	44.393	7.38583	5.81072	noncoding	ENST00000513653	RP11-67M1.1	Ensembl	801	chr4	+	90757558	90763129		TCTCTCCCTAATGTGCGAGTTACAATAACATCACTCAAAGCAGTTTGCAGCCACAGCTTG	intronic antisense	NM_001146054	SNCA	alpha-synuclein isoform NACP140	-	90645249	90758127
ASHG19A3A025796	2.97959	up	186.78	44.393	7.38583	5.81072	noncoding	ENST00000513653	RP11-67M1.1	Ensembl	801	chr4	+	90757558	90763129		TCTCTCCCTAATGTGCGAGTTACAATAACATCACTCAAAGCAGTTTGCAGCCACAGCTTG	intronic antisense	NM_007308	SNCA	alpha-synuclein isoform NACP112	-	90645249	90758127
ASHG19A3A020153	2.62412	up	526.477	149.838	8.77637	7.38453	noncoding	NR_028436	UBE2L3	RefSeq_NR	3016	chr22	+	21921956	21978323		TTGAAGTTCTTTGACCTCCTCAATTCACAACCTGTAGCTGACTTTAGCCACCCACAAGTA	exon sense-overlapping	NM_003347	UBE2L3	ubiquitin-conjugating enzyme E2 L3	+	21921956	21978323
ASHG19A3A027651	2.54259	up	325.23	94.8122	8.13657	6.79027	noncoding	uc003lxy.1	AK097242	UCSC_knowngene	2686	chr5	-	159623597	159631833		TGAGTGGCCAGCATCTGCCTTCCTGGTCCTAAAATATGGAGAATAGAAAATAGAATTGGA	natural antisense	NM_001130958	FABP6	gastrotropin isoform 1	+	159614373	159665729
ASHG19A3A027651	2.54259	up	325.23	94.8122	8.13657	6.79027	noncoding	uc003lxy.1	AK097242	UCSC_knowngene	2686	chr5	-	159623597	159631833		TGAGTGGCCAGCATCTGCCTTCCTGGTCCTAAAATATGGAGAATAGAAAATAGAATTGGA	natural antisense	NM_001040442	FABP6	gastrotropin isoform 1	+	159626047	159665729
ASHG19A3A034663	5.21777	up	47.6546	5.15433	5.62317	3.23973	noncoding	ENST00000505724	AC002457.1	Ensembl	6806	chr7	+	87075329	87214789		CTGCCTCCTACAGGACTAAACACACTAATGTGTATTTAGTAAAGAATCCATAAACATCAC	intronic antisense	NM_018850	ABCB4	multidrug resistance protein 3 isoform C	-	87031360	87105019
ASHG19A3A034663	5.21777	up	47.6546	5.15433	5.62317	3.23973	noncoding	ENST00000505724	AC002457.1	Ensembl	6806	chr7	+	87075329	87214789		CTGCCTCCTACAGGACTAAACACACTAATGTGTATTTAGTAAAGAATCCATAAACATCAC	intronic antisense	NM_000927	ABCB1	multidrug resistance protein 1	-	87133178	87342639
ASHG19A3A034663	5.21777	up	47.6546	5.15433	5.62317	3.23973	noncoding	ENST00000505724	AC002457.1	Ensembl	6806	chr7	+	87075329	87214789		CTGCCTCCTACAGGACTAAACACACTAATGTGTATTTAGTAAAGAATCCATAAACATCAC	intronic antisense	NM_000443	ABCB4	multidrug resistance protein 3 isoform A	-	87031360	87105019
ASHG19A3A034663	5.21777	up	47.6546	5.15433	5.62317	3.23973	noncoding	ENST00000505724	AC002457.1	Ensembl	6806	chr7	+	87075329	87214789		CTGCCTCCTACAGGACTAAACACACTAATGTGTATTTAGTAAAGAATCCATAAACATCAC	intronic antisense	NM_018849	ABCB4	multidrug resistance protein 3 isoform B	-	87031360	87105019
ASHG19A3A015867	2.27587	up	83.0166	26.178	6.32419	5.13777	noncoding	ENST00000451622	AC007099.1	Ensembl	1101	chr2	+	75767864	75769832		AGCAATAAAAACAGAAGACACCAACACCAGCAGTCCAGAGACCTCCAGTATAACATAAAG	intronic antisense	NM_001135032	FAM176A	"family with sequence similarity 176, member A"	-	75719443	75788092
ASHG19A3A015867	2.27587	up	83.0166	26.178	6.32419	5.13777	noncoding	ENST00000451622	AC007099.1	Ensembl	1101	chr2	+	75767864	75769832		AGCAATAAAAACAGAAGACACCAACACCAGCAGTCCAGAGACCTCCAGTATAACATAAAG	intronic antisense	NM_032181	FAM176A	"family with sequence similarity 176, member A"	-	75719443	75796848
ASHG19A3A046766	3.05784	up	501.63	119.511	8.70946	7.09694	noncoding	BC007804		misc_RNA	1541	chr11	+	74953239	74954741		CATACCCAGAAAATCTGGATCTCCCTTGAGCAGTTTTCTATAAAGTCTGCAATAATCTCA	exon sense-overlapping	NM_001195528	LOC441617	hypothetical protein LOC441617	+	74951949	74954749
ASHG19A3A046133	2.51215	up	2226.73	713.731	10.7892	9.46027	noncoding	ENST00000499953	AC026250.1	Ensembl	927	chr11	+	9780544	9812791		AATAATGCTGTGTGCTCCCTCTTTGCCTGCTACTGAACAATGACGTCTCTTGTTGTGAAC	natural antisense	NM_030962	SBF2	myotubularin-related protein 13	-	9800213	10315754
ASHG19A3A021783	2.74604	up	49.8123	12.5332	5.67512	4.21777	noncoding	ENST00000482382	RP11-246A10.1	Ensembl	554	chr3	-	151835961	151869513		TTTCCTGGTCAAGAACCTACAGGCTCTCCTCATAGATTACTGCATCAAGATCCCAATACT	intergenic
ASHG19A3A050097	2.02331	up	128.799	46.7726	6.89567	5.87895	noncoding	ENST00000501265	AL442203.2	Ensembl	2078	chr13	+	42535304	42555700		TGTAAATATCACCCTGAACTGAATTGGCCCTCATCCTGTCCAGCCAATCTGGAAATGTCT	bidirectional	NM_001009814	KIAA0564	hypothetical protein LOC23078 isoform b	-	42293472	42535221
ASHG19A3A050097	2.02331	up	128.799	46.7726	6.89567	5.87895	noncoding	ENST00000501265	AL442203.2	Ensembl	2078	chr13	+	42535304	42555700		TGTAAATATCACCCTGAACTGAATTGGCCCTCATCCTGTCCAGCCAATCTGGAAATGTCT	bidirectional	NM_015058	KIAA0564	hypothetical protein LOC23078 isoform a	-	42140960	42535221
ASHG19A3A021133	2.41641	up	86.9661	25.6859	6.38663	5.11376	noncoding	AK127918		misc_RNA	1997	chr3	-	52251031	52253028		ACTCCAGCTGCTTGGTTTTGCTTCAGCTGTCTCAGTCTTTCTAGTAAACTTGACCTGTTG	intergenic
ASHG19A3A050011	2.57529	up	260.649	74.1815	7.83867	6.47393	noncoding	ENST00000453470	RP11-90M5.5	Ensembl	913	chr13	+	30446749	30462542		TAGAGATACATGTAAAATTTGAATTTTAGCCAGAGCAGAGATGCCAGCCCTGACCCTGAT	intergenic
ASHG19A3A044095	2.55523	up	107.757	29.8332	6.6554	5.30194	noncoding	uc001jsq.1	BC127952	UCSC_knowngene	556	chr10	+	73821847	73822403		TTAAAACCAACAACAAAAGGAAAGAAAACAGCTACAAGGAGGCCGAAGGGGCCTTTGGGT	natural antisense	NM_014767	SPOCK2	testican-2 isoform 2	-	73818791	73848790
ASHG19A3A042433	3.87487	up	202.402	35.7966	7.49494	5.54079	noncoding	BC035155		misc_RNA	3151	chr10	-	10966698	10969838		GAAAAGCACCTACCTGGCATGGATGCCATTCTTTAAGTACTTACAATCCATTCTCCCCTT	intergenic
ASHG19A3A025800	2.19587	up	325.829	111.611	8.13889	7.0041	noncoding	AK055271		misc_RNA	2018	chr4	+	92524425	92526443		TGTCATGAGTTCTCTCTTCCAAAAAAGAATGCAAGAGAATTGATTATCTTAGTTAGACCC	intergenic
ASHG19A3A026145	2.11156	up	431.693	155.271	8.51068	7.43237	noncoding	ENST00000507934	RP11-1336O20.2	Ensembl	2209	chr4	+	151500240	151502697		TTCAATTACAGCCTCCTCGGATACCGTTTCCCCCTTCAATTATTCAACCAGAGGAAGAGA	intronic antisense	NM_001199282	LRBA	lipopolysaccharide-responsive and beige-like	-	151185595	151936436
ASHG19A3A026145	2.11156	up	431.693	155.271	8.51068	7.43237	noncoding	ENST00000507934	RP11-1336O20.2	Ensembl	2209	chr4	+	151500240	151502697		TTCAATTACAGCCTCCTCGGATACCGTTTCCCCCTTCAATTATTCAACCAGAGGAAGAGA	intronic antisense	NM_006726	LRBA	lipopolysaccharide-responsive and beige-like	-	151185595	151936649
ASHG19A3A028184	3.43409	up	113.241	22.3412	6.72294	4.94301	noncoding	ENST00000510987	CTD-2013M15.1	Ensembl	563	chr5	+	45890317	45896072		GTGAGAGATCCAGAAGATACTTCTACAATTTCCCTTCAGTTACATATGGACACTTTAATA	intergenic
ASHG19A3A027945	2.53069	up	806.653	245.012	9.35886	8.01933	noncoding	AF056437		misc_RNA	311	chr5	+	10070642	10070953		ATCCACTTTCCCAAAATCCTCTGCAATTTAAGGAATATCTCCCACACTGGCCTGTGGTGT	intergenic
ASHG19A3A037669	2.98179	up	436.696	106.792	8.5264	6.95022	noncoding	ENST00000439796	RP11-82L18.4	Ensembl	445	chr9	-	91624948	91625393		CCTAACCCCACGAATGAATCAGCTGTGCTTCAAATGACATCTCTGTCCCACGGAGGCCGG	exon sense-overlapping	NM_016848	SHC3	SHC-transforming protein 3	-	91620685	91793682
ASHG19A3A043016	2.10829	up	110.369	37.9408	6.68845	5.61238	noncoding	ENST00000456546	RP11-342M3.1	Ensembl	333	chr10	-	81263828	81266037		TGAAGAGTCTCCTGGGCCATGATATCTTGGAAAAGTCTCCACCATATTTGATGCTCCATG	intergenic
ASHG19A3A023535	2.21498	up	314.912	106.627	8.09529	6.948	noncoding	G36490		misc_RNA	345	chr3	+	171318194	171318539		ACTGAATTTTCCATAAAATCCCTCCAAGTAAATCTTATCACCCCTTTGCAGATGAGCATC	intergenic
ASHG19A3L0000898	2.01696	up	57.1342	20.6346	5.85333	4.84115	noncoding	DA133607	lincRNA-LOC100506581-3	lincRNA	562	chr16	+	86999319	86999881		TTATCTTGGTCTGAGAGCAGAACCGCCGGAAGCAAAGAACACCCCGGAACTGGAGGTCCA	intergenic
ASHG19A3A054031	2.08761	up	188.832	66.7057	7.40117	6.33931	noncoding	NR_024406	LOC732275	RefSeq_NR	2618	chr16	-	86365455	86379285		CAGGCTCCCTAACCCAGTCCTGGATATCTGTGAAAGAATGAGTGGATCCCCACAGGCCAG	intergenic
ASHG19A3A020672	2.20686	up	480.625	164.827	8.65386	7.51186	noncoding	NR_033378	LOC100288428	RefSeq_NR	2147	chr3	-	8262834	8543344		AGAATCATCCAGCTCTTTTCTCCTCTTCAAAGTTGCCCTTCTTTTCTCTGAACATTAATG	bidirectional	NM_014583	LMCD1	LIM and cysteine-rich domains protein 1	+	8543510	8609806
ASHG19A3A030999	2.3947	up	46.0718	13.5575	5.57759	4.31775	noncoding	G42993		misc_RNA	150	chr6	+	13289937	13290087		AATGTGAAATGTCTCAAATCAAATGCTTCCTTCTAAAGATTAGACATTGCCCAACCCTGC	intergenic
ASHG19A3A008552	2.32498	up	680.479	226.587	9.1345	7.91728	noncoding	ENST00000511361	RP5-875H18.4	Ensembl	430	chr17	-	48178067	48179284		TTGTAAAGTGAGTTCTGCTCTCCCACAGACTTGCACCATGAACTTGGAAATCTCTGACTC	intronic antisense	NM_001199898	PDK2	"pyruvate dehydrogenase kinase, isozyme 2 isoform"	+	48172100	48188733
ASHG19A3A008552	2.32498	up	680.479	226.587	9.1345	7.91728	noncoding	ENST00000511361	RP5-875H18.4	Ensembl	430	chr17	-	48178067	48179284		TTGTAAAGTGAGTTCTGCTCTCCCACAGACTTGCACCATGAACTTGGAAATCTCTGACTC	intronic antisense	NM_002611	PDK2	"pyruvate dehydrogenase kinase, isozyme 2 isoform"	+	48172638	48188733
ASHG19A3A008552	2.32498	up	680.479	226.587	9.1345	7.91728	noncoding	ENST00000511361	RP5-875H18.4	Ensembl	430	chr17	-	48178067	48179284		TTGTAAAGTGAGTTCTGCTCTCCCACAGACTTGCACCATGAACTTGGAAATCTCTGACTC	intronic antisense	NM_001199899	PDK2	"pyruvate dehydrogenase kinase, isozyme 2 isoform"	+	48173058	48188733
ASHG19A3A008552	2.32498	up	680.479	226.587	9.1345	7.91728	noncoding	ENST00000511361	RP5-875H18.4	Ensembl	430	chr17	-	48178067	48179284		TTGTAAAGTGAGTTCTGCTCTCCCACAGACTTGCACCATGAACTTGGAAATCTCTGACTC	intronic antisense	NM_001199900	PDK2	"pyruvate dehydrogenase kinase, isozyme 2 isoform"	+	48172638	48183735
ASHG19A3A037695	3.43211	up	307.368	63.7247	8.05942	6.28032	noncoding	ENST00000415471	RP11-100G15.10	Ensembl	211	chr9	-	94912662	94919727	NM_174937,	ATTACACAAAATCGTGTTTGACCCACGCTATCTCCTGCTCAACTCTGAGGAACGAAAGCA	intergenic
ASHG19A3A012037	3.31001	up	238.378	51.0193	7.71898	5.99214	noncoding	AK022309		misc_RNA	2033	chr19	+	3180935	3184298		ATTTACCCACCAACACAGCAGCTGTGAGGCACACACGGCTATTGAAAATTCATGGAAATT	intergenic
ASHG19A3L0002181	2.12933	up	394.947	140.658	8.39596	7.30556	noncoding	exon4209-	lincRNA-NIPAL2-2	lincRNA	155	chr8	-	99406238	99406392		TTGAGAGTTCTGAGACTACAGCAACATCTCCCAAGACACAATCTTATCCTGCTGCTCACT
ASHG19A3A029892	2.4457	up	1190.66	385.04	9.90927	8.61902	noncoding	DQ656036		NRED	608	chr6	-	41303392	41304156		TCTACACCAGTAATGTCCTGAGTCTTCCTCTCTCAGATCAGTCATGGTGACAGTGAAGAA	natural antisense	NM_001199509	NCR2	natural cytotoxicity triggering receptor 2	+	41303527	41318625
ASHG19A3A029892	2.4457	up	1190.66	385.04	9.90927	8.61902	noncoding	DQ656036		NRED	608	chr6	-	41303392	41304156		TCTACACCAGTAATGTCCTGAGTCTTCCTCTCTCAGATCAGTCATGGTGACAGTGAAGAA	natural antisense	NM_001199510	NCR2	natural cytotoxicity triggering receptor 2	+	41303527	41318625
ASHG19A3A029892	2.4457	up	1190.66	385.04	9.90927	8.61902	noncoding	DQ656036		NRED	608	chr6	-	41303392	41304156		TCTACACCAGTAATGTCCTGAGTCTTCCTCTCTCAGATCAGTCATGGTGACAGTGAAGAA	natural antisense	NM_004828	NCR2	natural cytotoxicity triggering receptor 2	+	41303527	41318625
ASHG19A3A024503	2.70964	up	238.368	63.7346	7.71877	6.28067	noncoding	Y13870		misc_RNA	2627	chr4	-	96806705	96809282		CTAGGACATCTCTTTTACACTCCTGACCTGAGAATCATCTTCCCTACTCAGAGAAACTGT	intergenic
ASHG19A3A010765	3.02721	up	5018.19	1314.75	11.919	10.321	noncoding	AK055411		misc_RNA	2733	chr18	+	75897216	75900887		ACAATAGCCTTCCTCCCAAGACTGTGGAATAAATAAGAGACACATCGCTCCAAAACATTT	intergenic
ASHG19A3A040066	4.00793	up	337.334	59.47	8.18789	6.18503	noncoding	NR_026594	CXorf50B	RefSeq_NR	2096	chrX	-	72161568	72163589		ACCGCTCTCTGCTTGTATTTGCCTAGTTCTCCAGAATGTAGGGAAAAATAAAAATTCAAT	intergenic
ASHG19A3L0001660	2.68003	up	138.684	36.64	6.99041	5.56816	noncoding	DA267910	lincRNA-ESM1-2	lincRNA	570	chr5	+	54030915	54031484		CACCCTATTCCCTCACTTTTCAATCACTTTACCTATGACTAATAGAAAGTTCAAAGCAAA	intergenic
ASHG19A3A052058	2.12881	up	136.771	46.8722	6.97238	5.88233	noncoding	AK124695		misc_RNA	4116	chr15	-	43007734	43011850		ACCTCTTCCTCTTCACTGGATCTTTCCTATTAGCTACAACACTTGGCTAATTTTAAAAAA	natural antisense	NM_020759	STARD9	stAR-related lipid transfer protein 9	+	42867856	43013196
ASHG19A3A007462	2.74406	up	106.248	27.0872	6.63743	5.18111	noncoding	NR_027048	FLJ37307	RefSeq_NR	3983	chr13	-	52387482	52419286		TGCATTTCTAAAATCGCCAGCAATGGTGTCTCTCCTGTTGTACGACTCCACCAGGATGAG	intergenic
CUST_29_PI426073487	2.21816	up	1767.65	637.808	10.4649	9.31552	noncoding	uc.30+	uc.30	UCR	243	chr1	+	88028999	88029242		TGTTCGTCTGTTCAACTTCTGACAGGGATGGAAGAAAATCTAAATTATTCCCTCCTGCAA	intergenic
ASHG19A3A050354	2.04902	up	38.8544	13.5213	5.34891	4.31398	noncoding	ENST00000441973	RP11-163N15.1	Ensembl	436	chr13	+	84594461	84594897		CCCCCAATGCCAGTGATTGTACAGATCTATAAAACAGACAGAAATAAGAATAACAGAATA	intergenic
ASHG19A3A043502	2.23161	up	634.35	222.104	9.04618	7.88809	noncoding	uc009xhl.2	BC127786	UCSC_knowngene	269	chr10	+	988074	988583	ENST00000435531,	TTTTAGAAAGAAAGATACTGATATGCCACTGATGTGGTTTGGATGTGCGTCCCTCCACCC	intergenic
ASHG19A3L0000994	2.21316	up	18373.1	6409.96	13.7768	12.6307	noncoding	chr18:71300370-71356620-	lincRNA-NETO1-3	lincRNA	56251	chr18	-	71300370	71356620		CCATTGAAAAGTATGTATTTAAATAGAAAATATTGTGTGTGTGTGTATGAATCCTAAGGT	intergenic
ASHG19A3A051124	5.2356	up	185.268	23.0794	7.37117	4.98281	noncoding	AK128397		misc_RNA	3046	chr14	-	98215600	98229168		TGCTGCTGCTGGAGCAACACTGAAAAGGAATAAGAAACACCAAGAATAAAGTTCTTTTTA	intergenic
ASHG19A3A050221	2.00313	up	52.795	19.1616	5.75156	4.7493	noncoding	ENST00000428983	RP11-24H2.1	Ensembl	2432	chr13	+	53774115	53776547		ACTCCCCAAGCAGATTTCAGGCAACGAGTGACCATGCTGGTCCACGTGTCAGAGCCATAG	intergenic
ASHG19A3A016412	2.58486	up	72.0817	19.5311	6.14409	4.77401	noncoding	CR610499		misc_RNA	2493	chr2	+	136988322	136990813		ACCATGTGTCCCAGATTTTCCAGGATGTTCCCCAAATTCATGTAGTTTCAATCTTTTCAA	intergenic
ASHG19A3A039000	2.15495	up	2941.62	1115.92	11.1906	10.0829	noncoding	AF007835		RNAdb	504	chr1	+	207191745	207192244		AGTTGGGTGAGCCCTTGGTATCCAACCCTCCCTACAGTCACCTCCTTTGAGAAGAAAAAA	natural antisense	NM_001083924	C1orf116	specifically androgen-regulated gene protein	-	207191865	207206101
ASHG19A3A039000	2.15495	up	2941.62	1115.92	11.1906	10.0829	noncoding	AF007835		RNAdb	504	chr1	+	207191745	207192244		AGTTGGGTGAGCCCTTGGTATCCAACCCTCCCTACAGTCACCTCCTTTGAGAAGAAAAAA	natural antisense	NM_023938	C1orf116	specifically androgen-regulated gene protein	-	207191865	207206101
ASHG19A3A043445	2.46805	up	39.1538	10.9465	5.35832	4.05495	noncoding	BC022565		misc_RNA	2713	chr10	-	131306826	131309525		CGCAGCCCAGCAGAAAAGAGCCGCTTCCTTCAAATAACTGCCAAGTTATTTGATTTTACT	intronic antisense	NM_002412	MGMT	methylated-DNA--protein-cysteine	+	131265453	131565783
ASHG19A3A017217	2.99778	up	72.3933	16.516	6.14955	4.56566	noncoding	ENST00000454736	RP11-91K11.2	Ensembl	447	chr1	+	20140859	20145995		GAATCCCGAAGCATGCACGAATCCTTCCAAATCTCCAAATAAAACATATTTGTTTGTTTT	natural antisense	NM_019062	RNF186	RING finger protein 186	-	20140521	20141771
ASHG19A3L0002923	2.27709	up	679.363	231.109	9.13287	7.94567	noncoding	chr12:77754619-77760162-	lincRNA-E2F7	lincRNA	5544	chr12	-	77754619	77760162		TTCCTCCTTACCCCCACTAAGCCACCAGGTATAGTATAGACAGGTGATCAAAACCAAAGT	intergenic
CUST_850_PI426073487	2.42023	up	19255.1	6072.14	13.828	12.5529	noncoding	uc.371-	uc.371	UCR	296	chr14	-	36020188	36020484		GCTGTGAATCTCCCCCAATGAAAAAAGTACTTTCCAACAAGTTGTGAGATATGTGGTATT	intron sense-overlapping	NM_194301	RALGAPA1	ral GTPase-activating protein subunit alpha-1	-	36007557	36278432
CUST_850_PI426073487	2.42023	up	19255.1	6072.14	13.828	12.5529	noncoding	uc.371-	uc.371	UCR	296	chr14	-	36020188	36020484		GCTGTGAATCTCCCCCAATGAAAAAAGTACTTTCCAACAAGTTGTGAGATATGTGGTATT	intron sense-overlapping	NM_014990	RALGAPA1	ral GTPase-activating protein subunit alpha-1	-	36007557	36278432
ASHG19A3A030285	2.53762	up	55.3816	15.2777	5.80958	4.4661	noncoding	ENST00000415778	RP1-23E21.1	Ensembl	785	chr6	-	93801693	93802478		ATCAGAAGACAAACTTGCCAAAGCCAACAGAGACAGGAGTAAAACTACAATAGAAGCTAT	intergenic
ASHG19A3L0001395	3.36037	up	97.7595	19.6298	6.52893	4.78031	noncoding	EU831898	lincRNA-RPL29	lincRNA	3142	chr3	-	51965892	52258329	NM_017442,	CAAAACCCTCTTTGAGAACCTGTGGGCCTCGGTCTATGGCAGCCGCAAGACGCTGTTTGT	exon sense-overlapping	NM_017442	TLR9	toll-like receptor 9 precursor	-	52255095	52260179
ASHG19A3L0001395	3.36037	up	97.7595	19.6298	6.52893	4.78031	noncoding	EU831898	lincRNA-RPL29	lincRNA	3142	chr3	-	51965892	52258329	NM_017442,	CAAAACCCTCTTTGAGAACCTGTGGGCCTCGGTCTATGGCAGCCGCAAGACGCTGTTTGT	intronic antisense	NM_001198898	ACY1	aminoacylase-1 isoform d	+	52017299	52023218
ASHG19A3L0001395	3.36037	up	97.7595	19.6298	6.52893	4.78031	noncoding	EU831898	lincRNA-RPL29	lincRNA	3142	chr3	-	51965892	52258329	NM_017442,	CAAAACCCTCTTTGAGAACCTGTGGGCCTCGGTCTATGGCAGCCGCAAGACGCTGTTTGT	intron sense-overlapping	NM_000992	RPL29	60S ribosomal protein L29	-	52027643	52029958
ASHG19A3L0001395	3.36037	up	97.7595	19.6298	6.52893	4.78031	noncoding	EU831898	lincRNA-RPL29	lincRNA	3142	chr3	-	51965892	52258329	NM_017442,	CAAAACCCTCTTTGAGAACCTGTGGGCCTCGGTCTATGGCAGCCGCAAGACGCTGTTTGT	intronic antisense	NM_000688	ALAS1	"5-aminolevulinate synthase, nonspecific,"	+	52232143	52248343
ASHG19A3L0001395	3.36037	up	97.7595	19.6298	6.52893	4.78031	noncoding	EU831898	lincRNA-RPL29	lincRNA	3142	chr3	-	51965892	52258329	NM_017442,	CAAAACCCTCTTTGAGAACCTGTGGGCCTCGGTCTATGGCAGCCGCAAGACGCTGTTTGT	intronic antisense	NM_000666	ACY1	aminoacylase-1 isoform a	+	52017299	52023218
ASHG19A3L0001395	3.36037	up	97.7595	19.6298	6.52893	4.78031	noncoding	EU831898	lincRNA-RPL29	lincRNA	3142	chr3	-	51965892	52258329	NM_017442,	CAAAACCCTCTTTGAGAACCTGTGGGCCTCGGTCTATGGCAGCCGCAAGACGCTGTTTGT	intronic antisense	NM_001198897	ACY1	aminoacylase-1 isoform c	+	52017299	52023218
ASHG19A3L0001395	3.36037	up	97.7595	19.6298	6.52893	4.78031	noncoding	EU831898	lincRNA-RPL29	lincRNA	3142	chr3	-	51965892	52258329	NM_017442,	CAAAACCCTCTTTGAGAACCTGTGGGCCTCGGTCTATGGCAGCCGCAAGACGCTGTTTGT	intronic antisense	NM_199166	ALAS1	"5-aminolevulinate synthase, nonspecific,"	+	52232115	52248343
ASHG19A3L0001395	3.36037	up	97.7595	19.6298	6.52893	4.78031	noncoding	EU831898	lincRNA-RPL29	lincRNA	3142	chr3	-	51965892	52258329	NM_017442,	CAAAACCCTCTTTGAGAACCTGTGGGCCTCGGTCTATGGCAGCCGCAAGACGCTGTTTGT	intronic antisense	NM_001198895	ACY1	aminoacylase-1 isoform a	+	52017299	52023218
ASHG19A3L0001395	3.36037	up	97.7595	19.6298	6.52893	4.78031	noncoding	EU831898	lincRNA-RPL29	lincRNA	3142	chr3	-	51965892	52258329	NM_017442,	CAAAACCCTCTTTGAGAACCTGTGGGCCTCGGTCTATGGCAGCCGCAAGACGCTGTTTGT	intron sense-overlapping	NM_001947	DUSP7	dual specificity protein phosphatase 7	-	52082936	52090461
ASHG19A3L0001395	3.36037	up	97.7595	19.6298	6.52893	4.78031	noncoding	EU831898	lincRNA-RPL29	lincRNA	3142	chr3	-	51965892	52258329	NM_017442,	CAAAACCCTCTTTGAGAACCTGTGGGCCTCGGTCTATGGCAGCCGCAAGACGCTGTTTGT	intron sense-overlapping	NM_001161581	POC1A	POC1 centriolar protein homolog A isoform 3	-	52109248	52188706
ASHG19A3L0001395	3.36037	up	97.7595	19.6298	6.52893	4.78031	noncoding	EU831898	lincRNA-RPL29	lincRNA	3142	chr3	-	51965892	52258329	NM_017442,	CAAAACCCTCTTTGAGAACCTGTGGGCCTCGGTCTATGGCAGCCGCAAGACGCTGTTTGT	intron sense-overlapping	NM_001146314	ABHD14B	abhydrolase domain-containing protein 14B	-	52002525	52008646
ASHG19A3L0001395	3.36037	up	97.7595	19.6298	6.52893	4.78031	noncoding	EU831898	lincRNA-RPL29	lincRNA	3142	chr3	-	51965892	52258329	NM_017442,	CAAAACCCTCTTTGAGAACCTGTGGGCCTCGGTCTATGGCAGCCGCAAGACGCTGTTTGT	intron sense-overlapping	NM_004704	RRP9	U3 small nucleolar RNA-interacting protein 2	-	51967445	51975922
ASHG19A3L0001395	3.36037	up	97.7595	19.6298	6.52893	4.78031	noncoding	EU831898	lincRNA-RPL29	lincRNA	3142	chr3	-	51965892	52258329	NM_017442,	CAAAACCCTCTTTGAGAACCTGTGGGCCTCGGTCTATGGCAGCCGCAAGACGCTGTTTGT	intronic antisense	NM_001198896	ACY1	aminoacylase-1 isoform b	+	52017299	52023218
ASHG19A3L0001395	3.36037	up	97.7595	19.6298	6.52893	4.78031	noncoding	EU831898	lincRNA-RPL29	lincRNA	3142	chr3	-	51965892	52258329	NM_017442,	CAAAACCCTCTTTGAGAACCTGTGGGCCTCGGTCTATGGCAGCCGCAAGACGCTGTTTGT	intron sense-overlapping	NM_020418	PCBP4	poly(rC)-binding protein 4 isoform a	-	51991469	52001450
ASHG19A3L0001395	3.36037	up	97.7595	19.6298	6.52893	4.78031	noncoding	EU831898	lincRNA-RPL29	lincRNA	3142	chr3	-	51965892	52258329	NM_017442,	CAAAACCCTCTTTGAGAACCTGTGGGCCTCGGTCTATGGCAGCCGCAAGACGCTGTTTGT	intron sense-overlapping	NM_015426	POC1A	POC1 centriolar protein homolog A isoform 1	-	52109248	52188706
ASHG19A3L0001395	3.36037	up	97.7595	19.6298	6.52893	4.78031	noncoding	EU831898	lincRNA-RPL29	lincRNA	3142	chr3	-	51965892	52258329	NM_017442,	CAAAACCCTCTTTGAGAACCTGTGGGCCTCGGTCTATGGCAGCCGCAAGACGCTGTTTGT	intron sense-overlapping	NM_001161580	POC1A	POC1 centriolar protein homolog A isoform 2	-	52109248	52188706
ASHG19A3L0001395	3.36037	up	97.7595	19.6298	6.52893	4.78031	noncoding	EU831898	lincRNA-RPL29	lincRNA	3142	chr3	-	51965892	52258329	NM_017442,	CAAAACCCTCTTTGAGAACCTGTGGGCCTCGGTCTATGGCAGCCGCAAGACGCTGTTTGT	intron sense-overlapping	NM_033010	PCBP4	poly(rC)-binding protein 4 isoform c	-	51991469	51996908
ASHG19A3L0001395	3.36037	up	97.7595	19.6298	6.52893	4.78031	noncoding	EU831898	lincRNA-RPL29	lincRNA	3142	chr3	-	51965892	52258329	NM_017442,	CAAAACCCTCTTTGAGAACCTGTGGGCCTCGGTCTATGGCAGCCGCAAGACGCTGTTTGT	intron sense-overlapping	NM_032750	ABHD14B	abhydrolase domain-containing protein 14B	-	52002525	52008646
ASHG19A3L0001395	3.36037	up	97.7595	19.6298	6.52893	4.78031	noncoding	EU831898	lincRNA-RPL29	lincRNA	3142	chr3	-	51965892	52258329	NM_017442,	CAAAACCCTCTTTGAGAACCTGTGGGCCTCGGTCTATGGCAGCCGCAAGACGCTGTTTGT	intronic antisense	NM_015407	ABHD14A	abhydrolase domain-containing protein 14A	+	52009041	52015216
ASHG19A3L0001395	3.36037	up	97.7595	19.6298	6.52893	4.78031	noncoding	EU831898	lincRNA-RPL29	lincRNA	3142	chr3	-	51965892	52258329	NM_017442,	CAAAACCCTCTTTGAGAACCTGTGGGCCTCGGTCTATGGCAGCCGCAAGACGCTGTTTGT	intronic antisense	NM_005485	PARP3	poly [ADP-ribose] polymerase 3 isoform b	+	51976360	51982883
ASHG19A3L0001395	3.36037	up	97.7595	19.6298	6.52893	4.78031	noncoding	EU831898	lincRNA-RPL29	lincRNA	3142	chr3	-	51965892	52258329	NM_017442,	CAAAACCCTCTTTGAGAACCTGTGGGCCTCGGTCTATGGCAGCCGCAAGACGCTGTTTGT	intronic antisense	NM_001003931	PARP3	poly [ADP-ribose] polymerase 3 isoform a	+	51976360	51982883
ASHG19A3L0001395	3.36037	up	97.7595	19.6298	6.52893	4.78031	noncoding	EU831898	lincRNA-RPL29	lincRNA	3142	chr3	-	51965892	52258329	NM_017442,	CAAAACCCTCTTTGAGAACCTGTGGGCCTCGGTCTATGGCAGCCGCAAGACGCTGTTTGT	intron sense-overlapping	NM_033008	PCBP4	poly(rC)-binding protein 4 isoform c	-	51991469	52001482
ASHG19A3L0001395	3.36037	up	97.7595	19.6298	6.52893	4.78031	noncoding	EU831898	lincRNA-RPL29	lincRNA	3142	chr3	-	51965892	52258329	NM_017442,	CAAAACCCTCTTTGAGAACCTGTGGGCCTCGGTCTATGGCAGCCGCAAGACGCTGTTTGT	intronic antisense	NM_080865	GPR62	probable G-protein coupled receptor 62	+	51989329	51991520
ASHG19A3L0001395	3.36037	up	97.7595	19.6298	6.52893	4.78031	noncoding	EU831898	lincRNA-RPL29	lincRNA	3142	chr3	-	51965892	52258329	NM_017442,	CAAAACCCTCTTTGAGAACCTGTGGGCCTCGGTCTATGGCAGCCGCAAGACGCTGTTTGT	intron sense-overlapping	NM_001174100	PCBP4	poly(rC)-binding protein 4 isoform c	-	51991469	52001482
ASHG19A3A018411	2.07136	up	65.8148	23.0291	6.03056	4.97999	noncoding	ENST00000416646	RP11-347D21.2	Ensembl	456	chr20	+	46586765	46587347	uc002xts.1,	TGTCCTCCAGCAGCTCTAGCCTGGATGCGGTCCCAGAGATAAATCATATCTCTTTAAAAA	intergenic
ASHG19A3A014394	2.83245	up	187.754	47.1692	7.39312	5.89107	noncoding	ENST00000440802	AC097532.2	Ensembl	322	chr2	-	133043367	133051950		TGGTCTCGATGAGAGTGTGCCACGTAAGTTTCCCCCATTAAAAGTCATGAATTCAGTGGA	intergenic
ASHG19A3A050812	3.70087	up	40.225	6.84267	5.39158	3.50372	noncoding	ENST00000424640	RP11-423O2.7	Ensembl	967	chr1	-	142950834	142956716	ENST00000445662,ENST00000418607,	TCCACAGTGGGTTAGTGGATATTACAAACCTCTGGTCCCACCTTATTAAGATGGAAAAAA	intergenic
ASHG19A3A019605	2.19557	up	559.294	196.062	8.86754	7.73294	noncoding	ENST00000429003	CTA-221G9.10	Ensembl	679	chr22	-	25574048	25574727		TGAGTTCCTTCTTTCCCTTGAATGCCCAGTGCTGGCCTTGGAGGATGGTCAGCTGGAGGA	intronic antisense	NM_001145206	KIAA1671	hypothetical protein LOC85379	+	25423940	25593415
ASHG19A3A051339	2.82628	up	54.3262	13.2616	5.7879	4.289	noncoding	NR_026732	C14orf23	RefSeq_NR	815	chr14	+	29241909	29247765		TAATCTTCTCACCCTGGCGAGTTTTCCTGAAACTACTTATCCTTAGCGTCAGCGCTGTAA	intergenic
ASHG19A3A012158	2.19228	up	57.7912	18.9483	5.87038	4.73795	noncoding	ENST00000436555	HIST3H2BA	Ensembl	524	chr1	-	228651803	228652327		AGCTCCAAAAGGAGCGTGCCACCTGGTCTGGTTGTGACCTGTGATTCAATTGGAGTAATG	intergenic
ASHG19A3A047770	2.42384	up	219.359	65.7887	7.60102	6.32373	noncoding	uc010ssu.1	BC043551	UCSC_knowngene	724	chr12	-	65938018	65951091		AGAAGTTGAGGCCAGTCTTTCTCCTCCGATCACCAAGTATCTATTAAAAGCCATTCCCTC	intergenic
ASHG19A3A050166	3.35487	up	4395.25	1051.97	11.7429	9.99669	noncoding	BC031965		RNAdb	936	chr13	+	49106975	49107895		GGGCTTCGAAAACAGCCACCTTCTCCCCTTATGATTATATTTTGCAGTAATTTATTATAT	natural antisense	NM_001268	RCBTB2	RCC1 and BTB domain-containing protein 2	-	49063098	49107316
ASHG19A3A044268	2.30487	up	41.4135	12.6253	5.43002	4.22534	noncoding	ENST00000418257	RP11-149I23.5	Ensembl	1194	chr10	+	91122050	91123244		ATGGCCCCTTTCAGGAATGTCATGGGAAGTCTGAAGCTAACACAATTGACTAATATTAAA	intergenic
ASHG19A3A012674	2.49401	up	248.928	73.4623	7.78093	6.46246	noncoding	ENST00000477483	AC005205.4	Ensembl	171	chr19	+	40088471	40088642		GTGTGCCCCCAGTGTTTCCATAAGTACTTTAAAAACATACATTTCATTAAGTTGGACTAA	intergenic
ASHG19A3A030491	2.45426	up	65.0023	18.6737	6.01554	4.72025	noncoding	G43180		misc_RNA	200	chr6	-	127708010	127708210		TGAACCAGTGATTATGTACCATTGCATCAGAGCATCTGTTTCCCTGTCAGATCCCCACTA	intergenic
ASHG19A3A022107	3.33637	up	232.585	49.2257	7.68433	5.94605	noncoding	ENST00000418353	RP11-135A1.2	Ensembl	430	chr3	-	193848404	193848990		CCCTGAAATGGAATTTCAACGTGTGTCTGTATGTGCATATTTAACAGGAGCTTAATAAAT	intergenic
[truncated: 70 more rows]

## Sheet: T vs C_up
# Condition pairs: T vs C # Fold Change cut-off: 2.0 # P-value cut-off: 0.05 # Column A: ProbeName, it represents probe name. # Column B: p-value, p-value calculated from T-Test. # Column C: FCAbsolute, the absolute ratio (no log scale) of normalized intensities between two groups. # Column D: regulation, it depicts which one of the groups has greater or lower intensity values wrt other group. # …
[truncated: 372 more rows]

[truncated: 1 more sheets: T vs C_down]
