# Supplementary material for: Long non-coding RNAs as novel expression signatures modulate DNA damage and repair in cadmium toxicology
Source: Sci Rep. 2015 Oct 16;5:15293. doi: 10.1038/srep15293 (PMC4607885; doi:10.1038/srep15293)
Supplement: Table S4 [file srep15293-s5.xls]

## Sheet: Volcano Plots
Volcano plots Volcano plots are a useful tool for visualizing differential expression between two different conditions. They are constructed using fold-change values and p-values, and thus allow you to visualize the relationship between fold-change (magnitude of change) and statistical significance (which takes both magnitude of change and variability into consideration).They also allow subsets o…

## Sheet: H-35 vs L-35_up
# Condition pairs: H-35 vs L-35 # Fold Change cut-off: 2.0 # Column A: ProbeName, it represents probe name. # Column B: Absolute Fold change, the absolute ratio (no log scale) of normalized intensities between two samples. # Column C: Regulation, it depicts which one of the samples has greater or lower intensity values wrt other sample. # Column D~E: Raw Intensity of each sample. # Column F~G: lo…
H-35 vs L-35 2.0 fold up regulated mRNAs
	Fold change and Regulation		Raw Intensity		Normalized Intensity		Annotation
ProbeName	Absolute Fold change([H-35] vs [L-35])	Regulation([H-35] vs [L-35])	[H-35](raw)	[L-35](raw)	[H-35](normalized)	[L-35](normalized)	type	seqname	GeneSymbol	source	RNAlength	chrom	strand	txStart	txEnd	Xhyb	probeSeq	EntrezID	unigene	GO	ProteinAccession	product
ASHG19A3A012139	2.51684	up	227.398	65.6744	7.65268	6.32107	coding	NM_020415	RETN	RefSeq_coding	479	chr19	+	7733971	7735340		TCTAGCAAGACCCTGTGCTCCATGGAAGAAGCCATCAATGAGAGGATCCAGGAGGTCGCC	56729	Hs.283091	GO:0005179|GO:0008150|GO:0045444|GO:0032868|GO:0005576|GO:0005615|GO:0005634	NP_065148	Resistin
ASHG19A3A034994	3.13873	up	163.496	36.2562	7.20684	5.55666	coding	NM_003117	SPAM1	RefSeq_coding	2438	chr7	+	123565285	123611459		GGAGAAGGCAAGTTACAAAGATAGACCTTCCCTCAAGATAATCAGATTTTCATGGTATTA	6677	Hs.121494	GO:0004415|GO:0016798|GO:0007339|GO:0005975|GO:0007155|GO:0007342|GO:0031225|GO:0005886	NP_694859	Sperm adhesion molecule 1 (PH-20 hyaluronidase, zona pellucida binding)
ASHG19A3A005069	2.93979	up	153.605	36.6277	7.12347	5.56775	coding	NM_018909	PCDHA6	RefSeq_coding	5287	chr5	+	140207649	140391929		TTTAAATGAAGATCATGATGCCAAACCACGACAGCCCAACCCTGACTGGCGTTACTCTGC	56117	Hs.199343			Protocadherin alpha cluster, complex locus
ASHG19A3A052285	13.1895	up	4235.63	236.354	11.6953	7.97394	coding	NM_005621	S100A12	RefSeq_coding	466	chr1	-	153346183	153348075		TGAAGGCTTTTTACCCAGCAATGTCCTCAATGAGGGTCTTTTCTTTCCCTCACCAAAACC	6283	Hs.19413	GO:0050786|GO:0050786|GO:0005509|GO:0005515|GO:0008270|GO:0042742|GO:0050832|GO:0006954|GO:0045087|GO:0031640|GO:0043123|GO:0006805|GO:0005737|GO:0005829|GO:0005576|GO:0005626|GO:0005634	NP_005612	S100 calcium binding protein A12
ASHG19A3A042769	2.62819	up	10817.7	3216.51	13.0155	11.6214	coding	NM_023009	MARCKSL1	RefSeq_coding	1584	chr1	-	32799440	32801834		AAACCATTCTCTTCCACCTGGTTTTACTGTAACATTTGGAAAAGGAATAAATGTCGTCCC	65108	Hs.75061	GO:0005516|GO:0008284|GO:0016192|GO:0005886	NP_075385	MARCKS-like 1
ASHG19A3A017950	6.14624	up	177.988	18.4303	7.32257	4.70287	coding	NM_006943	SOX12	RefSeq_coding	4645	chr20	+	306238	310865		ATGGTATAAACACCTGGTCATTTCAATCCAACATGGGACGGACACTGACAGACAGTACTC	6666	Hs.43627	GO:0003677|GO:0003702|GO:0045165|GO:0006357|GO:0005575|GO:0005634	NP_008874	SRY (sex determining region Y)-box 12
ASHG19A3A014517	4.82569	up	189.415	26.1223	7.40563	5.1349	coding	NM_004288	CYTIP	RefSeq_coding	2282	chr2	-	158271130	158300604		ATCAGAATGCCTGCTCCTCGGAAATGTTCACTTTGATATGCAAAATACAGGAGGACAGCC	9595	Hs.270	GO:0005515|GO:0030155|GO:0005938|GO:0005737|GO:0005769	NP_004279	Cytohesin 1 interacting protein
ASHG19A3A041736	2.14144	up	17256.2	6236.32	13.6925	12.5939	coding	NM_001170760	SRPK3	RefSeq_coding	1999	chrX	+	153046455	153051186		GCCTCTTCCTCCCCCGCCCCAGGGGGCGGCCGTAGCCTCAGCGCGGGCTCACAGACCTCA	26576	Hs.104865	GO:0005524|GO:0000166|GO:0004674|GO:0016740|GO:0030154|GO:0007275|GO:0007517|GO:0060537|GO:0006468|GO:0005575	NP_055185	SRSF protein kinase 3
ASHG19A3A047554	2.08292	up	66.0548	22.9601	6.03421	4.9756	coding	NM_144593	RHEBL1	RefSeq_coding	1192	chr12	-	49458467	49463775		TACAGCAAGATAGTGACTCTTGGCAAAGATGAGTTTCACCTACATCTGGTGGACACAGCA	121268	Hs.159013	GO:0005525|GO:0003924|GO:0000166|GO:0005515|GO:0031929|GO:0051092|GO:0007165|GO:0007264|GO:0005737|GO:0005622|GO:0005886	NP_653194	Ras homolog enriched in brain like 1
ASHG19A3A049219	2.09962	up	2951.44	1149.13	11.1962	10.1261	coding	NM_001142641	FBRSL1	RefSeq_coding	4563	chr12	+	133067156	133161771		ACCCTGTTTGTTTTAAATATTCTGTTCCCATGTCAATCAGTGACGATAAATACAGCCTTG	57666	Hs.411138		NP_001136113	Fibrosin-like 1
ASHG19A3A054963	2.19881	up	708.626	251.268	9.18819	8.05147	coding	NM_182705	FAM101B	RefSeq_coding	3895	chr17	-	289773	295731		TGACACCTGCCCCACTCCATTTTGCTTTGTGATGTCTTCATTTAACAATAAATTATCTGA	359845	Hs.729155		NP_874364	Family with sequence similarity 101, member B
ASHG19A3A025591	11.8916	up	191.1	9.21268	7.418	3.84612	coding	NM_012108	STAP1	RefSeq_coding	1524	chr4	+	68424445	68472617		AAATATGATCCTGAGGCCTGGTAGTGACAGTAGAAACTACTCCATCACTATTCGGCAGGA	26228	Hs.435579	GO:0005070|GO:0006944|GO:0006886|GO:0007165|GO:0007169|GO:0005737	NP_036240	Signal transducing adaptor family member 1
ASHG19A3A054762	65.501	up	1705.27	14.2781	10.4143	4.38086	coding	NM_000734	CD247	RefSeq_coding	1687	chr1	-	167399877	167487847		ATGACAAAATCATCTTTGTGAAGGCCTCGCAGGAAGACCCAACACATGGGACCTATAACT	919	Hs.156445	GO:0042802|GO:0005515|GO:0042803|GO:0004888|GO:0031295|GO:0050852|GO:0007166|GO:0044419|GO:0050690|GO:0050776|GO:0016032|GO:0042101|GO:0042105|GO:0005737|GO:0016021|GO:0005886|GO:0005886|GO:0005886	NP_932170	CD247 molecule
ASHG19A3A048684	2.15357	up	72.3562	24.1949	6.14907	5.04234	coding	NM_001005490	OR6C74	RefSeq_coding	939	chr12	+	55641071	55642009		GTTGCCCCCATGTTGAATCCCTTTATTTATACACTGAGAAACAAACAAGTAAAAGATGTT	254783	Hs.554556	GO:0004984|GO:0004872|GO:0050896|GO:0007608|GO:0016021|GO:0005886	NP_001005490	Olfactory receptor, family 6, subfamily C, member 74
ASHG19A3A048613	2.79771	up	161.272	40.7743	7.18878	5.70453	coding	NM_181711	GRASP	RefSeq_coding	1950	chr12	+	52400747	52409671		TCCACCGTTGTGCATATTGTTGCTTCTGAACCACAAACTGTATAAATGGATGGTTTTTTG	160622	Hs.407202	GO:0030306|GO:0030165|GO:0008104|GO:0007165|GO:0030054|GO:0005737|GO:0048471|GO:0005886|GO:0045211|GO:0045202	NP_859062	GRP1 (general receptor for phosphoinositides 1)-associated scaffold protein
ASHG19A3A023175	11.2381	up	221.911	11.6391	7.61738	4.12705	coding	NM_000174	GP9	RefSeq_coding	858	chr3	+	128779644	128781253		TCAGCCCAAACCACCAGAAGCCCAGAATAAACTGGCAGCTCAGCTGTTTTATATAAGCTC	2815	Hs.1144	GO:0005515|GO:0007596|GO:0007597|GO:0007155|GO:0030168|GO:0005887|GO:0005886|GO:0005886	NP_000165	Glycoprotein IX (platelet)
ASHG19A3A002140	2.3312	up	57.5494	17.5566	5.86489	4.64382	coding	NM_001130047	TBCEL	RefSeq_coding	3914	chr11	+	120894802	120960352		TCCGGCGGCCAGAGTGGGGGACTAGCATTTTAAGAAAGAAAGATGGATCAACCTAGTGGA	219899	Hs.504136	GO:0005737|GO:0005856	NP_689928	Tubulin folding cofactor E-like
ASHG19A3A023432	3.37052	up	470.206	100.825	8.62688	6.87391	coding	NM_172160	KCNAB1	RefSeq_coding	3715	chr3	+	155838336	156256927		AAAGACAAATCTCCCAAGAAAGCCTCAGAAAACGCTAAAGACAGCAGCCTTAGTCCCTCA	7881	Hs.654519	GO:0016491|GO:0015459|GO:0005244|GO:0005249|GO:0006811|GO:0055114|GO:0006813|GO:0055085|GO:0005737|GO:0016021	NP_751892	Potassium voltage-gated channel, shaker-related subfamily, beta member 1
ASHG19A3A031366	3.36918	up	707.596	155.521	9.18649	7.4341	coding	NM_003782	B3GALT4	RefSeq_coding	1704	chr6	+	33244916	33246604		ATCTGTTTCCTTATACCAGATCCTCAGTCTCACTAAAGACAGCGATATGGGAGACACCCA	8705	Hs.534375	GO:0008499|GO:0008378|GO:0047915|GO:0016757|GO:0006486|GO:0005794|GO:0000139|GO:0016021|GO:0016020	NP_003773	UDP-Gal:betaGlcNAc beta 1,3-galactosyltransferase, polypeptide 4
ASHG19A3A014616	2.32011	up	3410.18	1193.93	11.3931	10.1789	coding	NM_007033	RER1	RefSeq_coding	3118	chr1	+	2323213	2336881		CAAGCCTGATGGGGCTGTTTTCTCACAATATAAACGAATAAAGTGTCTTCTGGCCTACTT	11079	Hs.591454	GO:0003674|GO:0006890|GO:0005794|GO:0000139|GO:0030173|GO:0016021|GO:0016020	NP_008964	RER1 retention in endoplasmic reticulum 1 homolog (S. cerevisiae)
ASHG19A3A005064	2.21051	up	158.002	52.1644	7.16278	6.0184	coding	NM_018904	PCDHA13	RefSeq_coding	5260	chr5	+	140261853	140391929		AGGAGGACTCAGAATGCTTGAAAGAGCCACGACAGCCCAACCCTGACTGGCGTTACTCTG	56117	Hs.199343			Protocadherin alpha cluster, complex locus
ASHG19A3A011486	2.14491	up	202.926	69.8688	7.49898	6.39807	coding	NM_001167868	ATP5SL	RefSeq_coding	1619	chr19	-	41937223	41945481	NM_001167867,	GAGCTTGGAAGGGATTGTTCGAGGATGTGGGATTTGGTCTTAGAAGACCGAAGGATGAAT	55101	Hs.728825	GO:0005739	NP_060505	ATP5S-like
ASHG19A3A037182	2.46808	up	67.6184	19.3645	6.0657	4.76231	coding	NM_002172	IFNA14	RefSeq_coding	778	chr9	-	21239201	21239978		AGACTCACTTCTCCTATAACCACCACAAGTTGAATCAAAATTTTCAAATGTTTTCAGGAG	3448	Hs.93907	GO:0005125|GO:0005126|GO:0007596|GO:0019221|GO:0006952|GO:0060338|GO:0009615|GO:0060337|GO:0005576|GO:0005576|GO:0005615	NP_002163	Interferon, alpha 14
ASHG19A3A053105	2.11244	up	3830.8	1470.1	11.5544	10.4755	coding	NM_003978	PSTPIP1	RefSeq_coding	1870	chr15	+	77287464	77329671		ATTTTGCTGCTGATTCTAGCCCCAAACAAAACAGGTTGAGCTTTTTCCTCCCCTCAGAAG	9051	Hs.129758	GO:0003779|GO:0003824|GO:0005515|GO:0019903|GO:0007155|GO:0007165|GO:0005826|GO:0032154|GO:0005737|GO:0005856|GO:0030027|GO:0048471|GO:0001725	NP_003969	Proline-serine-threonine phosphatase interacting protein 1
ASHG19A3A020491	2.23268	up	172.69	56.516	7.27918	6.1204	coding	NM_005297	MCHR1	RefSeq_coding	2423	chr22	+	41075181	41078817		TTAATGTGCATCTGCCTCCGAATGTTAATGTGTCTAGGTGATGTCAGTGGGAGCCATGAA	2847	Hs.248122	GO:0004930|GO:0042562|GO:0030273|GO:0008188|GO:0008022|GO:0004872|GO:0007186|GO:0007204|GO:0007631|GO:0006091|GO:0007193|GO:0007218|GO:0051928|GO:0005887|GO:0031513|GO:0005886|GO:0005886	NP_005288	Melanin-concentrating hormone receptor 1
ASHG19A3A012664	4.12661	up	38.7858	5.55982	5.34633	3.30137	coding	NM_022835	PLEKHG2	RefSeq_coding	7642	chr19	+	39903749	39919054		TTCTGATAATTAGCTGAGCACAGTTGCCAGCACAGGGCCTGGCTCAATAAATATTAGCTG	64857	Hs.631574	GO:0005089|GO:0005085|GO:0006915|GO:0008624|GO:0048011|GO:0035023|GO:0051056|GO:0007264|GO:0005829|GO:0005829|GO:0005622	NP_073746	Pleckstrin homology domain containing, family G (with RhoGef domain) member 2
ASHG19A3A046538	3.02398	up	957.063	243.107	9.60348	8.00703	coding	NM_031471	FERMT3	RefSeq_coding	2558	chr11	+	63974151	63991363		AAGACCAGATGTAGCTACAGGATGATGAAACATGGTTTCAAACGAGTTCTTTCTTGTTAC	83706	Hs.180535	GO:0005178|GO:0005515|GO:0007155|GO:0033622|GO:0007159|GO:0070527|GO:0033632|GO:0030054|GO:0042995|GO:0002102	NP_848537	Fermitin family member 3
ASHG19A3A029930	3.0726	up	87.9727	19.6563	6.40216	4.7827	coding	NM_206922	CRIP3	RefSeq_coding	956	chr6	-	43273210	43276530		TAAAACTTGTGTTTATTGAATTTCAGCCTCTGTGGCTTCTTCAATAAAATGTTGGCTCCC	401262	Hs.653165	GO:0046872|GO:0008270|GO:0042098|GO:0005737	NP_996805	Cysteine-rich protein 3
ASHG19A3A031468	2.1703	up	272.651	93.8954	7.89646	6.77856	coding	NM_005547	IVL	RefSeq_coding	2165	chr1	+	152881038	152884361		AAGCTGAATCAGTGAGTGTGTACAATGATACATAATAAATCCTGGAAGTCTTGGGATCCT	3713	Hs.516439	GO:0030674|GO:0005198|GO:0018153|GO:0031424|GO:0030216|GO:0018149|GO:0010224|GO:0001533|GO:0005737	NP_005538	Involucrin
ASHG19A3A003465	3.04112	up	112.957	25.6985	6.71912	5.11452	coding	NM_001168325	TESC	RefSeq_coding	958	chr12	-	117476729	117537251		TGAGTGGAGATCAGCCTACCATTCGGAACCTGCGCAAGGGACCCAGTGGCCTGGCTGATG	54997	Hs.525709	GO:0005509|GO:0000287|GO:0019212|GO:0005515|GO:0008584|GO:0008285|GO:0010628|GO:0043193|GO:0045654|GO:0033628|GO:0005737|GO:0030027|GO:0005634|GO:0005634|GO:0005886|GO:0001726	NP_060369	Tescalcin
ASHG19A3A048276	2.12662	up	212.637	74.0343	7.55949	6.47093	coding	NM_001164093	COPS7A	RefSeq_coding	2054	chr12	+	6833448	6841039		AATTTTAGACCGCTCCATGTCTGATTCCTCACCGCAGAACCGACTTAGTGCCTTTACAAT	50813	Hs.530823	GO:0005737|GO:0005730|GO:0005634|GO:0008180	NP_057403	COP9 constitutive photomorphogenic homolog subunit 7A (Arabidopsis)
ASHG19A3A024794	8.01803	up	575.439	47.8392	8.91087	5.90762	coding	NM_198549	FAM73A	RefSeq_coding	5292	chr1	+	78245308	78344077		GAAGCCTGTGGTTCCATTAAACTGGGTGCAGGAGATGCCATTGCTGAAGAAAATGTAGAT	374986	Hs.632419	GO:0016021|GO:0016020	NP_940951	Family with sequence similarity 73, member A
CUST_15_PI426249100	2.07078	up	194.993	69.7054	7.44537	6.39519	coding	NM_018953_Exon1+	NM_018953	HOX cluster	529	chr12	+	54426831	54427360	uc.344+,NM_018953,	TATAAGCAGAGCCCCAATATCCCTGCCTATAACATGCAAACTTGTGGGAACTATGGATCG
ASHG19A3A033745	36.3222	up	1005.56	15.6129	9.67485	4.49207	coding	NM_000238	KCNH2	RefSeq_coding	3900	chr7	-	150642049	150675014	NM_172057,	GGCACCTCAAGGACTTTTCTGCTATTTACTGCTCTTATTGTTAAGGATAATAATTAAGGA	3757	Hs.647099	GO:0005251|GO:0000155|GO:0005244|GO:0008015|GO:0006811|GO:0006936|GO:0006813|GO:0008016|GO:0006355|GO:0055085|GO:0016021|GO:0016020|GO:0008076	NP_742054	Potassium voltage-gated channel, subfamily H (eag-related), member 2
ASHG19A3A023258	2.03471	up	2619.02	1060.05	11.0306	10.0058	coding	NM_181897	PPP2R3A	RefSeq_coding	4664	chr3	+	135741581	135866733		TGTGATTTTGTTCTCCCTTCACGGTTTAAGAAGCGGCTGAAGTCATTTCAGCAGACACAG	5523	Hs.518155	GO:0005509|GO:0005515|GO:0008601|GO:0006470|GO:0000159|GO:0000159	NP_871626	Protein phosphatase 2, regulatory subunit B'', alpha
ASHG19A3A014415	31.0649	up	674.072	12.0521	9.12522	4.16801	coding	NM_003467	CXCR4	RefSeq_coding	1691	chr2	-	136871919	136875725		CTGAGTGCTCCAGTAGCCACCGCATCTGGAGAACCAGCGGTTACCATGGAGGGGATCAGT	7852	Hs.593413	GO:0016494|GO:0004930|GO:0003779|GO:0015026|GO:0032027|GO:0005515|GO:0043130|GO:0031625|GO:0007186|GO:0007186|GO:0000187|GO:0006915|GO:0007204|GO:0030260|GO:0006954|GO:0019059|GO:0044419|GO:0050920|GO:0001666|GO:0009615|GO:0016032|GO:0031252|GO:0009986|GO:0005737|GO:0016023|GO:0031410|GO:0016021|GO:0005886|GO:0005886	NP_003458	Chemokine (C-X-C motif) receptor 4
ASHG19A3A044510	2.18684	up	438.142	151.928	8.53174	7.40289	coding	NM_004132	HABP2	RefSeq_coding	3019	chr10	+	115312777	115349358		CATTTTTCCCCCCTAAAGGCATAGACAACAAAAGAAATTTTATTGAGAGGAAAACACAAG	3026	Hs.422542	GO:0005539|GO:0008233|GO:0004252|GO:0007155|GO:0006508|GO:0005576|GO:0005615	NP_004123	Hyaluronan binding protein 2
ASHG19A3A015142	2.48292	up	3074.28	1007.78	11.2484	9.9364	coding	NM_005737	ARL4C	RefSeq_coding	4024	chr2	-	235401687	235405693		CATCATCCTTCTCTTTTGTTTCCATAGCCTTTTATAATGCATATATGATGCTGTGAACAG	10123	Hs.111554	GO:0005525|GO:0003924|GO:0043014|GO:0000166|GO:0005515|GO:0006184|GO:0032456|GO:0007264|GO:0006810|GO:0005737|GO:0030175|GO:0005622|GO:0005634|GO:0005886	NP_005728	ADP-ribosylation factor-like 4C
ASHG19A3A054287	9.21769	up	346.724	23.6976	8.21956	5.01515	coding	NM_001778	CD48	RefSeq_coding	1099	chr1	-	160648537	160681585		TGAGGGTGTTGAAAAAGACTGGGAATGAGCAAGAATGGAAGATCAAGCTGCAAGTGCTTG	962	Hs.243564	GO:0003823|GO:0005515|GO:0007596|GO:0006952|GO:0050900|GO:0045576|GO:0046658|GO:0005887|GO:0045121|GO:0005886|GO:0043234	NP_001769	CD48 molecule
ASHG19A3A024804	3.32114	up	444.865	96.7568	8.55025	6.81857	coding	NM_198682	GYPE	RefSeq_coding	1783	chr4	-	144792019	144826716		GTCCCTCTCTGTGGAAGAATACTGAATAGAAGAGAGAAATCACTCAATATGTGGAATGAC	2994	Hs.654368	GO:0005887|GO:0005886	NP_002091	Glycophorin B (MNS blood group)
ASHG19A3A054782	3.12863	up	153.088	34.1076	7.11983	5.4743	coding	NM_020995	HPR	RefSeq_coding	1245	chr16	+	72097124	72111144	NM_005143,NM_001126102,	GTTTGAAGCTGATGGGTGCCAGCCCTGCATTGCTGAGTCAATCAATAAAGAGCTTTCTTT	3250	Hs.655361	GO:0003824|GO:0030492|GO:0004252|GO:0006508|GO:0005576|GO:0034366	NP_066275	Haptoglobin-related protein
ASHG19A3A044846	2.88231	up	40.2863	9.37269	5.39408	3.86686	coding	NM_001005567	OR51B5	RefSeq_coding	939	chr11	-	5363815	5364754		ACCAAGCAGATTCAGAATGCCATTCTTCACCTTTTTACTACCCATAGAATTGGAACCTGA	282763	Hs.690458	GO:0004984|GO:0004872|GO:0050896|GO:0007608|GO:0016021|GO:0005886	NP_001005567	Olfactory receptor, family 51, subfamily B, member 5
ASHG19A3A026249	2.24552	up	92.7019	29.7801	6.46614	5.29909	coding	NM_006174	NPY5R	RefSeq_coding	1936	chr4	+	164265090	164273084		AAAGGCTATCGGTAACAACTGACCTGCCACAAAGTTAGAAGAAAGGATTGATTCAAGAAA	4889	Hs.519058	GO:0004930|GO:0004983|GO:0001602|GO:0001601|GO:0004872|GO:0007186|GO:0003214|GO:0042755|GO:0060112|GO:0014050|GO:0032229|GO:0003151|GO:0002675|GO:0045768|GO:0048661|GO:0007268|GO:0005737|GO:0005887|GO:0005886|GO:0005886	NP_006165	Neuropeptide Y receptor Y5
ASHG19A3A053955	2.68298	up	875.314	252.23	9.4794	8.05557	coding	NM_001077419	TMEM231	RefSeq_coding	3034	chr16	-	75572016	75590170		ATTGTGTATTTACAGAAGTGATGTGGATTCCTCCCAGACTCATTAGTGACCAGGGCTGCT	79583	Hs.156784	GO:0016021|GO:0016020	NP_001070887	Transmembrane protein 231
ASHG19A3A050821	2.16839	up	933.676	340.437	9.56767	8.45105	coding	NM_021728	OTX2	RefSeq_coding	2209	chr14	-	57267426	57277184		GCTGGCTATTTGGAATTTAAAGGATATTTGACTTTTTCTAACCTCCCATGAGGCTGTAAG	5015	Hs.288655	GO:0008190|GO:0046982|GO:0043565|GO:0003700|GO:0030528|GO:0009952|GO:0007411|GO:0001708|GO:0007417|GO:0009953|GO:0007492|GO:0042706|GO:0030900|GO:0042472|GO:0030901|GO:0007275|GO:0048663|GO:0009887|GO:0045944|GO:0040036|GO:0008589|GO:0006355|GO:0006351|GO:0005737|GO:0030426|GO:0005634	NP_758840	Orthodenticle homeobox 2
ASHG19A3A040798	2.58958	up	1318.52	400.371	10.0465	8.67383	coding	NM_002367	MAGEB4	RefSeq_coding	2266	chrX	+	30260056	30262295		TCCATTGTCTTCCCTCCATTAAGAGAAGACTTTAAGAGATGAGGGAGAGAGAGCCAGAGA	4115	Hs.113291		NP_002358	Melanoma antigen family B, 4
ASHG19A3A029841	2.13452	up	377.352	133.799	8.33541	7.2415	coding	NM_007271	STK38	RefSeq_coding	3593	chr6	-	36461673	36515247		CACCAACTTGGATTCATCCACAGAGACATCAAACCAGACAACCTTCTTTTGGACAGCAAG	11329	Hs.409578	GO:0005524|GO:0000287|GO:0031435|GO:0000166|GO:0005515|GO:0004674|GO:0007243|GO:0043407|GO:0006464|GO:0006468|GO:0070688|GO:0005737|GO:0005634	NP_009202	Serine/threonine kinase 38
ASHG19A3A000980	4.17234	up	150.167	23.9767	7.09205	5.03119	coding	NM_001013255	LSP1	RefSeq_coding	1578	chr11	+	1892153	1913492		GCGCAGCCGGGCTGTCGGTGGACCTGCCCACTGCTCAGTGGAGCGTGGAGGACGAGGAGG	4046	Hs.56729	GO:0003779|GO:0004871|GO:0006928|GO:0006968|GO:0005794|GO:0015629|GO:0005886	NP_002330	Lymphocyte-specific protein 1
ASHG19A3A003129	4.6808	up	4931.59	831.247	11.8956	9.6688	coding	NM_001161780	PDP1	RefSeq_coding	4247	chr8	+	94929161	94938294		ATCGTTTGGTCTCCTGCCGTGCCCGGAGAATGTGTGTGTGTCCCGGGCCCAGACGAATTG	54704	Hs.22265	GO:0004741|GO:0016787|GO:0000287|GO:0004724|GO:0032403|GO:0006470|GO:0006090|GO:0010510|GO:0005759|GO:0005739|GO:0008287	NP_060914	Pyruvate dehyrogenase phosphatase catalytic subunit 1
ASHG19A3A048295	2.78192	up	1523.92	436.466	10.2632	8.78715	coding	NM_001975	ENO2	RefSeq_coding	2423	chr12	+	7023613	7032859		AGAATGGGAAGGGTCATAGAAAGGGCCTTGACATCAGTTCCTTTGTGTGTACTCACTGAA	2026	Hs.511915	GO:0016829|GO:0000287|GO:0004634|GO:0046982|GO:0042803|GO:0005975|GO:0006094|GO:0006006|GO:0006096|GO:0042493|GO:0032355|GO:0014070|GO:0005737|GO:0005829|GO:0005626|GO:0005622|GO:0043204|GO:0000015|GO:0001917|GO:0005886|GO:0005625|GO:0019717	NP_001966	Enolase 2 (gamma, neuronal)
ASHG19A3A018894	2.59954	up	42.5548	11.2965	5.46771	4.08946	coding	NM_152505	LCA5L	RefSeq_coding	2364	chr21	-	40777771	40816128		GCTCAGACAGCTACCAAGACTCTGCAGGTGGAAGTAAAACACCTTCAACAAAAACTTAAG	150082	Hs.517284		NP_689718	Leber congenital amaurosis 5-like
ASHG19A3A045579	2.52601	up	383.952	112.932	8.35731	7.02044	coding	NM_002867	RAB3B	RefSeq_coding	1565	chr1	-	52384836	52456348		GACTCTCTAATGATGCTGAAGGAGCAAAGGCTGAGTCAGAAACACACTTAAGAGAAAAGG	5865	Hs.123072	GO:0005525|GO:0003924|GO:0000166|GO:0006184|GO:0018125|GO:0015031|GO:0017157|GO:0007264|GO:0005829|GO:0005886|GO:0030141|GO:0008021	NP_002858	RAB3B, member RAS oncogene family
ASHG19A3A042856	4.95615	up	480.024	66.8677	8.6519	6.34269	coding	NM_000399	EGR2	RefSeq_coding	2992	chr10	-	64571759	64576126	NM_001136179,	TTTCTTGGTGTGTGTGGTGGTTGTTTTTAAGTGTGGAGGGCAAAAGGAGATACCATCCCA	1959	Hs.1395	GO:0003677|GO:0001102|GO:0046872|GO:0005515|GO:0003700|GO:0030528|GO:0031625|GO:0008270|GO:0014037|GO:0007420|GO:0035284|GO:0021612|GO:0045444|GO:0032569|GO:0007611|GO:0008045|GO:0042552|GO:0007422|GO:0045944|GO:0048168|GO:0030278|GO:0006355|GO:0032868|GO:0021569|GO:0021660|GO:0021666|GO:0007622|GO:0006351|GO:0005622|GO:0005634	NP_001129651	Early growth response 2
ASHG19A3A015724	2.04604	up	349.946	129.672	8.23327	7.20044	coding	NM_018438	FBXO6	RefSeq_coding	1565	chr1	+	11724149	11734407		CCAGCTTGTGGTAACTTACTGTCACATAGCTCTGACGTTTTGTTGTAATAAATGTTTTCA	26270	Hs.464419	GO:0030246|GO:0001948|GO:0005515|GO:0004842|GO:0000077|GO:0006281|GO:0030433|GO:0031146|GO:0006516|GO:0030163|GO:0006508|GO:0006986|GO:0019005|GO:0005737	NP_060908	F-box protein 6
ASHG19A3A008688	34.6688	up	1266.51	21.1904	9.98995	4.87438	coding	NM_030576	LIMD2	RefSeq_coding	3232	chr17	-	61773249	61777519		CCAGGTCACCCTGAAGCCCCACAACTTTTTATCTGGATTAGTTATTAAAAAACAATAAAT	80774	Hs.591166	GO:0046872|GO:0008270	NP_085053	LIM domain containing 2
ASHG19A3A048807	5.66738	up	691.943	84.9499	9.15476	6.65208	coding	NM_003483	HMGA2	RefSeq_coding	4150	chr12	+	66218239	66360068		CCCATGTGTTTTGATTCCTGCTCTTTGTTACAGTTCCATTAAATGAGTAATAAAGTTTGG	8091	Hs.505924	GO:0003680|GO:0003677|GO:0019899|GO:0005515|GO:0007049|GO:0051301|GO:0006325|GO:0007067|GO:0007275|GO:0046426|GO:0033144|GO:0000122|GO:0051091|GO:0040008|GO:0006355|GO:0007165|GO:0000785|GO:0005634	NP_003475	High mobility group AT-hook 2
ASHG19A3A010911	2.33721	up	5544.53	1866.17	12.0551	10.8303	coding	NM_018664	BATF3	RefSeq_coding	992	chr1	-	212859759	212873327		ATTGTCTCTCCCTTCTCCAGTTCTGGGAATTTACAGGCACAATACACTTCCTTTTCCTGG	55509	Hs.62919	GO:0046983|GO:0043565|GO:0003700|GO:0003714|GO:0006355|GO:0006366|GO:0005634	NP_061134	Basic leucine zipper transcription factor, ATF-like 3
ASHG19A3A011450	2.40552	up	86.7152	25.7409	6.38334	5.11699	coding	NM_003890	FCGBP	RefSeq_coding	16407	chr19	-	40353963	40440533		TTTTCTGGGTCACAGAGGCCAAATGTGAGAGCATTGAATAAATATCTTAAGCTAAGCTGC	8857	Hs.111732	GO:0005515|GO:0005576	NP_003881	Fc fragment of IgG binding protein
ASHG19A3A050518	4.71917	up	52.2945	6.83461	5.73985	3.50132	coding	NM_206996	SPAG17	RefSeq_coding	7125	chr1	-	118496287	118727848		TAGCTGCTGTGCCACCTTTGGAGATGGAACAACTATTATTGCAAAGCCACAGGGAACATA	200162	Hs.528821	GO:0005929|GO:0005737|GO:0005856|GO:0035086|GO:0019861|GO:0005874	NP_996879	Sperm associated antigen 17
ASHG19A3A024466	2.27951	up	435.482	144.122	8.5227	7.33397	coding	NM_016245	HSD17B11	RefSeq_coding	1892	chr4	-	88257690	88312455		AAGGCATTTCTTCCTGCAATGACGAAGAATAACCATGGCCATATTGTCACTGTGGCTTCG	51170	Hs.594923	GO:0005488|GO:0004303|GO:0016229|GO:0006710|GO:0055114|GO:0006694|GO:0005737|GO:0005576	NP_057329	Hydroxysteroid (17-beta) dehydrogenase 11
ASHG19A3A045236	4.66717	up	256.25	37.4066	7.81705	5.59451	coding	NM_022349	MS4A6A	RefSeq_coding	1432	chr11	-	59939972	59950674		TATGCTCTGCATTTGCCCCTGGTGATCTTAAAATTCGTTTGCCTTTTTAAAGCTATATTA	64231	Hs.523702	GO:0004872|GO:0016021|GO:0016020	NP_690591	Membrane-spanning 4-domains, subfamily A, member 6A
ASHG19A3A012754	2.22032	up	4922.09	1752.26	11.8926	10.7418	coding	NM_174945	ZNF575	RefSeq_coding	1717	chr19	+	44037339	44040282		AAACCATGGACGTGGAGCTGTGGTTTGACAGCGCTGGCTCTGCTTCTCCCCACACACTTA	284346	Hs.213534	GO:0003677|GO:0046872|GO:0008270|GO:0005622|GO:0005634	NP_777605	Zinc finger protein 575
ASHG19A3A052001	2.05518	up	171.37	61.3557	7.26785	6.22859	coding	NM_005739	RASGRP1	RefSeq_coding	5048	chr15	-	38780302	38857007		GGAGTGTCTCCCAAACCTGATCCAAAAACCATTAGCAAACACGTCCAGAGGATGGTGGAT	10125	Hs.591127	GO:0005509|GO:0005085|GO:0008289|GO:0005515|GO:0007265|GO:0007596|GO:0030154|GO:0030168|GO:0051056|GO:0007165|GO:0005794|GO:0000139|GO:0005737|GO:0005829|GO:0005783|GO:0005789|GO:0005622|GO:0005624|GO:0005886	NP_005730	RAS guanyl releasing protein 1 (calcium and DAG-regulated)
ASHG19A3A035734	2.95966	up	96.351	22.3878	6.51134	4.9459	coding	NM_001160224	RNF170	RefSeq_coding	2020	chr8	-	42704780	42751866		ACCTCAGAGATATTCCCAGCAGTCTCAATATCCATGGTAATGCTAATAAACTACTATTCT	81790	Hs.491626	GO:0046872|GO:0008270|GO:0016021|GO:0016020	NP_112216	Ring finger protein 170
ASHG19A3A036523	3.70515	up	2869.46	617.119	11.1584	9.26887	coding	NM_001160008	NRG1	RefSeq_coding	2377	chr8	+	32405727	32618507		GCTTGCCCTCCACCCTATAGTATCTATTTTATGAAATTCCAAGAAGGGATGAATAAATAA	3084	Hs.453951	GO:0043125|GO:0043125|GO:0005125|GO:0008083|GO:0008083|GO:0005515|GO:0030296|GO:0005102|GO:0030971|GO:0003712|GO:0030297|GO:0030297|GO:0007219|GO:0007171|GO:0006916|GO:0055007|GO:0007154|GO:0008283|GO:0043624|GO:0009790|GO:0030879|GO:0010667|GO:0051048|GO:0007399|GO:0014032|GO:0060045|GO:0045785|GO:0030307|GO:0061098|GO:0051155|GO:0043497|GO:0043496|GO:0007169|GO:0055012|GO:0042060|GO:0042060|GO:…	NP_039258	Neuregulin 1
ASHG19A3A015211	2.11427	up	914.025	341.487	9.53611	8.45595	coding	NM_015148	PASK	RefSeq_coding	4530	chr2	-	242045514	242088878		ACACAGCCTGTGAATCTTGCTGACTATACATGGGAAGAGGTGTTTCGAGTAAACAAGCCA	23178	Hs.397891	GO:0005524|GO:0042802|GO:0000166|GO:0005515|GO:0004674|GO:0004871|GO:0016740|GO:0006468|GO:0006355|GO:0005794|GO:0005737	NP_055963	PAS domain containing serine/threonine kinase
ASHG19A3A034569	2.61126	up	262.145	73.4579	7.84714	6.4624	coding	NM_001099435	SPDYE5	RefSeq_coding	2667	chr7	+	75124298	75133627	NM_175064,NM_001146210,	TCAAGAGAACAATAGAGTGCGTCTCTTGGGGAAACATAATAAAAATGAACTTTTCTCACC	442590	Hs.632298		NP_001092905	Speedy homolog E5 (Xenopus laevis)
ASHG19A3A018431	2.53161	up	247.06	71.7192	7.77052	6.43047	coding	NM_005985	SNAI1	RefSeq_coding	1708	chr20	+	48599526	48605418		GGGCCTGGGAGGAAGATGTTTACATTTTTAAAGGTACACTGGTATTTATATTTCAAACAT	6615	Hs.48029	GO:0019900|GO:0046872|GO:0005515|GO:0043565|GO:0016563|GO:0016564|GO:0008270|GO:0001837|GO:0031069|GO:0001707|GO:0007275|GO:0060806|GO:0000122|GO:0001649|GO:0030335|GO:0010718|GO:0010718|GO:0060707|GO:0005737|GO:0005737|GO:0005622|GO:0005634|GO:0005634	NP_005976	Snail homolog 1 (Drosophila)
ASHG19A3A046721	3.95586	up	89.2719	14.9131	6.42036	4.43637	coding	NM_000803	FOLR2	RefSeq_coding	1145	chr11	+	71927818	71932993		GCTGCTCCATGGTGGGGCCAAGAGTCACTTCTAATAAACAGACTGTTTTCTAATAATTCC	2350	Hs.433159	GO:0005542|GO:0004872|GO:0015884|GO:0031225|GO:0005576|GO:0005624|GO:0005886	NP_001107008	Folate receptor 2 (fetal)
ASHG19A3A041239	2.49337	up	771.924	238.394	9.30074	7.98264	coding	NM_003022	SH3BGRL	RefSeq_coding	2090	chrX	+	80457302	80554042		TTCTTTGAAGCCAGAGAAAATAATGCAGTGTATGCCTTCTTAGGCTTGACAGCCCCACCT	6451	Hs.108029	GO:0017124|GO:0005070|GO:0005737|GO:0005634	NP_003013	SH3 domain binding glutamic acid-rich protein like
ASHG19A3A008316	3.08053	up	142.785	32.4419	7.03051	5.40733	coding	NM_031854	KRTAP4-12	RefSeq_coding	1077	chr17	-	39279346	39280419		CTTGAAGTCCAGTGAAGTCTCTCTCTTAAAGTCTTTTGCAAACATTTTTGTACCTTGTTA	83755	Hs.572443	GO:0045095	NP_114060	Keratin associated protein 4-12
ASHG19A3A052728	4.1465	up	1165.42	212.249	9.88121	7.82931	coding	NM_001144757	SCG5	RefSeq_coding	1244	chr15	+	32933869	32989298		AAGAGGAGGAGCTGACACATTTCACTTGGCTGCGTCTTAATAAACATGAATGCAAGCATT	6447	Hs.156540	GO:0005525|GO:0004857|GO:0005515|GO:0051082|GO:0006886|GO:0007218|GO:0016486|GO:0046883|GO:0006810|GO:0005576|GO:0030141	NP_003011	Secretogranin V (7B2 protein)
ASHG19A3A017235	2.88403	up	86.908	20.8995	6.38613	4.85804	coding	NM_015207	OTUD3	RefSeq_coding	6523	chr1	+	20208887	20239429		AATAAGGCACAGGCCAGCCCTAGTGAAGAAAACAAAGCAAATAAAAACCAGCTCGCAAAG	23252	Hs.374987		NP_056022	OTU domain containing 3
ASHG19A3A008504	2.78788	up	49.9477	12.3604	5.67903	4.19987	coding	NM_002146	HOXB3	RefSeq_coding	3627	chr17	-	46626232	46651810		AAACAGATATTCCCCTGGATGAAAGAGTCGAGGCAAACGTCCAAGCTGAAAAACAACTCC	3213	Hs.654560	GO:0043565|GO:0003700|GO:0030528|GO:0001525|GO:0009952|GO:0051216|GO:0060216|GO:0048704|GO:0021615|GO:0007275|GO:0006355|GO:0030878|GO:0005634	NP_002137	Homeobox B3
ASHG19A3A045348	24.1237	up	1833.26	48.4055	10.5163	5.9239	coding	NM_005468	NAALADL1	RefSeq_coding	2703	chr11	-	64812296	64826009		TGCTGTGTATCCTAACTCCCTACAACAGCCCCTCAAATAAATCACATCTAGTGACTGGTA	10004	Hs.13967	GO:0004180|GO:0016805|GO:0046872|GO:0008237|GO:0008233|GO:0006508|GO:0016324|GO:0016021|GO:0005886	NP_005459	N-acetylated alpha-linked acidic dipeptidase-like 1
ASHG19A3A027468	2.4873	up	1330.49	423.538	10.0602	8.74566	coding	NM_198282	TMEM173	RefSeq_coding	2191	chr5	-	138855114	138862343		AAACCAGAAGAAAAATATGAGACGGGGAATCATCGTGTGATGTGTGTGCTGCCTTTGGCT	340061	Hs.379754	GO:0005515|GO:0042803|GO:0019901|GO:0019901|GO:0008134|GO:0002218|GO:0006915|GO:0071360|GO:0051607|GO:0045087|GO:0045087|GO:0032608|GO:0032608|GO:0002230|GO:0010552|GO:0032092|GO:0033160|GO:0042993|GO:0005737|GO:0005783|GO:0005789|GO:0016021|GO:0005741|GO:0005739|GO:0048471|GO:0005886	NP_938023	Transmembrane protein 173
ASHG19A3A028970	8.98444	up	519.115	37.2074	8.75619	5.58877	coding	NM_017709	FAM46C	RefSeq_coding	5720	chr1	+	118148603	118171010		GGTCACTAACCTTACTTGATGCAGATAAAATCACTTGTCAATGCAAAATGTGTTAGAACT	54855	Hs.356216		NP_060179	Family with sequence similarity 46, member C
ASHG19A3A042324	2.59135	up	2840.82	890.891	11.1446	9.7709	coding	NM_001001918	OR14C36	RefSeq_coding	939	chr1	+	248512076	248513013		CTCCCCTCTTTAACCCTATTATTTACAGTCTTAGAAATAAGCAAATAAAGGTGGCCATCA	127066	Hs.553583	GO:0004984|GO:0004872|GO:0050896|GO:0007608|GO:0016021|GO:0005886	NP_001001918	Olfactory receptor, family 14, subfamily C, member 36
ASHG19A3A054618	13.8364	up	238.943	9.87618	7.72189	3.93149	coding	NM_176870	MT1M	RefSeq_coding	464	chr16	+	56666533	56667897	uc002ejo.1,	CTGCATTTCTTTTTATATTAAATATGTGAGTGACAATAAAACAATTTTGACTTGAATCTT	4499	Hs.647370	GO:0046872	NP_789846	Metallothionein 1M
ASHG19A3A045264	2.08837	up	2092.42	813.286	10.7039	9.64151	coding	NM_024060	AHNAK	RefSeq_coding	1108	chr11	-	62201015	62314332		ACTATGGTGCTCAGGTGATTATCCTTCGCTCGTTTATCCAATAAACATTTATCAAGCATC	79026	Hs.502756	GO:0005515|GO:0007399|GO:0005634	NP_076965	AHNAK nucleoprotein
ASHG19A3A023775	20.8383	up	703.261	19.878	9.17675	4.79559	coding	NM_198565	LRRC33	RefSeq_coding	2488	chr3	+	196366655	196388872		CACCACCGCCCAAGTTCTTTTTCCATCATTATAATTCATCCTCATTATCTTGGTAAAATA	375387	Hs.728906	GO:0016021|GO:0016020	NP_940967	Leucine rich repeat containing 33
ASHG19A3A012230	2.08898	up	64.5275	22.3451	6.00607	4.94327	coding	NM_012466	TSPAN16	RefSeq_coding	1040	chr19	+	11406823	11437672		TGAATAACTACACAGATTTTTCTGGCTCTTCCTTCGAAATGACAACGGGCCACACCTACC	26526	Hs.579784	GO:0016021|GO:0016020	NP_036598	Tetraspanin 16
ASHG19A3A030395	2.0379	up	1384.44	546.764	10.1228	9.09567	coding	NM_002037	FYN	RefSeq_coding	2650	chr6	-	111982486	112194627		TGTCAAAACCAAAGATGTCTGGGAAATCCCTCGAGAATCCCTGCAGTTGATCAAGAGACT	2534	Hs.390567	GO:0005524|GO:0001948|GO:0042802|GO:0046872|GO:0004715|GO:0000166|GO:0005515|GO:0004713|GO:0004713|GO:0016740|GO:0031295|GO:0050852|GO:0007411|GO:0007596|GO:0006816|GO:0007631|GO:0044419|GO:0007243|GO:0007612|GO:0050900|GO:0007275|GO:0030168|GO:0006468|GO:0050690|GO:0016032|GO:0005829|GO:0005829|GO:0005768|GO:0005886	NP_694593	FYN oncogene related to SRC, FGR, YES
ASHG19A3A008621	4.22526	up	94.6235	14.6206	6.48938	4.41034	coding	NM_000250	MPO	RefSeq_coding	3215	chr17	-	56347216	56358296		TTCTGTACCATTTATTTGCTCCCAATGTTTATGATAATAAAGGCACCGCTGATGGGGACC	4353	Hs.458272	GO:0003682|GO:0020037|GO:0008201|GO:0046872|GO:0016491|GO:0004601|GO:0006916|GO:0006952|GO:0050832|GO:0042744|GO:0002149|GO:0034374|GO:0044130|GO:0055114|GO:0019430|GO:0002679|GO:0006979|GO:0001878|GO:0005615|GO:0005764|GO:0005739|GO:0005634|GO:0030141	NP_000241	Myeloperoxidase
ASHG19A3A039473	3.45977	up	160.324	32.0094	7.18173	5.39105	coding	NM_000954	PTGDS	RefSeq_coding	837	chr9	+	139871955	139876193		AAATTCACCGCCTTCTGCAAGGCCCAGGGCTTCACAGAGGATACCATTGTCTTCCTGCCC	5730	Hs.446429	GO:0005488|GO:0016853|GO:0004667|GO:0005501|GO:0005215|GO:0006633|GO:0001516|GO:0045187|GO:0051384|GO:0006810|GO:0005794|GO:0005737|GO:0005576|GO:0005615|GO:0016020|GO:0031965|GO:0005634|GO:0048471|GO:0005791	NP_000945	Prostaglandin D2 synthase 21kDa (brain)
ASHG19A3A044004	2.56416	up	214.302	60.6552	7.57057	6.21208	coding	NM_014951	ZNF365	RefSeq_coding	4223	chr10	+	64133915	64162216		GGCCAGTCAGTTGTACAGAAGTTGGAATATTCTGTTCCAGAATTAAAGAAGTTTTTAGAT	22891	Hs.22653	GO:0005515|GO:0008270|GO:0005622	NP_955524	Zinc finger protein 365
ASHG19A3A015797	5.04545	up	1693.87	255.266	10.4072	8.07227	coding	NM_012476	VAX2	RefSeq_coding	1163	chr2	+	71127719	71160573		AGTGCAGTGTGAGTGTGTGTGTCTCTCACTGAAATAAAAGGAAAACAATGACAAGAAGGG	25806	Hs.249170	GO:0031490|GO:0043565|GO:0003700|GO:0030528|GO:0007409|GO:0009950|GO:0007398|GO:0048048|GO:0007275|GO:0000122|GO:0006355|GO:0060041|GO:0006351|GO:0007601|GO:0005737|GO:0005634	NP_036608	Ventral anterior homeobox 2
ASHG19A3A041174	2.4324	up	66.3685	19.3072	6.04081	4.75843	coding	NM_001042506	PABPC1L2B	RefSeq_coding	2200	chrX	+	72223351	72225550		CTGCAAAGGGTGTTTCCCTGTCCTCAGTGGTTTTGCTGCAATCAAACACTGTTTATTACC	645974	Hs.567854	GO:0003723|GO:0000166	NP_001035971	Poly(A) binding protein, cytoplasmic 1-like 2B
ASHG19A3A020195	5.98529	up	151.762	16.0209	7.10729	4.52586	coding	NM_002073	GNAZ	RefSeq_coding	3225	chr22	+	23412668	23467221		CTGGGGATTGGATGAAAGTCAAAGGTTGTCTACTTTAAGAAAATAAAATACCCTGAATGG	2781	Hs.584760	GO:0031683|GO:0005525|GO:0003924|GO:0003924|GO:0019001|GO:0005085|GO:0031821|GO:0000166|GO:0005057|GO:0004871|GO:0007186|GO:0007188|GO:0006184|GO:0006184|GO:0007193|GO:0005783|GO:0031234|GO:0005834|GO:0005635|GO:0005886|GO:0005886	NP_002064	Guanine nucleotide binding protein (G protein), alpha z polypeptide
ASHG19A3A011206	3.15453	up	331.572	75.8958	8.16445	6.50703	coding	NM_005543	INSL3	RefSeq_coding	810	chr19	-	17927321	17932320		CTCCCTGCATGTGTAACACCCCTTCTTGCTGTCTCTTAGTAAATAAACGACCCAAAGCAG	3640	Hs.37062	GO:0001664|GO:0005179|GO:0005158|GO:0005102|GO:0004871|GO:0007267|GO:0001701|GO:0007193|GO:0008584|GO:0043066|GO:0008285|GO:0001556|GO:0030819|GO:0008284|GO:0007165|GO:0007283|GO:0005576|GO:0005576|GO:0005615|GO:0048471|GO:0005625	NP_005534	Insulin-like 3 (Leydig cell)
ASHG19A3A024022	2.06235	up	85.8386	30.4242	6.36993	5.32565	coding	NM_152665	TCTEX1D1	RefSeq_coding	2268	chr1	+	67218139	67244729		ACCCAGTCAGCGTGATGATATCTCTCGCCTTACAGTTCAGATGGAAAACACCTATCAGTT	200132	Hs.479226		NP_689878	Tctex1 domain containing 1
ASHG19A3A035928	8.43883	up	635.308	50.2394	9.04936	5.97231	coding	NM_019098	CNGB3	RefSeq_coding	4354	chr8	-	87586163	87755903		AGAAAAATTCCTCTGGAGATCTGACCACAAACCCTGACCCTCAAAATGCAGCAGAACCAA	54714	Hs.154433	GO:0030553|GO:0005223|GO:0005216|GO:0000166|GO:0006811|GO:0050896|GO:0007165|GO:0055085|GO:0006810|GO:0007601|GO:0016021|GO:0016020|GO:0001750	NP_061971	Cyclic nucleotide gated channel beta 3
ASHG19A3A001752	2.158	up	805.628	293.722	9.3566	8.2469	coding	NM_001099745	SYBU	RefSeq_coding	3087	chr8	-	110586409	110693234		AGTAATTTTTGATTGCTTCTTCTTCCCAAGAGGTGCCTCCTCCTGGACGGCGGCAGCGGC	55638	Hs.390738	GO:0005794|GO:0000139|GO:0005737|GO:0016023|GO:0005856|GO:0016021|GO:0016020	NP_060256	Syntabulin (syntaxin-interacting)
ASHG19A3A035215	2.28456	up	156.278	49.6033	7.1477	5.95578	coding	NM_004445	EPHB6	RefSeq_coding	4044	chr7	+	142552791	142568845		ATCTCTAGATCAACAAGCAAAGGAGGTGCCAAGCCTGTTTGTCTTCATTGTGACACTGGA	2051	Hs.380089	GO:0005524|GO:0005003|GO:0000166|GO:0004672|GO:0004872|GO:0006468|GO:0007169|GO:0005576|GO:0005887|GO:0016020	NP_004436	EPH receptor B6
ASHG19A3A054639	2.06918	up	110.45	38.7793	6.689	5.63994	coding	NM_001009598	RXRG	RefSeq_coding	633	chr1	-	165406164	165414430		GTTTCCCGTTCCTCTGACATCTTGTAAATGCTTTTTGAATTAAAGATGATAACAGGCTTT
ASHG19A3A025146	2.41457	up	2333.85	774.651	10.8497	9.57797	coding	NM_006315	PCGF3	RefSeq_coding	5666	chr4	+	699572	764425		TGATTCCCATAGGTGTGTCAACTGACAAATGAATGTTCCATCTCCCTACGACAATTTGCT	10336	Hs.144309	GO:0046872|GO:0008270	NP_006306	Polycomb group ring finger 3
ASHG19A3A052142	2.62696	up	118.342	31.8862	6.77974	5.38635	coding	NM_153374	LYSMD2	RefSeq_coding	1709	chr15	-	52015261	52030320		GGTCTGTGCAAGCTGGCTCCTGCTGGGGAATCAATAAAGGAGGCAGAGCAACGCTTTTTT	256586	Hs.603629	GO:0016998	NP_699205	LysM, putative peptidoglycan-binding, domain containing 2
ASHG19A3A013601	8.75526	up	89.9185	5.54526	6.42979	3.29964	coding	NM_022055	KCNK12	RefSeq_coding	1449	chr2	-	47747916	47797470		GCTTCTCTCAGTCACTGCTGGCGCTTTCTTAATCTTTATCCAATAAAATGAAACAAAAAA	56660	Hs.591586	GO:0005267|GO:0005244|GO:0006811|GO:0006813|GO:0016021|GO:0016020	NP_071338	Potassium channel, subfamily K, member 12
ASHG19A3A035630	9.10231	up	58.4652	5	5.88336	2.69713	coding	NM_007257	PNMA2	RefSeq_coding	4846	chr8	-	26362195	26371483		ACACACCACTGTGTGGAGGTGGGTGATGTCTTCCTGTGCTAAAAGGTGAATAAATAAGCT	10687	Hs.591838	GO:0005515|GO:0006915|GO:0005730|GO:0005634	NP_009188	Paraneoplastic antigen MA2
ASHG19A3A028107	4.49618	up	1595.15	272.57	10.3223	8.15357	coding	NM_002185	IL7R	RefSeq_coding	1809	chr5	+	35856990	35876921		TGGCCCAGTCTCCCCGATCATAAGAAGACTCTGGAACATCTTTGTAAGAAACCAAGAAAA	3575	Hs.591742	GO:0003823|GO:0004917|GO:0005515|GO:0004872|GO:0042100|GO:0030217|GO:0016049|GO:0000902|GO:0007166|GO:0048872|GO:0006955|GO:0002377|GO:0048535|GO:0001915|GO:0033089|GO:0000018|GO:0007165|GO:0009897|GO:0005576|GO:0016021|GO:0005886	NP_002176	Interleukin 7 receptor
ASHG19A3A036688	2.15136	up	233.267	80.4532	7.68779	6.58254	coding	NM_004770	KCNB2	RefSeq_coding	3597	chr8	+	73449625	73850582		ATACCTGCTGCCCTGATAAAAGGAAGAAACTGTGGGACTTGCTGGAGAAACCTAACTCAT	9312	Hs.661102	GO:0005251|GO:0005515|GO:0005244|GO:0006811|GO:0006813|GO:0006940|GO:0055085|GO:0016021|GO:0016020|GO:0043025|GO:0008076	NP_004761	Potassium voltage-gated channel, Shab-related subfamily, member 2
ASHG19A3A020462	5.33545	up	473.488	61.0121	8.63589	6.22028	coding	NM_021822	APOBEC3G	RefSeq_coding	1828	chr22	+	39473024	39483747	NM_145298,NM_001006666,	TAATAGACCCATCCTTTCTCGTCGGAATACCGTCTGGCTGTGCTACGAAGTGAAAACAAA	60489	Hs.660143	GO:0003723|GO:0004126|GO:0008829|GO:0016787|GO:0046872|GO:0005515|GO:0042803|GO:0008270|GO:0016553|GO:0009972|GO:0045087|GO:0044419|GO:0045869|GO:0048525|GO:0002230|GO:0009615|GO:0016032|GO:0030895|GO:0005737|GO:0005829|GO:0005829|GO:0005739|GO:0005634	NP_068594	Apolipoprotein B mRNA editing enzyme, catalytic polypeptide-like 3G
ASHG19A3A002043	3.82536	up	67.9704	11.737	6.07214	4.13654	coding	NM_001127701	SERPINA1	RefSeq_coding	3532	chr14	-	94843084	94857029		TGCTGCTGCTCACTCAGTTCCACAGGGCGGCAGTAAGTCTTCAGCATCAGGCATTTTGGG	5265	Hs.525557	GO:0002020|GO:0005515|GO:0004867|GO:0004867|GO:0006953|GO:0007596|GO:0006954|GO:0010951|GO:0030168|GO:0002576|GO:0030162|GO:0046687|GO:0034097|GO:0032355|GO:0001666|GO:0010288|GO:0032496|GO:0033986|GO:0014070|GO:0034014|GO:0005576|GO:0005576|GO:0005615|GO:0031093|GO:0005578	NP_001121179	Serpin peptidase inhibitor, clade A (alpha-1 antiproteinase, antitrypsin), member 1
ASHG19A3A036972	2.25055	up	213.885	69.8192	7.56789	6.39761	coding	NM_001702	BAI1	RefSeq_coding	5535	chr8	+	143545376	143626367		CAGGAAGAAGCAGGGGGGAATCTATTTTTTCTCTCCTTTTCTTTTCTTCAATAAAAAGAA	575	Hs.194654	GO:0004930|GO:0005515|GO:0007186|GO:0007409|GO:0007155|GO:0016525|GO:0008285|GO:0007218|GO:0007422|GO:0007165|GO:0005911|GO:0016021|GO:0005887|GO:0005886	NP_001693	Brain-specific angiogenesis inhibitor 1
ASHG19A3A051866	16.669	up	3688.57	155.976	11.4977	7.43859	coding	NM_001312	CRIP2	RefSeq_coding	1236	chr14	+	105941130	105946500		CTCACGTGGCTCACCTGCTGTTGAGCCTTGTGCTGTCAATAAACGGTTTGAGGATTGCAG	1397	Hs.534309	GO:0046872|GO:0008270|GO:0030097|GO:0008284|GO:0031012	NP_001303	Cysteine-rich protein 2
ASHG19A3A004994	2.96066	up	366.186	89.9971	8.29415	6.72824	coding	NM_018014	BCL11A	RefSeq_coding	3958	chr2	-	60678302	60780633		CCAGCTCAAAAGAGGGCAGACGCAGCGACACTTGTTCTTCACACACCCCCATTCGGCGTA	53335	Hs.370549	GO:0046872|GO:0003676|GO:0003714|GO:0008270|GO:0030183|GO:0030217|GO:0030097|GO:0016925|GO:0005737|GO:0005622|GO:0005634	NP_612569	B-cell CLL/lymphoma 11A (zinc finger protein)
ASHG19A3A035583	134.6	up	1075.36	5	9.76967	2.69713	coding	NM_003974	DOK2	RefSeq_coding	1870	chr8	-	21766383	21771205		ATGGCGGCAGCTTCCTGCACCTTTCAGATTTCTTGGTGGCATTAAAGCATTTTCAGAACA	9046	Hs.71215	GO:0042802|GO:0005158|GO:0005515|GO:0007265|GO:0007596|GO:0007166|GO:0050900|GO:0007165|GO:0007169|GO:0005829	NP_003965	Docking protein 2, 56kDa
ASHG19A3A025784	7.16601	up	125.93	10.6497	6.86505	4.02388	coding	NM_016323	HERC5	RefSeq_coding	3525	chr4	+	89378267	89427305		AAACAGTTGAAGAAGCGCTTCAAGAAGCCATCAACAACAACAGAGGATTTGGCTGACCAG	51191	Hs.26663	GO:0016881|GO:0016874|GO:0004842|GO:0045087|GO:0032480|GO:0006464|GO:0042787|GO:0000079|GO:0009615|GO:0005737|GO:0005829|GO:0005622|GO:0048471	NP_057407	Hect domain and RLD 5
ASHG19A3A012351	6.49056	up	9808.42	1202.52	12.8835	10.1851	coding	NM_016270	KLF2	RefSeq_coding	1655	chr19	+	16435650	16438337		AGGTGGGCATTTTTGGGCTACCTGGTTCGTTTTTATAAGATTTTGCTGGGTTGGTTTTTT	10365	Hs.726356	GO:0046872|GO:0043565|GO:0003700|GO:0016563|GO:0008270|GO:0070301|GO:0071347|GO:0071356|GO:0032715|GO:0034616|GO:0006351|GO:0005622|GO:0005634	NP_057354	Kruppel-like factor 2 (lung)
ASHG19A3A008568	5.03716	up	661.288	92.9757	9.10033	6.76772	coding	NM_001267	CHAD	RefSeq_coding	1712	chr17	-	48541853	48546227		GCTGTCCATCTTCCCATGCTGCAATTTCTTCCTGAGATTTCTATAAATATAAATGTATGT	1101	Hs.97220	GO:0005201|GO:0001558|GO:0005576|GO:0005578	NP_001258	Chondroadherin
ASHG19A3A054117	19.1007	up	236.693	6.58241	7.70998	3.45442	coding	NM_176677	NHLRC4	RefSeq_coding	2065	chr16	+	617031	619494		TGTGGGTGGGGGACTAACTGCGCAATGTAGTTAGGTGCTCAATAAACGGAGTTGCCGCTG	283948	Hs.664267		NP_788850	NHL repeat containing 4
ASHG19A3A021475	2.59581	up	59.8504	16.1693	5.91333	4.53715	coding	NM_005335	HCLS1	RefSeq_coding	2050	chr3	-	121350246	121379791		AACAAAGTATCAGAGGAGCATGATGTTCTCAGGAAGAAAGAGATGGAGTCAGGGCCCAAA	3059	Hs.14601	GO:0003677|GO:0017124|GO:0032403|GO:0003700|GO:0030218|GO:0035556|GO:0008284|GO:0042531|GO:0006355|GO:0009725|GO:0006351|GO:0005737|GO:0005737|GO:0005739|GO:0005634|GO:0005886	NP_005326	Hematopoietic cell-specific Lyn substrate 1
ASHG19A3A001192	2.66679	up	651.238	185.63	9.08135	7.66625	coding	NM_001032409	OAS1	RefSeq_coding	1575	chr12	+	113344738	113357711		CCCAGTGAGCTCCTGGATTCTGCTGACCCAGCACACTCCAGGCAGCATCCACCCCACAGG	4938	Hs.524760	GO:0005524|GO:0003723|GO:0000166|GO:0016779|GO:0016740|GO:0019221|GO:0006955|GO:0060333|GO:0006139|GO:0060337|GO:0005737|GO:0005783|GO:0005792|GO:0005739|GO:0005634	NP_058132	2',5'-oligoadenylate synthetase 1, 40/46kDa
ASHG19A3A043808	3.3494	up	39.7215	7.6586	5.37526	3.63136	coding	NM_052997	ANKRD30A	RefSeq_coding	4405	chr10	+	37414784	37521495		ATAAAGCTGCACAGGATTCCCATCTACCCTGATGATGCAGCAGACATCATTCAATCCAAC	91074	Hs.373787	GO:0003677|GO:0003700|GO:0006355|GO:0006351|GO:0005634	NP_443723	Ankyrin repeat domain 30A
ASHG19A3A033492	2.05249	up	407.106	151.088	8.43402	7.39665	coding	NM_006193	PAX4	RefSeq_coding	2010	chr7	-	127250345	127255780		GCACCCCTATGCCCACTCTAATATTCAACAATTATAGACAATTTGCCCTATCATTTATTT	5078	Hs.129706	GO:0003677|GO:0003690|GO:0043565|GO:0003700|GO:0016564|GO:0007623|GO:0031018|GO:0007275|GO:0000122|GO:0009887|GO:0045768|GO:0045597|GO:0006355|GO:0051591|GO:0042493|GO:0060041|GO:0005730|GO:0005634	NP_006184	Paired box 4
ASHG19A3A052292	2.27387	up	5270.06	1825.14	11.9851	10.7999	coding	NM_002964	S100A8	RefSeq_coding	428	chr1	-	153362508	153363549		TACTCCCTGATAAAGGGGAATTTCCATGCCGTCTACAGGGATGACCTGAAGAAATTGCTA	6279	Hs.416073	GO:0005509|GO:0005515|GO:0002526|GO:0006935|GO:0002544|GO:0006954|GO:0045471|GO:0032496|GO:0010043|GO:0042060|GO:0005737|GO:0005856|GO:0005576|GO:0005615|GO:0005886	NP_002955	S100 calcium binding protein A8
ASHG19A3A025898	2.17673	up	47.2094	15.5571	5.61036	4.4882	coding	NM_198506	LRIT3	RefSeq_coding	3641	chr4	+	110772485	110793470		AAACCATCAGTGATGACCTCAGCCACCAAAATCATGTCTGCTCTGGGCAGTAATGTTCTA	345193	Hs.308127	GO:0016021|GO:0016020	NP_940908	Leucine-rich repeat, immunoglobulin-like and transmembrane domains 3
ASHG19A3A014043	4.12895	up	203.11	33.5473	7.50047	5.45469	coding	NM_207328	GPAT2	RefSeq_coding	2840	chr2	-	96687694	96700727		TGCTTTTTCCCTTCTTTGATGTGATAAACAAGGGGACGAGACGAGTTGTCTTTTCCCCAG	150763	Hs.348629	GO:0008415|GO:0004366|GO:0016740|GO:0006072|GO:0008152|GO:0008654|GO:0019432|GO:0016021|GO:0016020|GO:0005741|GO:0005739|GO:0005739	NP_997211	Glycerol-3-phosphate acyltransferase 2, mitochondrial
ASHG19A3A051867	21.1933	up	1658.51	50.1336	10.3753	5.96977	coding	NM_001311	CRIP1	RefSeq_coding	480	chr14	+	105953256	105955122		TGCACCGGACCCGGAGCCGTCATGCCCAAGTGTCCCAAGTGCAACAAGGAGGTGTACTTC	1396	Hs.70327	GO:0046872|GO:0008270|GO:0008283|GO:0005737	NP_001302	Cysteine-rich protein 1 (intestinal)
ASHG19A3A029770	16.6055	up	2881.63	120.731	11.1629	7.10927	coding	NM_006120	HLA-DMA	RefSeq_coding	1122	chr6	-	32916390	32920899		ACATTTTCTCCTGCATTGTGACTCACGAAATTGACCGCTACACAGCAATTGCCTATTGGG	3108	Hs.728759	GO:0031295|GO:0050852|GO:0002504|GO:0019221|GO:0006955|GO:0060333|GO:0042613|GO:0005768|GO:0016021|GO:0031902|GO:0005765|GO:0005886|GO:0005886	NP_006111	Major histocompatibility complex, class II, DM alpha
ASHG19A3A012436	3.64721	up	269.885	52.0042	7.88164	6.01485	coding	NM_031218	ZNF93	RefSeq_coding	2794	chr19	+	20011721	20046382		CTGGTTCTATTTTAATGTAGCACTGGAAGTGTGTGGCAGAAGAATTAGTCAAAGAAATAA	81931	Hs.301059	GO:0003677|GO:0046872|GO:0003700|GO:0008270|GO:0006355|GO:0006351|GO:0005622|GO:0005634	NP_112495	Zinc finger protein 93
ASHG19A3A052839	2.58754	up	1378.58	423.018	10.1165	8.74496	coding	NM_001018108	SERF2	RefSeq_coding	2611	chr15	+	44084476	44088286		AAGATGTGAGGGTGTTAATCTAGGAAACTTCCCCCGTGAAAAGATTGGTCTAGTATTAAA	10169	Hs.424126		NP_001186807	Small EDRK-rich factor 2
ASHG19A3A028066	2.22548	up	107.556	34.704	6.65277	5.49865	coding	NM_004932	CDH6	RefSeq_coding	4521	chr5	+	31193795	31325237		ATTTTCGTTTTCCTTGGCCCCTGAAGCAGCCAGTGGCTCAAACTTTACCATTCAAGACAA	1004	Hs.171054	GO:0005509|GO:0034332|GO:0007155|GO:0034329|GO:0045216|GO:0007156|GO:0005737|GO:0016021|GO:0005730|GO:0005634|GO:0005886|GO:0005886	NP_004923	Cadherin 6, type 2, K-cadherin (fetal kidney)
ASHG19A3A004618	11.7442	up	592.964	32.0897	8.94745	5.39358	coding	NM_009588	LTB	RefSeq_coding	848	chr6	-	31548336	31550202		AGTGCCCCAGGATCAGGGAGGACTGGGTTTCAGAAGCTGCCAGAGGAGGAGCCAGAAACA	4050	Hs.376208	GO:0005125|GO:0005102|GO:0005164|GO:0007267|GO:0010467|GO:0006955|GO:0048535|GO:0045084|GO:0007165|GO:0043588|GO:0005575|GO:0005615|GO:0016021|GO:0016020	NP_033666	Lymphotoxin beta (TNF superfamily, member 3)
ASHG19A3A042143	2.77679	up	308.683	81.0998	8.06605	6.59263	coding	NM_001005852	CYorf15A	RefSeq_coding	872	chrY	+	21729234	21752308		TAGCCCCTCCGTCTGGTCAGCAAGCTTTACAATGCAACAGGAACAAAGAAAAAGTCTTAG	246126	Hs.522863		NP_001005852	Chromosome Y open reading frame 15A
ASHG19A3A016437	8.78612	up	194.603	13.4672	7.44329	4.30806	coding	NM_018460	ARHGAP15	RefSeq_coding	1774	chr2	+	143886898	144525920	DC428746,	GAATCAAAAATGCCAACAGCCACCATGACAGGCTCAGCCAAAGTAAATCCATGATCCTCA	55843	Hs.171011	GO:0005096|GO:0030675|GO:0005515|GO:0008360|GO:0051056|GO:0007165|GO:0007264|GO:0005737|GO:0005829|GO:0005622|GO:0016020	NP_060930	Rho GTPase activating protein 15
ASHG19A3A035471	4.45406	up	153.168	22.7462	7.12029	4.96517	coding	NM_001925	DEFA4	RefSeq_coding	542	chr8	-	6793344	6795786		AAGACCAGGACATATCTATTTCCTTTGCATGGGATAAAAGCTCTGCTCTTCAGGTTTCAG	1669	Hs.591391	GO:0042742|GO:0050832|GO:0031640|GO:0005576|GO:0005615	NP_001916	Defensin, alpha 4, corticostatin
ASHG19A3A027854	4.24625	up	39.8438	5.51399	5.37917	3.29298	coding	NM_033120	NKD2	RefSeq_coding	1798	chr5	+	1009167	1038925		TTCCTGGCTCTAAGGCTCGTCTGTGTAACCCATAAAACCTGCTTTGATTCCAAAATGAGG	85409	Hs.240951	GO:0005509|GO:0005515|GO:0031625|GO:0016055|GO:0006887|GO:0006810|GO:0005737|GO:0016023|GO:0005886	NP_149111	Naked cuticle homolog 2 (Drosophila)
ASHG19A3A003040	2.2651	up	3600.34	1283.97	11.4676	10.288	coding	NM_001160125	KLF6	RefSeq_coding	4555	chr10	-	3818188	3827473		AAAGCACACCAGCGGACGCACACAGGTGTTTTTCCAGGTCTGACCACCTGGCCCTGCACA	1316	Hs.4055	GO:0003677|GO:0003690|GO:0046872|GO:0003700|GO:0016563|GO:0008270|GO:0030183|GO:0045944|GO:0006355|GO:0042060|GO:0005622|GO:0005634	NP_001291	Kruppel-like factor 6
ASHG19A3A008500	38.0428	up	2063.24	33.091	10.6848	5.43525	coding	NM_001075099	SKAP1	RefSeq_coding	1598	chr17	-	46210801	46507594		CTGGTTGTTCTGGCTGGTTTGAAAAGCACAAATAAACTTGGGATGTGGTTCCTTGCCATG	8631	Hs.316931	GO:0042169|GO:0005070|GO:0003823|GO:0005515|GO:0032403|GO:0019901|GO:0016563|GO:0050852|GO:0045944|GO:0005737|GO:0005634|GO:0005886	NP_003717	Src kinase associated phosphoprotein 1
ASHG19A3A002077	2.59103	up	44.3981	11.8913	5.52501	4.15148	coding	NM_001128324	ANUBL1	RefSeq_coding	3279	chr10	-	46111039	46168251		AGCGAGCCAGCGGACAAGACTGCGGGTACAAAACTCAAAACATGAACAACAATATATATT	93550	Hs.89029	GO:0046872|GO:0008270	NP_777550	AN1, ubiquitin-like, homolog (Xenopus laevis)
ASHG19A3A028221	4.77963	up	142.313	19.4246	7.02358	4.76668	coding	NM_006144	GZMA	RefSeq_coding	913	chr5	+	54398473	54406079		AGTCTTGACAGAAAAACCATCTGTGCTGGGGCTTTGATTGCAAAAGACTGGGTGTTGACT	3001	Hs.90708	GO:0042802|GO:0008233|GO:0005515|GO:0042803|GO:0004252|GO:0006915|GO:0006922|GO:0019835|GO:0006955|GO:0043392|GO:0032078|GO:0051354|GO:0043065|GO:0051603|GO:0005576|GO:0001772|GO:0005634	NP_006135	Granzyme A (granzyme 1, cytotoxic T-lymphocyte-associated serine esterase 3)
ASHG19A3A030028	2.59065	up	61.6392	16.6176	5.94716	4.57385	coding	NM_000846	GSTA2	RefSeq_coding	1320	chr6	-	52614887	52628361	NM_145740,	GAAGAGTTACCATCCTGGATAATGGCATAAAGACATTTTCTTCTTTTCCTGAACAGTCAT	2939	Hs.94107	GO:0004364|GO:0016740|GO:0006749|GO:0008152|GO:0006805|GO:0005737|GO:0005829	NP_000837	Glutathione S-transferase alpha 2
ASHG19A3A004380	2.32604	up	421.396	135.563	8.47675	7.25887	coding	NM_005211	CSF1R	RefSeq_coding	4006	chr5	-	149432854	149492935		TTTGATGTCTTCCTCCAACACAACAACACCAAGCTCGCAATCCCTCAACAATCTGACTTT	1436	Hs.586219	GO:0005524|GO:0019955|GO:0005011|GO:0000166|GO:0042803|GO:0004872|GO:0008283|GO:0007275|GO:0006468|GO:0007165|GO:0007169|GO:0005887|GO:0005886|GO:0043235	NP_005202	Colony stimulating factor 1 receptor
ASHG19A3A003415	5.2744	up	74.4077	8.77278	6.18406	3.78505	coding	NM_001167674	CADM2	RefSeq_coding	9580	chr3	+	85008132	86123577		AGTGTCTGCGGGCTCCTGCTACAAGGCAGCCAAGGGCAGTTTCCACTAACACAGAATGTA	253559	Hs.164578	GO:0034332|GO:0034329|GO:0045216|GO:0016021|GO:0005886	NP_694854	Cell adhesion molecule 2
ASHG19A3A004190	2.48985	up	2490.86	808.618	10.9524	9.63632	coding	NM_003810	TNFSF10	RefSeq_coding	1776	chr3	-	172223464	172241269		GAGGAAACCATTTCTACAGTTCAAGAAAAGCAACAAAATATTTCTCCCCTAGTGAGAGAA	8743	Hs.478275	GO:0005125|GO:0046872|GO:0005515|GO:0005102|GO:0005164|GO:0006919|GO:0008633|GO:0006915|GO:0007267|GO:0006955|GO:0006917|GO:0008624|GO:0043123|GO:0007165|GO:0005576|GO:0005576|GO:0005615|GO:0005887|GO:0016020|GO:0005625	NP_003801	Tumor necrosis factor (ligand) superfamily, member 10
ASHG19A3A014965	9.83294	up	545.188	35.703	8.83461	5.53699	coding	NM_054034	FN1	RefSeq_coding	2402	chr2	-	216279384	216300791		CACCCAGAAACCTTGGATACTGAGTCTCCTAATCTTATCAATTCTGATGGTTTCTTTTTT	2335	Hs.203717	GO:0005518|GO:0005201|GO:0008201|GO:0005515|GO:0006953|GO:0001525|GO:0007596|GO:0007155|GO:0016477|GO:0050900|GO:0018149|GO:0030168|GO:0002576|GO:0008360|GO:0009611|GO:0034446|GO:0005793|GO:0031012|GO:0031012|GO:0005576|GO:0005576|GO:0005576|GO:0005615|GO:0005577|GO:0031093|GO:0005578	NP_997647	Fibronectin 1
ASHG19A3A036405	2.88531	up	65.6762	15.6929	6.02769	4.49896	coding	NM_000237	LPL	RefSeq_coding	3747	chr8	+	19796581	19824769		TTGGAGCCCATGCTGCTGGCATTGCAGGAAGTCTGACCAATAAGAAAGTCAACAGAATTA	4023	Hs.180878	GO:0008201|GO:0016787|GO:0004465|GO:0004465|GO:0004465|GO:0004620|GO:0005515|GO:0005102|GO:0017129|GO:0004806|GO:0004806|GO:0034371|GO:0006633|GO:0006633|GO:0006633|GO:0016042|GO:0006629|GO:0042157|GO:0006644|GO:0010886|GO:0010744|GO:0010890|GO:0042493|GO:0019432|GO:0019433|GO:0019433|GO:0070328|GO:0006641|GO:0034372|GO:0034372|GO:0031225|GO:0042627|GO:0031012|GO:0005576|GO:0005615|GO:0005886|GO:…	NP_000228	Lipoprotein lipase
ASHG19A3A047294	2.06599	up	118.158	41.7293	6.77773	5.7309	coding	NM_002258	KLRB1	RefSeq_coding	740	chr12	-	9747870	9760497		TATGCTGAGTTAAACTTACCCACAGACTCAGGCCCAGAAAGTTCTTCACCTTCATCTCTT	3820	Hs.169824	GO:0005488|GO:0005529|GO:0004888|GO:0007166|GO:0016021|GO:0005886	NP_002249	Killer cell lectin-like receptor subfamily B, member 1
ASHG19A3A008412	2.72546	up	1791.06	521.172	10.4807	9.03417	coding	NM_000342	SLC4A1	RefSeq_coding	4953	chr17	-	42325758	42345502		ATTATTCACTCTGCTAGCACCCTTCCCCTTGATGCCTGGGAATAGGTTTTGCCAATAAAC	6521	Hs.443948	GO:0003779|GO:0008509|GO:0015301|GO:0030506|GO:0015108|GO:0005452|GO:0008022|GO:0043495|GO:0005515|GO:0042803|GO:0005215|GO:0006820|GO:0015701|GO:0006873|GO:0006821|GO:0006811|GO:0055085|GO:0030018|GO:0016323|GO:0030863|GO:0016021|GO:0005887|GO:0005886	NP_000333	Solute carrier family 4, anion exchanger, member 1 (erythrocyte membrane protein band 3, Diego blood group)
ASHG19A3A018252	3.01715	up	10970.5	2829.86	13.0346	11.4414	coding	NM_006404	PROCR	RefSeq_coding	1483	chr20	+	33759773	33765164		TCAGACTTGGGATGGGACGCTGATATAATAGGGTAGAAAGAAGTAACACGAAGAAGTGGT	10544	Hs.647450	GO:0004872|GO:0019882|GO:0007596|GO:0006955|GO:0042612|GO:0005813|GO:0005887|GO:0016020	NP_006395	Protein C receptor, endothelial
ASHG19A3A001423	2.11	up	69.0655	23.6771	6.0907	5.01346	coding	NM_001042471	GSDMB	RefSeq_coding	1578	chr17	-	38060849	38074903		CTTGTCTTCCCCAACAAGGAGACGATGAAGAAGGATGGTGCTTCATCCTGTTTAGGTAAG	55876	Hs.306777	GO:0005737	NP_061000	Gasdermin B
ASHG19A3A004593	2.81654	up	1234.28	342.236	9.95412	8.46019	coding	NM_007181	MAP4K1	RefSeq_coding	2786	chr19	-	39078280	39108643		CCTCACTTTCCGTCTGCTTGGCTCCCCCAGgctggagtgcagtggcacgatctcgcctca	11184	Hs.95424	GO:0005524|GO:0008349|GO:0000166|GO:0005515|GO:0004672|GO:0004674|GO:0005083|GO:0016740|GO:0007257|GO:0000185|GO:0007243|GO:0018105|GO:0006468|GO:0006950	NP_009112	Mitogen-activated protein kinase kinase kinase kinase 1
ASHG19A3A038511	2.90286	up	1393.33	377.863	10.1322	8.59477	coding	NM_004512	IL11RA	RefSeq_coding	1776	chr9	+	34653931	34661883	NM_001142784,	AATGTGTACATCTGTGTCCATGTGTGACCATGTGTCTGTGAGGCAGGGAACATGTATTCT	3590	Hs.591088	GO:0004896|GO:0004871|GO:0004888|GO:0007566|GO:0007165|GO:0005887|GO:0016020	NP_671518	Interleukin 11 receptor, alpha
ASHG19A3A031338	177.115	up	8156.46	26.6814	12.6313	5.16274	coding	NM_019111	HLA-DRA	RefSeq_coding	1267	chr6	+	32407646	32412821		TCATTATTGGGACCATCTTCATCATCAAGGGATTGCGCAAAAGCAATGCAGCAGAACGCA	3122	Hs.520048	GO:0032395|GO:0031295|GO:0050852|GO:0002504|GO:0019221|GO:0006955|GO:0060333|GO:0005794|GO:0042613|GO:0005783|GO:0005789|GO:0005768|GO:0005887|GO:0031902|GO:0005765|GO:0005764|GO:0005886|GO:0005886|GO:0005886	NP_061984	Major histocompatibility complex, class II, DR alpha
ASHG19A3A021066	2.59195	up	6085	1866.78	12.2054	10.8313	coding	NM_201397	GPX1	RefSeq_coding	1200	chr3	-	49394610	49395791		TGACTCATAGAAAATCTCCCTTGTTTGTGGTTAGAACGTTTCTCTCCTCCTCTTGACCCC	2876	Hs.76686	GO:0017124|GO:0004866|GO:0004602|GO:0004602|GO:0016491|GO:0009650|GO:0060055|GO:0006916|GO:0043534|GO:0045454|GO:0001885|GO:0045444|GO:0006749|GO:0060047|GO:0042744|GO:0006917|GO:0008631|GO:0051702|GO:0006629|GO:0051450|GO:0014902|GO:0043154|GO:0010951|GO:0002862|GO:0055086|GO:0051897|GO:0018158|GO:0006144|GO:0006195|GO:0040029|GO:0033599|GO:0043523|GO:0061136|GO:0001836|GO:0010332|GO:0042542|GO:…	NP_958799	Glutathione peroxidase 1
ASHG19A3A049061	12.3514	up	82.9992	5	6.32373	2.69713	coding	NM_001032731	OAS2	RefSeq_coding	2123	chr12	+	113416273	113426609		AGCACATCTGCACATTCCAATTTTAATGACAGCTCCTTAGAATTTCTTATCAACGAAGAC	4939	Hs.414332	GO:0005524|GO:0003723|GO:0000166|GO:0016779|GO:0016740|GO:0019221|GO:0006955|GO:0060333|GO:0006139|GO:0060337|GO:0005783|GO:0016020|GO:0005792|GO:0005739|GO:0005634	NP_058197	2'-5'-oligoadenylate synthetase 2, 69/71kDa
ASHG19A3A026459	2.71204	up	469.446	127.965	8.62244	7.18306	coding	NM_024830	LPCAT1	RefSeq_coding	3994	chr5	-	1461543	1524076		TAATGATTTTTCCAGAAGGAACTTGTACAAACAGGACCTGCCTAATTACCTTCAAACCTG	79888	Hs.368853	GO:0047184|GO:0047192|GO:0008415|GO:0005509|GO:0016740|GO:0008152|GO:0008654|GO:0005794|GO:0000139|GO:0005783|GO:0005783|GO:0005789|GO:0016021|GO:0016020	NP_079106	Lysophosphatidylcholine acyltransferase 1
ASHG19A3A044359	2.66376	up	54.9355	14.3357	5.8003	4.38684	coding	NM_001009997	C10orf62	RefSeq_coding	1264	chr10	+	99349449	99350690		AAGCAAAGAATGAAAGCTGGATTAAATCCCACTTTAGCCGCCTTTCCGAAGAGAAGCTGG	414157	Hs.662302	GO:0005515	NP_001009997	Chromosome 10 open reading frame 62
ASHG19A3A019170	2.3644	up	1199.91	401.098	9.91804	8.67656	coding	NM_207585	IFNAR2	RefSeq_coding	2898	chr21	+	34602230	34636818		TAATACAGAAAGGAAACATGGCGTCGGGGAGAGGGATAAAACCTGAATGCCATATTTTAA	3455	Hs.708195	GO:0005515|GO:0019901|GO:0004872|GO:0019962|GO:0004905|GO:0007259|GO:0008283|GO:0007166|GO:0019221|GO:0006357|GO:0060338|GO:0035455|GO:0009615|GO:0060337|GO:0005576|GO:0005615|GO:0005615|GO:0005887|GO:0005886|GO:0005886	NP_997468	Interferon (alpha, beta and omega) receptor 2
ASHG19A3A037585	3.12234	up	770.107	183.891	9.29757	7.65494	coding	NM_017998	C9orf40	RefSeq_coding	2335	chr9	-	77561499	77567802		TGGGTTGACATTAATAAGAATGCTTTAGAACAGAAGACAAACTGTATTGCATTGTGGTCA	55071	Hs.532296		NP_060468	Chromosome 9 open reading frame 40
ASHG19A3A005774	2.17591	up	124.371	41.5575	6.8479	5.72628	coding	NM_130766	INPP5K	RefSeq_coding	3232	chr17	-	1397871	1420182		AAATCCGGACTTTTGCTCTCCATCCTCTTAGACATACACGTCGTGACTTGGAACGTGGCT	51763	Hs.632238	GO:0016787|GO:0052659|GO:0016312|GO:0004437|GO:0046030|GO:0052658|GO:0004445|GO:0042577|GO:0005515|GO:0030036|GO:0005829|GO:0005783|GO:0005624|GO:0043005|GO:0001726	NP_570122	Inositol polyphosphate-5-phosphatase K
ASHG19A3A002645	2.47515	up	1474.39	478.356	10.2195	8.91203	coding	NM_001143915	FAM76A	RefSeq_coding	3120	chr1	+	28052489	28089421	NM_001143914,NM_001143913,	ATAGTCGCCTGAGTGGTGGTGGCCATTATAACAGCTTCTCCCCAGACCTGGCTCTGGACT	199870	Hs.469359		NP_689873	Family with sequence similarity 76, member A
ASHG19A3A010855	8.07365	up	2229.67	203.682	10.7918	7.77858	coding	NM_052847	GNG7	RefSeq_coding	4264	chr19	-	2511217	2702746		TGTGTGGAGTTGTCGATACCACGTGAATTCATACACAATAAAAAGCCTCACTCTCCCTTT	2788	Hs.515544	GO:0004871|GO:0001662|GO:0071377|GO:0006112|GO:0007626|GO:0007168|GO:0008277|GO:0007268|GO:0005834|GO:0005886|GO:0005886	NP_443079	Guanine nucleotide binding protein (G protein), gamma 7
ASHG19A3A010801	2.16644	up	67.2522	22.3404	6.05826	4.94293	coding	NM_214710	PRSSL1	RefSeq_coding	1073	chr19	-	685545	695461		TGGGGCACACCCATTCCACATGCAAAGGGCAGAAGCAAACCCAGTAAAATGTTAACTGAC	400668	Hs.245146	GO:0008233|GO:0004252|GO:0006508|GO:0005576	NP_999875	Protease, serine-like 1
ASHG19A3A018522	2.03418	up	8164.39	3182.11	12.6333	11.6088	coding	NM_032283	ZDHHC18	RefSeq_coding	3165	chr1	+	27153200	27182211		GGGCTCCCACCTACCTTTTATTTAAGCCAGTATTCTTTGTTCCTGCTTGTAATAAAACTT	84243	Hs.523710	GO:0046872|GO:0016409|GO:0016740|GO:0008270|GO:0034613|GO:0016021|GO:0016020	NP_115659	Zinc finger, DHHC-type containing 18
ASHG19A3A038770	2.01598	up	49.814	17.8499	5.6752	4.66372	coding	NM_004293	GDA	RefSeq_coding	5430	chr9	+	74764292	74867139		ACAGGAAAAACTGGCCAAAGAATGGTGCTTCAAGCCGTGTGAAATAAGAGAACTGAGCCA	9615	Hs.494163	GO:0008892|GO:0016787|GO:0046872|GO:0008270|GO:0007399|GO:0055086|GO:0006139|GO:0006144|GO:0006195|GO:0005829|GO:0005622	NP_004284	Guanine deaminase
ASHG19A3A011816	3.73461	up	388.039	73.8236	8.36952	6.46856	coding	NM_198481	VSTM1	RefSeq_coding	1034	chr19	-	54544084	54567207		GCAGATACTGTGTTTCCTTGCTCTTCGTCCATATCAATAAAATTAAGTTTCTCGTCTTAA	284415	Hs.444431	GO:0016021|GO:0016020	NP_940883	V-set and transmembrane domain containing 1
ASHG19A3A002499	2.22799	up	80.4165	25.9312	6.28177	5.12603	coding	NM_001142348	SCN4B	RefSeq_coding	4177	chr11	-	118004093	118023630		AGATGGCTGGGCACTGGGCTTTTGGTGGAAGAAGTGGACAACACAGTGACACTCATCATC	6330	Hs.65239	GO:0005244|GO:0005248|GO:0006811|GO:0006814|GO:0016021|GO:0005886|GO:0001518	NP_777594	Sodium channel, voltage-gated, type IV, beta
ASHG19A3A003476	6.718	up	41.8886	5	5.44516	2.69713	coding	NM_001168375	KIAA0319	RefSeq_coding	6780	chr6	-	24544331	24646249		AGTAGAATCGAGACGCCCTGAGTTCAGAAGTTCTTGAGGCCAAATCTGGCTCCTAAAAAA	9856	Hs.26441	GO:0005515|GO:0007275|GO:2000171|GO:0007399|GO:0001764|GO:0005769|GO:0031901|GO:0016021|GO:0005886	NP_055624	KIAA0319
ASHG19A3A042019	51.6813	up	393.225	5	8.3887	2.69713	coding	NM_001008	RPS4Y1	RefSeq_coding	910	chrY	+	2709622	2734995		CACTTAAAGCGTGTTGCAGCGCCGAAGCATTGGATGCTTGACAAACTAACGGGTGTATTT	6192	Hs.282376	GO:0003723|GO:0019843|GO:0003735|GO:0044267|GO:0031018|GO:0010467|GO:0007275|GO:0006412|GO:0006412|GO:0006414|GO:0006415|GO:0019058|GO:0016032|GO:0019083|GO:0005829|GO:0005829|GO:0022627|GO:0005622|GO:0005844|GO:0005840	NP_000999	Ribosomal protein S4, Y-linked 1
ASHG19A3A001305	9.39572	up	60.6876	5	5.92913	2.69713	coding	NM_001039667	ANGPTL4	RefSeq_coding	1853	chr19	+	8429010	8439257		GCTCACAATGTCAGCCGCCTGCACCATGGAGGCTGGACAGTAATTCAGAGGCGCCACGAT	51129	Hs.9613	GO:0004857|GO:0005102|GO:0030154|GO:0044255|GO:0007275|GO:0043066|GO:0051005|GO:0045766|GO:0051260|GO:0001666|GO:0007165|GO:0070328|GO:0005576|GO:0005615|GO:0005578	NP_647475	Angiopoietin-like 4
ASHG19A3H0000592	2.02249	up	257.056	95.8958	7.82064	6.80451	coding	NM_024016_Exon2+	NM_024016	HOX cluster	1163	chr17	+	46689708	46690871		TCTCGCTTGTAAACTTTATTGTAACTCTTCCGCCCTTTTCAGGCGCAGACAACAGAACAA
ASHG19A3A012378	5.13	up	290.631	38.2862	7.98317	5.62421	coding	NM_173544	FAM129C	RefSeq_coding	2523	chr19	+	17634109	17664647		AGATGGGATGGGATGTATCTTGTCACCTCCTTTTTCTTACTTAATATGAAAAGACCTTTC	199786	Hs.434133		NP_775815	Family with sequence similarity 129, member C
ASHG19A3A011073	4.02766	up	41.8921	6.47659	5.44553	3.43559	coding	NM_145276	ZNF563	RefSeq_coding	2786	chr19	-	12428305	12444534		CCCCCTGGGCATACATAAATCGACACATGCCAAGTCCTTTTTTAAAAATGACATATTTGG	147837	Hs.663510	GO:0003677|GO:0046872|GO:0008270|GO:0006355|GO:0005622|GO:0005634	NP_660319	Zinc finger protein 563
ASHG19A3A037107	2.45905	up	1460.87	476.581	10.2031	8.90499	coding	NM_033428	C9orf123	RefSeq_coding	2487	chr9	-	7796492	7799799		CTTTTACGAGTATGAATCTGAGCTTTTTCTGAATAAACCTGCCTGCTCACCATTAATAAT	90871	Hs.7517	GO:0016021|GO:0016020	NP_219500	Chromosome 9 open reading frame 123
ASHG19A3A015092	3.29714	up	324.976	70.7175	8.13498	6.41377	coding	NM_080424	SP110	RefSeq_coding	2591	chr2	-	231033644	231084827		CTCCTCTTGAAGGCCTACTGTCATCCACAAAGCTCCTTTTTTACGGGCATCCCATTTAAT	3431	Hs.145150	GO:0003677|GO:0005488|GO:0046872|GO:0004871|GO:0008270|GO:0044419|GO:0007165|GO:0005634	NP_536349	SP110 nuclear body protein
ASHG19A3A051644	2.58154	up	432.204	124.21	8.51252	7.14428	coding	NM_033426	KIAA1737	RefSeq_coding	4397	chr14	+	77564577	77583629	DA335757,	TACCAATGAATCTGCCTCCAGCTGAATAAACCATGGAGAGGAAAAACCCATCCAGAGAGA	85457	Hs.709066		NP_219494	KIAA1737
ASHG19A3A021576	54.4264	up	416.926	5	8.46336	2.69713	coding	NM_015103	PLXND1	RefSeq_coding	6977	chr3	-	129274055	129325582		ATATATTAAAAAACGTATCATGCACCAACTGTGAATAGCTGCCGCTTGCGCAGAGGACCC	23129	Hs.301685	GO:0004872|GO:0017154|GO:0007411|GO:0060666|GO:0007275|GO:0001569|GO:0007165|GO:0016021|GO:0005622|GO:0005886	NP_055918	Plexin D1
ASHG19A3A029232	2.26491	up	411	136.394	8.44605	7.26659	coding	NM_001174102	PRR7	RefSeq_coding	1338	chr5	+	176875325	176883283		CCCTTCCTGCTCTGTGAGACCTGTGTTGAGTGCTCTGCATCCATTATCTCCTAATTTTTT	80758	Hs.534492	GO:0030054|GO:0016021|GO:0005886|GO:0045211|GO:0045202	NP_085044	Proline rich 7 (synaptic)
ASHG19A3A001554	2.37193	up	82.4135	24.7038	6.31458	5.06852	coding	NM_001079810	XIRP2	RefSeq_coding	3239	chr2	+	167759974	168116259		ATGACAACCCCAGCCAAGCAGATTAAGAAGCTGCTGCTCCAAGACAAGGAAATATGTATA	129446	Hs.73680	GO:0003779|GO:0030036|GO:0030054	NP_689594	Xin actin-binding repeat containing 2
CUST_16_PI426249100	2.3495	up	220.461	68.6646	7.6083	6.37594	coding	NM_018953_Exon2+	NM_018953	HOX cluster	1081	chr12	+	54428061	54429142	NR_003084,NM_018953,	TGACTCTGGGTCCTTCCTGAAACTATATTTTGTCATATCAAATAAAGAGAGAACAGGACT
ASHG19A3A013679	15.7918	up	461.767	17.2106	8.59887	4.61778	coding	NM_022893	BCL11A	RefSeq_coding	5946	chr2	-	60684328	60780633		TTTGGCAGTTGTCTGCATTAACCTGTTCATACACCCATTTTGTCCCTTTATTGAAAAAAT	53335	Hs.370549	GO:0046872|GO:0003676|GO:0003714|GO:0008270|GO:0030183|GO:0030217|GO:0030097|GO:0016925|GO:0005737|GO:0005622|GO:0005634	NP_612569	B-cell CLL/lymphoma 11A (zinc finger protein)
ASHG19A3A006705	2.01891	up	56.3107	20.284	5.83396	4.82039	coding	NM_004802	OTOF	RefSeq_coding	4969	chr2	-	26680071	26700910	NM_194323,	ATGGCCCTAGCGAGAGCTCCCAGATCATGAGGAAGAAGGCCTGAACGACATACAGGAGAT	9381	Hs.91608	GO:0005509|GO:0003674|GO:0006944|GO:0007605|GO:0016079|GO:0016323|GO:0030054|GO:0031410|GO:0005829|GO:0005783|GO:0005789|GO:0016021|GO:0016020|GO:0005624|GO:0005886|GO:0045202|GO:0030672	NP_919304	Otoferlin
ASHG19A3A009421	8.30704	up	113.395	7.9291	6.72501	3.67067	coding	NM_001001435	CCL4L1	RefSeq_coding	674	chr17	+	34538467	34540272	uc002hlx.2,	TCTCACTCTTTCTCTGCTGTTGCAAATACATGGATAACACCGTTAATTCCATGTGTTTTC	9560	Hs.655293	GO:0008009|GO:0006935|GO:0006955|GO:0006954|GO:0005576|GO:0005615	NP_001001435	Chemokine (C-C motif) ligand 4-like 1
ASHG19A3A034508	3.0566	up	290.246	68.2899	7.98064	6.36871	coding	NM_001127232	AUTS2	RefSeq_coding	1678	chr7	+	69063905	69755606		ATAGATTCTGTTGACTACTGTTAGCGTGACCCCAATGAGAAATTAAACACTTCCCTCCTT	26053	Hs.21631	GO:0003674|GO:0008150|GO:0005575	NP_056385	Autism susceptibility candidate 2
ASHG19A3A020508	2.27756	up	46.8251	14.6249	5.59839	4.4109	coding	NM_152513	MEI1	RefSeq_coding	4006	chr22	+	42095517	42195459		AGTGCAATCAGAAAATTCCTAGAAGGCATCCCAGACCTGCAGCTAGTCTATACTCACCAT	150365	Hs.116419	GO:0005488|GO:0007276|GO:0007141|GO:0007126|GO:0007286	NP_689726	Meiosis inhibitor 1
ASHG19A3A009229	3.00176	up	93.3446	21.4128	6.47448	4.88867	coding	NM_007148	RNF112	RefSeq_coding	3252	chr17	+	19314490	19320587		CTAGGCTATGAAACTTACAGGGTATGGGTGGGCACATTATCCTTTATTTTATGAAAAATA	7732	Hs.189482	GO:0005525|GO:0003924|GO:0046872|GO:0008270	NP_009079	Ring finger protein 112
ASHG19A3A047075	2.07205	up	128.097	45.3201	6.88797	5.83691	coding	NM_198315	VWA5A	RefSeq_coding	1874	chr11	+	123986110	123995542		CTCCCTGTAAACGTTAAAAACAGTTTTCCAAATAACATCAACAACACAGCAAAACCATTG	4013	Hs.152944		NP_938057	Von Willebrand factor A domain containing 5A
ASHG19A3A043623	4.07681	up	183.244	30.5317	7.35833	5.33089	coding	NM_153498	CAMK1D	RefSeq_coding	2242	chr10	+	12391582	12871731		TTCCACTCTTCTCAGTGTAGGTAACCGTCTATGGTGTGTTTTTTCATTAATGACAAAAAA	57118	Hs.659517	GO:0005524|GO:0005516|GO:0004683|GO:0000166|GO:0016740|GO:0006468|GO:0042981|GO:0005954|GO:0005737|GO:0005634	NP_705718	Calcium/calmodulin-dependent protein kinase ID
ASHG19A3A002382	2.1535	up	52.8613	17.5894	5.75297	4.64629	coding	NM_001136001	ABL2	RefSeq_coding	2140	chr1	-	179079716	179198819		TTCCATGACTCCAGCATTTCTGAAGTTCTCCTACATTGTGCCAATCAGACGTGCATAACA	27	Hs.159472	GO:0005524|GO:0000287|GO:0030145|GO:0004715|GO:0000166|GO:0005515|GO:0004672|GO:0004713|GO:0016740|GO:0007411|GO:0007155|GO:0018108|GO:0051353|GO:0006464|GO:0007165|GO:0005737|GO:0005856|GO:0005829	NP_009298	V-abl Abelson murine leukemia viral oncogene homolog 2
ASHG19A3A007062	8.23608	up	899.839	74.0997	9.51447	6.47251	coding	NM_212535	PRKCB	RefSeq_coding	2711	chr16	+	23847299	24231930		CCAGCCCCCTTATAAGCCAAAAGCTAGAGACAAGAGAGACACCTCCAACTTCGACAAAGA	5579	Hs.460355	GO:0005524|GO:0050681|GO:0003682|GO:0042393|GO:0035403|GO:0030374|GO:0046872|GO:0000166|GO:0005515|GO:0004697|GO:0005080|GO:0016740|GO:0008270|GO:0042113|GO:0050853|GO:0006915|GO:0007596|GO:0016568|GO:0035408|GO:0035556|GO:0042953|GO:0030168|GO:0043123|GO:0006468|GO:0034339|GO:0007165|GO:0007268|GO:0005737|GO:0005829|GO:0005634|GO:0005886|GO:0005886	NP_997700	Protein kinase C, beta
ASHG19A3A001774	12.4918	up	84.0556	5	6.34004	2.69713	coding	NM_001100392	RALYL	RefSeq_coding	2238	chr8	+	85095452	85834071		CCTTGGCGAGGTGCCTGGCTCCATAGATTAAAGCAAGGAGAGCCAATCATGACTGGCAAA	138046	Hs.121663	GO:0003723|GO:0042802|GO:0000166|GO:0005515	NP_776247	RALY RNA binding protein-like
ASHG19A3A017117	2.04257	up	536.299	203.516	8.80822	7.77783	coding	NM_000541	SAG	RefSeq_coding	1767	chr2	+	234216308	234255701		TGCTGCGTATGAAAGGATGAGTCTTCTTCCGAGAAATAAAGCTTGTTTGTTCTCCCCTGG	6295	Hs.32721	GO:0002046|GO:0051219|GO:0004864|GO:0007166|GO:0050896|GO:0009586|GO:0016056|GO:0007601	NP_000532	S-antigen; retina and pineal gland (arrestin)
ASHG19A3A029772	33.2907	up	1057.61	18.1998	9.74594	4.68889	coding	NM_033554	HLA-DPA1	RefSeq_coding	1157	chr6	-	33032793	33041378		TTATAGACCCCACAACATGCGCCCTGAAGACAGAATGTTCCATATCAGAGCTGTGATCTT	3113	Hs.347270	GO:0032395|GO:0031295|GO:0050852|GO:0002504|GO:0019221|GO:0006955|GO:0060333|GO:0005794|GO:0042613|GO:0005783|GO:0005789|GO:0005768|GO:0010008|GO:0005887|GO:0005765|GO:0005886|GO:0005886	NP_291032	Major histocompatibility complex, class II, DP alpha 1
ASHG19A3A038883	2.02415	up	1187.87	471.439	9.90612	8.8888	coding	NM_014002	IKBKE	RefSeq_coding	3263	chr1	+	206643795	206670222		AGAGAGCCTCCTGTTCTTTCTATGCTTGGTCTGACTGAGCCTAAAGTTGAGAAAATGGGT	9641	Hs.321045	GO:0005524|GO:0008384|GO:0004704|GO:0000166|GO:0005515|GO:0008630|GO:0002756|GO:0002756|GO:0008063|GO:0006955|GO:0045087|GO:0032480|GO:0043123|GO:0006468|GO:0006974|GO:0034138|GO:0034142|GO:0016605|GO:0005737|GO:0005829|GO:0005829|GO:0010008|GO:0010008|GO:0005634|GO:0005886	NP_054721	Inhibitor of kappa light polypeptide gene enhancer in B-cells, kinase epsilon
ASHG19A3A049743	2.19122	up	2045.79	756.225	10.6757	9.54393	coding	NM_005167	PPM1J	RefSeq_coding	1762	chr1	-	113252615	113257950		GGGATGTCCGCTATATCCAAAATTACAGCTATTGGCAAATAAACGAGATGGATAAAGGTG	333926	Hs.655231	GO:0016787|GO:0004722|GO:0006470	NP_005158	Protein phosphatase, Mg2+/Mn2+ dependent, 1J
ASHG19A3A026920	29.0038	up	847.012	16.5311	9.42505	4.56688	coding	NM_020978	AMY2B	RefSeq_coding	2215	chr1	+	104097321	104122147	NM_001008221,NM_001008219,NM_001008218,NM_000699,ENST00000440059,	TTAATCCAGACACTACTTGTGGCAATGACTGGGTCTGTGAACATCGATGGCGCCAAATAA	280	Hs.484588	GO:0004556|GO:0016798|GO:0046872|GO:0005975|GO:0007586|GO:0005576	NP_066188	Amylase, alpha 2B (pancreatic)
ASHG19A3A054103	54.7411	up	3709.32	41.6964	11.5047	5.73013	coding	NM_000558	HBA1	RefSeq_coding	576	chr16	+	226678	227520	NM_000517,	AGAACCCACCATGGTGCTGTCTCCTGCCGACAAGACCAACGTCAAGGCCGCCTGGGGTAA	3039	Hs.449630		NP_000549	Hemoglobin, alpha 1
ASHG19A3A047558	36.424	up	4637.66	83.0233	11.8094	6.62255	coding	NM_006009	TUBA1A	RefSeq_coding	1677	chr12	-	49578584	49582861		CTTTGTTACAGACCCAAGCTGTCCATTTCTGTGATGGGTTTTGAATAAAGTATTCCCTGT	7846	Hs.654422	GO:0005525|GO:0003924|GO:0000166|GO:0019904|GO:0005198|GO:0051084|GO:0000086|GO:0044267|GO:0007018|GO:0000278|GO:0006457|GO:0051258|GO:0005737|GO:0005856|GO:0005829|GO:0005874	NP_006000	Tubulin, alpha 1a
ASHG19A3A034157	2.29464	up	76.1478	23.7156	6.21397	5.0157	coding	NM_006658	C7orf16	RefSeq_coding	1798	chr7	+	31726798	31748068		AGAAGCCTAGAAAGGGAAAAAATGTACAGGCCACCCTGAATGTTGAGTCAGACCAAAAAA	10842	Hs.227011	GO:0004864|GO:0004865|GO:0007610|GO:0007417|GO:0007243|GO:0006468|GO:0007165|GO:0005625	NP_006649	Chromosome 7 open reading frame 16
ASHG19A3A002188	2.37293	up	569.193	182.686	8.89354	7.64687	coding	NM_001130705	ADAM29	RefSeq_coding	3138	chr4	+	175839508	175899330	NM_001130704,	CTGAGGACGCCCTCGATCACAAGCAGGTTAGAGTACAAAACATTCTCCCTGCAGTCTCAC	11086	Hs.126838	GO:0004222|GO:0008237|GO:0008270|GO:0006508|GO:0007283|GO:0005887|GO:0016020	NP_055084	ADAM metallopeptidase domain 29
ASHG19A3A022318	2.2505	up	3261.16	1180.1	11.3328	10.1625	coding	NM_000060	BTD	RefSeq_coding	2082	chr3	+	15643254	15687324		TTACAAGAACATCCATTTATCCATTTTTGGACTTCATGCCGTCTCCCCAGGTGGTCAGGT	686	Hs.517830	GO:0004075|GO:0047708|GO:0007417|GO:0008544|GO:0006807|GO:0045177|GO:0005576|GO:0005615|GO:0005730|GO:0043204	NP_000051	Biotinidase
ASHG19A3A031459	2.51065	up	117.555	33.2635	6.7718	5.44374	coding	NM_030663	SMCP	RefSeq_coding	784	chr1	+	152850797	152857515		TGGAATCAGTCATGAGAAGTCAAGCATGGAAATTGTGAATTGTGTGTGTGGCCAGACCAG	4184	Hs.111850	GO:0003674|GO:0007339|GO:0007341|GO:0030317|GO:0005737|GO:0005737|GO:0016020|GO:0031966|GO:0005739	NP_109588	Sperm mitochondria-associated cysteine-rich protein
ASHG19A3A041563	2.36539	up	52.6781	15.7874	5.749	4.50692	coding	NM_138819	FAM122C	RefSeq_coding	1375	chrX	+	133941222	133988640		AAGTGCATTGATTTAACTCCAGTATCCTCAATGGCTTCTTCCATCAAGAAGACTGGGAAG	159091	Hs.269127		NP_620174	Family with sequence similarity 122C
ASHG19A3A045834	2.36693	up	500.796	159.139	8.70725	7.46424	coding	NM_001005195	OR8B12	RefSeq_coding	933	chr11	-	124412619	124413550		GGAAAGTGTCCTCCCTGTTCTATACCATAATAGTCCCCGTGTTAAACCCATTAATCTATA	219858	Hs.553634	GO:0004984|GO:0004872|GO:0050896|GO:0007608|GO:0016021|GO:0005886	NP_001005195	Olfactory receptor, family 8, subfamily B, member 12
ASHG19A3A053528	2.08505	up	232.356	83.0045	7.68251	6.62243	coding	NM_001079528	ABCC6	RefSeq_coding	733	chr16	-	16315044	16317328		AGCCACATTAGGATGAACCTTTTAAAAAGTTATGCATTTATTTTTATGTTCCCCCACTGG	368	Hs.442182	GO:0005524|GO:0016887|GO:0042626|GO:0000166|GO:0005215|GO:0042493|GO:0050896|GO:0055085|GO:0006810|GO:0007601|GO:0016324|GO:0016021|GO:0016328|GO:0005624|GO:0005886	NP_001162	ATP-binding cassette, sub-family C (CFTR/MRP), member 6
ASHG19A3A047312	2.86225	up	50.4272	12.132	5.69313	4.17598	coding	NM_002260	KLRC2	RefSeq_coding	1223	chr12	-	10583205	10588592	NM_213658,NM_213657,NM_007328,NM_002259,	CCTAGCATTTGTGTCGGGCTCATTTTGCTCAACATGGTATTTGTGGTTTTCAGCCTTTCT	3822	Hs.591157	GO:0005488|GO:0005529|GO:0004888|GO:0006968|GO:0007165|GO:0005887|GO:0016020	NP_002251	Killer cell lectin-like receptor subfamily C, member 2
ASHG19A3A048126	2.22708	up	68.9401	22.1646	6.08851	4.93336	coding	NM_032554	GPR81	RefSeq_coding	2977	chr12	-	123212153	123215129		TTAATTTATACTCTCTCAAATGCCCAGGATACTCTACCCACTTAAGAACCTTGCCAACTT	27198	Hs.610873	GO:0004930|GO:0004872|GO:0032355|GO:0016021|GO:0005886	NP_115943	G protein-coupled receptor 81
ASHG19A3A015570	2.2131	up	648.173	228.31	9.07495	7.92888	coding	NM_019063	EML4	RefSeq_coding	5565	chr2	+	42396489	42559686		ACAACCTCTCCAAATACACAGACAAACTCCAGAAAGCAAGAATGCTACTCCCACCAAAAG	27436	Hs.593614	GO:0003674|GO:0005515|GO:0007017|GO:0007067|GO:0005737|GO:0005856|GO:0005874	NP_061936	Echinoderm microtubule associated protein like 4
ASHG19A3A005475	3.65136	up	176.339	33.2264	7.31065	5.44222	coding	NM_031849	PCDHA6	RefSeq_coding	4495	chr5	+	140207649	140391929	NM_031411,	GGAGCTAGAGCTGCTGCAGTTTCAGCCACGACAGCCCAACCCTGACTGGCGTTACTCTGC	56117	Hs.199343			Protocadherin alpha cluster, complex locus
ASHG19A3A036788	2.33324	up	50.0982	15.2155	5.68365	4.46131	coding	NM_020697	KCNS2	RefSeq_coding	3219	chr8	+	99439249	99443021		GTGACTGGGTAGAGGCCAGGAGAAAGGAAAGAGTTGTAAAATAAAAAACTGCTAGTTCAT	3788	Hs.388045	GO:0005244|GO:0005249|GO:0006811|GO:0006813|GO:0055085|GO:0016021|GO:0005886|GO:0008076	NP_065748	Potassium voltage-gated channel, delayed-rectifier, subfamily S, member 2
ASHG19A3A039671	3.91569	up	133.387	22.8389	6.93947	4.9702	coding	NM_153270	KLHL34	RefSeq_coding	2840	chrX	-	21673608	21676448		ATTTTCCCTCTTACAGTTAAAGTGTTTCCCTAGGTGCAAAACAGTGATTACTTATGTGCC	257240	Hs.448572		NP_695002	Kelch-like 34 (Drosophila)
ASHG19A3A043977	2.14126	up	65.4059	22.0201	6.02287	4.92441	coding	NM_014571	HEYL	RefSeq_coding	4131	chr1	-	40089103	40105348		CATTGAGCACAGGGCCTGGTCCATAGTTGGCGTTCAATAAATACTTGTTGAAGAAGTGAA	26508	Hs.472566	GO:0003677|GO:0003700|GO:0030528|GO:0007219|GO:0007275|GO:0007399|GO:0006355|GO:0006351|GO:0005634	NP_055386	Hairy/enhancer-of-split related with YRPW motif-like
ASHG19A3A041107	2.15257	up	776.77	283.603	9.30879	8.20272	coding	NM_000858	GUK1	RefSeq_coding	1155	chr1	+	228327928	228336653		TTTTCTTTCTCCCTGATGGACAGACCCAAACATAGCCGCGCAGCATCGTGAAGGGCTGGG	2987	Hs.376933	GO:0005524|GO:0004385|GO:0004385|GO:0016301|GO:0000166|GO:0016740|GO:0015949|GO:0055086|GO:0006163|GO:0005829	NP_001152863	Guanylate kinase 1
ASHG19A3A051662	2.23669	up	39.0249	12.3012	5.35447	4.19311	coding	NM_001105250	NRXN3	RefSeq_coding	4847	chr14	+	79745653	80330758		TAAAACAGAAAATCCCCTTCAAATATAATCGGCCTGTAGAGGAGTGGCTGCAGGAAAAAG	9369	Hs.368307	GO:0046872|GO:0004872|GO:0007411|GO:0007155|GO:0016021|GO:0005887|GO:0016020	NP_620426	Neurexin 3
ASHG19A3A001144	2.18987	up	100.962	33.147	6.56956	5.43872	coding	NM_001029852	PDE8B	RefSeq_coding	3405	chr5	+	76506705	76723226		GACCATCGAGGCTCCCATCACAAAGGACGGCTTGAGAAGACTGTCAGGAAACGAGTATGT	8622	Hs.584830	GO:0004115|GO:0004114|GO:0016787|GO:0046872|GO:0008081|GO:0000156|GO:0009187|GO:0046676|GO:0006355|GO:0005575|GO:0005829	NP_003710	Phosphodiesterase 8B
ASHG19A3A005441	2.63359	up	59.8085	15.8816	5.91232	4.51528	coding	NM_030984	TBXAS1	RefSeq_coding	1919	chr7	+	139528951	139720123		AGCCCGGAGACCTTCAACCCTGAAAGGTACCGCTGCAGCTAGAATCCAAATCTGCCCTAG	6916	Hs.520757	GO:0009055|GO:0020037|GO:0016853|GO:0046872|GO:0004497|GO:0004796|GO:0030644|GO:0006633|GO:0042446|GO:0055114|GO:0045907|GO:0001516|GO:0006692|GO:0006805|GO:0005783|GO:0005788|GO:0005789|GO:0016021|GO:0016020|GO:0005792	NP_112246	Thromboxane A synthase 1 (platelet)
ASHG19A3A000607	2.08902	up	126.681	44.3987	6.87377	5.81094	coding	NM_000722	CACNA2D1	RefSeq_coding	3822	chr7	-	81579417	82073031		GTTTTCACTGCTCCCTACTTTAACAAAAGTGGACCTGGTGCCTATGAATCGGGCATTATG	781	Hs.282151	GO:0046872|GO:0005245|GO:0005244|GO:0006816|GO:0006811|GO:0051925|GO:0016021|GO:0016020|GO:0005891	NP_000713	Calcium channel, voltage-dependent, alpha 2/delta subunit 1
ASHG19A3A032604	2.11763	up	1900.13	729.121	10.5705	9.48809	coding	NM_175061	JAZF1	RefSeq_coding	3210	chr7	-	27870195	28220437		CAGAGGTTTGTTTTAGAACTGAAGGCAATTTAATCAAAATTCCTGTCAAGAAAAGCTGCT	221895	Hs.368944	GO:0046872|GO:0003676|GO:0003714|GO:0008270|GO:0000122|GO:0005622|GO:0005634|GO:0017053	NP_778231	JAZF zinc finger 1
ASHG19A3A005071	3.37861	up	207.009	42.9982	7.52473	5.7683	coding	NM_018911	PCDHA8	RefSeq_coding	5260	chr5	+	140220906	140391929		TTTAAATGTTGATCATGGCCTCAAACCACGACAGCCCAACCCTGACTGGCGTTACTCTGC	56117	Hs.199343			Protocadherin alpha cluster, complex locus
ASHG19A3A024235	2.00642	up	125.248	45.8657	6.85767	5.85305	coding	NM_001010874	TECRL	RefSeq_coding	2843	chr4	-	65144184	65275178		TATTGCAGCTTCCTCCATTGTCACACTGTATGCTACAGACCTAGGTCAACAAGTCAGTTG	253017	Hs.227752	GO:0016627|GO:0006629|GO:0055114|GO:0005737|GO:0016021|GO:0016020	NP_001010874	Trans-2,3-enoyl-CoA reductase-like
ASHG19A3A048358	3.16159	up	192.699	43.0469	7.431	5.77035	coding	NM_001004419	CLEC2D	RefSeq_coding	5249	chr12	+	9822308	9852039		GCCAACTTGTATGTTGCAAAGGTTTCACAAGTTCCTCGAATGAATCCAAGACCTGTCATG	29121	Hs.268326	GO:0005488|GO:0005529|GO:0004888|GO:0007166|GO:0009986|GO:0005783|GO:0005887|GO:0005624|GO:0005886	NP_037401	C-type lectin domain family 2, member D
ASHG19A3A045710	2.15977	up	77.6312	25.9679	6.2387	5.12782	coding	NM_019021	C11orf71	RefSeq_coding	680	chr11	-	114262169	114271139		TTACTACCTGGACCCTGAAGCTATCTGAGTCTGCAACCCCTGATTTAAGATGGTGTTCAA	54494	Hs.715083		NP_061894	Chromosome 11 open reading frame 71
ASHG19A3A043481	2.03115	up	55.8305	19.9429	5.82196	4.79967	coding	NM_001143764	SYCE1	RefSeq_coding	1309	chr10	-	135368347	135379138		ACTCTGCCTCTTGGTCTGGGCCAGAGGTACATCACAGGTTTTCAATAAATGCTTCCTTAA	93426	Hs.553795	GO:0007049|GO:0051301|GO:0007126|GO:0007128|GO:0000801|GO:0005694|GO:0005634	NP_570140	Synaptonemal complex central element protein 1
ASHG19A3A042394	2.75454	up	212.809	55.5515	7.56166	6.09985	coding	NM_019046	ANKRD16	RefSeq_coding	2646	chr10	-	5903690	5931860		GGAATGCCCAGCTAGTTAAAGAATGCAAAGGAAAATATTTTCACAAAGGGTTATCTGATA	54522	Hs.289828		NP_061919	Ankyrin repeat domain 16
ASHG19A3A020107	2.23073	up	8770.83	3094.94	12.7338	11.5763	coding	NM_013373	ZDHHC8	RefSeq_coding	3520	chr22	+	20119364	20133958		CATGACAGCGTCTGCTTGCGTTGTGTCTGTTTTATGTTTTTATATCTACATCTATATATC	29801	Hs.63128	GO:0008415|GO:0046872|GO:0016740|GO:0008270|GO:0031410|GO:0030659|GO:0016021|GO:0016020	NP_037505	Zinc finger, DHHC-type containing 8
ASHG19A3A049474	2.81884	up	177.976	44.9641	7.32244	5.82734	coding	NM_024901	DENND2D	RefSeq_coding	2062	chr1	-	111729800	111743281		TTTGTGAAGACACAGCTCTTCTCACTTTTCATCCAGGAAGCCGAGAAGAGCAAGAATCCT	79961	Hs.557850		NP_079177	DENN/MADD domain containing 2D
ASHG19A3A052344	2.87325	up	1149.93	313.808	9.86462	8.34194	coding	NM_001012642	GRAMD2	RefSeq_coding	3318	chr15	-	72452147	72490136		ATTCCTGTGGTGTCTGTGCAAATGATCAAAAAACACAAGATGGCACGGCTCCTTCCCAAT	196996	Hs.596332	GO:0016021|GO:0016020	NP_001012660	GRAM domain containing 2
ASHG19A3A054410	2.1913	up	332.346	113.926	8.1663	7.03451	coding	NM_006040	HS3ST4	RefSeq_coding	3203	chr16	+	25703346	26149008		TAAACTGTCATTTCTCCCGCTAAATGAAAACCGTGTTGTTATAAAGCTTAATGCAACCTG	9951	Hs.655275	GO:0008467|GO:0008146|GO:0016740|GO:0030201|GO:0005794|GO:0000139|GO:0005576|GO:0016021|GO:0016020	NP_006031	Heparan sulfate (glucosamine) 3-O-sulfotransferase 4
ASHG19A3A012987	3.85683	up	72.326	12.3671	6.14776	4.20035	coding	NM_001012728	DPRX	RefSeq_coding	648	chr19	+	54135309	54140263		TCTCCTGCCTGTTCATCTAACCAAAGTCGAGAGAGATGATAAATACAAAAAGTCACATGT	503834	Hs.579941	GO:0043565|GO:0003700|GO:0030528|GO:0006355|GO:0005634	NP_001012746	Divergent-paired related homeobox
ASHG19A3A008237	2.10062	up	153.662	53.5886	7.12437	6.05355	coding	NM_001123391	TBC1D3	RefSeq_coding	2305	chr17	-	36337527	36348666	uc002hmd.3,	CTTCCATCCAGCTGCCCCTAATAATGATGTTTTGCAGTCCCATGGCACATAAGAAATTTA	729873	Hs.729023		NP_001116863	TBC1 domain family, member 3
ASHG19A3A004688	8.60601	up	150.278	10.3672	7.09339	3.98805	coding	NM_013953	PAX8	RefSeq_coding	3755	chr2	-	113973574	114036498		CCCCAGCCACACCAAAGGCGAGCAGGGCGAGAGATGGTGGGGCCCACGCTGCCCGGATAC	7849	Hs.469728	GO:0003677|GO:0005515|GO:0043565|GO:0003700|GO:0004996|GO:0016563|GO:0016563|GO:0009653|GO:0030154|GO:0001656|GO:0007275|GO:0045944|GO:0045893|GO:0045893|GO:0030878|GO:0006351|GO:0005730|GO:0005654|GO:0005634	NP_054698	Paired box 8
ASHG19A3A054502	2.26964	up	45.4722	14.2143	5.55749	4.37503	coding	NM_000570	FCGR3B	RefSeq_coding	2300	chr1	-	161592989	161601158	NM_001127593,NM_000569,	AGGGGGCTTGTTGGGAGTAAAAATGTGTCTTCAGAGACTGTGAACATCACCATCACTCAA	2215	Hs.694258	GO:0019864|GO:0004872|GO:0006955|GO:0031225|GO:0005576|GO:0005886	NP_000561	Fc fragment of IgG, low affinity IIIb, receptor (CD16b)
ASHG19A3A007836	2.08586	up	226.392	80.6212	7.64603	6.58539	coding	NM_001671	ASGR1	RefSeq_coding	1514	chr17	-	7076751	7082883		GAGGAGCTTGAAACCCGTGGCGCTTTCTGCAGTTTGCAGGTTATCATTGTGAACTTTTTT	432	Hs.12056	GO:0004873|GO:0046872|GO:0005515|GO:0042803|GO:0004872|GO:0005529|GO:0031668|GO:0006898|GO:0005887|GO:0016020	NP_001662	Asialoglycoprotein receptor 1
ASHG19A3A013281	3.4905	up	66.5595	12.7626	6.04464	4.2412	coding	NM_001037160	CYS1	RefSeq_coding	2719	chr2	-	10196925	10220538		GCCAAATAAAGCGGTGTGTGTGTACTGCAGCTGTAGGTGAACTTAAAAATAATAATAAAA	192668	Hs.27092	GO:0005929|GO:0035085|GO:0005737|GO:0005856	NP_001032237	Cystin 1
ASHG19A3A027463	2.02895	up	276.394	102.406	7.91653	6.8958	coding	NM_016459	MGC29506	RefSeq_coding	845	chr5	-	138723257	138725605		AAATCTGGCAAAGGCAGAGACCAAACTTCATACCTCAAACTCTGGGGGGCGGCGGGAGCT	51237	Hs.409563	GO:0005515|GO:0006915|GO:0002642|GO:0005737|GO:0005737|GO:0005783|GO:0034663	NP_057543	Marginal zone B and B1 cell-specific protein
ASHG19A3A032131	3.00132	up	2000.49	532.904	10.6454	9.05979	coding	NM_004952	EFNA3	RefSeq_coding	1782	chr1	+	155051347	155060006		CCTGGGCCTTTTTCAAGTGCTTTGGCTGTGACTTTCATACTCTGCTCTTAGTCTAAAAAA	1944	Hs.516656	GO:0046875|GO:0005005|GO:0007267|GO:0031225|GO:0005887|GO:0005886	NP_004943	Ephrin-A3
ASHG19A3A000723	2.40603	up	2117.88	710.229	10.7201	9.45341	coding	NM_001002275	FCGR2B	RefSeq_coding	1630	chr1	+	161632939	161647951		AGGGAAATGGGAGAGACCCTCCCTGAGAAACCAGCCAATCCCACTAATCCTGATGAGGCT	2213	Hs.654395	GO:0019864|GO:0005515|GO:0004872|GO:0006955|GO:0044419|GO:0050776|GO:0007165|GO:0016021|GO:0005886	NP_003992	Fc fragment of IgG, low affinity IIb, receptor (CD32)
ASHG19A3A026178	5.42558	up	80.2885	9.15795	6.2793	3.83952	coding	NM_003264	TLR2	RefSeq_coding	3417	chr4	+	154605440	154627240		CACTCCCCAAAACTTGTTGCTATTCCTAGAAAAAAGTGCTGTGTATTTCCTATTAAACTT	7097	Hs.519033	GO:0051637|GO:0042498|GO:0001875|GO:0070891|GO:0008329|GO:0042834|GO:0005515|GO:0046982|GO:0004872|GO:0004888|GO:0042497|GO:0007252|GO:0002755|GO:0008063|GO:0002752|GO:0071221|GO:0071726|GO:0071223|GO:0071224|GO:0071727|GO:0042892|GO:0050830|GO:0042496|GO:0042495|GO:0006955|GO:0052063|GO:0006917|GO:0045087|GO:0031663|GO:0044130|GO:0032695|GO:0032700|GO:0002221|GO:0042346|GO:0051092|GO:0030177|GO:…	NP_003255	Toll-like receptor 2
ASHG19A3A029110	3.08762	up	1500.39	384.322	10.2414	8.61489	coding	NM_001127646	GABRA1	RefSeq_coding	4067	chr5	+	161275897	161326963		GTCTCTCCCATTCTGAACACGAAAACTCAACTTAGTCTTTGATATGGATGGCATGGGATG	2554	Hs.175934	GO:0004890|GO:0005254|GO:0008144|GO:0005230|GO:0005216|GO:0004872|GO:0007214|GO:0034220|GO:0007268|GO:0055085|GO:0006810|GO:0030054|GO:0034707|GO:0005887|GO:0005886|GO:0045211|GO:0045202	NP_001121120	Gamma-aminobutyric acid (GABA) A receptor, alpha 1
ASHG19A3A049058	7.36038	up	741.678	68.1048	9.24532	6.36554	coding	NM_002534	OAS1	RefSeq_coding	1470	chr12	+	113344738	113355829		GAGGGTTTCTGGAATTTTCACATCCCTTGTCCAGAATTCATTCCCCTAAGAGTAATAATA	4938	Hs.524760	GO:0005524|GO:0003723|GO:0000166|GO:0016779|GO:0016740|GO:0019221|GO:0006955|GO:0060333|GO:0006139|GO:0060337|GO:0005737|GO:0005783|GO:0005792|GO:0005739|GO:0005634	NP_058132	2',5'-oligoadenylate synthetase 1, 40/46kDa
ASHG19A3A009509	3.17129	up	678.649	159.446	9.13225	7.46718	coding	NM_030975	KRTAP9-9	RefSeq_coding	981	chr17	+	39411635	39412615		CTTCCTTCTTTTAATGATCACTTTGGGTTATCTCCCTATAACCAGGGATCTTACCTATAT	81870	Hs.722077	GO:0045095	NP_112237	Keratin associated protein 9-9
ASHG19A3A030499	2.01882	up	153.873	56.22	7.12747	6.11396	coding	NM_001010923	THEMIS	RefSeq_coding	3866	chr6	-	128029339	128222226	NM_001164685,	ACAAACTACCCAAGGCATAGCAATGGCATTATCACTGGAAGAATTCGTCCACTCCCTTGA	387357	Hs.661756	GO:0050852|GO:0007275|GO:0043383|GO:0043368|GO:0005737|GO:0005634	NP_001158159	Thymocyte selection associated
ASHG19A3A017937	2.35795	up	327.291	103.458	8.14558	6.90804	coding	NM_018419	SOX18	RefSeq_coding	1718	chr20	-	62679080	62680979		CATTTTTGAAGCACCTGCTCCTTTTCTTGCAGTGTATTTTCTACAACCAGATTGTATTAA	54345	Hs.8619	GO:0003702|GO:0010843|GO:0003700|GO:0016563|GO:0001525|GO:0001568|GO:0043534|GO:0035050|GO:0060956|GO:0060214|GO:0061028|GO:0022405|GO:0001942|GO:0001947|GO:0001701|GO:0001946|GO:0060836|GO:0045892|GO:0003151|GO:0010552|GO:0045893|GO:0001944|GO:0001570|GO:0005634	NP_060889	SRY (sex determining region Y)-box 18
ASHG19A3A022454	2.02835	up	371.738	139.285	8.31399	7.29368	coding	NM_015873	VILL	RefSeq_coding	2787	chr3	+	38035077	38048675		ACTCTGACTTCCAAGATATCTTTGGGAAATCCAAGGAGGAATTCTACAGCATGGCCACGT	50853	Hs.103665	GO:0003779|GO:0005200|GO:0051693|GO:0007010|GO:0015629	NP_056957	Villin-like
ASHG19A3A000586	2.56378	up	58.944	16.144	5.89351	4.53523	coding	NM_000515	GH1	RefSeq_coding	822	chr17	-	61994563	61996198		GGCCTTTGACACCTACCAGGAGTTTGAAGAAGCCTATATCCCAAAGGAACAGAAGTATTC	2688	Hs.655229	GO:0008083|GO:0005131|GO:0005131|GO:0005179|GO:0046872|GO:0005148|GO:0005515|GO:0007259|GO:0015758|GO:0060396|GO:0046427|GO:0043406|GO:0010535|GO:0043568|GO:0040018|GO:0040018|GO:0050731|GO:0014068|GO:0002092|GO:0042517|GO:0042523|GO:0032355|GO:0005576|GO:0005615	NP_072056	Growth hormone 1
ASHG19A3A054549	3.30973	up	8347.82	1994.88	12.6614	10.9347	coding	NM_182581	C1orf111	RefSeq_coding	1173	chr1	-	162343514	162346644		CACCCTCCCCTTTCTCTCTTTTAAAAATAAAGACAATACTTGAAGTTTGGGAAAATCATC	284680	Hs.97784		NP_872387	Chromosome 1 open reading frame 111
ASHG19A3A016968	2.41107	up	495.514	154.659	8.69632	7.42665	coding	NM_001557	CXCR2	RefSeq_coding	2880	chr2	+	218990735	219001975		GGATTTCCCCCTTGCAACCCAGGTCAGAAGTTTCATCGTCAAGGTTGTTTCATCTTTTTT	3579	Hs.846	GO:0016494|GO:0004930|GO:0019959|GO:0004918|GO:0004872|GO:0004871|GO:0007200|GO:0006915|GO:0007166|GO:0006968|GO:0006935|GO:0006954|GO:0042119|GO:0030593|GO:0008284|GO:0007165|GO:0009986|GO:0005887|GO:0005622|GO:0042629|GO:0016020|GO:0005886|GO:0005886	NP_001548	Chemokine (C-X-C motif) receptor 2
ASHG19A3A043079	25.0163	up	39740.3	1260	14.9035	10.2587	coding	NM_144590	ANKRD22	RefSeq_coding	3993	chr10	-	90579660	90611732		TACATTATGCCTGTGAAATGAAAAACCAGTCTCTTATCCCTCTGCTCTTGGAAGCCCGTG	118932	Hs.217484		NP_653191	Ankyrin repeat domain 22
ASHG19A3A011268	8.25991	up	52.447	5	5.74325	2.69713	coding	NM_001039884	ZNF826	RefSeq_coding	4750	chr19	-	20574520	20607762		CTCCAGAAATAACACTCCGGAGTACAACAATAAAAGCCTTCTCAAAACAGAAAACAAATA
ASHG19A3A011723	4.67542	up	160.458	22.6041	7.18283	4.95773	coding	NM_002257	KLK1	RefSeq_coding	874	chr19	-	51322403	51327043		CAAAATCCTGCCTAATGATGAGTGCAAAAAAGCCCACGTCCAGAAGGTGACAGACTTCAT	3816	Hs.123107	GO:0008233|GO:0004252|GO:0006508	NP_002248	Kallikrein 1
ASHG19A3A052282	2.40629	up	454.255	141.339	8.57841	7.3116	coding	NM_020393	PGLYRP4	RefSeq_coding	1853	chr1	-	153302597	153321022		AAACAGGTATCAGAGGGGCTCCAGTACCTATTTGAGAACATCTCCCAGCTCACTGAAAAA	57115	Hs.58356	GO:0008745|GO:0042834|GO:0016019|GO:0050830|GO:0016045|GO:0045087|GO:0009253|GO:0005576|GO:0005622|GO:0016020	NP_065126	Peptidoglycan recognition protein 4
ASHG19A3A049866	2.03881	up	453.189	169.436	8.57511	7.54738	coding	NM_015967	PTPN22	RefSeq_coding	3644	chr1	-	114356439	114414375		CACCAAACAAGCCTGCAGAATCTGTTCAGTCAAATAACTCCAGCTCATTTCTGAATTTTG	26191	Hs.535276	GO:0017124|GO:0016787|GO:0019900|GO:0005515|GO:0004725|GO:0030217|GO:0050868|GO:0050860|GO:0035644|GO:0006470|GO:0006470|GO:0050855|GO:0045088|GO:0032817|GO:0005737|GO:0005737|GO:0009898|GO:0005634|GO:0048471	NP_057051	Protein tyrosine phosphatase, non-receptor type 22 (lymphoid)
ASHG19A3A007059	15.7854	up	3577.91	160.696	11.458	7.4775	coding	NM_212474	FN1	RefSeq_coding	7912	chr2	-	216225180	216300791		CCCCTGATTGGAAGGAAAAAGACAGGACAAGAAGCTCTCTCTCAGACAACCATCTCATGG	2335	Hs.203717	GO:0005518|GO:0005201|GO:0008201|GO:0005515|GO:0006953|GO:0001525|GO:0007596|GO:0007155|GO:0016477|GO:0050900|GO:0018149|GO:0030168|GO:0002576|GO:0008360|GO:0009611|GO:0034446|GO:0005793|GO:0031012|GO:0031012|GO:0005576|GO:0005576|GO:0005576|GO:0005615|GO:0005577|GO:0031093|GO:0005578	NP_997647	Fibronectin 1
ASHG19A3A025466	2.43641	up	70.8182	20.5603	6.12197	4.83721	coding	NM_001080505	SHISA3	RefSeq_coding	1971	chr4	+	42399855	42404503		TCTCCAGTGCCCCTGAATTTTATGTTTGATGACTATATATTTGGGCATATATCTTGTTGG	152573	Hs.370904	GO:0007275|GO:0005783|GO:0005789|GO:0016021|GO:0016020	NP_001073974	Shisa homolog 3 (Xenopus laevis)
ASHG19A3A023333	61.0628	up	470.954	5	8.62935	2.69713	coding	NM_004267	CHST2	RefSeq_coding	3046	chr3	+	142838667	142841810		CGAGGAGGCATTCTTCTAAAGCAGACTTTTGTGTAAAAAGCAAAGGTTACATGTGAGTAT	9435	Hs.8786	GO:0001517|GO:0008146|GO:0016740|GO:0006044|GO:0005975|GO:0006954|GO:0007275|GO:0006790|GO:0005794|GO:0016021|GO:0031228|GO:0016020|GO:0005802	NP_004258	Carbohydrate (N-acetylglucosamine-6-O) sulfotransferase 2
ASHG19A3A031698	2.0203	up	376.764	142.335	8.33367	7.3191	coding	NM_001044305	SMAP1	RefSeq_coding	3344	chr6	+	71377478	71571714		CTTCAGCCTTTGGTATCCTCTCCTTCTCTGCAAGCTGCTGTTGACAAAAATAAATTGGAG	60682	Hs.485717	GO:0008060|GO:0046872|GO:0008270|GO:0045648|GO:0032312|GO:0005886	NP_068759	Small ArfGAP 1
ASHG19A3A030979	2.74123	up	189.805	49.5343	7.40841	5.95358	coding	NM_024575	TNFAIP8L2	RefSeq_coding	1248	chr1	+	151129104	151132225		CAGGAAGAAGGGGCTAGGGCAGGGGAGATTCTCATAGGGGAAATAAAACTACTAAAATAT	79626	Hs.709522	GO:0045087	NP_078851	Tumor necrosis factor, alpha-induced protein 8-like 2
ASHG19A3A052538	2.17416	up	2405.73	896.786	10.8995	9.77904	coding	NM_018670	MESP1	RefSeq_coding	1184	chr15	-	90293099	90294540		GAGGCTCTGCCTAATGTGAATTTATTTATTTGTGAATAAACTGTACTGGTGTCAGTTGGC	55897	Hs.447531	GO:0003677|GO:0010843|GO:0003700|GO:0030528|GO:0003210|GO:0060913|GO:0055007|GO:0060947|GO:0003211|GO:0003259|GO:0060975|GO:0003143|GO:0045446|GO:0007369|GO:0003241|GO:0001947|GO:0048368|GO:0007275|GO:0042664|GO:0032582|GO:0042662|GO:0022008|GO:0045747|GO:0043193|GO:0010552|GO:0010552|GO:0090082|GO:0070368|GO:0051155|GO:0003139|GO:0060921|GO:0003236|GO:0006351|GO:0005634	NP_061140	Mesoderm posterior 1 homolog (mouse)
ASHG19A3A025680	4.04587	up	19550	3714.04	13.8528	11.8364	coding	NM_001511	CXCL1	RefSeq_coding	1119	chr4	+	74735108	74736953		GGTAGTTTTACAGTGTTTCTGGCTTAGAACAAAGGGGCTTAATTATTGATGTTTTCATAG	2919	Hs.789	GO:0008009|GO:0008047|GO:0008083|GO:0005102|GO:0007186|GO:0030036|GO:0008283|GO:0006935|GO:0006955|GO:0006954|GO:0035556|GO:0008285|GO:0007399|GO:0007165|GO:0005576|GO:0005576|GO:0005615	NP_001502	Chemokine (C-X-C motif) ligand 1 (melanoma growth stimulating activity, alpha)
ASHG19A3A044088	12.4914	up	527.749	26.1978	8.78153	5.13866	coding	NM_001852	COL9A2	RefSeq_coding	2831	chr1	-	40766162	40782939		AAGCTCCCAAGTTGGGTACAAACCAGGATATTGGAGTTACTCTATCCTGGAGTTAACTAG	1298	Hs.418012	GO:0030020|GO:0007411|GO:0001501|GO:0005594|GO:0005576|GO:0005578	NP_001843	Collagen, type IX, alpha 2
ASHG19A3A054629	2.47139	up	9073.47	2898.26	12.7839	11.4786	coding	NM_005952	MT1X	RefSeq_coding	468	chr16	+	56716381	56718107		GTTTTCCTCTTGATCGGGAACTCCTGCTTCTCCTTGCCTCGAAATGGACCCCAACTGCTC	4501	Hs.374950	GO:0046872|GO:0010038	NP_005943	Metallothionein 1X
CUST_52_PI426247286	2.07867	up	213.295	75.9871	7.56415	6.50849	coding	NM_005523_intron2-	NM_005523	HOX cluster	1406	chr7	-	27222647	27224054		CCTCCTTCTGCCCAACTGCATGTTATTCACAATTGTTATTCAATCTGTCAAAAGCGATTT
ASHG19A3A046067	3.7862	up	3772.35	792.364	11.5314	9.6107	coding	NM_130390	TRIM34	RefSeq_coding	959	chr11	+	5653484	5662524		GTGTTTGTAGCTATTAGAGTTATTTGGTGGTCAATTGGAATAAAAAATCTCCCAGAGTAG	117854	Hs.729048	GO:0046872|GO:0003674|GO:0008270|GO:0070206|GO:0005737|GO:0005622	NP_477514	Tripartite motif-containing 6
ASHG19A3A035632	2.40839	up	2354.2	785.454	10.8651	9.59705	coding	NM_033302	ADRA1A	RefSeq_coding	2089	chr8	-	26613912	26722922		CCTCCCCCATTTCATTCTTAAAAGTTAATTGAGAATCATCAGCCACGTGTAGGGTGTGAG	148	Hs.709175	GO:0004930|GO:0004935|GO:0004937|GO:0004937|GO:0004937|GO:0004872|GO:0007186|GO:0007202|GO:0007568|GO:0006915|GO:0060402|GO:0007267|GO:0007204|GO:0007243|GO:0035024|GO:0008285|GO:0032229|GO:0070374|GO:0045760|GO:0060452|GO:0090037|GO:0045907|GO:0042493|GO:0009725|GO:0006950|GO:0007165|GO:0006939|GO:0005887|GO:0005886|GO:0005886	NP_150647	Adrenergic, alpha-1A-, receptor
ASHG19A3A010926	2.00012	up	43.8346	15.808	5.5091	4.50901	coding	NM_001024601	C1orf227	RefSeq_coding	537	chr1	-	213003486	213020991		AGTTCAAAAGAGGCACTTCCCGGATGCCTATCAGTCCTTTACTGATACCACAACCAAAGA	149643	Hs.153274		NP_001019772	Chromosome 1 open reading frame 227
ASHG19A3A045448	2.81097	up	327.17	84.9925	8.14467	6.6536	coding	NM_005117	FGF19	RefSeq_coding	2157	chr11	-	69513006	69519106		GACCTAGAACCCTTTCCCCAGCACTTGGTTTTCCAACATGATATTTATGAGTAATTTATT	9965	Hs.249200	GO:0005104|GO:0008083|GO:0005515|GO:0008543|GO:0008543|GO:0008543|GO:0007507|GO:0008286|GO:0070858|GO:0007399|GO:0001755|GO:0070374|GO:0046330|GO:0008284|GO:0046326|GO:0005576|GO:0005576	NP_005108	Fibroblast growth factor 19
ASHG19A3A003416	3.04219	up	172.798	39.9713	7.28083	5.67572	coding	NM_001167675	CADM2	RefSeq_coding	9487	chr3	+	85008132	86123577		AGTGTCTGCGGGCTCCTGCTACAAGCGGCTGCTTCAAAGAATAAAGTTAAAGGTGAGCTC	253559	Hs.164578	GO:0034332|GO:0034329|GO:0045216|GO:0016021|GO:0005886	NP_694854	Cell adhesion molecule 2
ASHG19A3A010792	3.02716	up	104.935	23.8164	6.61986	5.0219	coding	NM_001136263	C2CD4C	RefSeq_coding	3124	chr19	-	405443	409170		CTCCCCAGCTGTGTTTGTTTATAAATGCTGTTTATAGTGCAATAAAGGTGTTTCGGGAAT	126567	Hs.223770		NP_001129735	C2 calcium-dependent domain containing 4C
ASHG19A3A008973	10.6417	up	70.0531	5	6.10879	2.69713	coding	NM_001128085	ASPA	RefSeq_coding	1368	chr17	+	3377403	3402699		GCTCTCCTTTTTCCTAATAAAGCTTTCCACAGAAGACAAACTCTGTACACAAAAAACAAG	443	Hs.171142	GO:0004046|GO:0019807|GO:0016788|GO:0046872|GO:0006533|GO:0008152|GO:0005737|GO:0005634	NP_001121557	Aspartoacylase
ASHG19A3A010357	12.4784	up	1041.73	54.7723	9.72346	6.0821	coding	NM_000633	BCL2	RefSeq_coding	6492	chr18	-	60790578	60986613		CTTTGTTTGTGTTGTTGGAAAAAGTCACATTGCCATTAAACTTTCCTTGTCTGTCTAGTT	596	Hs.150749	GO:0051434|GO:0042802|GO:0002020|GO:0005515|GO:0046982|GO:0042803|GO:0051721|GO:0043565|GO:0016563|GO:0008134|GO:0001782|GO:0002326|GO:0042100|GO:0050853|GO:0043375|GO:0000082|GO:0033077|GO:0043029|GO:0002360|GO:0007015|GO:0008633|GO:0008633|GO:0006916|GO:0006915|GO:0070059|GO:0031103|GO:0001662|GO:0001658|GO:0007569|GO:0008219|GO:0000902|GO:0016337|GO:0021747|GO:0051607|GO:0048589|GO:0048546|GO:…	NP_000648	B-cell CLL/lymphoma 2
ASHG19A3A035477	47.8586	up	8946.95	127.815	12.7623	7.18155	coding	NM_005217	DEFA3	RefSeq_coding	501	chr8	-	6873391	6875816	NM_001042500,	TACTCCTGTACCTTCTGCTCAATTTCCTTTCCTCATCTCAAATAAATGCCTTGTTACAAG	1668	Hs.654448	GO:0042742|GO:0050832|GO:0031640|GO:0009615|GO:0005576|GO:0005615	NP_005208	Defensin, alpha 3, neutrophil-specific
ASHG19A3A020733	2.13121	up	3014.17	1157.07	11.2253	10.1336	coding	NM_024923	NUP210	RefSeq_coding	7191	chr3	-	13357736	13461809		ATCCTCACTTTCTTGGAGTCTACGTACATCCCTCCTTCTTACATCTCAGAGATGGAGAAG	23225	Hs.475525	GO:0005515|GO:0046983|GO:0005975|GO:0015758|GO:0008645|GO:0051028|GO:0015031|GO:0010827|GO:0055085|GO:0016032|GO:0005783|GO:0005789|GO:0016021|GO:0016020|GO:0005635|GO:0005635|GO:0031965|GO:0005643|GO:0005634	NP_079199	Nucleoporin 210kDa
CUST_11_PI426249100	2.16063	up	36479.1	13005.3	14.7822	13.6708	coding	NM_153693_Exon1+	NM_153693	HOX cluster	557	chr12	+	54410641	54411198	NR_003084,NM_153693,NM_014620,	TTGAATTTATATAAAGTATATGTGTGTGTGTGTGGAGCTGAGACAGGCTCGGCAGCGGCA
ASHG19A3A031006	2.25005	up	1462.34	522.105	10.2057	9.03575	coding	NM_001165034	RNF182	RefSeq_coding	3392	chr6	+	13924676	13980239		TGCTCTTTCTCCTCCCTTAAGTGAATTTCCATTTTGAGGGTACAGCTCCACAGGAGAAAG	221687	Hs.111164	GO:0016874|GO:0046872|GO:0005515|GO:0004842|GO:0008270|GO:0016567|GO:0005737|GO:0016021|GO:0043231|GO:0016020	NP_689950	Ring finger protein 182
ASHG19A3A012331	2.54331	up	308.051	89.2	8.06247	6.71577	coding	NM_000029	AGT	RefSeq_coding	2587	chr1	-	230838273	230850336		GGAACCATAGCTGGTTATTTCTCCCTTGTGTTAGTAATAAACGTCTTGCCACAATAAGCC	183	Hs.19383	GO:0010698|GO:0008083|GO:0005179|GO:0005179|GO:0004867|GO:0031702|GO:0031703|GO:0007186|GO:0007199|GO:0007200|GO:0001998|GO:0048143|GO:0001568|GO:0001974|GO:0002035|GO:0001658|GO:0007267|GO:0007160|GO:0044255|GO:0006883|GO:0042756|GO:0008065|GO:0030198|GO:0042445|GO:0001822|GO:0034374|GO:0030308|GO:0008285|GO:0010951|GO:0051387|GO:0043524|GO:0007263|GO:0001543|GO:0030432|GO:0043410|GO:0033864|GO:…	NP_000020	Angiotensinogen (serpin peptidase inhibitor, clade A, member 8)
ASHG19A3A019533	2.59815	up	92.4716	25.0636	6.46314	5.08566	coding	NM_013313	YPEL1	RefSeq_coding	4301	chr22	-	22051827	22090071		AAATGACAAAGTCCAAAACTTTCCAAGCGTATCTGCCGAACTGTCACCGAACGTACAGCT	29799	Hs.517436	GO:0005634	NP_037445	Yippee-like 1 (Drosophila)
ASHG19A3A024404	2.7439	up	891.043	249.869	9.50241	8.04618	coding	NM_152545	RASGEF1B	RefSeq_coding	2269	chr4	-	82348218	82393061		AAACAAGGAACCCGACTGGTTAGACAGATTTTGTTTTTCTTCTTCCCGCGCGCTTTAGCT	153020	Hs.591696	GO:0005088|GO:0051056|GO:0005622	NP_689758	RasGEF domain family, member 1B
ASHG19A3A003969	3.32737	up	47.5882	9.53924	5.62074	3.88636	coding	NM_001976	ENO3	RefSeq_coding	1540	chr17	+	4854385	4860422		AATCTTCCAGCCCTGGGGGTGGAGGTAGTAAAGGCCATGGCCATGCAGAAAATCTTTGCC	2027	Hs.224171	GO:0016829|GO:0000287|GO:0004634|GO:0046982|GO:0042803|GO:0007568|GO:0005975|GO:0006094|GO:0006006|GO:0006096|GO:0042493|GO:0043403|GO:0005737|GO:0005829|GO:0005624|GO:0000015	NP_443739	Enolase 3 (beta, muscle)
ASHG19A3A009040	2.30511	up	3768.45	1317.87	11.5295	10.3247	coding	NM_001002914	KCTD11	RefSeq_coding	3081	chr17	+	7255207	7258260		GGGCACACATTATTTCTCACTGGTCATGATTTACAAGAAGAAAAATAAAACTGCTTTTGG	147040	Hs.592112	GO:0005249|GO:0007049|GO:0030154|GO:0007275|GO:0007399|GO:0006813|GO:0042127|GO:0040008|GO:0016020|GO:0008076	NP_001002914	Potassium channel tetramerisation domain containing 11
ASHG19A3A037224	3.92469	up	46.6459	7.58573	5.5935	3.62092	coding	NM_152570	LINGO2	RefSeq_coding	2792	chr9	-	27948527	28719303		AAGCTGTATCATGAGCTGCCTGCACTTCTAAAGTGTCCAGTGGATTTTTAATCACATGAG	158038	Hs.726303	GO:0016021|GO:0016020	NP_689783	Leucine rich repeat and Ig domain containing 2
ASHG19A3A006485	2.87049	up	319.129	81.0281	8.11297	6.59167	coding	NM_178152	DCX	RefSeq_coding	9069	chrX	-	110537007	110655406		ATCTCCACCCAACCAGCAGAAAACCGGTCTCTGAGGTTCCACCAAAATATGGAACTTGAT	1641	Hs.34780	GO:0008017|GO:0007411|GO:0030154|GO:0007417|GO:0035556|GO:0007275|GO:0007399|GO:0005737|GO:0005856|GO:0005829|GO:0005875	NP_835366	Doublecortin
ASHG19A3A005146	2.28008	up	206.244	66.1112	7.51933	6.33025	coding	NM_020403	PCDH9	RefSeq_coding	6132	chr13	-	66876966	67804468		ACAAAGGGCCCCTTACACACCAGACAGTCGCAGCGCCGTGTTACGTTTCATCTCCCTGAT	5101	Hs.654709	GO:0005509|GO:0007155|GO:0007156|GO:0016021|GO:0005886	NP_982354	Protocadherin 9
ASHG19A3A008872	3.69717	up	735.244	145.567	9.23348	7.34705	coding	NM_002522	NPTX1	RefSeq_coding	5437	chr17	-	78440632	78450404		TGCCACCTCCCATCAGCAATTCTGGAAATGCACTATTTCTACTGGTATTCTTGCTTTTTT	4884	Hs.514556	GO:0046872|GO:0007417|GO:0007268|GO:0006810|GO:0031410|GO:0030133	NP_002513	Neuronal pentraxin I
ASHG19A3A015860	3.14666	up	1069.19	262.88	9.76251	8.10869	coding	NM_001381	DOK1	RefSeq_coding	1908	chr2	+	74781859	74784662		CCTGGATCCTTACTCCTGCATTGTTCTTTGCCAGAGACCTATTTAAAAATTTTAAAATTC	1796	Hs.103854	GO:0005158|GO:0007265|GO:0007166|GO:0008543|GO:0008286|GO:0007243|GO:0007165|GO:0007169|GO:0005737|GO:0005829|GO:0005829|GO:0048471	NP_001372	Docking protein 1, 62kDa (downstream of tyrosine kinase 1)
ASHG19A3A026751	2.64717	up	143.546	38.4959	7.03565	5.6312	coding	NM_001014279	C5orf39	RefSeq_coding	1280	chr5	-	43039182	43040447		CGTCTCCACCTAGAAAATAAAAATACATTAAGATGTGCTTTCATTGCTGGTTGTCAGTTT	389289	Hs.529385	GO:0004872	NP_001014301	Chromosome 5 open reading frame 39
ASHG19A3A001259	2.07225	up	3512.38	1380.96	11.4349	10.3837	coding	NM_001037343	CDKL5	RefSeq_coding	3430	chrX	+	18460343	18671747		ATGGTCGTCTCCTCTCTCCCTTCAGGGAGTCATTTAATACTTCATGATTAGAACAAATAT	6792	Hs.659851	GO:0005524|GO:0048365|GO:0004693|GO:0016301|GO:0000166|GO:0005515|GO:0004672|GO:0004674|GO:0001764|GO:0032855|GO:0045773|GO:0050775|GO:0046777|GO:0006468|GO:0050773|GO:0005737|GO:0032839|GO:0044294|GO:0005730|GO:0005634|GO:0032587	NP_003150	Cyclin-dependent kinase-like 5
ASHG19A3A031126	3.56145	up	167.23	32.3926	7.23773	5.40527	coding	NM_001732	BTN1A1	RefSeq_coding	2859	chr6	+	26501494	26510650		CCTGCTACATCCAGAATCTCCTTCTTGGCCAGGAGAAGAAAGTAGAAATATCCATACCAG	696	Hs.153058	GO:0004872|GO:0005576|GO:0005887|GO:0016020	NP_001723	Butyrophilin, subfamily 1, member A1
ASHG19A3A035561	2.51193	up	46.3501	12.9179	5.5853	4.2565	coding	NM_004686	MTMR7	RefSeq_coding	5302	chr8	-	17154307	17271040		TAAAGAAGAAAGAGAGCAAGGCTGGGTGCTGATCGATCTTAGTGAAGAATACACGCGGAT	9108	Hs.625674	GO:0016787|GO:0016791|GO:0004725|GO:0006470|GO:0005737	NP_004677	Myotubularin related protein 7
ASHG19A3A053350	2.10616	up	111.992	38.5398	6.7076	5.63299	coding	NM_016541	GNG13	RefSeq_coding	1001	chr16	-	848043	850733		TCCTGTGAACCCCACTCCACTCGCACGTGATTACAGTCTGTAAAGGTGTGACTTTATAAA	51764	Hs.247888	GO:0004871|GO:0007200|GO:0071377|GO:0006112|GO:0050909|GO:0005834|GO:0005886	NP_057625	Guanine nucleotide binding protein (G protein), gamma 13
ASHG19A3A012800	2.04282	up	9907.13	3785.09	12.8969	11.8663	coding	NM_006509	RELB	RefSeq_coding	2287	chr19	+	45504711	45541452		TTGAAGGTGGGGGGTAGGTTGGTTGTTCAGAGTCTTCCCAATAAAGATGAGTTTTTGAGC	5971	Hs.654402	GO:0003677|GO:0005515|GO:0003700|GO:0003714|GO:0045063|GO:0019882|GO:0043011|GO:0010628|GO:0006355|GO:0006351|GO:0005829|GO:0005634	NP_006500	V-rel reticuloendotheliosis viral oncogene homolog B
ASHG19A3A011606	2.00851	up	1074.62	429.534	9.76881	8.76268	coding	NM_207393	IGFL3	RefSeq_coding	662	chr19	-	46623327	46627931		TTTCTTGTGAAGTTGAGGGTTCTGGGTATGAAGTCTCAGTGTCACTTATCTCCCATCTCC	388555	Hs.365496	GO:0005576	NP_997276	IGF-like family member 3
ASHG19A3A050663	26.913	up	833.199	17.6708	9.40161	4.65137	coding	NM_006871	RIPK3	RefSeq_coding	1940	chr14	-	24805227	24809242		ATAGCGGGAAATAAAGCACCTTCCAAGCTTGCCTCCAAGAGTTACGAGTTAAGGAAGAGT	11035	Hs.268551	GO:0005524|GO:0004704|GO:0000166|GO:0005515|GO:0004672|GO:0004674|GO:0003713|GO:0016740|GO:0007249|GO:0006915|GO:0008624|GO:0006464|GO:0006468|GO:0007165|GO:0005737|GO:0005622	NP_006862	Receptor-interacting serine-threonine kinase 3
ASHG19A3A029699	2.58649	up	377.433	108.023	8.33563	6.96463	coding	NM_001145467	NCR3	RefSeq_coding	875	chr6	-	31557050	31560762		GTGATTCCAGAGCCCAGATGTCCCTAGTCCTCTTCAAAAGACCCCAATAAATCTGCCCCA	259197	Hs.509513	GO:0004872|GO:0008037|GO:0006955|GO:0006954|GO:0045954|GO:0005887|GO:0005886	NP_667341	Natural cytotoxicity triggering receptor 3
ASHG19A3A010320	3.13758	up	1355.18	338.155	10.0913	8.44166	coding	NM_001127176	MRO	RefSeq_coding	5162	chr18	-	48321490	48346434	NM_031939,	TTCACCAGTCAGGTTAAGCAGACACGAGATTCCCTCCTGATCCATTTACAGGACAGAAAT	83876	Hs.30495	GO:0005488|GO:0005730|GO:0005634	NP_114145	Maestro
ASHG19A3A034031	3.80729	up	90.7526	15.8364	6.44092	4.51215	coding	NM_001163993	ABCB5	RefSeq_coding	1724	chr7	+	20686965	20707187		ATTGTTTGACTTTATATTCTGTCCTCTCAAATTCTCCTTAGACTGTGACGTGTTAATGCT	340273	Hs.404102	GO:0005524|GO:0016887|GO:0042626|GO:0015562|GO:0000166|GO:0042391|GO:0055085|GO:0000139|GO:0016324|GO:0005887|GO:0046581|GO:0005886	NP_848654	ATP-binding cassette, sub-family B (MDR/TAP), member 5
ASHG19A3A054301	2.39879	up	317.903	98.7873	8.10869	6.84638	coding	NM_001080530	SNX29	RefSeq_coding	7011	chr16	+	12146054	12668145		AAGTTACAAAACAAGTACCCTCAAGTGAGGGCCTACAACTTCCCACCCAAAAAGGCCATT	92017	Hs.585745	GO:0035091|GO:0007154	NP_001073999	Sorting nexin 29
ASHG19A3A014893	2.58368	up	513.544	148.271	8.74075	7.37133	coding	NM_203365	RAPH1	RefSeq_coding	2782	chr2	-	204306193	204400058		AGGGAAACCTCCCTTCTTCTGAGAAACATTGCAGGAAAACCTTCTCATTTGCTGACCAAG	65059	Hs.471162	GO:0007160|GO:0007165|GO:0005737|GO:0005856|GO:0030175|GO:0030027|GO:0005634|GO:0005886	NP_998754	Ras association (RalGDS/AF-6) and pleckstrin homology domains 1
ASHG19A3A009055	2.33817	up	5878.28	1988.41	12.1527	10.9273	coding	NM_003809	TNFSF12	RefSeq_coding	1407	chr17	+	7452374	7461206		GAAACAAGACAAGCTCCTCCCTTGAGAATTCCCTGTGGATTTTTAAAACAGATATTATTT	8741	Hs.54673	GO:0005125|GO:0005515|GO:0005102|GO:0005164|GO:0016070|GO:0006955|GO:0016071|GO:0008284|GO:0048298|GO:0007165|GO:0005576|GO:0005615|GO:0016020|GO:0005654	NP_742085	Tumor necrosis factor (ligand) superfamily, member 13
ASHG19A3A036454	20.2753	up	908.518	27.1579	9.52677	5.18512	coding	NM_014265	ADAM28	RefSeq_coding	3220	chr8	+	24151579	24212725		ATTTTTGTGGTGGTTGCTATGGTAATCCGGCACCAGAGCTCCAGAGAAAAGCAGAAGAAA	10863	Hs.174030	GO:0046872|GO:0004222|GO:0008237|GO:0008233|GO:0008270|GO:0006508|GO:0007283|GO:0005576|GO:0016021|GO:0005886	NP_068547	ADAM metallopeptidase domain 28
ASHG19A3A010986	4.08181	up	141.536	23.1554	7.01508	4.98588	coding	NM_032152	PRAM1	RefSeq_coding	2189	chr19	-	8554940	8567495		TGGAGGTGATCGAGTTCACCAGCAATGAGGAGATGCTGTGCCGGGACCCCAAAGGCAAAT	84106	Hs.465812	GO:0008289|GO:0005515	NP_115528	PML-RARA regulated adaptor molecule 1
ASHG19A3A011728	2.42524	up	459.862	141.848	8.59347	7.31534	coding	NM_004917	KLK4	RefSeq_coding	1347	chr19	-	51409607	51413994		TTGGTTTTTCATTTTTTGTCCCTTTCCCCTAGATCCAGAAATAAAGTCTAAGAGAAGCGC	9622	Hs.218366	GO:0046872|GO:0008233|GO:0004252|GO:0008236|GO:0006508|GO:0005576	NP_004908	Kallikrein-related peptidase 4
ASHG19A3A039220	5.0899	up	4846.41	745.073	11.8706	9.52295	coding	NM_004789	LHX2	RefSeq_coding	2416	chr9	+	126773888	126795442		GGATGACTTGTTCATTTTTCTCTCCCTCTTTTTCTCTGTATATTTATGACCAGAGCAAAA	9355	Hs.696425	GO:0046872|GO:0043565|GO:0003700|GO:0030528|GO:0008270|GO:0048646|GO:0007411|GO:0007420|GO:0009953|GO:0007498|GO:0007399|GO:0001843|GO:0030182|GO:0006355|GO:0021978|GO:0005622|GO:0005634	NP_004780	LIM homeobox 2
ASHG19A3A018390	2.12134	up	416.252	148.759	8.46036	7.37539	coding	NM_004994	MMP9	RefSeq_coding	2387	chr20	+	44637546	44645199		GGCCCTCTCTTCTCACCTTTGTTTTTTGTTGGAGTGTTTCTAATAAACTTGGATTCTCTA	4318	Hs.297413	GO:0005518|GO:0046872|GO:0004222|GO:0008233|GO:0005515|GO:0008270|GO:0030574|GO:0030198|GO:0030225|GO:0008152|GO:0043065|GO:0051549|GO:0006508|GO:0001501|GO:0005576|GO:0005615|GO:0005578	NP_004985	Matrix metallopeptidase 9 (gelatinase B, 92kDa gelatinase, 92kDa type IV collagenase)
ASHG19A3A036060	2.50192	up	62.8845	17.6779	5.97473	4.6517	coding	NM_014379	KCNV1	RefSeq_coding	2944	chr8	-	110979234	110986959		TCTCCATTATCTTCGTGGTGGTGTCCATCATTAACATGGCCCTGATGTCAGCTGAGTTAA	27012	Hs.13285	GO:0008200|GO:0015459|GO:0005244|GO:0005249|GO:0006811|GO:0006813|GO:0055085|GO:0005887|GO:0005886|GO:0008076	NP_055194	Potassium channel, subfamily V, member 1
ASHG19A3A049996	2.00433	up	58.1359	21.1828	5.87691	4.8738	coding	NM_000209	PDX1	RefSeq_coding	2573	chr13	+	28494167	28500451		CTCCTCACTTTGTTTCAAACCTTTCTGGCAGTGGGATGATTCGAATTCACTTTTAAAATT	3651	Hs.32938	GO:0003702|GO:0043565|GO:0003700|GO:0003704|GO:0016563|GO:0051594|GO:0031018|GO:0031017|GO:0006091|GO:0042593|GO:0006006|GO:0030073|GO:0016331|GO:0007275|GO:0008285|GO:0000122|GO:0007263|GO:0009887|GO:0008284|GO:0010552|GO:0006351|GO:0003309|GO:0044424|GO:0005634	NP_000200	Pancreatic and duodenal homeobox 1
ASHG19A3A020818	2.20113	up	166.864	55.3418	7.2344	6.09616	coding	NM_001145294	NGLY1	RefSeq_coding	2539	chr3	-	25760435	25831530		GCCCCTCTCGGAACCTCAGTGACTCGCCGATAATCGAGGACCTGCCAATAACGCGATGAG	55768	Hs.720620	GO:0016787|GO:0046872|GO:0000224|GO:0005515|GO:0006516|GO:0005737	NP_060767	N-glycanase 1
ASHG19A3A024327	3.70194	up	428.465	82.1904	8.49715	6.60887	coding	NM_002704	PPBP	RefSeq_coding	1307	chr4	-	74852757	74853900		AAACATCCAAAGTTTGGAAGTGATCGGGAAAGGAACCCATTGCAACCAAGTCGAAGTGAT	5473	Hs.2164	GO:0008009|GO:0005355|GO:0008083|GO:0007596|GO:0006935|GO:0042742|GO:0015758|GO:0006955|GO:0030168|GO:0002576|GO:0051781|GO:0005576|GO:0005576|GO:0005615|GO:0031093	NP_002695	Pro-platelet basic protein (chemokine (C-X-C motif) ligand 7)
ASHG19A3A047723	2.17277	up	150.626	50.4572	7.09732	5.97778	coding	NM_145064	STAC3	RefSeq_coding	1643	chr12	-	57637241	57644969		GGGGGCGAGGGAGGGCGAACTGTCGAATGTTGCGAATTTATTAAACTTTTGACAAAACTT	246329	Hs.417595	GO:0042802|GO:0046872|GO:0035556	NP_659501	SH3 and cysteine rich domain 3
ASHG19A3A017675	2.79459	up	75.4948	18.666	6.20182	4.71918	coding	NM_020526	EPHA8	RefSeq_coding	4996	chr1	+	22890003	22930087		GTGGTCTCCATCCTGACTCTTGAACTTACCCACAATAAGAATAAATTCTGCCTCATCTTT	2046	Hs.283613	GO:0005524|GO:0005003|GO:0000166|GO:0004872|GO:0004871|GO:0006468|GO:0007165|GO:0007169|GO:0016021|GO:0005887|GO:0005886	NP_065387	EPH receptor A8
ASHG19A3A008848	2.73737	up	14815.2	4223.25	13.4806	12.0278	coding	NM_004762	CYTH1	RefSeq_coding	3311	chr17	-	76670130	76778376		TTGTTTTTGCCTTGTAAACTAGCGCCAAGGAACTGCAGCAAATAAACTCCAACTCTGCCC	9267	Hs.191215	GO:0005086|GO:0005515|GO:0032012|GO:0030155|GO:0016192|GO:0005737|GO:0005622|GO:0005886	NP_059430	Cytohesin 1
ASHG19A3A034901	2.50803	up	58.6396	16.4506	5.88707	4.56052	coding	NM_002022	FMO4	RefSeq_coding	2148	chr1	+	171283485	171311222		AAAGGATCCATCTTATCAGGCACAGAGCTCCAAGCACGATGGGTCACAAGAGTATTCAAA	2329	Hs.386502	GO:0050661|GO:0050660|GO:0004499|GO:0004497|GO:0055114|GO:0006805|GO:0005783|GO:0016021|GO:0031227|GO:0016020|GO:0005792	NP_002013	Flavin containing monooxygenase 4
ASHG19A3A004134	4.61982	up	224.241	32.8221	7.63173	5.42389	coding	NM_003332	TYROBP	RefSeq_coding	608	chr19	-	36395305	36399211		CCTGTCCAGGCCCAGGCCCAGAGCGATTGCAGTTGCTCTACGGTGAGCCCGGGCGTGCTG	7305	Hs.515369	GO:0005515|GO:0005057|GO:0007411|GO:0034329|GO:0006968|GO:0035556|GO:0050776|GO:0007165|GO:0005887|GO:0005886|GO:0005886	NP_937758	TYRO protein tyrosine kinase binding protein
ASHG19A3A001669	2.59216	up	164.897	45.5717	7.2185	5.84434	coding	NM_001098483	C10orf125	RefSeq_coding	562	chr10	-	135168794	135171529		AGGCTTTTGCTGTTGTGGCAACGGGGGAGACGGCCCTCTACGGAAACCTCATCCTCAGGA	282969	Hs.155823	GO:0016857|GO:0008643	NP_940874	Chromosome 10 open reading frame 125
ASHG19A3A003531	2.49476	up	306.457	90.6401	8.05494	6.73604	coding	NM_006307	SRPX	RefSeq_coding	1920	chrX	-	38008588	38080177	NM_001170752,NM_001170750,	TGGAGCGGCCGGCCAGCCTCCTGTGTGGATATGGAACCTCCTAGAATCAAGTGCCCAAGT	8406	Hs.15154	GO:0007155|GO:0009986|GO:0016020	NP_006298	Sushi-repeat-containing protein, X-linked
ASHG19A3A045438	2.05865	up	21529.7	8000.36	13.9943	12.9526	coding	NM_001876	CPT1A	RefSeq_coding	5260	chr11	-	68522352	68609399		GGTGCATGTAAATACAGTATGCTCTTTGGATGTAAATCTTAGAAATGCAGTGTGAATGTA	1374	Hs.503043	GO:0008415|GO:0004095|GO:0042802|GO:0016740|GO:0006853|GO:0044255|GO:0042755|GO:0006635|GO:0006006|GO:0001676|GO:0032000|GO:0051260|GO:0046320|GO:0050796|GO:0042493|GO:0014070|GO:0006810|GO:0006641|GO:0016021|GO:0016020|GO:0005792|GO:0005743|GO:0005741|GO:0005739	NP_001867	Carnitine palmitoyltransferase 1A (liver)
ASHG19A3A020963	2.95614	up	5942.38	1598.08	12.1685	10.6048	coding	NM_022842	CDCP1	RefSeq_coding	6017	chr3	-	45123769	45187914		AAATCTCCTTCCTTTGTGATGATCTGACACGTCTGTGGATGAATGTGGAAAAAACCATAA	64866	Hs.476093	GO:0005576|GO:0016021|GO:0005886	NP_835488	CUB domain containing protein 1
ASHG19A3A011928	3.13487	up	63.1399	13.7325	5.98122	4.33281	coding	NM_133460	ZNF418	RefSeq_coding	3712	chr19	-	58433251	58446740		ATTCACCCCATGATGTTCTGGAAGTAAACCTTGGTTGTCTTTCGTTGGCCAGAGGAATTG	147686	Hs.660728	GO:0003677|GO:0046872|GO:0008270|GO:0006355|GO:0005622|GO:0005634	NP_597717	Zinc finger protein 418
ASHG19A3A001919	3.00124	up	66.4621	15.1551	6.04282	4.45726	coding	NM_001114735	BCL2A1	RefSeq_coding	955	chr15	-	80253232	80263643		TAGAGTCAGTGGCCCACAAGAAGAGGAAAATGGCTTTGTAAAGAAGTTTGAACCTAAATC	597	Hs.227817	GO:0005515|GO:0006916|GO:0042981|GO:0005737	NP_004040	BCL2-related protein A1
ASHG19A3A050095	5.84759	up	731.384	86.6875	9.22665	6.67881	coding	NM_014059	C13orf15	RefSeq_coding	1126	chr13	+	42031541	42045013		AACAGCTTCAGCTTCAGTGATGAAAAACTGAATTCTCCAACAGACTCTACCCCAGCTCTT	28984	Hs.507866	GO:0007049|GO:0000079|GO:0005737|GO:0005856|GO:0005815|GO:0005634	NP_054778	Chromosome 13 open reading frame 15
ASHG19A3A013042	2.81752	up	72.2393	17.6809	6.14626	4.65183	coding	NM_001015070	KIR3DP1	RefSeq_coding	1294	chr19	+	55266473	55309738		CTATGAGCCCCTGGCCATGTTCCTGAGGCAATTCTGTTCATCTAAATATAATAATAATAA
ASHG19A3A012585	25.3674	up	4566.01	122.538	11.7916	7.12673	coding	NM_001007469	HCST	RefSeq_coding	521	chr19	+	36393381	36395173		AGCTTGGACCTTTGACTTCTGACCCTCTCATCCTGGATGGTGTGTGGTGGCACAGGAACC	10870	Hs.117339	GO:0050776|GO:0016021|GO:0005886	NP_055081	Hematopoietic cell signal transducer
ASHG19A3A023021	2.23927	up	39.9798	12.569	5.38355	4.22053	coding	NM_173799	TIGIT	RefSeq_coding	2978	chr3	+	114012832	114029134		AACAACGGGGAACATTTCTGCAGAGAAAGGTGGCTCTATCATCTTACAATGTCACCTCTC	201633	Hs.421750	GO:0005515|GO:0050868|GO:0032695|GO:0032733|GO:0009986|GO:0016021|GO:0005886	NP_776160	T cell immunoreceptor with Ig and ITIM domains
ASHG19A3A053445	2.13904	up	281.641	98.6833	7.94203	6.84507	coding	NM_024535	CORO7	RefSeq_coding	3531	chr16	-	4404543	4466639		TCGGGCCCCATCCTCAGCGCAGTACCTGGAAGAAAAGTCTGACCAGCAAAAGAAGGAGGA	79585	Hs.437957	GO:0005794|GO:0000139|GO:0005737|GO:0016023|GO:0005829|GO:0000299|GO:0016020|GO:0005625	NP_078811	Coronin 7
ASHG19A3A052974	2.2585	up	52.6367	16.6047	5.74791	4.57255	coding	NM_024798	SNX22	RefSeq_coding	3614	chr15	+	64443915	64449680		CTGGAGAGTCAAAGCCTCTTAACAAGGAATGAACAGGAATAAAAGACAGCTGTGAGTGTG	79856	Hs.708268	GO:0035091|GO:0007154|GO:0015031|GO:0030659	NP_079074	Sorting nexin 22
ASHG19A3A037128	2.151	up	79.135	26.5909	6.2631	5.15808	coding	NM_005454	CER1	RefSeq_coding	1206	chr9	-	14719733	14722715		ATCTCCTCTTCGGGAAGAAGCCAAGAAATTCTGGCACCACTTCATGTTCAGAAAAACTCC	9350	Hs.248204	GO:0005125|GO:0003674|GO:0030509|GO:0009948|GO:0042074|GO:0030514|GO:0008285|GO:0005576|GO:0005615	NP_005445	Cerberus 1, cysteine knot superfamily, homolog (Xenopus laevis)
ASHG19A3A006228	2.71777	up	85.9278	22.0938	6.37176	4.92934	coding	NM_153380	ZNF41	RefSeq_coding	4248	chrX	-	47305561	47342345		ACGCGCACGCACGCACCGGCGCGGTCATCCAGCACAGTGAGCGGCCCCTGGGCACCACCA	7592	Hs.496074	GO:0003677|GO:0046872|GO:0003700|GO:0008270|GO:0006355|GO:0006351|GO:0005622|GO:0005634	NP_700359	Zinc finger protein 41
ASHG19A3A048493	2.1503	up	687.306	249.191	9.14671	8.04217	coding	NM_018169	C12orf35	RefSeq_coding	6246	chr12	+	32112352	32146031		AGAATACAAACTCTGTGGAAGAACGGAAGGATGTAAAGCCTCATCCTAGGAAGGAGCAAG	55196	Hs.445129		NP_060639	Chromosome 12 open reading frame 35
ASHG19A3A005063	3.10564	up	285.445	65.8639	7.96037	6.32548	coding	NM_018903	PCDHA12	RefSeq_coding	5360	chr5	+	140254930	140391929		AGATTGTTTAAATCCTCCCAGTGAACCACGACAGCCCAACCCTGACTGGCGTTACTCTGC	56117	Hs.199343			Protocadherin alpha cluster, complex locus
ASHG19A3A009303	4.00055	up	85.3676	14.0662	6.36197	4.36177	coding	NM_015077	SARM1	RefSeq_coding	7001	chr17	+	26698986	26728065		CCAGGCTATTCACACAGGCCACAGCAGAAAAGAGAGCACCTGTGAAGAAATAAATACCAT	23098	Hs.728332	GO:0005488|GO:0004888|GO:0045087|GO:0007165|GO:0005737|GO:0031224	NP_055892	Sterile alpha and TIR motif containing 1
ASHG19A3A011456	2.05735	up	102.996	36.2431	6.59708	5.55629	coding	NM_152479	TTC9B	RefSeq_coding	859	chr19	-	40721966	40724306		ACCATGTAACTTCCCCCGACTCATGTGTTTGTTGGTAAAACACTTGTCACTGGTGATCAT	148014	Hs.631572	GO:0005488|GO:0003674|GO:0008150|GO:0005575	NP_689692	Tetratricopeptide repeat domain 9B
ASHG19A3A002038	2.03837	up	80.1913	28.5596	6.27851	5.2511	coding	NM_001127691	RHD	RefSeq_coding	2545	chr1	+	25598980	25656935		CGTCGGGGGAGCCAAGTACCTGCCGTTTCCTCATTTGGCTGTTGGATTTTAAGCAAAAGC	6007	Hs.449968	GO:0008519|GO:0055085|GO:0005887|GO:0016020	NP_057208	Rh blood group, D antigen
ASHG19A3A049619	2.95421	up	50.5975	11.715	5.69713	4.13436	coding	NM_030932	DIAPH3	RefSeq_coding	2745	chr13	-	60348297	60587343		TTTGTCATGCCTCTCTAACCTAAAACAGCCCTCATTAAATGCACTTTAATCCGAGCACTG	81624	Hs.283127	GO:0017048|GO:0003779|GO:0005488|GO:0030036|GO:0016043	NP_112194	Diaphanous homolog 3 (Drosophila)
ASHG19A3A004697	2.15478	up	1986.57	746.67	10.6337	9.52615	coding	NM_013992	PAX8	RefSeq_coding	3653	chr2	-	113973574	114036498		TATGCCTCCCCCAGCCACACCAAAGGCGAGCAGGAAGTGAATACTCTGGCAATGCCTATG	7849	Hs.469728	GO:0003677|GO:0005515|GO:0043565|GO:0003700|GO:0004996|GO:0016563|GO:0016563|GO:0009653|GO:0030154|GO:0001656|GO:0007275|GO:0045944|GO:0045893|GO:0045893|GO:0030878|GO:0006351|GO:0005730|GO:0005654|GO:0005634	NP_054698	Paired box 8
ASHG19A3A010281	2.00822	up	4747.82	1872.09	11.8405	10.8346	coding	NM_033102	SLC45A3	RefSeq_coding	3398	chr1	-	205626980	205649630		TTAGCGGGGTGAATATTTTATACTGTAAGTGAGCAATCAGAGTATAATGTTTATGGTGAC	85414	Hs.278695	GO:0055085|GO:0016021|GO:0016020	NP_149093	Solute carrier family 45, member 3
ASHG19A3A011110	2.2272	up	99.1112	32.0061	6.54592	5.39069	coding	NM_005583	LYL1	RefSeq_coding	1510	chr19	-	13209847	13213681		TTTTAGCATCTTCCCTAGCAGCCGGTTGAAGCGGAGACCAAGCCACTGTGAGCTGGACCT	4066	Hs.46446	GO:0003677|GO:0005515|GO:0016563|GO:0030183|GO:0001955|GO:0060216|GO:0005634	NP_005574	Lymphoblastic leukemia derived sequence 1
ASHG19A3A041465	2.86564	up	334.04	85.1581	8.17435	6.65549	coding	NM_001105576	ANKRD58	RefSeq_coding	1607	chrX	+	118892575	118894164		CAGCCTTACTGGTACTTTTTCTCATGTATCACAGGTTACTTCTTATGTATATTAAAGTGG	347454	Hs.355223		NP_001099046	Ankyrin repeat domain 58
ASHG19A3A034838	2.2963	up	140.103	44.1803	7.00341	5.8041	coding	NM_000602	SERPINE1	RefSeq_coding	3198	chr7	+	100770378	100782546	NM_001165413,	TTTCAGAGGTGGAGAGAGCCAGATTCATCATCAATGACTGGGTGAAGACACACACAAAAG	5054	Hs.414795	GO:0030414|GO:0002020|GO:0005515|GO:0005102|GO:0004867|GO:0004867|GO:0004867|GO:0007596|GO:0070887|GO:0071258|GO:0071222|GO:0001300|GO:0050829|GO:0042730|GO:0042593|GO:0043066|GO:0030195|GO:0033629|GO:0030336|GO:0010951|GO:0051918|GO:0010757|GO:0010757|GO:0014912|GO:2000098|GO:0061044|GO:0061045|GO:0030168|GO:0002576|GO:0045766|GO:0030194|GO:0050729|GO:0032757|GO:0035491|GO:0090026|GO:0048260|GO:…	NP_001158885	Serpin peptidase inhibitor, clade E (nexin, plasminogen activator inhibitor type 1), member 1
ASHG19A3A053481	2.07441	up	319.522	116.099	8.11432	7.06163	coding	NM_003745	SOCS1	RefSeq_coding	1216	chr16	-	11348273	11350039		GGAGGGTCTCTGGCTTTATTTTTCTGCTGTGCAGAATCCTATTTTATATTTTTTAAAGTC	8651	Hs.50640	GO:0005159|GO:0019210|GO:0005515|GO:0019901|GO:0004860|GO:0007259|GO:0019221|GO:0019221|GO:0045444|GO:0060333|GO:0035556|GO:0046426|GO:0046426|GO:0046627|GO:0042518|GO:0031100|GO:0040008|GO:0060334|GO:0001932|GO:0060338|GO:0034097|GO:0042493|GO:0032355|GO:0032496|GO:0043434|GO:0032570|GO:0060337|GO:0005737|GO:0005829	NP_003736	Suppressor of cytokine signaling 1
ASHG19A3A054715	3.73553	up	7552.78	1613.78	12.5185	10.6172	coding	NM_001013838	RLTPR	RefSeq_coding	4512	chr16	+	67679029	67691470		CCAATCCCTGATCCTCTCCTCTCCTGCCGCATGAGATTATTTTATTAAAAAACTCAAAGG	146206	Hs.611432		NP_001013860	RGD motif, leucine rich repeats, tropomodulin domain and proline-rich containing
ASHG19A3A045753	27.4081	up	715.312	14.7651	9.19948	4.42295	coding	NM_000732	CD3D	RefSeq_coding	771	chr11	-	118209788	118213459		TGCTCCTTGCTTTGGGAGTCTTCTGCTTTGCTGGACATGAGACTGGAAGGCTGTCTGGGG	915	Hs.504048	GO:0046982|GO:0004888|GO:0031295|GO:0050852|GO:0007166|GO:0045059|GO:0050776|GO:0042101|GO:0042101|GO:0042105|GO:0005737|GO:0016021|GO:0005886|GO:0005886	NP_001035741	CD3d molecule, delta (CD3-TCR complex)
ASHG19A3A008211	3.30506	up	333.962	72.7504	8.17362	6.44894	coding	NM_002983	CCL3	RefSeq_coding	813	chr17	-	34415604	34417506	NM_021006,NM_001001437,	TGCTTTTGTTCAGGGCTGTGATCGGCCTGGGGAAATAATAAAGATGCTCTTTTAAAAGGT	6348	Hs.514107	GO:0042056|GO:0008009|GO:0004871|GO:0007186|GO:0007267|GO:0006874|GO:0006928|GO:0006935|GO:0007010|GO:0006887|GO:0006955|GO:0006954|GO:0050918|GO:0045069|GO:0007165|GO:0005576|GO:0005615|GO:0005625	NP_002974	Chemokine (C-C motif) ligand 3
ASHG19A3A028775	2.67395	up	1411.08	417.413	10.1495	8.73055	coding	NM_000758	CSF2	RefSeq_coding	781	chr5	+	131409484	131411858		TGACCCTGATACAGGCATGGCAGAAGAATGGGAATATTTTATACTGACAGAAATCAGTAA	1437	Hs.1349	GO:0005125|GO:0005129|GO:0008083|GO:0005515|GO:0001892|GO:0042045|GO:0006955|GO:0043011|GO:0043066|GO:0045918|GO:0045740|GO:0008284|GO:0010628|GO:0032747|GO:0010744|GO:0071803|GO:0045885|GO:0042523|GO:0005576|GO:0005576|GO:0005615	NP_000749	Colony stimulating factor 2 (granulocyte-macrophage)
ASHG19A3A040869	2.00639	up	1482.88	597.082	10.2271	9.22245	coding	NM_001003665	C1orf95	RefSeq_coding	4093	chr1	+	226736500	226793303		TGTGTCTGGATTGTGTCACTAAACATGCAACATAAATTACCATCTCTTCTCCATCCCCTC	375057	Hs.116827	GO:0016021|GO:0016020	NP_001003665	Chromosome 1 open reading frame 95
ASHG19A3A052098	3.68528	up	696.467	137.962	9.16334	7.28157	coding	NM_001145112	PATL2	RefSeq_coding	1967	chr15	-	44957930	44969086		TTATTCAAACCTCTGGGCAAATGTATTAGTCACTTGACCCTCCACGAACTCCTCCAAGGA	197135	Hs.11594	GO:0003723|GO:0005515|GO:0017148|GO:0005737|GO:0005634|GO:0030529	NP_001138584	Protein associated with topoisomerase II homolog 2 (yeast)
ASHG19A3A048067	4.67239	up	187.403	26.7558	7.39052	5.16636	coding	NM_173598	KSR2	RefSeq_coding	17008	chr12	-	117890816	118406028		TCCAAAACATGATAGACTTGAGCATCTCCAACCTGGAAGGGCTTAGGACCAAATGTGCTA	283455	Hs.375836	GO:0005524|GO:0046872|GO:0004674|GO:0035556|GO:0006468|GO:0005737|GO:0016020	NP_775869	Kinase suppressor of ras 2
ASHG19A3A034847	2.17726	up	4203.11	1557.75	11.685	10.5625	coding	NM_020979	SH2B2	RefSeq_coding	2157	chr7	+	101928404	101962177		TGGGACACGCCAAGCTCTTCAGTGAAGACACGATGTTATTAAAAGCCTGTTTTAGGGACT	10603	Hs.489448	GO:0008269|GO:0005070|GO:0004871|GO:0005068|GO:0001922|GO:0007259|GO:0030036|GO:0050851|GO:0007596|GO:0050873|GO:0019221|GO:0008286|GO:0035556|GO:0007399|GO:0046578|GO:0050776|GO:0019222|GO:0007165|GO:0005884|GO:0005737|GO:0005829|GO:0005886|GO:0001726|GO:0001725	NP_066189	SH2B adaptor protein 2
ASHG19A3A025897	2.2535	up	104.338	33.2085	6.61368	5.44152	coding	NM_006583	RRH	RefSeq_coding	1558	chr4	+	110749149	110765859		ATTGGCTATCCCATGTCTGCTGCCTCAGATCTGTATGGAAGTTGGAAATTTGGATACGCA	10692	Hs.658310	GO:0004930|GO:0009881|GO:0007186|GO:0007602|GO:0018298|GO:0050896|GO:0007601|GO:0005887|GO:0016020	NP_006574	Retinal pigment epithelium-derived rhodopsin homolog
ASHG19A3A008215	2.62186	up	278.101	77.3208	7.92345	6.53286	coding	NM_001001437	CCL3L3	RefSeq_coding	780	chr17	-	34522267	34524147	NM_021006,NM_002983,	TTTTGTTCAGGGCTGTGATCGGCCTGGGGAAATAATAAAGATGTTCTTTTAAACGGTAAA	414062	Hs.512304	GO:0008009|GO:0006935|GO:0006955|GO:0006954|GO:0008285|GO:0005576|GO:0005576|GO:0005615	NP_001001437	Chemokine (C-C motif) ligand 3-like 3
ASHG19A3A028867	2.25405	up	87.2281	27.8373	6.39017	5.21765	coding	NM_001033112	PAIP2	RefSeq_coding	1521	chr5	+	138678133	138705408		TCGCTACCCCTTATTTTTGGTTGTATTGCAGCTCATGCCCTGGAAAAAAGAACCTTTGGG	51247	Hs.396644	GO:0005515|GO:0030371|GO:0045947|GO:0006417|GO:0005737	NP_057564	Poly(A) binding protein interacting protein 2
ASHG19A3A036299	2.16404	up	89.289	29.992	6.42092	5.30719	coding	NM_024596	MCPH1	RefSeq_coding	3154	chr8	+	6264112	6501140		TAAATTGAAAGGCTTTTCAATTGCACCAGACGTCTGTGAGACCACGACTCACGTGCTTTC	79648	Hs.656769	GO:0005737|GO:0005856|GO:0005622|GO:0005815	NP_078872	Microcephalin 1
ASHG19A3A022060	3.63145	up	316.752	61.9709	8.10403	6.24348	coding	NM_001879	MASP1	RefSeq_coding	6476	chr3	-	186933873	187009810		CTCTCTCCTGAGGCTGTTGAATCTGATGAATTAGCAGATAGGAAAGAACTTAGAAAATTA	5648	Hs.89983	GO:0005509|GO:0048306|GO:0008233|GO:0005515|GO:0042803|GO:0004252|GO:0006956|GO:0001867|GO:0001867|GO:0045087|GO:0045916|GO:0006508|GO:0005576|GO:0005576|GO:0005615	NP_624302	Mannan-binding lectin serine peptidase 1 (C4/C2 activating component of Ra-reactive factor)
ASHG19A3A010891	3.05522	up	3712.61	978.758	11.5057	9.89446	coding	NM_001169126	TMIGD2	RefSeq_coding	1270	chr19	-	4292228	4302428		TAATGATGGATCTCGCTCCCACTTTCCCCCAAGAACCTAATAAAGGCTTGTGAAGAAAAA	126259	Hs.263928	GO:0016021|GO:0016020	NP_653216	Transmembrane and immunoglobulin domain containing 2
ASHG19A3A021135	2.04462	up	16237.2	6120.31	13.5972	12.5654	coding	NM_007284	TWF2	RefSeq_coding	1659	chr3	-	52262626	52273183		CAGGGGTCACTGCAGTTTGGGATGGTTGAATGCTGTATTTTCTAAAGAATAAAATATTTT	11344	Hs.436439	GO:0005524|GO:0003779|GO:0005515|GO:0005737|GO:0005856|GO:0005622|GO:0048471	NP_009215	Twinfilin, actin-binding protein, homolog 2 (Drosophila)
ASHG19A3A005477	2.3016	up	165.478	52.2065	7.2224	6.01976	coding	NM_031857	PCDHA9	RefSeq_coding	5984	chr5	+	140227356	140391929		TCTGCTTCCTCAGATTCAACTGGGAAGCCACGACAGCCCAACCCTGACTGGCGTTACTCT	56117	Hs.199343			Protocadherin alpha cluster, complex locus
ASHG19A3A046718	2.18237	up	445.5	154.685	8.55323	7.42733	coding	NM_000804	FOLR3	RefSeq_coding	858	chr11	+	71846770	71850934		ATCCAAGAAGGGTCCTCTGGGGTTCTTCCAACAACCTATTCTAATAGACAAATCCACATG	2352	Hs.352	GO:0005542|GO:0004872|GO:0015884|GO:0005576|GO:0019898|GO:0005624	NP_000795	Folate receptor 3 (gamma)
ASHG19A3A014045	3.02161	up	392.522	94.7904	8.38522	6.78991	coding	NM_000682	ADRA2B	RefSeq_coding	3288	chr2	-	96778625	96781888		AAATTGTCTCCCCAAGACAGCTCAAAATATCCACACCTCGGCAACAGTCTAAGATGAGAG	151	Hs.247686	GO:0004930|GO:0004935|GO:0004938|GO:0051379|GO:0005515|GO:0004872|GO:0007186|GO:0071883|GO:0032148|GO:0001525|GO:0007596|GO:0007267|GO:0035625|GO:0032811|GO:0010700|GO:0010700|GO:0045777|GO:0045666|GO:0070474|GO:0003056|GO:0005887|GO:0005886|GO:0005886	NP_000673	Adrenergic, alpha-2B-, receptor
ASHG19A3A044903	3.38382	up	41.4017	7.92931	5.42939	3.67073	coding	NM_001004461	OR10A6	RefSeq_coding	945	chr11	-	7949265	7950209		ATTGTCTTACTCACTTCTGACACCACTGCTGAATCTGCTTATCTACAGTTTGCGAAATAG	390093	Hs.528593	GO:0004984|GO:0004872|GO:0050896|GO:0007608|GO:0016021|GO:0005886	NP_001004461	Olfactory receptor, family 10, subfamily A, member 6
ASHG19A3A001593	2.04985	up	185.809	66.7622	7.37619	6.34067	coding	NM_001081637	LILRB1	RefSeq_coding	2802	chr19	+	55141967	55149002		GGATGGGGTGGAGATGGACACTCGGCAGAGCCCACACGATGAAGACCCCCAGGCAGTGAC	10859	Hs.667388	GO:0008157|GO:0004872|GO:0050776|GO:0009615|GO:0016021|GO:0005886	NP_006660	Leukocyte immunoglobulin-like receptor, subfamily B (with TM and ITIM domains), member 1
ASHG19A3A019642	2.89183	up	454.661	115.021	8.5792	7.04722	coding	NM_002430	MN1	RefSeq_coding	7569	chr22	-	28144265	28197486		GCAGTCTTCTGTATTCCTGCATATTGTATATACCTGTATATGTTTTCCTGAGCAGTTAAA	4330	Hs.268515	GO:0005488|GO:0003674|GO:0008150|GO:0001957|GO:0005575	NP_002421	Meningioma (disrupted in balanced translocation) 1
ASHG19A3A021062	2.62035	up	357.133	100.399	8.25667	6.86691	coding	NM_001080528	LOC646498	RefSeq_coding	702	chr3	-	49215069	49229291		AAAGTTTGCCTTTTCTGCTCCCTTCTTGGAAAGATGCAAAGTGCTTTAGTAGGCTCCTGG	646498	Hs.143880		NP_001073997	Hypothetical protein LOC646498
ASHG19A3A023274	2.25598	up	118.613	37.8532	6.78265	5.60889	coding	NM_001002026	CLDN18	RefSeq_coding	3350	chr3	+	137717657	137752494		TACAACAACCCCGTAACAGCTGTTTTCAACTACCAGGGGCTGTGGCGCTCCTGTGTCCGA	51208	Hs.655324	GO:0042802|GO:0005198|GO:0016338|GO:0034329|GO:0045216|GO:0070830|GO:0030054|GO:0016021|GO:0005886|GO:0005923	NP_057453	Claudin 18
ASHG19A3A054724	3.32091	up	103.673	21.1789	6.60515	4.87357	coding	NM_198443	NRN1L	RefSeq_coding	633	chr16	+	67918780	67920270		GTGGTTGTCCAGGCTCTGCAGAGCGCAGCAGGGCTTTTCATTAAAGGTATTTATATTTGT	123904	Hs.435464	GO:0031225|GO:0005886	NP_940845	Neuritin 1-like
ASHG19A3A001461	2.08068	up	91.4889	32.0847	6.45054	5.39349	coding	NM_001044392	MUC1	RefSeq_coding	873	chr1	-	155158301	155162700	NM_001044391,	GCTGCAGAGAGACATTTCTGAAATGGCTGTCTGTCAGTGCCGCCGAAAGAACTACGGGCA	4582	Hs.89603	GO:0005515|GO:0016324|GO:0005737|GO:0005576|GO:0005887|GO:0005634|GO:0005886	NP_002447	Mucin 1, cell surface associated
ASHG19A3A007058	19.4869	up	490.097	14.4561	8.68183	4.3974	coding	NM_212476	FN1	RefSeq_coding	8272	chr2	-	216225180	216300791	NM_212474,	CCTCTGGTTCAGACTGCAGTAACCACTATTCCTGCACCAACTGACCTGAAGTTCACTCAG	2335	Hs.203717	GO:0005518|GO:0005201|GO:0008201|GO:0005515|GO:0006953|GO:0001525|GO:0007596|GO:0007155|GO:0016477|GO:0050900|GO:0018149|GO:0030168|GO:0002576|GO:0008360|GO:0009611|GO:0034446|GO:0005793|GO:0031012|GO:0031012|GO:0005576|GO:0005576|GO:0005576|GO:0005615|GO:0005577|GO:0031093|GO:0005578	NP_997647	Fibronectin 1
ASHG19A3A003128	3.50093	up	771.006	162.343	9.29933	7.49159	coding	NM_001161779	PDP1	RefSeq_coding	4373	chr8	+	94929174	94938294		GGCTGGACGAGCCCTGGAGCGCCAGGAGAATGTGTGTGTGTCCCGGGCCCAGACGAATTG	54704	Hs.22265	GO:0004741|GO:0016787|GO:0000287|GO:0004724|GO:0032403|GO:0006470|GO:0006090|GO:0010510|GO:0005759|GO:0005739|GO:0008287	NP_060914	Pyruvate dehyrogenase phosphatase catalytic subunit 1
ASHG19A3A046785	2.09585	up	554.625	205.264	8.85757	7.79004	coding	NM_006189	OMP	RefSeq_coding	492	chr11	+	76813885	76814376		CTTTGGCGAGGGTGTGGAGCCCGCCAACCTCAAGGCCTCCGTGGTTTTTAACCAGCTCTG	4975	Hs.673853	GO:0004871|GO:0050896|GO:0007608|GO:0007165|GO:0007268|GO:0005737	NP_006180	Olfactory marker protein
ASHG19A3A002885	4.66945	up	360.669	53.3281	8.27095	6.0477	coding	NM_001145944	SLCO1C1	RefSeq_coding	3188	chr12	+	20848398	20906318		GGCTATCTTTGATCTCTTCCTCCAGGGAATCTCTTAGTTATAACATTTGTTAGCTACTTT	53919	Hs.47261	GO:0015125|GO:0015349|GO:0005215|GO:0006811|GO:0043252|GO:0070327|GO:0055085|GO:0016021|GO:0005886	NP_059131	Solute carrier organic anion transporter family, member 1C1
ASHG19A3A013537	2.11809	up	177.28	61.6604	7.31823	6.23546	coding	NM_001112801	SLC8A1	RefSeq_coding	6014	chr2	-	40339286	40657444	NM_001112802,	AAGAGTGCAGTTTCTCCCTTGTGCTTGAGGAACCAAAATGGATAAGAAGAGGAATGAAAG	6546	Hs.468274	GO:0015297|GO:0015085|GO:0005432|GO:0005516|GO:0031072|GO:0015081|GO:0007596|GO:0070588|GO:0006816|GO:0060402|GO:0007154|GO:0006874|GO:0071320|GO:0060401|GO:0006811|GO:0006936|GO:0030168|GO:0051924|GO:0002028|GO:0002026|GO:0033198|GO:0042493|GO:0009749|GO:0042542|GO:0001666|GO:0007584|GO:0071436|GO:0006814|GO:0021537|GO:0055085|GO:0030315|GO:0042995|GO:0043197|GO:0005887|GO:0005624|GO:0005874|GO:…	NP_066920	Solute carrier family 8 (sodium/calcium exchanger), member 1
ASHG19A3A006977	2.16882	up	1214.2	447.498	9.93343	8.81652	coding	NM_203486	DLL3	RefSeq_coding	2052	chr19	+	39989556	39999121		TGTCATATCTGCTCCTTCCATCTACGCTCGGGAGGCCTGACGCGTCTCCTCCATCCGCAC	10683	Hs.127792	GO:0005112|GO:0030154|GO:0007417|GO:0007386|GO:0007275|GO:0045746|GO:0048712|GO:0050768|GO:0048339|GO:0050769|GO:0001501|GO:0001756|GO:0009888|GO:0016021|GO:0016020	NP_982353	Delta-like 3 (Drosophila)
ASHG19A3A008114	5.59948	up	282.615	33.7144	7.94605	5.46075	coding	NM_152465	PROCA1	RefSeq_coding	1263	chr17	-	27030533	27038872		AAACCCCAACCTCAGTTGAGGCCAGGGTGGTCAGGGTGCAGAATAAATGCCATCGAGCCT	147011	Hs.207471	GO:0005509|GO:0004623|GO:0016042	NP_689678	Protein interacting with cyclin A1
ASHG19A3A003588	3.39858	up	103.927	20.6952	6.60965	4.84472	coding	NM_001171617	PREPL	RefSeq_coding	6064	chr2	-	44544749	44589001		GCAAACCAGCTCTAGGCGGCTCTGGGATCTTCAGCCTGTTAAACAAGAAAACGAAAAACC	9581	Hs.727511	GO:0008233|GO:0004252|GO:0006508|GO:0005737|GO:0005829	NP_006027	Prolyl endopeptidase-like
CUST_47_PI426247286	3.90117	up	1784.05	356.221	10.4762	8.51228	coding	NM_024014_intron2-	NM_024014	HOX cluster	1389	chr7	-	27185536	27186926		GAAAACATCTCGCTTGGTATGAAATAATCTCCCATTCAGTATGCTTTGGGCCCCAGACAT
ASHG19A3A033259	3.67558	up	3340.08	728.626	11.3648	9.48684	coding	NM_001168682	SAP25	RefSeq_coding	841	chr7	-	100169854	100171270		CATAGCCTTCTCAGGGCAGAGTGGGCTGGTTGTGTTGACAATAAAACAGTGTTGGTTTGC	100316904	Hs.633863		NP_001162153	Sin3A-binding protein 25
ASHG19A3A001607	2.55079	up	734.993	220.945	9.2331	7.88216	coding	NM_001083335	ZFP112	RefSeq_coding	3737	chr19	-	44830706	44860856		CGCGGCCTTCGTTCCTCCCAGAAAGGTCTCTGCCTTTCTCTAGAAAAAGAAAGAGAAAAA	7771	Hs.48589	GO:0003677|GO:0046872|GO:0008270|GO:0006355|GO:0005622|GO:0005634	NP_037512	Zinc finger protein 112 homolog (mouse)
ASHG19A3A054740	2.72743	up	2098.39	614.156	10.7086	9.26104	coding	NM_004360	CDH1	RefSeq_coding	4815	chr16	+	68771194	68869444		ATTCCTCCCATCAGCTGCCCAGAAAATGAAAAAGGCCCATTTCCTAAAAACCTGGTTCAG	999	Hs.461086	GO:0042153|GO:0008013|GO:0005509|GO:0050839|GO:0045295|GO:0005515|GO:0019904|GO:0019903|GO:0016563|GO:0034332|GO:0006915|GO:0034329|GO:0016337|GO:0045216|GO:0006921|GO:0071681|GO:0071285|GO:0007156|GO:0022408|GO:0031175|GO:0021983|GO:0042993|GO:0051260|GO:0019538|GO:0060693|GO:0043281|GO:0050776|GO:0042493|GO:0010033|GO:0009636|GO:0060662|GO:0007416|GO:0001829|GO:0015629|GO:0016235|GO:0043296|GO:…	NP_004351	Cadherin 1, type 1, E-cadherin (epithelial)
ASHG19A3A002682	2.01261	up	176.157	64.6812	7.30976	6.3007	coding	NM_001144073	CHORDC1	RefSeq_coding	3343	chr11	-	89933596	89956532		TTCCGGTCTTTCACGATGCATTAAAGGGCTGTACAAAAGGTAGACATAATAGTGAGAAGC	26973	Hs.22857	GO:0051879|GO:0042802|GO:0046872|GO:0005515|GO:0008270|GO:0061077|GO:0080134|GO:0005575	NP_036256	Cysteine and histidine-rich domain (CHORD)-containing 1
ASHG19A3A014219	2.66286	up	427.59	117.962	8.49395	7.08098	coding	NM_153254	TTLL10	RefSeq_coding	2126	chr1	+	1115076	1121241		CACATCTCCCAAACTCTCTCTTAATTGCGATAATTCACAGAACATAAAATTCACGATCTT	254173	Hs.454835	GO:0005524|GO:0016874|GO:0070735|GO:0070737|GO:0004835|GO:0018094|GO:0005929|GO:0035085|GO:0015630	NP_694986	Tubulin tyrosine ligase-like family, member 10
ASHG19A3A041008	2.08638	up	142.531	49.9708	7.02649	5.96549	coding	NM_130777	XAGE2	RefSeq_coding	720	chrX	+	52112077	52118820		TTCTCTCCTACTGAGACGCAGCCTATAGGTCCGCAGGCCAGTCCTCCCAGGAACTGAAAT	9502	Hs.522654		NP_570133	X antigen family, member 2
ASHG19A3A009857	2.28676	up	7148.23	2470.76	12.4311	11.2378	coding	NM_014960	ARSG	RefSeq_coding	2770	chr17	+	66255322	66417000		TCAAAGAGACTGTTACACTGACGTGGCCCTCCCTCTTTATGAAAACCTCAACATTGTGGA	22901	Hs.437249	GO:0004065|GO:0004065|GO:0004065|GO:0016787|GO:0046872|GO:0006790|GO:0005783|GO:0005615|GO:0005764	NP_055775	Arylsulfatase G
ASHG19A3A054677	2.13783	up	1775	665.831	10.4701	9.37393	coding	NM_181268	CMTM1	RefSeq_coding	1065	chr16	+	66600349	66613036	NM_052999,	AGGGACAGCCTCAAACGTTTCTCCTTCTCGCCCACTGGAATGTTGAAGATCCTGAGACTG	113540	Hs.698621	GO:0005125|GO:0006935|GO:0005615|GO:0016021|GO:0016020	NP_851813	CKLF-like MARVEL transmembrane domain containing 1
ASHG19A3A011441	24.3366	up	523.711	12.0307	8.77024	4.16519	coding	NM_004877	GMFG	RefSeq_coding	674	chr19	-	39818999	39826726		TAACAGAAAAGCTGAGGAAATTCCGCTTCCGAAAAGAGACAGACAATGCAGCCATCATAA	9535	Hs.5210	GO:0003779|GO:0008047|GO:0008083|GO:0004860|GO:0006468|GO:0005622	NP_004868	Glia maturation factor, gamma
ASHG19A3A048388	2.61767	up	357.824	100.671	8.26	6.87172	coding	NM_001130415	APOLD1	RefSeq_coding	4752	chr12	+	12878850	12944397		AGCTTCGCGGGGACAGAGATGTAACCCAACTCGTTCACGGATGTTCCGCGCGCCGTGTCA	81575	Hs.23388	GO:0008289|GO:0001525|GO:0030154|GO:0042118|GO:0006869|GO:0042157|GO:0007275|GO:0045601|GO:0001666|GO:0005576|GO:0016021|GO:0005886	NP_110444	Apolipoprotein L domain containing 1
ASHG19A3A020617	2.96802	up	2471.33	662.72	10.9389	9.36945	coding	NM_014678	SAPS2	RefSeq_coding	4004	chr22	+	50781759	50883514		TTTTACGTTGAGTCCATTTTTAATGTTCTGATCACCTGACAGGGCACCCCAAACCCCCAA	9701	Hs.449098	GO:0005515|GO:0005737|GO:0043231	NP_055493	Protein phosphatase 6, regulatory subunit 2
ASHG19A3A044859	2.66759	up	1759.42	525.342	10.4597	9.04412	coding	NM_033092	TRIM5	RefSeq_coding	3659	chr11	-	5684424	5706339		GGTTCCTCCCAGTTTTCTCTCAAGTCTTTATCAAGATTTCTCTCATATCACAAATAAAGT	85363	Hs.370515	GO:0016874|GO:0046872|GO:0005515|GO:0042803|GO:0008270|GO:0044419|GO:0070206|GO:0009615|GO:0005737|GO:0005737|GO:0000932|GO:0005622	NP_149084	Tripartite motif-containing 5
ASHG19A3A001753	4.21919	up	109.482	16.9587	6.67684	4.59987	coding	NM_001099746	SYBU	RefSeq_coding	2801	chr8	-	110586409	110693234		AATTTTTGATTGCTTCTTCTTCCCAAGAGATGACACAGGCTGTCCTAGCAGCCAGTCAGT	55638	Hs.390738	GO:0005794|GO:0000139|GO:0005737|GO:0016023|GO:0005856|GO:0016021|GO:0016020	NP_060256	Syntabulin (syntaxin-interacting)
ASHG19A3A052365	2.11572	up	52.6657	17.9034	5.74876	4.66762	coding	NM_001039614	C15orf59	RefSeq_coding	1367	chr15	-	74032142	74043816		TGTGTTCAAGCTCAGGCAGAGATCAGCTCTGCACACCCACAGGCACTTCAAGACCTGGAG	388135	Hs.40794		NP_001034703	Chromosome 15 open reading frame 59
ASHG19A3A046476	2.39034	up	122.93	36.7967	6.83209	5.57487	coding	NM_014207	CD5	RefSeq_coding	3180	chr11	+	60869929	60895321		AATCCAATGGAAGATCCAGAACTCAAGCTGTACCTCCCTGGAGCATTGCTTCAGGAAAAT	921	Hs.58685	GO:0001948|GO:0005515|GO:0004872|GO:0005044|GO:0004888|GO:0031295|GO:0008283|GO:0008037|GO:0008624|GO:0009897|GO:0044214|GO:0005887|GO:0005886	NP_055022	CD5 molecule
ASHG19A3A042601	2.51127	up	351.847	103.66	8.23898	6.91057	coding	NM_144569	SPOCD1	RefSeq_coding	3888	chr1	-	32256024	32281580		CTGCCCTGTTTGAACTTCCTGTTTGACAATGTTTGCTGTTGATTTTTTGTTCAATAAAGA	90853	Hs.62604		NP_653170	SPOC domain containing 1
ASHG19A3A049532	32.1535	up	2018.49	39.2509	10.6603	5.65339	coding	NM_025113	C13orf18	RefSeq_coding	3993	chr13	-	46916138	46961635		TGTGGGACTTCAAGAAGTACTACGTCAGCAATTTCTCCAAACAGCTGCTCGACAGCATAT	80183	Hs.98117		NP_079389	Chromosome 13 open reading frame 18
ASHG19A3A018636	4.94067	up	84.4779	10.8359	6.34784	4.04313	coding	NM_022136	SAMSN1	RefSeq_coding	1893	chr21	-	15857548	15918664		AGGAGTAACAGCAAAAAATCCAAGACTCTGCAGGAGTTCCTAGAGAGGATTCATCTGCAG	64092	Hs.473341	GO:0001784|GO:0005515|GO:0005634	NP_071419	SAM domain, SH3 domain and nuclear localization signals 1
ASHG19A3A029753	62.6173	up	1216.27	10.1786	9.93511	3.96662	coding	NM_002124	HLA-DRB1	RefSeq_coding	1229	chr6	-	32546548	32557562		CCGTGCATCTGTATTCACCCTGTATGACAAACACATTACATTATTAAATGTTTCTCAAAG	3123	Hs.696211	GO:0032395|GO:0032395|GO:0031295|GO:0050852|GO:0002504|GO:0019221|GO:0006955|GO:0006955|GO:0060333|GO:0005794|GO:0042613|GO:0005783|GO:0005789|GO:0005768|GO:0016021|GO:0005887|GO:0031902|GO:0005765|GO:0016020|GO:0005886|GO:0005886|GO:0005886	NP_002115	Major histocompatibility complex, class II, DR beta 1
ASHG19A3A027561	2.20539	up	562.163	196.506	8.87614	7.73511	coding	NM_199453	HTR4	RefSeq_coding	1557	chr5	-	147830594	148033741		TCCAGCTTCCTCCTGCTCTTCTGCAATAGACCAGTTCCTGTCTAACTCTGAAAGTGCTCT	3360	Hs.483773	GO:0004930|GO:0004872|GO:0004993|GO:0007186|GO:0007187|GO:0008284|GO:0005737|GO:0005768|GO:0005887|GO:0005624|GO:0005886|GO:0005886	NP_955525	5-hydroxytryptamine (serotonin) receptor 4
ASHG19A3A047385	2.14783	up	52.5105	17.5316	5.74529	4.64241	coding	NM_033123	PLCZ1	RefSeq_coding	2075	chr12	-	18836115	18890918		GGAGAGTCCTTGCTTTCTGATATGCTTGATGATTTTCCTGATACTCTACCATCACCAGAG	89869	Hs.97542	GO:0005509|GO:0016787|GO:0004435|GO:0004871|GO:0006816|GO:0007343|GO:0035556|GO:0016042|GO:0007275|GO:0005737|GO:0005634|GO:0048471	NP_149114	Phospholipase C, zeta 1
ASHG19A3A048969	25.2432	up	641.323	14.52	9.06045	4.40262	coding	NM_001008219	AMY1C	RefSeq_coding	1860	chr1	-	104230040	104238911	NM_020978,NM_001008221,NM_001008218,NM_000699,ENST00000440059,	TTAATCCAGACACTACTTGTGGCAATGACTGGGTCTGTGAACATCGATGGCGCCAAATAA	276	Hs.655232		NP_004029	Amylase, alpha 1A (salivary)
ASHG19A3A035674	2.28418	up	195.422	62.5245	7.44755	6.25588	coding	NM_013357	PURG	RefSeq_coding	1972	chr8	-	30888357	30890317		GCTAATTTAAAGATTGCAAGAGGTTTCTTCCCCAAAATATATCATGGACTCAAGGTGTTA	29942	Hs.373778	GO:0003677|GO:0005634	NP_037489	Purine-rich element binding protein G
ASHG19A3A052804	2.16644	up	55.6059	18.3803	5.81502	4.69969	coding	NM_001164273	MGA	RefSeq_coding	12042	chr15	+	41952609	42062139		AACTTCATCTCTGGGCTCTGTTCCTATTATACTCTCAGGAATTAATGGGAGTCCACCAGT	23269	Hs.187569	GO:0003677|GO:0003700|GO:0030528|GO:0006355|GO:0071339|GO:0005634	NP_001157745	MAX gene associated
ASHG19A3A004734	2.88061	up	765.841	200.98	9.2886	7.76223	coding	NM_014449	GPR162	RefSeq_coding	1514	chr12	+	6930962	6936583		TCAGCTGGGTCCATCATGCAATGCTGAGCACTGGGGTGGTGAGCTTCTTCTCCCTCAAGT	27239	Hs.631654	GO:0004930|GO:0004872|GO:0016021|GO:0005886	NP_062832	G protein-coupled receptor 162
ASHG19A3A047662	8.51431	up	266.113	19.5561	7.8659	4.77601	coding	NM_144594	GTSF1	RefSeq_coding	822	chr12	-	54849736	54867386		AGAACATAAGAATAACCTGGCTTCAGGCATGCGAGTTCCCAAATCTCTGCCGTATGTTCT	121355	Hs.524476	GO:0046872|GO:0005737	NP_653195	Gametocyte specific factor 1
ASHG19A3A019872	2.17795	up	229.885	77.8546	7.6656	6.54263	coding	NM_002060	GJA4	RefSeq_coding	1710	chr1	+	35258598	35261346		TTTCATCACTCCTTCCTAGTTCTACTGTTCAAGCTTCTGAAATAAACAGGACTTGATCAC	2701	Hs.296310	GO:0001568|GO:0006816|GO:0007043|GO:0007267|GO:0048265|GO:0006810|GO:0030054|GO:0005922|GO:0005921|GO:0005887|GO:0005886	NP_002051	Gap junction protein, alpha 4, 37kDa
ASHG19A3A005182	2.18917	up	404.377	139.491	8.42643	7.29605	coding	NM_020954	RNF213	RefSeq_coding	5330	chr17	+	78234666	78295260		TGTTCCAAAGCCTCCTGGACCGTCCAAGAAAGCaaaaagaagaaaaggaagaagaaaaag	57674	Hs.195642	GO:0046872|GO:0017111|GO:0000166|GO:0008270	NP_066005	Ring finger protein 213
ASHG19A3A034145	2.13239	up	41.9901	14.0013	5.44898	4.35651	coding	NM_006774	INMT	RefSeq_coding	2639	chr7	+	30791750	30797218	AK309519,	ATCACTCTCTCCGACTTTACCGACCGCAACCGGGAGGAGCTGGAAAAGTGGCTGAAGAAG	11185	Hs.632629	GO:0030748|GO:0008168|GO:0016740|GO:0005737	NP_006765	Indolethylamine N-methyltransferase
ASHG19A3A008506	2.75309	up	321.999	85.6603	8.12431	6.66326	coding	NM_024015	HOXB4	RefSeq_coding	2042	chr17	-	46652869	46655743		TTTGATCAACTCAAACTATGTCGACCCCAAGTTCCCTCCATGCGAGGAATATTCACAGAG	3214	Hs.664706	GO:0043565|GO:0003700|GO:0016564|GO:0009952|GO:0048539|GO:0008283|GO:0060216|GO:0048704|GO:0002011|GO:0007275|GO:0000122|GO:0006355|GO:0048103|GO:0048536|GO:0006351|GO:0005634	NP_076920	Homeobox B4
ASHG19A3A030940	2.55664	up	2229.41	700.635	10.7909	9.43662	coding	NM_004271	LY86	RefSeq_coding	895	chr6	+	6588933	6655216		TTTTGAATTTCTCCTATCCCATCTGTGAGGCGGCTCTGCCCAAGTTTTCTTTCTGTGGAA	9450	Hs.653138	GO:0006915|GO:0008283|GO:0006959|GO:0006954|GO:0045087|GO:0005576|GO:0005615|GO:0005886	NP_004262	Lymphocyte antigen 86
ASHG19A3A046682	2.98275	up	578.164	144.79	8.91771	7.34106	coding	NM_138768	MYEOV	RefSeq_coding	2305	chr11	+	69061621	69064753		GAGCAGGCCGGATGTAAGTTATCAACTATAAATAAAACCAAGACTTCCGTTCTGGCTCTC	26579	Hs.523848		NP_620123	Myeloma overexpressed (in a subset of t(11;14) positive multiple myelomas)
ASHG19A3A042236	6.38321	up	8500.76	1066.85	12.6891	10.0148	coding	NM_006762	LAPTM5	RefSeq_coding	2240	chr1	-	31205314	31230683		CCCTTGTGTAATTGCTTTGTGTGCGACAGGGAGGAAGTTTCAATAAAGCAGCAACAAGCT	7805	Hs.371021	GO:0006810|GO:0005887|GO:0005765|GO:0005764|GO:0016020	NP_006753	Lysosomal protein transmembrane 5
ASHG19A3A053485	2.46086	up	38.9183	10.9123	5.35095	4.05179	coding	NM_002761	PRM1	RefSeq_coding	426	chr16	-	11374693	11375192		TAAAAATCAGGAGCCTGCTAAGGAACAATGCCGCCTGTCAATAAATGTTGAAAAGTCATC	5619	Hs.2909	GO:0003677|GO:0006323|GO:0030154|GO:0030261|GO:0007275|GO:0006997|GO:0007286|GO:0007283|GO:0005694|GO:0005654|GO:0000786|GO:0005634	NP_002752	Protamine 1
ASHG19A3A008801	3.3545	up	10127.5	2373.35	12.9252	11.1792	coding	NM_005324	H3F3B	RefSeq_coding	2753	chr17	-	73772516	73775860		CAGCTGATGCAGGTATCCTATGCCCTTGATGGATGAGACTAAAATAAAATTTTTGAAGTT	3021	Hs.180877	GO:0003677|GO:0007596|GO:0006334|GO:0005694|GO:0005654|GO:0005654|GO:0000786|GO:0005634	NP_005315	H3 histone, family 3B (H3.3B)
ASHG19A3A010652	2.52935	up	5562.95	1727.06	12.0601	10.7214	coding	NM_002747	MAPK4	RefSeq_coding	4736	chr18	+	48086483	48258195		GCTTTAAGAAGGGTTCAGGAAACACAGGAATTAGTAGACAGCCCTCCCAATGCAGGTTAA	5596	Hs.433728	GO:0005524|GO:0004707|GO:0000166|GO:0004674|GO:0007049|GO:0006468	NP_002738	Mitogen-activated protein kinase 4
ASHG19A3A050020	9.21659	up	432.721	30.0775	8.51478	5.31055	coding	NM_001629	ALOX5AP	RefSeq_coding	873	chr13	+	31309668	31338556		GATGTACTTGTTTGTGAGGCAAAAGTACTTTGTCGGTTACCTAGGAGAGAGAACGCAGAG	241	Hs.507658	GO:0004051|GO:0050544|GO:0008047|GO:0019899|GO:0047485|GO:0005515|GO:0046982|GO:0042803|GO:0071277|GO:0019370|GO:0002540|GO:0070207|GO:0005783|GO:0005789|GO:0016021|GO:0016020|GO:0005635|GO:0031965|GO:0005634	NP_001620	Arachidonate 5-lipoxygenase-activating protein
ASHG19A3A010358	9.15675	up	812.235	58.828	9.36631	6.17147	coding	NM_000657	BCL2	RefSeq_coding	1207	chr18	-	60985186	60986613		GTGGGCTCCTGGGGCAATGGGAGGCTGTGGAGCCGGCGAAATAAAATCAGAGTTGTTGCT	596	Hs.150749	GO:0051434|GO:0042802|GO:0002020|GO:0005515|GO:0046982|GO:0042803|GO:0051721|GO:0043565|GO:0016563|GO:0008134|GO:0001782|GO:0002326|GO:0042100|GO:0050853|GO:0043375|GO:0000082|GO:0033077|GO:0043029|GO:0002360|GO:0007015|GO:0008633|GO:0008633|GO:0006916|GO:0006915|GO:0070059|GO:0031103|GO:0001662|GO:0001658|GO:0007569|GO:0008219|GO:0000902|GO:0016337|GO:0021747|GO:0051607|GO:0048589|GO:0048546|GO:…	NP_000648	B-cell CLL/lymphoma 2
ASHG19A3A036355	3.68974	up	794.351	157.917	9.33776	7.45424	coding	NM_002052	GATA4	RefSeq_coding	3419	chr8	+	11561716	11617509		ATTTTTGATCTTCGCGACAGTTCCTCCCACGCATATTATCGTTGTTGCCGTCGTTTTCTC	2626	Hs.243987	GO:0003677|GO:0003702|GO:0033613|GO:0046872|GO:0010843|GO:0005515|GO:0043565|GO:0003700|GO:0003704|GO:0016563|GO:0008134|GO:0008270|GO:0060395|GO:0060413|GO:0003289|GO:0007596|GO:0003215|GO:0007267|GO:0071372|GO:0048557|GO:0048617|GO:0035054|GO:0003197|GO:0001702|GO:0001947|GO:0001701|GO:0060575|GO:0008584|GO:0030513|GO:0045766|GO:0051891|GO:0043193|GO:0045944|GO:0045893|GO:0010575|GO:0060043|GO:…	NP_002043	GATA binding protein 4
ASHG19A3A028192	2.96378	up	711.769	180.113	9.19498	7.62754	coding	NM_002202	ISL1	RefSeq_coding	2729	chr5	+	50678957	50690557		TTTCACTGTGGACATTACTCCCTCTTACAGATATGGGAGACATGGGAGATCCACCAAAAA	3670	Hs.505	GO:0003702|GO:0046872|GO:0043565|GO:0003700|GO:0008270|GO:0006091|GO:0007275|GO:0006355|GO:0005634	NP_002193	ISL LIM homeobox 1
ASHG19A3A022636	2.34364	up	46.79	14.1375	5.5974	4.36865	coding	NM_006841	SLC38A3	RefSeq_coding	2572	chr3	+	50242691	50258405		AAGAAGAAGATGCAGCACATCTCCAACCTGTCCATCGCTGTCATGTACATCATGTACTTC	10991	Hs.76460	GO:0015180|GO:0015182|GO:0015186|GO:0005290|GO:0015171|GO:0015297|GO:0015293|GO:0015808|GO:0003333|GO:0006865|GO:0006867|GO:0034641|GO:0006868|GO:0015817|GO:0006811|GO:0006814|GO:0055085|GO:0005887|GO:0005886|GO:0005886	NP_006832	Solute carrier family 38, member 3
ASHG19A3A016470	2.18458	up	407.799	140.929	8.43564	7.30829	coding	NM_007115	TNFAIP6	RefSeq_coding	1440	chr2	+	152214104	152236559		ATTATGGAATCCGTCTCAATAGGAGTGAAAGATGGGATGCCTATTGCTACAACCCACACG	7130	Hs.437322	GO:0005488|GO:0005540|GO:0007155|GO:0007267|GO:0006954|GO:0007165	NP_009046	Tumor necrosis factor, alpha-induced protein 6
ASHG19A3A003329	3.84057	up	610.484	115.21	8.99098	7.04966	coding	NM_001166055	EDNRA	RefSeq_coding	3841	chr4	+	148402068	148466106		TGATCTCCCTATCAATGTATTTAAGTTCTACCAAGATGTAAAGGACTGGTGGCTCTTCGG	1909	Hs.183713	GO:0004930|GO:0004962|GO:0001599|GO:0004435|GO:0004872|GO:0007186|GO:0007190|GO:0007202|GO:0007205|GO:0014824|GO:0008283|GO:0007204|GO:0051482|GO:0015758|GO:0007507|GO:0001701|GO:0030818|GO:0014032|GO:0001569|GO:0051928|GO:0050729|GO:0001934|GO:0051281|GO:0050678|GO:0007585|GO:0001666|GO:0043278|GO:0007165|GO:0006939|GO:0042310|GO:0030315|GO:0005887|GO:0016020|GO:0031965|GO:0005886|GO:0005886	NP_001948	Endothelin receptor type A
ASHG19A3A011937	2.99156	up	5759.01	1535.18	12.1249	10.544	coding	NM_002221	ITPKB	RefSeq_coding	6162	chr1	-	226819391	226926876		TGTTACAAACCCCTGCACAGTGCCTGTCAAACAGATGCAAACCTTCCTGAATAAAGCCTT	3707	Hs.726323	GO:0005524|GO:0005516|GO:0008440|GO:0016301|GO:0000166|GO:0016740|GO:0000165|GO:0030217|GO:0007166|GO:0046579|GO:0046638|GO:0045059|GO:0007165	NP_002212	Inositol 1,4,5-trisphosphate 3-kinase B
ASHG19A3A003936	2.1939	up	58.1537	19.0489	5.87718	4.74368	coding	NM_001738	CA1	RefSeq_coding	1278	chr8	-	86240457	86290342		TGGCAGCCTTCTCTCATTCAGAGCTGTTTTCCACAGAGGTAGTGAAAAGAACTGGATTTT	759	Hs.23118	GO:0004089|GO:0016829|GO:0046872|GO:0008270|GO:0006730|GO:0005794|GO:0005737	NP_001729	Carbonic anhydrase I
ASHG19A3A047985	6.74725	up	361.951	35.3297	8.27587	5.52157	coding	NM_003006	SELPLG	RefSeq_coding	2550	chr12	-	109015681	109027670		ATTGTCTTTTGGTTGCCATGGTCACCAAACAGGAAGTGGACATTCTAAGGGAGGAGTACT	6404	Hs.591014	GO:0051635|GO:0005515|GO:0005102|GO:0007596|GO:0007155|GO:0071354|GO:0050900|GO:0050901|GO:0016021|GO:0005887|GO:0005624|GO:0005886	NP_002997	Selectin P ligand
ASHG19A3A021056	2.02422	up	1059.74	417.669	9.74957	8.7322	coding	NM_006677	USP19	RefSeq_coding	4401	chr3	-	49146107	49158213		TCTTTATCTGCCGGTGCCCTTGCCACAAAAGCAAAAGGTTCTCCCTGTCTTTTATTTTGC	10869	Hs.255596	GO:0008234|GO:0046872|GO:0008233|GO:0004221|GO:0008270|GO:0043161|GO:0005783|GO:0005789|GO:0016021|GO:0016020	NP_006668	Ubiquitin specific peptidase 19
ASHG19A3A017102	2.78427	up	97.7793	24.3932	6.52939	5.05209	coding	NM_001631	ALPI	RefSeq_coding	2559	chr2	+	233320832	233324740		CTCCTCAAGGTCTCCATTCTCCTAGGAGACAAAGCAATAATAAAAGGTGTTAGACAATGT	248	Hs.37009	GO:0004035|GO:0016787|GO:0046872|GO:0005515|GO:0016310|GO:0031225|GO:0016021|GO:0016020|GO:0005886	NP_001622	Alkaline phosphatase, intestinal
ASHG19A3A046976	2.58751	up	45.7914	12.3311	5.56816	4.19659	coding	NM_182495	FAM55B	RefSeq_coding	1778	chr11	+	114549199	114577652		CCAACATAGGAGTTGAAATGATGAAGAACTTTACCCCCATTGAGGTCATACCATGCAACA	120406	Hs.446760	GO:0016021|GO:0016020	NP_872301	Family with sequence similarity 55, member B
ASHG19A3A011030	2.06743	up	89.7839	31.7335	6.4281	5.38026	coding	NM_001103167	ZGLP1	RefSeq_coding	1997	chr19	-	10415479	10420233		ATTACTGCAACTCTTAAACCTTCCACCCAGAGTTAGAAATGACTGAACCTCAGGTGGGGT	100125288	Hs.709296	GO:0046872|GO:0043565|GO:0003700|GO:0016564|GO:0008270|GO:0007275|GO:0000122|GO:0048599|GO:0006355|GO:0007283|GO:0005634	NP_001096637	Zinc finger, GATA-like protein 1
ASHG19A3A031494	2.02536	up	634.188	246.476	9.04566	8.02747	coding	NM_000427	LOR	RefSeq_coding	1229	chr1	+	153232178	153234598		TTTCTGTACAACTACCTCCCAACCCCAGTGCCTCAGTCAATAAATTTGCAAATTCATGAG	4014	Hs.251680	GO:0005515|GO:0030674|GO:0005200|GO:0030280|GO:0005198|GO:0031424|GO:0030216|GO:0018149|GO:0001533|GO:0005737|GO:0005626|GO:0009898|GO:0005654|GO:0005634	NP_000418	Loricrin
ASHG19A3A012175	2.88129	up	1497.99	411.988	10.2386	8.71188	coding	NM_001079935	OR7E24	RefSeq_coding	1020	chr19	+	9361719	9362739		TGCAGGCTGCATGGCAGAATCATCAAATCTCATCATCTCCATCCTTTTTGTTATATGGGA	26648	Hs.129832	GO:0004984|GO:0004872|GO:0050896|GO:0007608|GO:0016021|GO:0005886	NP_001073404	Olfactory receptor, family 7, subfamily E, member 24
ASHG19A3A054816	2.51429	up	94.182	26.5278	6.48505	5.1549	coding	NM_130791	WWOX	RefSeq_coding	735	chr16	+	78133550	78312593		CCCTCCGCCAGAAAAGTGCAGAATAAAAATTTTCCACTAGCAAAAGAAGGAAAAAATAAA	51741	Hs.461453	GO:0050662|GO:0048037|GO:0016491|GO:0016491|GO:0005515|GO:0046983|GO:0006915|GO:0006917|GO:0030178|GO:0001649|GO:0055114|GO:0048705|GO:0008202|GO:0005794|GO:0005737|GO:0005737|GO:0005739|GO:0005634	NP_570859	WW domain containing oxidoreductase
ASHG19A3A003977	19.2803	up	5292.05	194.819	11.9947	7.72569	coding	NM_002026	FN1	RefSeq_coding	8449	chr2	-	216225180	216300791	NM_212475,	CATAGGCCAAGACCATACCCGCCGAATGTAGGACAAGAAGCTCTCTCTCAGACAACCATC	2335	Hs.203717	GO:0005518|GO:0005201|GO:0008201|GO:0005515|GO:0006953|GO:0001525|GO:0007596|GO:0007155|GO:0016477|GO:0050900|GO:0018149|GO:0030168|GO:0002576|GO:0008360|GO:0009611|GO:0034446|GO:0005793|GO:0031012|GO:0031012|GO:0005576|GO:0005576|GO:0005576|GO:0005615|GO:0005577|GO:0031093|GO:0005578	NP_997647	Fibronectin 1
ASHG19A3A024330	3.36202	up	30648.7	7193.44	14.5372	12.7879	coding	NM_002090	CXCL3	RefSeq_coding	1166	chr4	-	74902313	74904490		CATTCTGCAGCGTTTCTCTTTCCCTTGGAAAAGAGAATTTATCATTACTGTTACATTTGT	2921	Hs.89690	GO:0008009|GO:0006935|GO:0006955|GO:0006954|GO:0030593|GO:0005576|GO:0005576|GO:0005615	NP_002081	Chemokine (C-X-C motif) ligand 3
ASHG19A3A040419	3.22368	up	144.124	31.0369	7.04005	5.35134	coding	NM_001164617	GPC3	RefSeq_coding	2398	chrX	-	132669775	133119673		AAGAAAATATGGCACTTCAAATATCCTATCTTCTTCCTGTGTATAGGGCTAGACTTACAG	2719	Hs.644108	GO:0043395|GO:0060422|GO:0005515|GO:0009653|GO:0010171|GO:0001658|GO:0072111|GO:0072180|GO:0008285|GO:0045926|GO:0045879|GO:0009887|GO:0030513|GO:0045807|GO:0045732|GO:0046658|GO:0005576|GO:0005615|GO:0005887|GO:0005764|GO:0005886|GO:0005578	NP_004475	Glypican 3
ASHG19A3A017926	2.37976	up	5244.65	1736.82	11.9784	10.7276	coding	NM_015894	STMN3	RefSeq_coding	2255	chr20	-	62271060	62284780		CCTACTGTAATATGCACCCATCTCATCCACGTAGTAAAGTGAACTTAAAAATTCAATCAA	50861	Hs.639609	GO:0019904|GO:0031122|GO:0035556|GO:0035021|GO:0007399|GO:0031175|GO:0032314|GO:0051493|GO:0005737|GO:0005625	NP_056978	Stathmin-like 3
ASHG19A3A030517	2.24178	up	420.63	141.026	8.47441	7.30976	coding	NM_001017373	SAMD3	RefSeq_coding	2096	chr6	-	130465462	130544099	AX746929,	TTACTCCTCCCAGATGTTTTTGGGGATGATCCCAGCCTTTTTGTCATCATGAATGAACAG	154075	Hs.440508		NP_689765	Sterile alpha motif domain containing 3
ASHG19A3A054625	4.09197	up	7335.34	1432.55	12.4661	10.4333	coding	NM_005947	MT1B	RefSeq_coding	403	chr16	+	56685810	56687115		ATCTTGCCTAGGAACTCCAGGCTTGTCTTGGCTCCAAATGGATCCCAACTGCTCCTGCAC	4490	Hs.656629	GO:0046870|GO:0005507|GO:0046872|GO:0008270|GO:0008150|GO:0005737	NP_005938	Metallothionein 1B
ASHG19A3A020094	2.30012	up	45.833	14.1265	5.56966	4.36795	coding	NM_005992	TBX1	RefSeq_coding	1538	chr22	+	19744225	19771110		ATGTGCTGCTGTTCCCAGGCCACCTGCACAGCTGGATGGTGGAAGCAGTTCACTTAAAGG	6899	Hs.173984	GO:0003702|GO:0042803|GO:0043565|GO:0003700|GO:0048703|GO:0007507|GO:0060017|GO:0060037|GO:0006357|GO:0060023|GO:0048538|GO:0005634	NP_542378	T-box 1
ASHG19A3A009754	2.32973	up	202.961	63.6367	7.49912	6.27895	coding	NM_005450	NOG	RefSeq_coding	1892	chr17	+	54671059	54672951		CTGCTATTTATTCTTTATAATATCCCGTGTAGTAAATGAGAAAGAAGTGCAGAGCAGGAT	9241	Hs.248201	GO:0019955|GO:0005515|GO:0042803|GO:0030509|GO:0048646|GO:0021533|GO:0009953|GO:0042733|GO:0060272|GO:0048706|GO:0001837|GO:0060825|GO:0030900|GO:0001701|GO:0060173|GO:0048762|GO:0042474|GO:0030514|GO:0030514|GO:0048712|GO:0060044|GO:0061037|GO:0045596|GO:0060302|GO:0007399|GO:0021915|GO:0048570|GO:0001649|GO:0007389|GO:0021983|GO:0090190|GO:0050679|GO:0010552|GO:0090193|GO:0060513|GO:0045664|GO:…	NP_005441	Noggin
ASHG19A3A052226	2.76097	up	246.296	64.645	7.76518	6.30001	coding	NM_032563	LCE3D	RefSeq_coding	617	chr1	-	152551860	152552980		TGAAGGATTGGCAGTGCTTGTGCCTGACCTCATCAAAAAATAAAGCTCCTTGTCCTCATT	84648	Hs.244349	GO:0031424	NP_115952	Late cornified envelope 3D
ASHG19A3A018365	39.6697	up	7116.21	121.606	12.4277	7.11774	coding	NM_001803	CD52	RefSeq_coding	523	chr1	+	26644410	26647013		TTTTCCTTTTCTTCGTGGCCAATGCCATAATCCACCTCTTCTGCTTCAGTTGAGGTGACA	1043	Hs.276770	GO:0007204|GO:0045730|GO:0031225|GO:0005887|GO:0005624|GO:0005886	NP_001794	CD52 molecule
ASHG19A3A026807	5.39346	up	819.289	106.753	9.38067	6.94945	coding	NM_001400	S1PR1	RefSeq_coding	3050	chr1	+	101702304	101707076		GGGAACGCCAGAAACTTTTCAGTCCAGCTATTCATTAGATAGTAATTGAAGATATGTATA	1901	Hs.154210	GO:0004930|GO:0001619|GO:0004872|GO:0046625|GO:0007186|GO:0001525|GO:0007420|GO:0007155|GO:0051482|GO:0045446|GO:0007193|GO:0051497|GO:0030182|GO:0032320|GO:0030335|GO:0050927|GO:0048661|GO:0045944|GO:0030155|GO:0019226|GO:0009897|GO:0016021|GO:0005886|GO:0005886	NP_001391	Sphingosine-1-phosphate receptor 1
ASHG19A3A032488	2.12699	up	167.479	57.9074	7.23952	6.15071	coding	NM_001163149	ETV1	RefSeq_coding	6237	chr7	-	13930857	14030865		CTTCCTGGAATCTCTCCTTGGCCGGGGTTAAAATGCAGTTCCCGCTCAAAATGCTTATAG	2115	Hs.22634	GO:0043565|GO:0003700|GO:0006355|GO:0006366|GO:0005634	NP_004947	Ets variant 1
ASHG19A3A028146	13.1528	up	428.821	19.6518	8.49953	4.78222	coding	NM_174896	C1orf162	RefSeq_coding	946	chr1	+	112016603	112021133		CTTGGGAGGAGTCAACCAAATGAACAATCTACCAAAAATTTCAAATAAAGTCAAACCCCC	128346	Hs.288010	GO:0016021|GO:0016020	NP_777556	Chromosome 1 open reading frame 162
ASHG19A3A022389	2.56402	up	1336.8	411.3	10.0682	8.70982	coding	NM_001040432	ZCWPW2	RefSeq_coding	1752	chr3	+	28431986	28566630		GATTGTCTATTCACAGCTCCCTCTTGGAAGCCTGGTTTTGGTAAAATTACAGAATTGGCC	152098	Hs.659030	GO:0046872|GO:0008270	NP_001035522	Zinc finger, CW type with PWWP domain 2
ASHG19A3A050887	2.15471	up	6945.37	2546.24	12.392	11.2845	coding	NM_145114	MAX	RefSeq_coding	942	chr14	-	65550462	65569227		GGCCCTCCCTTTACCTTCATATGTGTAAAAGCTTACACAGGTTTCAGAAAATAAATGGTT	4149	Hs.285354	GO:0003677|GO:0005515|GO:0003700|GO:0003713|GO:0003712|GO:0030528|GO:0006366|GO:0071339|GO:0005737|GO:0005730|GO:0005634	NP_932061	MYC associated factor X
ASHG19A3A047266	2.11974	up	47.1756	16.0172	5.60942	4.52553	coding	NM_004054	C3AR1	RefSeq_coding	1985	chr12	-	8210918	8218955		TATAAGAGGATGAAGTGATATGGTGAGCAGCGGACTTCAAAAACTGTCAAAGAATCAATC	719	Hs.591148	GO:0004943|GO:0004930|GO:0001850|GO:0004876|GO:0004435|GO:0004872|GO:0007186|GO:0008015|GO:0006935|GO:0002430|GO:0007204|GO:0006954|GO:0045766|GO:0010759|GO:0090023|GO:0010575|GO:0005887|GO:0005886|GO:0005886	NP_004045	Complement component 3a receptor 1
ASHG19A3A001430	2.08416	up	1678.5	645.734	10.3936	9.33417	coding	NM_001042518	SERPINA9	RefSeq_coding	1551	chr14	-	94929059	94942670		GAGTCAGAACATCTTCTTCTCCCCTGCGAGGATCAACAGCCATGTGAAAAAGAAGACCCA	327657	Hs.317970	GO:0030414|GO:0004867|GO:0010951|GO:0030162|GO:0005737|GO:0005576|GO:0016020	NP_783866	Serpin peptidase inhibitor, clade A (alpha-1 antiproteinase, antitrypsin), member 9
ASHG19A3A050446	2.23885	up	53.8896	17.1492	5.77633	4.61358	coding	NM_181866	ACOT7	RefSeq_coding	1423	chr1	-	6324332	6419004		TCGCCTTTCTCTGCATCTGATCCTGGGATGTCCTAGCCACCATGGCTTTCCAGCTGAGCA	11332	Hs.126137	GO:0047617|GO:0004091|GO:0003824|GO:0000062|GO:0016787|GO:0016290|GO:0009062|GO:0006629|GO:0005737|GO:0005829|GO:0005739|GO:0005730|GO:0005634	NP_863656	Acyl-CoA thioesterase 7
ASHG19A3A021402	2.0698	up	5570.85	2112.93	12.0617	11.0122	coding	NM_024508	ZBED2	RefSeq_coding	2210	chr3	-	111311747	111314166		CTCAGATCTTTGGACCTTTCCAATGCGTCTCTTTCTCCTGTTATTGCTGCAATGTATTTT	79413	Hs.136912	GO:0003677|GO:0046872	NP_078784	Zinc finger, BED-type containing 2
ASHG19A3A039504	2.50689	up	1301.68	408.197	10.026	8.70015	coding	NM_001145527	EHMT1	RefSeq_coding	2724	chr9	+	140513443	140678844		AGGCCCAGCCTCAAAACCTCATTGGGGCCCCCAGCCCCGGTAAATAAATTGCATTCAGAC	79813	Hs.495511	GO:0046976|GO:0046974|GO:0018024|GO:0046872|GO:0008168|GO:0002039|GO:0016279|GO:0016740|GO:0008270|GO:0006306|GO:0016568|GO:0009790|GO:0070734|GO:0051567|GO:0034968|GO:0016571|GO:0018027|GO:0018026|GO:0005694|GO:0005634|GO:0005634	NP_079033	Euchromatic histone-lysine N-methyltransferase 1
ASHG19A3A050851	2.59872	up	1293.7	391.355	10.0179	8.64009	coding	NM_005982	SIX1	RefSeq_coding	2687	chr14	-	61111417	61116155		GCCTGGGGCAAAATGATGTATCTTCTGTATTTAGCTTTTAAAATTAGTGAAACAAATGGC	6495	Hs.713114	GO:0003677|GO:0003682|GO:0010843|GO:0005515|GO:0043565|GO:0003700|GO:0030528|GO:0001658|GO:0048704|GO:0030855|GO:0048699|GO:0048839|GO:0042472|GO:0001822|GO:0051451|GO:0043524|GO:0001759|GO:0007389|GO:0045944|GO:0034504|GO:0045664|GO:0006355|GO:0007519|GO:0048538|GO:0030878|GO:0006351|GO:0001657|GO:0005730|GO:0005634|GO:0005667	NP_005973	SIX homeobox 1
ASHG19A3A005141	3.62135	up	129.958	24.3315	6.90538	5.04886	coding	NM_020351	COL8A1	RefSeq_coding	2614	chr3	+	99357453	99515158		CTCTCCCTGATCTTACGTGCTCAAGAAGCTGTTGTGAAGGCAGAGCAGCATCTGCTGAAG	1295	Hs.654548	GO:0001525|GO:0048593|GO:0007155|GO:0050673|GO:0010811|GO:0005604|GO:0005591|GO:0031012|GO:0005576	NP_065084	Collagen, type VIII, alpha 1
ASHG19A3A048952	5.12745	up	1639.94	242.373	10.3616	8.00334	coding	NM_013229	APAF1	RefSeq_coding	7171	chr12	+	99039077	99129204		TGTGACTTCTCCCCACAAAACCATTTGGCAGTGGTTGCTTTGTCCCAGTACTGTGTAGAG	317	Hs.728891	GO:0005524|GO:0008656|GO:0000166|GO:0005515|GO:0008635|GO:0008635|GO:0006915|GO:0006952|GO:0008629|GO:0007399|GO:0042981|GO:0005794|GO:0005737|GO:0005829|GO:0005829|GO:0005622|GO:0005730|GO:0005634	NP_863659	Apoptotic peptidase activating factor 1
ASHG19A3H0000594	2.67053	up	4397.08	1321.29	11.7439	10.3267	coding	NM_024017_Exon2+	NM_024017	HOX cluster	1972	chr17	+	46698525	46700497		CCAGAACCCTCCCATATAATCGACAACTGAAAACAAGCGAGACAATCACCCCCAAAGAAA
ASHG19A3A034044	3.04758	up	389.692	92.9854	8.37582	6.76815	coding	NM_000600	IL6	RefSeq_coding	1201	chr7	+	22766765	22771619		TTCAGAACGAATTGACAAACAAATTCGGTACATCCTCGACGGCATCTCAGCCCTGAGAAA	3569	Hs.654458	GO:0005125|GO:0005125|GO:0008083|GO:0005138|GO:0005138|GO:0005138|GO:0006953|GO:0007568|GO:0046849|GO:0060445|GO:0045454|GO:0019221|GO:0050829|GO:0050830|GO:0042832|GO:0051607|GO:0031018|GO:0060664|GO:0070091|GO:0002384|GO:0002384|GO:0006959|GO:0006954|GO:0070102|GO:0002548|GO:0046716|GO:0043066|GO:0043154|GO:0008285|GO:0045079|GO:0032966|GO:0050710|GO:0045599|GO:0045721|GO:0046888|GO:0010888|GO:…	NP_000591	Interleukin 6 (interferon, beta 2)
ASHG19A3A006178	3.5806	up	276.727	54.5838	7.91755	6.07735	coding	NM_152852	MS4A6A	RefSeq_coding	1564	chr11	-	59939080	59950674	NM_022349,	CTATACAGCCAAAGCCAGTCTGGCTGGAACTCTCTCTCTGATGCTGATTTGCACTCTGCT	64231	Hs.523702	GO:0004872|GO:0016021|GO:0016020	NP_690591	Membrane-spanning 4-domains, subfamily A, member 6A
ASHG19A3A029737	5.42022	up	8372.29	1234.75	12.6662	10.2278	coding	NM_030651	PRRT1	RefSeq_coding	1931	chr6	-	32116140	32119720		TCTGATCTGTGTGTGAGTGTGTGTGAACTTCTGAAAGACAATATTAAAGAGACTTAGTTG	80863	Hs.699821	GO:0009607|GO:0016021|GO:0016020	NP_085154	Proline-rich transmembrane protein 1
ASHG19A3A008202	25.5329	up	1488.41	36.2494	10.2308	5.55653	coding	NM_002985	CCL5	RefSeq_coding	1237	chr17	-	34198497	34207377		CAGGAGCTTACTGGCAAACATGAAAAATCGGCTTACCATTAAAGTTCTCAATGCAACCAT	6352	Hs.514821	GO:0031726|GO:0031726|GO:0031729|GO:0031730|GO:0042056|GO:0008009|GO:0008009|GO:0046817|GO:0042379|GO:0042803|GO:0043621|GO:0030298|GO:0031584|GO:0007568|GO:0007267|GO:0043623|GO:0070098|GO:0006935|GO:0002407|GO:0048245|GO:0006955|GO:0007159|GO:0048247|GO:0048246|GO:0070233|GO:0070100|GO:0045071|GO:0042119|GO:0050918|GO:0046427|GO:0070234|GO:0010820|GO:0042102|GO:0010535|GO:0045785|GO:0033634|GO:…	NP_002976	Chemokine (C-C motif) ligand 5
ASHG19A3A051247	3.32381	up	20817.1	4842.25	13.9395	12.2067	coding	NM_022360	EDDM3B	RefSeq_coding	897	chr14	+	21236585	21239105		TCTCTTGATACATACCCAAGCTGAACAATCTTCCCTTCCCTAAATAAATTATATGACTGC	64184	Hs.525202	GO:0003674|GO:0007286|GO:0005576	NP_071755	Epididymal protein 3B
ASHG19A3A049825	2.06999	up	83.9361	29.507	6.33807	5.28845	coding	NM_002312	LIG4	RefSeq_coding	4115	chr13	-	108859793	108867130		ACTCCCTGGAACTGTATTGCCTGCTTTACCTGCGTACATGTTGATTCTTTCTCATGGCAA	3981	Hs.166091	GO:0005524|GO:0003677|GO:0003910|GO:0003909|GO:0003909|GO:0016874|GO:0046872|GO:0000166|GO:0008022|GO:0005515|GO:0006266|GO:0051102|GO:0051103|GO:0051103|GO:0006281|GO:0006260|GO:0033077|GO:0033153|GO:0033151|GO:0007049|GO:0051301|GO:0008283|GO:0007417|GO:0051276|GO:0006302|GO:0006302|GO:0006302|GO:0006303|GO:0006303|GO:0006303|GO:0033152|GO:0001701|GO:0019059|GO:0045190|GO:0043524|GO:0051402|GO:…	NP_996820	Ligase IV, DNA, ATP-dependent
ASHG19A3A012570	4.80793	up	2769.17	457.945	11.1114	8.84599	coding	NM_014383	ZBTB32	RefSeq_coding	1960	chr19	+	36203829	36207939		AACAGTAGGGGAGATTGTCGATCTCATCACCATAATAAAGAGTTTCCTGTGCCCTCCCTT	27033	Hs.99430	GO:0003677|GO:0046872|GO:0005515|GO:0003704|GO:0003714|GO:0008270|GO:0006281|GO:0042098|GO:0030097|GO:0000122|GO:0001817|GO:0005622|GO:0000228|GO:0005654|GO:0005634	NP_055198	Zinc finger and BTB domain containing 32
ASHG19A3A005870	4.80839	up	848.527	125.743	9.42809	7.16253	coding	NM_138559	BCL11A	RefSeq_coding	2358	chr2	-	60678302	60780633		GAAAGCGAACACGGAAGTCCCCTGACCCCGCGGGTTCTTCACACACCCCCATTCGGCGTA	53335	Hs.370549	GO:0046872|GO:0003676|GO:0003714|GO:0008270|GO:0030183|GO:0030217|GO:0030097|GO:0016925|GO:0005737|GO:0005622|GO:0005634	NP_612569	B-cell CLL/lymphoma 11A (zinc finger protein)
ASHG19A3A027064	2.35228	up	52.2684	15.7704	5.73902	4.50497	coding	NM_001113228	NTNG1	RefSeq_coding	3257	chr1	+	107682628	108024471		CAAAGTTTAATAGGATATGGCCGAATATTTCTTCCCTTGAGGTTTCTAACCCAAAACAAG	22854	Hs.657434	GO:0005515|GO:0007409|GO:0030154|GO:0007275|GO:0007399|GO:0046658|GO:0005886	NP_055732	Netrin G1
ASHG19A3A009828	2.53068	up	5887.01	1848.53	12.1562	10.8167	coding	NM_001164257	C17orf72	RefSeq_coding	3121	chr17	+	62075710	62081642		CCAACTGGAAAGATATAAAAGTTTGGGTCTGTCTCCTCTCCTTCAGAAATGAAATATAAA	92340	Hs.708161		NP_001177960	Chromosome 17 open reading frame 72
ASHG19A3A008600	2.00965	up	5140.53	2015.77	11.953	10.946	coding	NM_012329	MMD	RefSeq_coding	2723	chr17	-	53469974	53499341		CAACCAAACCACTCCTATCTGCATGATTCTGAACATCTGGATGCCTGTTGTTTTACTGTG	23531	Hs.463483	GO:0004872|GO:0019835|GO:0005768|GO:0005887|GO:0031902|GO:0005765|GO:0016020|GO:0005624	NP_036461	Monocyte to macrophage differentiation-associated
ASHG19A3A008217	2.30737	up	251.383	80.6936	7.7928	6.58655	coding	NM_021006	CCL3L1	RefSeq_coding	804	chr17	-	34623841	34625730	NM_002983,NM_001001437,	TTTTGTTCAGGGCTGTGATCGGCCTGGGGAAATAATAAAGATGTTCTTTTAAACGGTAAA	6349	Hs.512683		NP_066286	Chemokine (C-C motif) ligand 3-like 1
ASHG19A3A033264	2.39703	up	53.7667	15.8438	5.77383	4.51258	coding	NM_016188	ACTL6B	RefSeq_coding	1550	chr7	-	100240727	100254084		AGAAGCTGACAGAGCTGATGTTCGAGCAGTACAACATTCCTGCCTTCTTCTTATGCAAGA	51412	Hs.259831	GO:0005524|GO:0005515|GO:0005200|GO:0016568|GO:0006325|GO:0007399|GO:0016514|GO:0071565|GO:0005634	NP_057272	Actin-like 6B
ASHG19A3A005051	3.17583	up	2818.34	718.15	11.1359	9.46879	coding	NM_018703	RBBP6	RefSeq_coding	6751	chr16	+	24550907	24584181		GAGAGCAGCGACGACTAAAAGAAGAGTCTAAATCTCCCTATAGTGGTTCTTCGTATTCAA	5930	Hs.188553	GO:0016874|GO:0046872|GO:0003676|GO:0005515|GO:0004842|GO:0008270|GO:0005694|GO:0005730|GO:0005634|GO:0000151	NP_116015	Retinoblastoma binding protein 6
ASHG19A3A031986	26.1909	up	1110.5	25.4686	9.8152	5.10421	coding	NM_001010919	FAM26F	RefSeq_coding	1109	chr6	+	116782555	116784933		AGATACGGTGATTCCTGTTCTTGGCTTTGTAGATTCATCTGGTATAAACAGCACTCCTGA	441168	Hs.381220	GO:0016021|GO:0016020	NP_001010919	Family with sequence similarity 26, member F
ASHG19A3A029227	2.238	up	3865.03	1406.09	11.5656	10.4034	coding	NM_006480	RGS14	RefSeq_coding	2418	chr5	+	176784843	176799598		TACATACAGATTTTGCAGTAGGCTTGGGGCAGCTGGGTTTGTCCTTGATGTATGATACTG	10636	Hs.9347	GO:0005092|GO:0005096|GO:0005096|GO:0008017|GO:0005057|GO:0051301|GO:0009968|GO:0008277|GO:0007051|GO:0005737|GO:0005886|GO:0005819	NP_006471	Regulator of G-protein signaling 14
ASHG19A3A051287	3.08555	up	220.524	50.6207	7.60857	5.98304	coding	NM_173527	REM2	RefSeq_coding	1885	chr14	+	23352431	23356889		TATTAAAGGTAAGGGGTGGACAGACTTTCTGCATTCAGATAATGAGCAGTGGCAACCCCT	161253	Hs.444911	GO:0005524|GO:0005525|GO:0003924|GO:0000166|GO:0008134|GO:0006355|GO:0007165|GO:0007264|GO:0005622|GO:0005886	NP_775798	RAS (RAD and GEM)-like GTP binding 2
ASHG19A3A031293	23.8795	up	172.097	5	7.27483	2.69713	coding	NM_000594	TNF	RefSeq_coding	1669	chr6	+	31543349	31546110		GAGTTGTGTCTGTAATCGCCCTACTATTCAGTGGCGAGAAATAAAGTTTGCTTAGAAAAG	7124	Hs.241570	GO:0005125|GO:0042802|GO:0010843|GO:0002020|GO:0005515|GO:0016563|GO:0016564|GO:0005164|GO:0000187|GO:0000185|GO:0006919|GO:0006916|GO:0006915|GO:0019722|GO:0001775|GO:0002439|GO:0050830|GO:0048566|GO:0060664|GO:0030198|GO:0006006|GO:0006959|GO:0006917|GO:0008624|GO:0008624|GO:0008625|GO:0060555|GO:0006954|GO:0050901|GO:0007275|GO:0070265|GO:0002037|GO:0043066|GO:0061048|GO:0008285|GO:0002740|GO:…	NP_000585	Tumor necrosis factor
ASHG19A3A011569	3.51319	up	95.9671	18.2886	6.50656	4.69378	coding	NM_198478	NKPD1	RefSeq_coding	4687	chr19	-	45653008	45663408		TAACTTGGTGAAGAGCTGCCTGCCACTCTGAACATCCACATGTGACAATAAACATCTCCT	284353	Hs.299256	GO:0016021|GO:0016020	NP_940880	NTPase, KAP family P-loop domain containing 1
ASHG19A3A039197	2.0764	up	7690.34	2934.14	12.5482	11.4942	coding	NM_001004452	OR1J4	RefSeq_coding	942	chr9	+	125281419	125282360		CACAATTATTGGACTGTATTTTCTCCCCTCATCCAGTGCCTCCAGTGACAAGGACGTAAT	26219	Hs.632679	GO:0004984|GO:0004872|GO:0050896|GO:0007608|GO:0016021|GO:0005886	NP_001004452	Olfactory receptor, family 1, subfamily J, member 4
ASHG19A3A042102	3.48733	up	52.6321	9.99494	5.74782	3.9457	coding	NM_001164238	NLGN4Y	RefSeq_coding	882	chrY	+	16733900	16845427		CAAGAGGCACGTTTGTGTGGGAGCTCAAAAATGTTTAATTATTTTAAATCTCCTTTCACT	22829	Hs.439199	GO:0005515|GO:0003360|GO:0007155|GO:0021549|GO:0008049|GO:0046622|GO:0035176|GO:0002124|GO:0071625|GO:0016021|GO:0005886|GO:0045202	NP_055708	Neuroligin 4, Y-linked
ASHG19A3A017214	2.49682	up	198.991	57.9246	7.47122	6.15113	coding	NM_000871	HTR6	RefSeq_coding	1984	chr1	+	19991779	20006054		TGTAACAGCACCATGAACCCCATCATCTACCCACTCTTCATGCGGGACTTCAAGCGGGCG	3362	Hs.22180	GO:0004930|GO:0004969|GO:0005515|GO:0004872|GO:0007187|GO:0007268|GO:0005887|GO:0005886|GO:0005886	NP_000862	5-hydroxytryptamine (serotonin) receptor 6
ASHG19A3A048664	2.29134	up	151.168	47.7911	7.10273	5.90654	coding	NM_018953	HOXC5	RefSeq_coding	1613	chr12	+	54426831	54429142	uc.344+,	TATAAGCAGAGCCCCAATATCCCTGCCTATAACATGCAAACTTGTGGGAACTATGGATCG	3221	Hs.549040	GO:0043565|GO:0003700|GO:0030528|GO:0009952|GO:0051216|GO:0048562|GO:0007275|GO:0006355|GO:0006351|GO:0005634	NP_705897	Homeobox C4
ASHG19A3A049064	50.0513	up	379.837	5	8.34247	2.69713	coding	NM_016817	OAS2	RefSeq_coding	3539	chr12	+	113416273	113449527		GGTCTAGGTGCTTTAACCTCACATACCCTCACTTAAACTTTTATCACTGTTGCATATACC	4939	Hs.414332	GO:0005524|GO:0003723|GO:0000166|GO:0016779|GO:0016740|GO:0019221|GO:0006955|GO:0060333|GO:0006139|GO:0060337|GO:0005783|GO:0016020|GO:0005792|GO:0005739|GO:0005634	NP_058197	2'-5'-oligoadenylate synthetase 2, 69/71kDa
ASHG19A3A012552	2.52419	up	467.373	137.806	8.615	7.27918	coding	NM_021175	HAMP	RefSeq_coding	430	chr19	+	35773409	35776043		TTATTCCTGCTGCCCCAGAACATAGGTCTTGGAATAAAATGGCTGGTTCTTTTGTTTTCC	57817	Hs.8821	GO:0005179|GO:0006879|GO:0042742|GO:0050832|GO:0006955|GO:0031640|GO:0045179|GO:0005737|GO:0005576	NP_066998	Hepcidin antimicrobial peptide
ASHG19A3A037648	2.18078	up	68.4816	22.5889	6.0813	4.95646	coding	NM_177937	GOLM1	RefSeq_coding	3092	chr9	-	88641059	88715116		ACAACCGAGGCGAGATGATGGTCAACAGGGAATGCCTCGTGGGAGAAAAAAGACAATTTT	51280	Hs.494337	GO:0005794|GO:0005887|GO:0016020	NP_808800	Golgi membrane protein 1
ASHG19A3A046372	2.71549	up	267.926	71.8731	7.87374	6.43253	coding	NM_001005274	OR4A16	RefSeq_coding	987	chr11	+	55110676	55111661		AAAGAGTATCTCCCACACTGAACATATTTATTCCTAGTTCTAAGGCAACAAATAGGCGGT	81327	Hs.554530	GO:0004984|GO:0004872|GO:0050896|GO:0007608|GO:0016021|GO:0005886	NP_001005274	Olfactory receptor, family 4, subfamily A, member 16
ASHG19A3A015798	2.30211	up	218.377	69.41	7.5936	6.39065	coding	NM_001286	CLCN6	RefSeq_coding	5644	chr1	+	11866206	11903200		TTGTGCCTTCTCTGCTGTGTGGAGCTGCTTTTGGACGTTTAGTTGCCAATGTCCTAAAAA	1185	Hs.193043	GO:0005524|GO:0015297|GO:0005216|GO:0000166|GO:0005247|GO:0006884|GO:0006821|GO:0006811|GO:0007165|GO:0055085|GO:0005768|GO:0010008|GO:0016021|GO:0016020	NP_068505	Chloride channel 6
ASHG19A3A000921	2.44938	up	818.808	258.737	9.37908	8.08666	coding	NM_001009959	ERMN	RefSeq_coding	3722	chr2	-	158175125	158184146		CTACCTCAGAAGACTGTTATGAAGACTCTCTCTCCAGATCGGATTCAACCGCACATCATG	57471	Hs.443894	GO:0051015|GO:0007015|GO:0001763|GO:0031344|GO:0008360|GO:0005737|GO:0005856|GO:0030175|GO:0033269|GO:0043209|GO:0043025|GO:0033270	NP_065762	Ermin, ERM-like protein
ASHG19A3A050670	113.63	up	908.159	5	9.52534	2.69713	coding	NM_004131	GZMB	RefSeq_coding	941	chr14	-	25100160	25103432		CCAGATTTACACTGGGAGAGGTGCCAGCAACTGAATAAATACCTCTTAGCTGAGTGGAAA	3002	Hs.1051	GO:0008233|GO:0005515|GO:0004252|GO:0004252|GO:0008236|GO:0008633|GO:0006915|GO:0006922|GO:0019835|GO:0008629|GO:0006508|GO:0005737|GO:0005829|GO:0001772|GO:0043231|GO:0005634	NP_004122	Granzyme B (granzyme 2, cytotoxic T-lymphocyte-associated serine esterase 1)
ASHG19A3A020061	2.08453	up	1022.72	391.036	9.69911	8.63939	coding	NM_018943	TUBA8	RefSeq_coding	2018	chr22	+	18593558	18614498		TTTATTTATGCTGTGCCATTCAAAGCACATGTTCAAGAGAACAGAACACTCTCCCCGCCC	51807	Hs.137400	GO:0005525|GO:0003924|GO:0000166|GO:0005198|GO:0007018|GO:0051258|GO:0005737|GO:0005856|GO:0005874	NP_061816	Tubulin, alpha 8
ASHG19A3A003820	2.24743	up	299.925	99.668	8.02515	6.85687	coding	NM_001178054	TAC3	RefSeq_coding	787	chr12	-	57403781	57410344		TCCTAAGGAATCAACATCTCCCGAGAAACACTCTCCTACGGATGTGAATCAAGAGAACGT	6866	Hs.9730	GO:0005102|GO:0007565|GO:0007218|GO:0045777|GO:0043278|GO:0007217|GO:0005576|GO:0005576|GO:0005615|GO:0005625	NP_037383	Tachykinin 3
ASHG19A3A025990	2.202	up	311.713	106.085	8.07944	6.94063	coding	NM_199327	SPRY1	RefSeq_coding	2349	chr4	+	124317955	124324907		AGGAACAGCTACAGTCGCTGTTAAATGTGCCTGAAAAGCAATTTGCAATCTTTGCATTAG	10252	Hs.436944	GO:0007173|GO:0001656|GO:0007275|GO:0070373|GO:0043407|GO:0034261|GO:0046580|GO:0008285|GO:0042059|GO:0040037|GO:0051387|GO:0001759|GO:0009966|GO:0001657|GO:0005737|GO:0005829|GO:0030027|GO:0005886	NP_955359	Sprouty homolog 1, antagonist of FGF signaling (Drosophila)
ASHG19A3A047886	3.65992	up	158.024	29.5952	7.163	5.29119	coding	NM_001025232	CLLU1OS	RefSeq_coding	686	chr12	-	92813869	92821924		CTCTGCATATGTGAGAGCGGGCAAAGGAAATGTGACAAGGAGAAGAAAGAAGACACACTT	574016	Hs.551199		NP_001020403	Chronic lymphocytic leukemia up-regulated 1 opposite strand
ASHG19A3A040683	2.17604	up	45.041	14.7762	5.54588	4.42417	coding	NM_016562	TLR7	RefSeq_coding	4992	chrX	+	12885201	12908479		TCATGCTCTGCTCTCTTCAACCAGACCTCTACATTCCATTTTGGAAGAAGACTAAAAATG	51284	Hs.659215	GO:0003725|GO:0008144|GO:0035197|GO:0003727|GO:0004888|GO:0007252|GO:0071260|GO:0051607|GO:0045087|GO:0002282|GO:0052033|GO:0042346|GO:0032722|GO:0050729|GO:0045356|GO:0045359|GO:0045078|GO:0032755|GO:0045416|GO:0032757|GO:0042221|GO:0007165|GO:0034154|GO:0005737|GO:0031410|GO:0032009|GO:0005783|GO:0005789|GO:0005768|GO:0010008|GO:0010008|GO:0016021|GO:0005764|GO:0005886	NP_057646	Toll-like receptor 7
ASHG19A3A013304	2.28208	up	905.845	311.834	9.52207	8.33172	coding	NM_015909	NBAS	RefSeq_coding	7299	chr2	-	15307031	15701454		TCATGGCTTTTGCTTTGACACATTGCCCTCCTAGCAGCATTGAACTTCTTTTGGCAGCTA	51594	Hs.467759		NP_056993	Neuroblastoma amplified sequence
ASHG19A3A011105	2.28459	up	69.2493	21.6334	6.09413	4.9022	coding	NM_206595	ESRRG	RefSeq_coding	5251	chr1	-	216676587	217262976	NM_206594,	TTCATAGCCAAAGAAACCGGCTTCGGCTTCTTTAAAATCCCCGACGACTCACCTGATTAA	2104	Hs.444225	GO:0050682|GO:0046872|GO:0003708|GO:0043565|GO:0003700|GO:0003707|GO:0016563|GO:0008270|GO:0010467|GO:0045893|GO:0034339|GO:0005654|GO:0005634	NP_996318	Estrogen-related receptor gamma
ASHG19A3A017212	2.42752	up	6434.47	2095.28	12.2794	10.9999	coding	NM_032515	BOK	RefSeq_coding	2617	chr2	+	242498191	242513551		TCCCACTGGAGGGTAGGGGTGGTAATAAACTTCTCCAAACGATCGTTGTCATTTTAGACA	666	Hs.293753	GO:0051400|GO:0005515|GO:0046982|GO:0006919|GO:0006915|GO:0006917|GO:0072332|GO:0005737|GO:0031966|GO:0005634	NP_115904	BCL2-related ovarian killer
ASHG19A3A051115	4.53775	up	272.626	41.105	7.89636	5.71438	coding	NM_001098725	TCL1A	RefSeq_coding	1405	chr14	-	96176304	96180533		ACTTAGATTCTGGTGGAGAGAAGTGAGAATAGGCAGCCCCCAAATAAAAAATATTCATGG	8115	Hs.2484	GO:0007275|GO:0019827|GO:0005938|GO:0005737|GO:0005783|GO:0005792|GO:0045120	NP_068801	T-cell leukemia/lymphoma 1A
ASHG19A3A023111	2.16793	up	44.6753	14.7072	5.53418	4.41786	coding	NM_003947	KALRN	RefSeq_coding	6524	chr3	+	123813557	124238698		GACTGAGAATTGCTGCTGTCTTTTTTCCGTATGTCACTTTCTTGAATGTGTTCTAATAAA	8997	Hs.8004	GO:0005524|GO:0005096|GO:0005089|GO:0005085|GO:0046872|GO:0000166|GO:0005515|GO:0004674|GO:0016740|GO:0006915|GO:0008624|GO:0035556|GO:0048011|GO:0007399|GO:0006468|GO:0035023|GO:0051056|GO:0007165|GO:0007264|GO:0016192|GO:0015629|GO:0005737|GO:0005829|GO:0005829|GO:0005622	NP_008995	Kalirin, RhoGEF kinase
ASHG19A3A032596	2.38391	up	48.835	14.4677	5.65187	4.39854	coding	NM_000522	HOXA13	RefSeq_coding	2514	chr7	-	27236498	27239725		GAATGATATCTTGTAAATAAAGACATTCAGCACACTGTGAAAATGTATTTGTGCACCTGC	3209	Hs.592172	GO:0003677|GO:0010843|GO:0003700|GO:0030528|GO:0048844|GO:0060442|GO:0035115|GO:0060847|GO:0001886|GO:0048839|GO:0030539|GO:0007275|GO:0009887|GO:0043065|GO:0010552|GO:0045840|GO:0030510|GO:0006355|GO:0001501|GO:0001894|GO:0001570|GO:0003281|GO:0005634	NP_000513	Homeobox A13
ASHG19A3A015019	2.45605	up	173.257	50.8722	7.28452	5.98818	coding	NM_001144889	SLC23A3	RefSeq_coding	2394	chr2	-	220026182	220034817		GATCCCAGTGGCCTGTGTGTGGATTGTTTCTGCCTTTGTGGGATTCAGTGTTATCCCCCA	151295	Hs.124565	GO:0005515|GO:0005215|GO:0055085|GO:0016021|GO:0016020	NP_653313	Solute carrier family 23 (nucleobase transporters), member 3
ASHG19A3A022035	2.39471	up	2604.91	882.188	11.0179	9.75801	coding	NM_001166415	EHHADH	RefSeq_coding	3993	chr3	-	184908413	184971886		AGGCTTTGACTCTCCCCCGTCGGTTTAAACCGAGAAGGACACTCAAGAGTTGAGCAACTG	1962	Hs.429879	GO:0003857|GO:0005488|GO:0050662|GO:0004165|GO:0004300|GO:0016853|GO:0016829|GO:0016491|GO:0006631|GO:0006629|GO:0055114|GO:0005739|GO:0005777	NP_001957	Enoyl-CoA, hydratase/3-hydroxyacyl CoA dehydrogenase
ASHG19A3A046819	2.51404	up	99.4172	27.8908	6.55067	5.22067	coding	NM_173556	CCDC83	RefSeq_coding	2345	chr11	+	85566143	85631051		TCTGATCAGAATGTTAACCCATCTCTCCGCCTTGCGGTAGAACCCCTGGATACATTATTT	220047	Hs.567774		NP_775827	Coiled-coil domain containing 83
ASHG19A3A001018	2.02489	up	200.566	73.5935	7.48227	6.46443	coding	NM_001014987	LAT	RefSeq_coding	1680	chr16	+	28996386	29002096	NM_014387,NM_001014989,	AATCTGCAGGAGCTGAACTGAGGGCCTGTGGAGGCCGAGTCTGTCCTGGAACCAGGCTTG	27040	Hs.632179	GO:0005070|GO:0005515|GO:0007265|GO:0050852|GO:0007596|GO:0019722|GO:0006955|GO:0007229|GO:0035556|GO:0043303|GO:0030168|GO:0050863|GO:0001772|GO:0016021|GO:0045121|GO:0005886|GO:0005886	NP_055202	Linker for activation of T cells
ASHG19A3A015911	4.53331	up	1353.26	225.15	10.0874	7.90682	coding	NM_006634	VAMP5	RefSeq_coding	694	chr2	+	85811530	85820511		TGCTGTACTGGCCATGCTGGGCCAGCCCCACCTGGAGCTCAGTAAAAACTGCTGTTTGAT	10791	Hs.534373	GO:0030154|GO:0007275|GO:0007517|GO:0007519|GO:0016192|GO:0005794|GO:0012505|GO:0005887|GO:0005886|GO:0005802	NP_006625	Vesicle-associated membrane protein 5 (myobrevin)
ASHG19A3A013844	2.10457	up	149.923	52.0465	7.08931	6.01578	coding	NM_016347	NAT8B	RefSeq_coding	845	chr2	-	73927635	73928467		CAATCCCCAACCTCTGACTGCAATGACCTTTCTGTGCAATAAAAGCTTATTGTCCATTAA	51471	Hs.728429	GO:0008080|GO:0008415|GO:0016740|GO:0001702|GO:0008152|GO:0007275|GO:0016021|GO:0016020	NP_057431	N-acetyltransferase 8B (GCN5-related, putative, gene/pseudogene)
ASHG19A3A029139	2.4459	up	633.291	199.265	9.04216	7.75179	coding	NM_001102609	C5orf58	RefSeq_coding	524	chr5	+	169659949	169673234		AGAGAAATTGCAGAAATTCTCCCTGCTCAGGAAAAGGTAGAGGCAAGGATTGACTTAAAG	133874	Hs.519749		NP_001096079	Chromosome 5 open reading frame 58
ASHG19A3A011704	2.03159	up	90.3576	32.5643	6.43578	5.41317	coding	NM_172374	IL4I1	RefSeq_coding	2315	chr19	-	50392915	50432762		ATCTCTGATCTAACAAGGGCACCACTAACAAGGACAAAGCCACCATCATTCACCTTGATT	23636	Hs.574492	GO:0051425|GO:0042169|GO:0042169|GO:0003682|GO:0005487|GO:0005515|GO:0004674|GO:0030159|GO:0030159|GO:0017056|GO:0046966|GO:0046966|GO:0030528|GO:0030528|GO:0043130|GO:0043130|GO:0005975|GO:0007569|GO:0008219|GO:0008219|GO:0007166|GO:0007166|GO:0007166|GO:0015758|GO:0008645|GO:0009755|GO:0051028|GO:0043407|GO:0046580|GO:0043066|GO:0043066|GO:0008285|GO:0008285|GO:0042059|GO:0043069|GO:0043069|GO:…	NP_714941	Nucleoporin 62kDa
ASHG19A3A011498	39.6206	up	1818.39	27.3039	10.5001	5.19192	coding	NM_002698	POU2F2	RefSeq_coding	4513	chr19	-	42592672	42636630		ACAGGCAGCATGGAAGGCATGGTGGAGATGACTCAAACAAAAACTATGATTCTAGACCAA	5452	Hs.654420	GO:0043565|GO:0003700|GO:0030528|GO:0006959|GO:0006355|GO:0006366|GO:0005737|GO:0005634	NP_002689	POU class 2 homeobox 2
ASHG19A3A047948	4.94501	up	186.229	24.8314	7.38013	5.07416	coding	NM_001111284	IGF1	RefSeq_coding	7204	chr12	-	102789644	102872429		TAATACCCACCCTGACCTGCTGTAAAAGACCTGGAACAAACAAAAATGATTACACCTACA	3479	Hs.160562	GO:0008083|GO:0005179|GO:0005158|GO:0005159|GO:0005515|GO:0006260|GO:0007265|GO:0006916|GO:0007596|GO:0035630|GO:0006928|GO:0009441|GO:0014896|GO:0007517|GO:0045445|GO:0051450|GO:0014904|GO:0034392|GO:0048015|GO:0030168|GO:0002576|GO:0045740|GO:0045740|GO:0046579|GO:0008284|GO:0050679|GO:0048146|GO:0043193|GO:0010552|GO:0046326|GO:0045725|GO:0045821|GO:0043568|GO:0045840|GO:0045669|GO:0050731|GO:…	NP_001104755	Insulin-like growth factor 1 (somatomedin C)
ASHG19A3A053697	2.13036	up	1662.07	624.851	10.3789	9.28785	coding	NM_001136509	ZNF843	RefSeq_coding	2013	chr16	-	31446884	31454348		TTTTTTCCCCTGAATTCTCGCTCCTTTCCCTTATACATTAAGGGATTTAGGCAGGTGCGG	283933	Hs.722243	GO:0046872|GO:0003676|GO:0008270|GO:0005622	NP_001129981	Zinc finger protein 843
ASHG19A3A008698	35.0706	up	654.33	10.0862	9.08826	3.95607	coding	NM_000626	CD79B	RefSeq_coding	1300	chr17	-	62006097	62009704		ATCTACTTCTGTCAGCAGAAGTGCAACAACACCTCGGAGGTCTACCAGGGCTGCGGCACA	974	Hs.89575	GO:0004888|GO:0007166|GO:0006955|GO:0007165|GO:0005794|GO:0005737|GO:0005887|GO:0005730|GO:0005634|GO:0005886	NP_067613	CD79b molecule, immunoglobulin-associated beta
ASHG19A3A045224	2.96828	up	240.615	58.486	7.73346	6.16383	coding	NM_001039396	MPEG1	RefSeq_coding	4527	chr11	-	58975988	58980494		GACAAAGCTGGCTCTGTATTTGCATTTTATTTTTGTGTTCTTGTCAGTTTGGGAATGATT	219972	Hs.709439	GO:0016021|GO:0016020	NP_001034485	Macrophage expressed 1
ASHG19A3A003253	2.60197	up	56.2086	15.0862	5.83063	4.45103	coding	NM_001164695	IYD	RefSeq_coding	7480	chr6	+	150690027	150725764		CTGGCATTGATTTCCTTCCTGAATCTGTAAGCAGAATGCAGGTCTGGTGACTGTCACTAC	389434	Hs.310225	GO:0004447|GO:0016491|GO:0034641|GO:0042446|GO:0055114|GO:0016021|GO:0005886	NP_981932	Iodotyrosine deiodinase
ASHG19A3A041778	5.06998	up	104.048	13.0584	6.61163	4.26965	coding	NM_001017990	H2AFB1	RefSeq_coding	517	chrX	+	154113316	154113831		CACAACCCAGGCCCCAAAGTCTTGGGCCTTCATTAATTCTGTCAATAAAATGTTTCAAGG	474382	Hs.592246	GO:0003677|GO:0006334|GO:0005694|GO:0000786|GO:0005634	NP_001017990	H2A histone family, member B1
ASHG19A3A022044	3.82999	up	66.985	11.51	6.05273	4.11539	coding	NM_001346	DGKG	RefSeq_coding	5818	chr3	-	185864990	186080023	NM_001080745,	TTCTTCGGAAATTCCACTATCTGCTCAACCCCAAACAAGTTTTCAACCTGGACAATGGGG	1608	Hs.683449	GO:0005524|GO:0005509|GO:0004143|GO:0000166|GO:0016740|GO:0007205|GO:0007596|GO:0035556|GO:0048666|GO:0030168|GO:0007165|GO:0005737|GO:0005886	NP_001337	Diacylglycerol kinase, gamma 90kDa
ASHG19A3A042623	2.08152	up	285.322	102.946	7.95979	6.90215	coding	NM_031866	FZD8	RefSeq_coding	3186	chr10	-	35927176	35930362		AATTCCCCTTAGGCCTTGTTATTTATCCTGCATGGTATCACTAAAGGTTTCAAAACCCTG	8325	Hs.302634	GO:0004930|GO:0030165|GO:0042813|GO:0042813|GO:0017147|GO:0033077|GO:0007409|GO:0007420|GO:0060070|GO:0009790|GO:0008406|GO:0030182|GO:0001934|GO:0010551|GO:0007165|GO:0001944|GO:0005794|GO:0042995|GO:0005737|GO:0016021|GO:0005886	NP_114072	Frizzled homolog 8 (Drosophila)
ASHG19A3A051539	2.10501	up	1690.83	644.249	10.4051	9.33128	coding	NM_022474	MPP5	RefSeq_coding	5375	chr14	+	67708020	67802535		TTCATTGCACCCCCTTCACAAGAAAGACTTCGGGCATTATTGGCCAAAGAAGGCAAGAAT	64398	Hs.652312	GO:0005515|GO:0019904|GO:0034329|GO:0045216|GO:0070830|GO:0030054|GO:0005737|GO:0012505|GO:0005886|GO:0005923	NP_071919	Membrane protein, palmitoylated 5 (MAGUK p55 subfamily member 5)
ASHG19A3A015044	3.81595	up	48.7073	8.27903	5.64869	3.71665	coding	NM_181461	PAX3	RefSeq_coding	3108	chr2	-	223064606	223163700	NM_001127366,	CTGGCCCTGTTTCTGGTCTTCGCAGCCTAGATATGAAGAATCTGCTCTGAAAACAAAAAA	5077	Hs.42146	GO:0005515|GO:0043565|GO:0003700|GO:0016563|GO:0006915|GO:0007275|GO:0009887|GO:0010552|GO:0006355|GO:0007605|GO:0006366|GO:0005634	NP_852126	Paired box 3
ASHG19A3A011480	2.23095	up	336.099	113.272	8.18306	7.0254	coding	NM_000660	TGFB1	RefSeq_coding	2217	chr19	-	41836812	41859831		TACACACAGCATATATATGTTCTTCAACACATCAGAGCTCCGAGAAGCGGTACCTGAACC	7040	Hs.645227	GO:0008083|GO:0047485|GO:0005515|GO:0046982|GO:0042803|GO:0016563|GO:0016563|GO:0005160|GO:0005114|GO:0005114|GO:0006754|GO:0007183|GO:0007184|GO:0043029|GO:0046732|GO:0007568|GO:0007596|GO:0060751|GO:0007050|GO:0008219|GO:0045216|GO:0006874|GO:0071549|GO:0071363|GO:0002062|GO:0002248|GO:0009817|GO:0048565|GO:0009790|GO:0007492|GO:0007173|GO:0019049|GO:0007565|GO:0060364|GO:0008354|GO:0002244|GO:…	NP_000651	Transforming growth factor, beta 1
ASHG19A3A050508	2.19989	up	53.5992	17.4171	5.77062	4.63319	coding	NM_000504	F10	RefSeq_coding	1560	chr13	+	113777112	113803841		GCCTCGGGGAATACACCTGCACCTGTTTAGAAGGATTCGAAGGCAAAAACTGTGAATTAT	2159	Hs.361463	GO:0005509|GO:0008233|GO:0005543|GO:0005515|GO:0004252|GO:0004252|GO:0007596|GO:0007596|GO:0007598|GO:0007597|GO:0044267|GO:0017187|GO:0030335|GO:0051897|GO:0043687|GO:0006508|GO:0005796|GO:0005788|GO:0005576|GO:0005576|GO:0005576|GO:0031233|GO:0005624|GO:0005792|GO:0005886|GO:0005886	NP_000495	Coagulation factor X
ASHG19A3A011199	16.8617	up	793.245	28.7709	9.3354	5.25972	coding	NM_004335	BST2	RefSeq_coding	983	chr19	-	17513755	17516384		GGTTGCTTTTTTCTGGGGTCTTTGAGCTCCAAAAAATAAACACTTCCTTTGAGGGAGAGC	684	Hs.118110	GO:0042803|GO:0004871|GO:0042113|GO:0008283|GO:0007267|GO:0051607|GO:0006959|GO:0045087|GO:0007275|GO:0043123|GO:0007165|GO:0005794|GO:0031225|GO:0005887|GO:0005770|GO:0044459	NP_004326	Bone marrow stromal cell antigen 2
ASHG19A3A016632	2.62588	up	695.398	202.012	9.16108	7.76828	coding	NM_019558	HOXD8	RefSeq_coding	1879	chr2	+	176994476	176996726		TAATATTGGCGAGGACCCAGACCACTTAAATCAGAGCTCGTCTCCTTCTCAAATGTTTCC	3234	Hs.301963	GO:0043565|GO:0003700|GO:0030528|GO:0008595|GO:0009952|GO:0007275|GO:0000122|GO:0006355|GO:0048705|GO:0006351|GO:0005634	NP_062458	Homeobox D8
ASHG19A3A026146	3.99412	up	767.055	139.264	9.29125	7.29337	coding	NM_006439	MAB21L2	RefSeq_coding	2785	chr4	+	151503076	151505843		ACCTCTACCCTCACCCTGAGCTGTCTTGTTGAAAACAGTAATAAAAACATTACTTTACAT	10586	Hs.584852	GO:0043010|GO:0010172|GO:0007275|GO:0007399|GO:0008284|GO:0005634	NP_006430	Mab-21-like 2 (C. elegans)
ASHG19A3A015462	4.00141	up	2885.48	572.253	11.1648	9.16428	coding	NM_153021	PLB1	RefSeq_coding	5148	chr2	+	28718937	28866651		TATTCTCCCCAGAACTTCACAGACAACATTGGAAAGGCCCTGGACATCCTCCATGCTGAG	151056	Hs.444933	GO:0016298|GO:0004622|GO:0004623|GO:0050253|GO:0016042|GO:0001523|GO:0008202|GO:0016324|GO:0016021|GO:0005886	NP_694566	Phospholipase B1
ASHG19A3A005610	2.47182	up	708.099	220.922	9.18731	7.88174	coding	NM_033219	TRIM14	RefSeq_coding	1479	chr9	-	100846636	100881480		CCAGGACCGGCGTGACAGCCTCCAGACTTGAATCTGTAGACATTTCTTTATTGATATGGC	9830	Hs.575631	GO:0046872|GO:0003674|GO:0008270|GO:0008150|GO:0005737|GO:0005622	NP_150089	Tripartite motif-containing 14
ASHG19A3A009123	2.19603	up	92.2845	30.42	6.46031	5.32541	coding	NM_001372	DNAH9	RefSeq_coding	13750	chr17	+	11501747	11873063		ATTTATGAGCATTATTTTGTGTTTGCTGCCATCTGGGCTTTCGGCGGAGCAATGGTCCAA	1770	Hs.567259	GO:0005524|GO:0016887|GO:0003777|GO:0003774|GO:0000166|GO:0030030|GO:0006928|GO:0007018|GO:0007283|GO:0005858|GO:0005929|GO:0035085|GO:0005737|GO:0005856|GO:0005874	NP_004653	Dynein, axonemal, heavy chain 9
ASHG19A3A043002	3.84966	up	59.2174	10.068	5.89936	3.95462	coding	NM_001161353	KCNMA1	RefSeq_coding	6243	chr10	-	78644635	79397577		GTATGCATGCCAACTGATATTCAATCAACATCTCCTGCCAGCATAAAAAAGTTTAAGGAG	3778	Hs.144795	GO:0003779|GO:0015269|GO:0003824|GO:0060072|GO:0060072|GO:0046872|GO:0005515|GO:0005244|GO:0005249|GO:0007596|GO:0030007|GO:0006811|GO:0060073|GO:0045794|GO:0030168|GO:0043065|GO:0071805|GO:0006813|GO:0042391|GO:0051592|GO:0034465|GO:0034465|GO:0001666|GO:0006970|GO:0060083|GO:0055085|GO:0016324|GO:0005901|GO:0016021|GO:0016020|GO:0008076	NP_002238	Potassium large conductance calcium-activated channel, subfamily M, alpha member 1
ASHG19A3A031880	3.24086	up	270.394	59.6483	7.88489	6.18851	coding	NM_001166247	GRIK2	RefSeq_coding	4724	chr6	+	101846860	102517957		TTACCTCAAGACTATGTATTCCTCCCTATTTTGGAGTCAGTTTCCATTTCTACAGTGTTG	2898	Hs.98262	GO:0005234|GO:0005216|GO:0015277|GO:0004872|GO:0007215|GO:0031557|GO:0006811|GO:0051402|GO:0050806|GO:0048172|GO:0050804|GO:0007268|GO:0006810|GO:0030054|GO:0005887|GO:0005886|GO:0005886|GO:0045211|GO:0045202	NP_786944	Glutamate receptor, ionotropic, kainate 2
ASHG19A3A022015	2.31935	up	1178.81	402.878	9.89519	8.68147	coding	NM_024871	MAP6D1	RefSeq_coding	2154	chr3	-	183533663	183543393		GCTGGGTGTCTGTGGAAATGAGATTAAAAACTGTACAATCTCAGATTTTACTAAAATGCA	79929	Hs.478465	GO:0005516|GO:0008017|GO:0018009|GO:0007026|GO:0005794|GO:0005798|GO:0005801|GO:0005737|GO:0005856	NP_079147	MAP6 domain containing 1
ASHG19A3A012162	5.20083	up	344.033	45.1273	8.21099	5.83224	coding	NM_139314	ANGPTL4	RefSeq_coding	1967	chr19	+	8429010	8439257		TATTTGAAATCCAGCCTCAGGGGTCTCCGCCATTTTTGGTGAACTGCAAGATGACCTCAG	51129	Hs.9613	GO:0004857|GO:0005102|GO:0030154|GO:0044255|GO:0007275|GO:0043066|GO:0051005|GO:0045766|GO:0051260|GO:0001666|GO:0007165|GO:0070328|GO:0005576|GO:0005615|GO:0005578	NP_647475	Angiopoietin-like 4
ASHG19A3A053544	4.39876	up	485.829	77.2151	8.66803	6.53093	coding	NM_016235	GPRC5B	RefSeq_coding	2870	chr16	-	19870294	19896151		CGCTTCATAAGCCAGTACGTCTGAGCTGAGTATGTTTCAATAAACCTTTTGATATTTCTC	51704	Hs.148685		NP_057319	G protein-coupled receptor, family C, group 5, member B
ASHG19A3A051086	2.21126	up	351.747	119.262	8.23838	7.0935	coding	NM_178013	PRIMA1	RefSeq_coding	3668	chr14	-	94184643	94254766		CTGTGCCTCCCTGGTGTTTCTGACTGTGCTTGTCATCATTTGCTACAAAGCCATAAAAAG	145270	Hs.432401	GO:0019899|GO:0043495|GO:0051649|GO:0042135|GO:0030054|GO:0016021|GO:0031226|GO:0005886|GO:0045202	NP_821092	Proline rich membrane anchor 1
ASHG19A3A049406	2.35715	up	81.3294	24.5079	6.29603	5.05899	coding	NM_052818	N4BP2L1	RefSeq_coding	3051	chr13	-	32974860	33002315		TGAAGTTATATTCCGAGAACCTGACACTCGCTGGAAATTCAACGTTCAAGAGTTAGCAAG	90634	Hs.161220	GO:0005524|GO:0001906	NP_438169	NEDD4 binding protein 2-like 1
ASHG19A3A052813	2.02945	up	114.554	41.1905	6.73798	5.71689	coding	NM_000070	CAPN3	RefSeq_coding	3316	chr15	+	42651697	42704515	NM_173087,	AGAAAAGAAAGTTCTTTATGTGGACCCTGAGTTCCCACCGGATGAGACCTCTCTCTTTTA	825	Hs.143261	GO:0005509|GO:0004198|GO:0008234|GO:0008233|GO:0004871|GO:0007517|GO:0006508|GO:0051592|GO:0042493|GO:0045214|GO:0007165|GO:0005737|GO:0005622|GO:0005634	NP_775113	Calpain 3, (p94)
ASHG19A3A000616	2.85731	up	112.872	27.5331	6.71836	5.20371	coding	NM_000816	GABRG2	RefSeq_coding	3933	chr5	+	161494647	161582544		TCCTGCCCCTTGGAGTTCTCCAGTTATGGCTATCCACGTGAAGAAATTGTTTATCAATGG	2566	Hs.7195	GO:0004890|GO:0008503|GO:0005254|GO:0005230|GO:0005216|GO:0005515|GO:0007214|GO:0034220|GO:0007268|GO:0055085|GO:0006810|GO:0030054|GO:0034707|GO:0005887|GO:0005886|GO:0045211|GO:0045202	NP_944494	Gamma-aminobutyric acid (GABA) A receptor, gamma 2
ASHG19A3A013882	2.63973	up	61.4191	16.2341	5.94289	4.54249	coding	NM_001058	TACR1	RefSeq_coding	4795	chr2	-	75273589	75426645		TTTTCCAGCCTGGTCTCCTGGAAAGAATCTTTATACAGAAATAAAGTATGTGTTTCACTC	6869	Hs.633301	GO:0004930|GO:0005515|GO:0004872|GO:0016496|GO:0004995|GO:0007200|GO:0002526|GO:0002118|GO:0008306|GO:0007610|GO:0048266|GO:0009582|GO:0042755|GO:0007204|GO:0006954|GO:0007616|GO:0007638|GO:0035106|GO:0045760|GO:0045777|GO:0010634|GO:0050679|GO:0050671|GO:0003079|GO:0051496|GO:0032230|GO:0032224|GO:0070474|GO:0045907|GO:0010996|GO:0045471|GO:0009408|GO:0009725|GO:0043278|GO:0035094|GO:0010193|GO:…	NP_056542	Tachykinin receptor 1
ASHG19A3A009503	2.48603	up	59.9174	16.9659	5.91428	4.60044	coding	NM_001146041	KRTAP4-9	RefSeq_coding	1100	chr17	+	39261640	39262738		GCCGCCCAGTTATATTCTGTGTTTCTCCTAGTGTGAATTTCTTATGCTTTGTTGCATCTC	100132386	Hs.307018	GO:0045095	NP_001139513	Keratin associated protein 4-9
ASHG19A3A019629	3.39147	up	995.634	223.892	9.66119	7.89928	coding	NM_001887	CRYBB1	RefSeq_coding	921	chr22	-	26995361	27013991		ACCCTTCTTCATGTTCAATTATTTCCCCCATTTTTCCCAGGCAAATAAAATTCCCTAAAG	1414	Hs.37135	GO:0005212|GO:0007601	NP_001878	Crystallin, beta B1
ASHG19A3A032216	3.84185	up	1900.06	387.849	10.5703	8.62845	coding	NM_144497	AKAP12	RefSeq_coding	8246	chr6	+	151646665	151679692		AAGCTGATCTCCTGTACAGTAGTGCTACTTAAAATATGCTGGGGACCATCACCATCACAG	9590	Hs.371240	GO:0008179|GO:0051018|GO:0007186|GO:0030819|GO:0010739|GO:0006605|GO:0007165|GO:0005938|GO:0005737|GO:0005856|GO:0005886	NP_653080	A kinase (PRKA) anchor protein 12
ASHG19A3A011279	2.24509	up	101.045	32.3494	6.57126	5.40449	coding	NM_003423	ZNF43	RefSeq_coding	5225	chr19	-	21987752	22018970		GAGTGATGCAGGAGATAGGTTTTCAGAGTAATATTCTTCTGCATTATAGTGACAAAAGTT	7594	Hs.534365	GO:0003677|GO:0046872|GO:0008270|GO:0006355|GO:0005622|GO:0005634	NP_003414	Zinc finger protein 43
ASHG19A3A051563	3.13766	up	1467.06	367.73	10.21	8.56035	coding	NM_003813	ADAM21	RefSeq_coding	2406	chr14	+	70924216	70926621		CATGTTTCTATCTATTGTTTATTGTTTTAAGCAGCAAATAAAGCTACATCCTTCCCTCCC	8747	Hs.178748	GO:0046872|GO:0004222|GO:0008237|GO:0008233|GO:0008270|GO:0006508|GO:0007338|GO:0016021|GO:0016020	NP_003804	ADAM metallopeptidase domain 21
ASHG19A3A051928	2.50092	up	5982.78	1895	12.1791	10.8566	coding	NM_021912	GABRB3	RefSeq_coding	5725	chr15	-	26788694	27018927		GCTCCTGCTGCCCATCTGGCTCTCCTGGACCCTGGGGACCCGAGGCTCTGAGCCCCGCAG	2562	Hs.302352	GO:0004890|GO:0005254|GO:0005230|GO:0005216|GO:0004872|GO:0034220|GO:0007165|GO:0007268|GO:0055085|GO:0006810|GO:0030054|GO:0034707|GO:0005887|GO:0005886|GO:0045211|GO:0045202	NP_068712	Gamma-aminobutyric acid (GABA) A receptor, beta 3
ASHG19A3A046193	2.65418	up	1551.34	468.086	10.2865	8.87825	coding	NM_000331	SAA1	RefSeq_coding	678	chr11	+	18287807	18291521		GCACACCAAGGAGTGATTTTTAAAACTTACTCTGTTTTCTCTTTCCCAACAAGATTATCA	6288	Hs.632144	GO:0001664|GO:0006953|GO:0007204|GO:0007204|GO:0045087|GO:0048247|GO:0048246|GO:0050728|GO:0030593|GO:0030168|GO:0045785|GO:0045785|GO:0050715|GO:0050716|GO:0050708|GO:0005576|GO:0005576|GO:0005576|GO:0034364	NP_954630	Serum amyloid A1
ASHG19A3A008015	2.04556	up	6976.06	2701.54	12.4005	11.368	coding	NM_001082968	TOM1L2	RefSeq_coding	5825	chr17	-	17746822	17875784		GTTCTGGTCAAAATTATATCTCCCAAGAACAACCCTCCCACCATTGTACAGGACAAAGTG	146691	Hs.462379	GO:0006886|GO:0005622	NP_001076437	Target of myb1-like 2 (chicken)
ASHG19A3A012725	29.9024	up	703.996	13.131	9.17898	4.27679	coding	NM_001783	CD79A	RefSeq_coding	1258	chr19	+	42381189	42385438		TGATCATCCAGAATGTGAACAAGAGCCATGGGGGCATATACGTGTGCCGGGTCCAGGAGG	973	Hs.631567	GO:0004888|GO:0042113|GO:0030183|GO:0042100|GO:0050853|GO:0007166|GO:0019815|GO:0009897|GO:0016021|GO:0045121|GO:0005771|GO:0005886	NP_067612	CD79a molecule, immunoglobulin-associated alpha
ASHG19A3A005061	2.14921	up	157.576	53.6435	7.15842	6.05461	coding	NM_018901	PCDHA10	RefSeq_coding	5254	chr5	+	140235633	140391929		TATTGGAGGGGACCACTCTAGGAAGCCACGACAGCCCAACCCTGACTGGCGTTACTCTGC	56117	Hs.199343			Protocadherin alpha cluster, complex locus
ASHG19A3A046526	8.47105	up	307.102	22.9465	8.05737	4.97483	coding	NM_004585	RARRES3	RefSeq_coding	779	chr11	+	63304272	63313929		AGATGAAGTACAGTATTGTGAGCAGGAACTGTGAGCACTTTGTCACCCAGCTGAGATATG	5920	Hs.17466	GO:0008285	NP_004576	Retinoic acid receptor responder (tazarotene induced) 3
ASHG19A3A022201	2.52936	up	125.206	35.2469	6.85701	5.51823	coding	NM_006515	SETMAR	RefSeq_coding	2157	chr3	+	4344987	4358948		TAAATGTTCGCGGAAGCGGCAAAGACGACACGGCCTTGTGGGATGGCGGAGTTTAAGGAG	6419	Hs.475300	GO:0003677|GO:0004519|GO:0018024|GO:0016787|GO:0046872|GO:0008168|GO:0016740|GO:0004803|GO:0008270|GO:0015074|GO:0006281|GO:0016568|GO:0006313|GO:0005575|GO:0005694|GO:0005634	NP_006506	SET domain and mariner transposase fusion gene
ASHG19A3A004837	2.5485	up	984.112	304.395	9.64658	8.29694	coding	NM_015690	STK36	RefSeq_coding	4935	chr2	+	219536761	219567439		GACTGGACACTGATTTCTCCCCAGGGCATGGCAGCCCTGCTGAGCCTGGCCATGGCCACC	27148	Hs.471404	GO:0005524|GO:0005524|GO:0000287|GO:0000166|GO:0005515|GO:0004674|GO:0004674|GO:0008134|GO:0016740|GO:0042384|GO:0007228|GO:0045880|GO:0009791|GO:0006468|GO:0006468|GO:0051090|GO:0016235|GO:0005737|GO:0005925|GO:0045111|GO:0005634	NP_056505	Serine/threonine kinase 36
ASHG19A3A017701	2.09917	up	10030.2	3722.91	12.9116	11.8418	coding	NM_002251	KCNS1	RefSeq_coding	4556	chr20	-	43720950	43729753		AGCAACAACTCGCTCCCCTTCCCATGTATCAGTGAAAACCATTATGCAAATAAAGAGCTG	3787	Hs.117780	GO:0005251|GO:0015459|GO:0005515|GO:0005244|GO:0006811|GO:0006813|GO:0055085|GO:0016021|GO:0005886|GO:0008076	NP_002242	Potassium voltage-gated channel, delayed-rectifier, subfamily S, member 1
ASHG19A3A010943	26.3455	up	357.074	7.04864	8.25652	3.53704	coding	NM_001252	CD70	RefSeq_coding	913	chr19	-	6585850	6591163		GGTGGCAGGACAAGAGAAGGCATTGAGCTTTTTCTTTCATTTTCCTATTAAAAAATACAA	970	Hs.501497	GO:0005125|GO:0002020|GO:0005515|GO:0005102|GO:0005164|GO:0008283|GO:0007267|GO:0006955|GO:0006917|GO:0007165|GO:0005615|GO:0000299|GO:0005887|GO:0005886	NP_001243	CD70 molecule
ASHG19A3A002632	2.04623	up	51.6594	18.2142	5.7225	4.68953	coding	NM_001143814	BDNF	RefSeq_coding	4123	chr11	-	27676443	27722035		CCGTGAGGTTTGTGTGGACCCCGAGCATGAGCAGAGATCATTAAAAATTAAACTTACAAA	627	Hs.502182	GO:0008083|GO:0005515|GO:0007399|GO:0005576	NP_733931	Brain-derived neurotrophic factor
ASHG19A3A025025	8.01186	up	303.348	24.1259	8.04058	5.03844	coding	NM_201591	GPM6A	RefSeq_coding	3614	chr4	-	176554088	176734182		TAATTTGAATGAAATTACACTTGACAGCCTGTCTCCAAGCAAACAAGAGGAACGAGGGAG	2823	Hs.728134	GO:0005262|GO:0009986|GO:0016021|GO:0016020	NP_963886	Glycoprotein M6A
ASHG19A3A023416	2.51437	up	4737.85	1498.9	11.8378	10.5076	coding	NM_015595	SGEF	RefSeq_coding	5181	chr3	+	153839148	153975616		ATGAAGACTGTAGGAACTTACCCATGATCTCTTTTCTCATTCTCCCCATGCAGAGGGTGA	26084	Hs.240845		NP_056410	Rho guanine nucleotide exchange factor (GEF) 26
ASHG19A3A049334	6.67418	up	1897.56	212.224	10.5676	7.82905	coding	NM_001007538	SHISA2	RefSeq_coding	2889	chr13	-	26618734	26625198		GTTGGCAATTGGTATCATCAATGATACTCATTTTTTAATAACCAAAGGCAGGGGAAAATC	387914	Hs.433791	GO:0007275|GO:0005783|GO:0005789|GO:0016021|GO:0016020	NP_001007539	Shisa homolog 2 (Xenopus laevis)
ASHG19A3A008373	2.3794	up	116.356	34.9902	6.75894	5.50834	coding	NM_016602	CCR10	RefSeq_coding	1244	chr17	-	40831421	40833845		GGACTACCTCTGTGCCTTGCCACATTAAATTGATAACATGGAAATGAGATGCAACCCAAC	2826	Hs.278446	GO:0016493|GO:0004930|GO:0005515|GO:0004872|GO:0007186|GO:0006935|GO:0007204|GO:0005887|GO:0005886|GO:0005886	NP_057686	Chemokine (C-C motif) receptor 10
ASHG19A3A027246	2.35802	up	131.687	40.2282	6.92201	5.68444	coding	NM_001017397	TRIM36	RefSeq_coding	760	chr5	-	114506798	114516243		CCACAGCGACAGACTTCTCCCAAACAGGAAATAAAAGTGGGAAGCATTTTAAAACCTAAA	55521	Hs.519514	GO:0016874|GO:0046872|GO:0008270|GO:0007340|GO:0001669|GO:0005737|GO:0031410|GO:0005856|GO:0005622	NP_061170	Tripartite motif-containing 36
ASHG19A3A051716	2.59177	up	58.5447	15.8298	5.88532	4.51138	coding	NM_020818	KIAA1409	RefSeq_coding	8471	chr14	+	93799564	94173689		AATCCCATCCACTGCCAGCACATTGAATGCCACAATGCAATTAACAAACCAGCTGTGAAG	57578	Hs.126561	GO:0016021|GO:0016020	NP_065869	KIAA1409
ASHG19A3A021896	2.308	up	232.875	74.4761	7.68619	6.47955	coding	NM_002482	NASP	RefSeq_coding	3323	chr1	+	46049716	46084567	NM_172164,	ATCACCTGAAGACAAAGTTCAGATAGCTGCTAATGAAGAGACACAAGAGAGAGAAGAACA	4678	Hs.319334	GO:0051879|GO:0005515|GO:0006260|GO:0001824|GO:0007049|GO:0008283|GO:0043486|GO:0015031|GO:0005737|GO:0005634	NP_689511	Nuclear autoantigenic sperm protein (histone-binding)
ASHG19A3A055008	2.88245	up	40.8298	9.52174	5.41138	3.88409	coding	NM_003555	OR1G1	RefSeq_coding	942	chr17	-	3029903	3030845		CAAGAAATAAAGTCTTCCCTGAGAAAGTTAATCTGGGTTCGGAAAATTCATTCCCCTTAG	8390	Hs.248183	GO:0004984|GO:0004872|GO:0050896|GO:0007608|GO:0007165|GO:0016021|GO:0005886	NP_003546	Olfactory receptor, family 1, subfamily G, member 1
ASHG19A3A004267	23.6885	up	4894.1	141.985	11.8828	7.31669	coding	NM_004355	CD74	RefSeq_coding	1327	chr5	-	149781202	149792323		AAGCCCACTGACGCTCCACCGAAAGAGTCACTGGAACTGGAGGACCCGTCTTCTGGGCTG	972	Hs.436568	GO:0042289|GO:0042289|GO:0001540|GO:0019955|GO:0004896|GO:0042802|GO:0045058|GO:0000187|GO:0019883|GO:0019886|GO:0008283|GO:0051085|GO:0019221|GO:0006952|GO:0006955|GO:0016064|GO:0006886|GO:0043518|GO:0045581|GO:0043066|GO:0043066|GO:0002792|GO:0045060|GO:0030890|GO:0070374|GO:0070374|GO:0045582|GO:2000343|GO:0001961|GO:0048146|GO:0060907|GO:0090023|GO:0050731|GO:0045059|GO:0001516|GO:0006461|GO:…	NP_004346	CD74 molecule, major histocompatibility complex, class II invariant chain
ASHG19A3A006479	2.62986	up	229.715	63.1649	7.66419	6.2692	coding	NM_178039	ERC1	RefSeq_coding	9229	chr12	+	1100403	1605099		ATAAGAAGATAGCTGAGTTGGAAAGGCAAGTGAAAGACCAGAATAAGAAGGTAGCAAATC	23085	Hs.601216	GO:0017137|GO:0043522|GO:0005515|GO:0007252|GO:0007275|GO:0051092|GO:0045768|GO:0015031|GO:0006355|GO:0042147|GO:0005794|GO:0000139|GO:0008385|GO:0005737|GO:0042734	NP_829884	ELKS/RAB6-interacting/CAST family member 1
ASHG19A3A008132	2.28482	up	15958.1	5405.99	13.5774	12.3853	coding	NM_198147	ABHD15	RefSeq_coding	3365	chr17	-	27887690	27894042		GTAGACAGCACTCGATAATCTAAGGGACATTATCTTGTTGTGAAAAATTATCTCCCTCCT	116236	Hs.106510	GO:0004091|GO:0016787|GO:0005576	NP_937790	Abhydrolase domain containing 15
ASHG19A3A023811	2.02101	up	38.8184	13.7299	5.34753	4.33246	coding	NM_001137608	ZNF732	RefSeq_coding	2193	chr4	-	264463	289944		CGGTCCTCACCCATAAATAAACATGAGAAAATTCATAATGGAGAGAACACCTACAAATGT	654254	Hs.698668	GO:0003677|GO:0046872|GO:0008270|GO:0006355|GO:0005622|GO:0005634	NP_001131080	Zinc finger protein 732
ASHG19A3A019013	2.45434	up	500.822	153.016	8.70762	7.41228	coding	NM_006657	FTCD	RefSeq_coding	1921	chr21	-	47556176	47575481		CTGCCCAGCCAGCCTCCTGTCTCCAGAGAAGTTCTCCATTAAAAAATAATTTAGCAAATC	10841	Hs.415846	GO:0005542|GO:0030412|GO:0030409|GO:0016829|GO:0016740|GO:0034641|GO:0007010|GO:0006760|GO:0006548|GO:0005794|GO:0005814|GO:0005737|GO:0005856|GO:0005829	NP_996848	Formiminotransferase cyclodeaminase
ASHG19A3A039207	2.04397	up	209.35	75.7717	7.53624	6.50487	coding	NM_001001923	OR5C1	RefSeq_coding	963	chr9	+	125551211	125552173		TGGTCATCCCGTCTCTCAACCCACTCATCTACAGCCTCCGCAATAAGGAGGTCAAGGAGG	392391	Hs.534761	GO:0004984|GO:0004872|GO:0050896|GO:0007608|GO:0016021|GO:0005886	NP_001001923	Olfactory receptor, family 5, subfamily C, member 1
ASHG19A3A054472	86.37	up	2091.22	13.0699	10.7028	4.27039	coding	NM_007074	CORO1A	RefSeq_coding	1620	chr16	+	30194925	30200396	BC064330,	TATCTCTCCATGTTCAGTTCCAAGGAGTCCCAGCGGGGCATGGGCTACATGCCCAAACGT	11151	Hs.415067	GO:0051015|GO:0008092|GO:0043548|GO:0008022|GO:0005515|GO:0042803|GO:0043029|GO:0030036|GO:0007015|GO:0006816|GO:0031589|GO:0006928|GO:0048873|GO:0045087|GO:0030595|GO:0051126|GO:0006909|GO:0001845|GO:0050918|GO:0042102|GO:0030335|GO:0030833|GO:0008360|GO:0034097|GO:0032796|GO:0005884|GO:0005938|GO:0030864|GO:0005737|GO:0031410|GO:0001772|GO:0030027|GO:0005634|GO:0001891|GO:0045335|GO:0030670|GO:…	NP_009005	Coronin, actin binding protein, 1A
ASHG19A3A031212	2.36474	up	5882.94	1968.51	12.1549	10.9132	coding	NM_018950	HLA-F	RefSeq_coding	1301	chr6	+	29691116	29694302	NM_001098478,	GTGGGACTGAGAAGCAAGATATCAATGTAGCAGAATTGCACTTGTGCCTCACGAACATAC	3134	Hs.519972	GO:0032393|GO:0019882|GO:0002474|GO:0019221|GO:0060333|GO:0050776|GO:0060337|GO:0042612|GO:0016021|GO:0005886	NP_061823	Major histocompatibility complex, class I, F
ASHG19A3A042444	2.11314	up	1063.4	400.633	9.75461	8.67522	coding	NM_080599	UPF2	RefSeq_coding	5223	chr10	-	11962021	12085023		AAGACGATCAGGACTGTTTTTAATCGGGCAGTCGCGCGGATGGCCTTTTCCCTCTCGCCT	26019	Hs.370689	GO:0003723|GO:0042802|GO:0005515|GO:0016070|GO:0006406|GO:0000184|GO:0000184|GO:0005737|GO:0005634|GO:0048471	NP_542166	UPF2 regulator of nonsense transcripts homolog (yeast)
ASHG19A3A047472	2.08067	up	234.044	83.9819	7.69243	6.63538	coding	NM_005748	YAF2	RefSeq_coding	4096	chr12	-	42550908	42632050		GGTAAATGGTCTAGAAGTTTTCGTTTCCACTGAGGCTTCCGCCACTCGCTTTTTTAAACT	10138	Hs.708084	GO:0046872|GO:0005515|GO:0003713|GO:0003714|GO:0008270|GO:0005737|GO:0005622|GO:0005730|GO:0005634	NP_005739	YY1 associated factor 2
ASHG19A3A001852	4.2107	up	777.34	133.408	9.31162	7.23756	coding	NM_001105251	ZFYVE16	RefSeq_coding	7224	chr5	+	79703837	79775497		ATATCTCTCCCAGGATGTTCTCAAGGCATACAAGAATTAAATTCTGAATAAGTCTGCAGG	9765	Hs.482660	GO:0005545|GO:0046872|GO:0005547|GO:0005515|GO:0008565|GO:0008270|GO:0030509|GO:0016197|GO:0006622|GO:0030100|GO:0007165|GO:0016050|GO:0005737|GO:0005769|GO:0031901|GO:0031901|GO:0016020	NP_055548	Zinc finger, FYVE domain containing 16
ASHG19A3A007060	10.3339	up	2804.33	200.454	11.1287	7.75942	coding	NM_212475	FN1	RefSeq_coding	8647	chr2	-	216225180	216300791		CCCCTGATTGGAAGGAAAAAGACAGTTCAAAAGACCCCTTTCGTCACCCACCCTGGGTAT
ASHG19A3A001071	2.1249	up	4948.87	1840.21	11.9002	10.8128	coding	NM_001018676	FNTA	RefSeq_coding	1624	chr8	+	42911441	42940923		ACTCGCCCTCCTATGTCCTGTACAGTTAGAGATGTTTATGATTACTTCCGAGCTGTCCTG
ASHG19A3A044289	4.91175	up	714.798	102.958	9.19873	6.9025	coding	NM_001956	EDN2	RefSeq_coding	1258	chr1	-	41944448	41950344		CTCTGCTTTTCCTGTCTGTATATAACTTATTTGCCCTAAGAACTTTGAGAATCCCAATTA	1907	Hs.1407	GO:0031708|GO:0005179|GO:0007205|GO:0014824|GO:0019722|GO:0007166|GO:0019221|GO:0007204|GO:0003058|GO:0048016|GO:0042116|GO:0048246|GO:0046888|GO:0030593|GO:0001543|GO:0008284|GO:0010460|GO:0046887|GO:0002690|GO:0060585|GO:0045987|GO:0003099|GO:0001516|GO:0008217|GO:0003100|GO:0019229|GO:0042310|GO:0014826|GO:0005576|GO:0005576|GO:0005615	NP_001947	Endothelin 2
CUST_92_PI426249100	2.73318	up	47.0939	11.9382	5.60693	4.15634	coding	NM_000522_Exon2-	NM_000522	HOX cluster	1563	chr7	-	27236498	27238061	NM_000522,	GAATGATATCTTGTAAATAAAGACATTCAGCACACTGTGAAAATGTATTTGTGCACCTGC
ASHG19A3A014085	2.96399	up	7568.42	2024.69	12.5217	10.9541	coding	NM_005101	ISG15	RefSeq_coding	685	chr1	+	948846	949915		TAAGGGCCTCCACCAGCATCCGAGCAGGATCAAGGGCCGGAAATAAAGGCTGTTGTAAAG	9636	Hs.458485	GO:0005515|GO:0031386|GO:0032020|GO:0007267|GO:0019221|GO:0044419|GO:0019941|GO:0032480|GO:0009615|GO:0060337|GO:0005737|GO:0005829|GO:0005576|GO:0005615	NP_005092	ISG15 ubiquitin-like modifier
ASHG19A3A005065	3.25931	up	185.141	39.6152	7.37001	5.66544	coding	NM_018905	PCDHA2	RefSeq_coding	5360	chr5	+	140174443	140391929		CTCAGAATCAGAATACGTAGGAAAGCCACGACAGCCCAACCCTGACTGGCGTTACTCTGC	56117	Hs.199343			Protocadherin alpha cluster, complex locus
ASHG19A3A009039	5.53423	up	460.384	56.7962	8.59526	6.12688	coding	NM_014716	ACAP1	RefSeq_coding	2523	chr17	+	7239847	7254793		ATTCTCTTCTGGCCTGTGAGTTTCTCCTCCAGAACGGGGCGAACGTGAACCAAGCGGACA	9744	Hs.337242	GO:0008060|GO:0046872|GO:0004629|GO:0005515|GO:0008270|GO:0035556|GO:0006629|GO:0015031|GO:0032312	NP_055531	ArfGAP with coiled-coil, ankyrin repeat and PH domains 1
ASHG19A3A039030	2.20785	up	696.655	245.388	9.16363	8.02099	coding	NM_173199	NR4A3	RefSeq_coding	2588	chr9	+	102584136	102596340		TGGTTCCTGCTTTTGGCTCTCTCCTGCCTACAGTGGAAATGGCTACAATATTTAACCTCA	8013	Hs.279522	GO:0003677|GO:0005488|GO:0046872|GO:0043565|GO:0003700|GO:0003707|GO:0004887|GO:0016563|GO:0008270|GO:0030534|GO:0008150|GO:0010467|GO:0001707|GO:0050885|GO:0031100|GO:0045944|GO:0034339|GO:0006355|GO:0043434|GO:0048752|GO:0043401|GO:0060005|GO:0005654|GO:0005634	NP_775292	Nuclear receptor subfamily 4, group A, member 3
ASHG19A3A011208	3.32103	up	67.0049	13.6017	6.05308	4.32144	coding	NM_000215	JAK3	RefSeq_coding	5449	chr19	-	17935594	17958841		ATCATCCTTGGTTCAGCCCCAATCCCAATACCAGCTGAGTCAGATGACATTTCACAAGAT	3718	Hs.515247	GO:0005524|GO:0004715|GO:0000166|GO:0005515|GO:0004713|GO:0016740|GO:0019221|GO:0007167|GO:0007243|GO:0018108|GO:0045944|GO:0006468|GO:0005856|GO:0005829|GO:0005829|GO:0012505|GO:0016020	NP_000206	Janus kinase 3
ASHG19A3A023219	4.50277	up	199.635	29.9304	7.47621	5.3054	coding	NM_001099	ACPP	RefSeq_coding	3223	chr3	+	132036210	132077690		AAACGTATGTGTGTGTGTTTAATTAGAATAAAATTCCTCTAGGCAGATTTCAGGAGCTCC	55	Hs.433060	GO:0003993|GO:0016787|GO:0005576|GO:0005765|GO:0016020	NP_001127666	Acid phosphatase, prostate
ASHG19A3A053345	2.65631	up	6350.24	1883.96	12.2571	10.8477	coding	NM_153350	FBXL16	RefSeq_coding	3543	chr16	-	742506	755825		GCGGAAGATATAACCTTATATTTGGTAAGTGTTTCTTGTGCTATTTTATCACGTGACCTG	146330	Hs.513244		NP_699181	F-box and leucine-rich repeat protein 16
ASHG19A3A033085	6.36314	up	403.648	42.472	8.42369	5.75395	coding	NM_198928	PYHIN1	RefSeq_coding	2056	chr1	+	158901341	158946841	NM_152501,	AAACCCACCCAGGAGCACAGTCATCGCCTGCAAACTTTAGAATCACCTCACCAACTGTGG	149628	Hs.710248	GO:0007049|GO:0016607|GO:0005654|GO:0005634	NP_945148	Pyrin and HIN domain family, member 1
ASHG19A3A024972	2.88033	up	2398.33	662.541	10.8948	9.36853	coding	NM_001009554	MFAP3L	RefSeq_coding	5842	chr4	-	170907749	170924935		ATCAAAGGGAAGAAAGACCCAAGACCTGGATCTCCCTTTTACATGGACCCTAAAGCAAAG	9848	Hs.593942	GO:0016021|GO:0005886	NP_067679	Microfibrillar-associated protein 3-like
ASHG19A3A022034	2.49742	up	69.8756	19.7005	6.10606	4.78562	coding	NM_001025266	C3orf70	RefSeq_coding	5901	chr3	-	184795839	184870802		CTACAGACAGCTCAACTTTCCTTGATATGTAACACTTTAGGAAAATAACTGCCTTGTAAA	285382	Hs.380048		NP_001020437	Chromosome 3 open reading frame 70
ASHG19A3A017837	2.79205	up	779.983	213.32	9.31585	7.83452	coding	NM_020182	PMEPA1	RefSeq_coding	4930	chr20	-	56223453	56285031		AGCCCAATGTCTCCTGCACGTGCAACTGCAAACGCTCTTTGTTCCAGAGCATGGAGATCA	56937	Hs.517155	GO:0050699|GO:0030521|GO:0016021|GO:0005886	NP_954640	Prostate transmembrane protein, androgen induced 1
ASHG19A3A014445	3.36757	up	161.615	33.1858	7.19193	5.44022	coding	NM_003327	TNFRSF4	RefSeq_coding	1084	chr1	-	1146706	1149512		TTACGTATGCCATGCATACCTCCTGCCCCGCGGGACCACAATAAAAACCTTGGCAGACGG	7293	Hs.129780	GO:0005488|GO:0004872|GO:0005031|GO:0042098|GO:0006968|GO:0006955|GO:0006954|GO:0050710|GO:0032582|GO:0043433|GO:0030890|GO:0051024|GO:0042981|GO:0045859|GO:0033209|GO:0009986|GO:0009897|GO:0005887|GO:0005886	NP_003318	Tumor necrosis factor receptor superfamily, member 4
ASHG19A3A002747	2.20296	up	357.387	121.678	8.25781	7.11837	coding	NM_001145057	IL18BP	RefSeq_coding	1371	chr11	+	71710662	71713574		GAAGAGAGCACTGCCTCCCTGTGTGACTGGAGAAGAGGACGTTGTCACAGATAAAGAGCC	10068	Hs.591967	GO:0042007|GO:0048019|GO:0042088|GO:0009968|GO:0005576	NP_766632	Interleukin 18 binding protein
ASHG19A3A004898	3.482	up	1927.27	437.696	10.59	8.79007	coding	NM_016463	CXXC5	RefSeq_coding	1447	chr5	+	139028300	139062680		CAAAAAGAAGCCTTCCGCTGCTCTGGAGAAGGTGATGCTTCCGACGGGAGCCGCCTTCCG	51523	Hs.189119	GO:0003677|GO:0046872|GO:0004871|GO:0008270|GO:0043123|GO:0007165|GO:0005737|GO:0005634	NP_057547	CXXC finger protein 5
ASHG19A3A019786	3.65598	up	277.1	53.3826	7.91946	6.0492	coding	NM_145238	ZSCAN20	RefSeq_coding	4243	chr1	+	33938231	33961993		ACTTTCCTGGCAATTTTGAGTGAATCTCCTTTCTCTGAAAAGCTCCGGACTTGTCACCAG	7579	Hs.442705	GO:0003677|GO:0046872|GO:0003700|GO:0008270|GO:0006355|GO:0016032|GO:0005622|GO:0005739|GO:0005730|GO:0005634	NP_660281	Zinc finger and SCAN domain containing 20
ASHG19A3A008038	18.2874	up	541.767	17.424	8.82634	4.63355	coding	NM_006613	GRAP	RefSeq_coding	2089	chr17	-	18923990	18950336		TCCTGACCCAGCCTGTGTATTCAAAACGAAAACAGTAAAACCAACATCAGGATGTCCGTC	10750	Hs.567416	GO:0005070|GO:0007265|GO:0007267|GO:0005737	NP_006604	GRB2-related adaptor protein
ASHG19A3A023237	2.08949	up	5694.54	2156.12	12.1035	11.0404	coding	NM_003571	BFSP2	RefSeq_coding	1644	chr3	+	133118789	133194056		AGTAGTCTGTAGCTTGAGCAATCTCCCTTGTCCTCCTTCAAATAAATGCTTTGTGCGCAG	8419	Hs.659862	GO:0005200|GO:0005212|GO:0007010|GO:0050896|GO:0007601|GO:0005737|GO:0005856|GO:0005882|GO:0016020	NP_003562	Beaded filament structural protein 2, phakinin
ASHG19A3A042928	18.2489	up	2494.5	92.7588	10.9547	6.76492	coding	NM_014767	SPOCK2	RefSeq_coding	5345	chr10	-	73818792	73848790		TTACTCAGCCTAAGGAAACAAGTACACTCCACACATGCATAAAGGAAATCAAATGTTATT	9806	Hs.523009	GO:0005509|GO:0030198|GO:0045595|GO:0007165|GO:0007416|GO:0005576|GO:0005578	NP_055582	Sparc/osteonectin, cwcv and kazal-like domains proteoglycan (testican) 2
ASHG19A3A046951	2.37264	up	192.385	59.3855	7.42948	6.18299	coding	NM_031938	BCO2	RefSeq_coding	2912	chr11	+	112046207	112089647		TTTCTCCATTTTATCAGGAGTCATTCTGCCACTGCAGTGGATTTCCTTCCTGTGATGGTG	83875	Hs.728325	GO:0046872|GO:0016491|GO:0016702|GO:0016119|GO:0055114|GO:0042574|GO:0042573|GO:0005622	NP_114144	Beta-carotene oxygenase 2
ASHG19A3A009167	10.4302	up	1169.97	75.7661	9.88704	6.50434	coding	NM_016113	TRPV2	RefSeq_coding	2797	chr17	+	16318887	16340315		ACATCTGCTGGCTCTGGGGTCCCAGTGAATTCTGGTGGCAAATATATATTTTCACTAACT	51393	Hs.279746	GO:0005262|GO:0005261|GO:0005216|GO:0015075|GO:0034220|GO:0009408|GO:0009266|GO:0007600|GO:0006810|GO:0005737|GO:0005887|GO:0005622|GO:0042470|GO:0005886	NP_057197	Transient receptor potential cation channel, subfamily V, member 2
ASHG19A3A022601	2.36469	up	287.665	90.0103	7.97043	6.72878	coding	NM_177938	P4HTM	RefSeq_coding	2294	chr3	+	49027340	49044579		AAGTATCTCCCAACTGGGGGCTGCCTTCAATCCTCAGACCAGGAACACCCATGACACAGG	54681	Hs.654944	GO:0031418|GO:0005509|GO:0005506|GO:0016705|GO:0016702|GO:0055114|GO:0005783|GO:0005789|GO:0016021|GO:0016020	NP_808808	Prolyl 4-hydroxylase, transmembrane (endoplasmic reticulum)
ASHG19A3A033102	2.09048	up	56.0325	19.37	5.82667	4.76284	coding	NM_021189	CADM3	RefSeq_coding	3698	chr1	+	159141376	159172932		AACTCTGGCTCCACTCGACGAGGCCATCAGCTCCACAGTCTGGAGCAGCCCTGACATGCT	57863	Hs.365689	GO:0042803|GO:0034332|GO:0007155|GO:0034329|GO:0045216|GO:0007157|GO:0007156|GO:0005911|GO:0016021|GO:0005886|GO:0005886	NP_067012	Cell adhesion molecule 3
ASHG19A3A005206	2.16287	up	62.8464	20.9453	5.97389	4.86094	coding	NM_021270	LAIR2	RefSeq_coding	663	chr19	+	55014012	55021895		GACTTCCTGGAGCTGCTGGTGAAAGGGACTGTGCCAGGCACTGAAGCCTCCGGATTTGAT	3904	Hs.43803	GO:0004872|GO:0005576	NP_067154	Leukocyte-associated immunoglobulin-like receptor 2
ASHG19A3A053228	2.65305	up	150.121	40.2175	7.09145	5.68379	coding	NM_020210	SEMA4B	RefSeq_coding	3814	chr15	+	90728151	90772890		CTCCAGGAAGAGCGGCCCCGCGGGGGGCGATGACCGTGCGCTGACCCTGACTCACTCCAG	10509	Hs.474935	GO:0004872|GO:0030154|GO:0007275|GO:0007399|GO:0016021|GO:0016020	NP_945119	Sema domain, immunoglobulin domain (Ig), transmembrane domain (TM) and short cytoplasmic domain, (semaphorin) 4B
ASHG19A3A016321	2.196	up	38.5909	12.4081	5.33936	4.20448	coding	NM_201628	KAZ	RefSeq_coding	6047	chr1	+	14925212	15444543		ATCGCTTCCCCGAGAGTGAATTTTAACACTGTAACAATAAATACTACTGCACAGCACTTT	23254	Hs.368823	GO:0031424|GO:0030054|GO:0001533|GO:0005737|GO:0030057|GO:0005634	NP_963922	Kazrin
ASHG19A3A054454	3.16233	up	139.717	30.7109	6.99929	5.33831	coding	NM_145239	PRRT2	RefSeq_coding	2606	chr16	+	29823408	29827201		TTTCTCCCTTTTTGTATGCCGGATGCTGCATGAGTCTGAAACACCAATAAACGGAGACTG	112476	Hs.655071	GO:0009607|GO:0016021|GO:0016020	NP_660282	Proline-rich transmembrane protein 2
ASHG19A3A000599	4.74173	up	443.272	64.723	8.54685	6.30144	coding	NM_000631	NCF4	RefSeq_coding	1401	chr22	+	37257029	37274058		ACGAAGACACCATCAGCACCATCAAGGACATCGCGGTGGAGGAAGATCTCAGCAGCACTC	4689	Hs.474781	GO:0035091|GO:0005515|GO:0046983|GO:0007154|GO:0006955|GO:0055114|GO:0043020|GO:0005737|GO:0005829|GO:0016020	NP_038202	Neutrophil cytosolic factor 4, 40kDa
ASHG19A3A005066	3.00954	up	201.739	47.5575	7.48981	5.90027	coding	NM_018906	PCDHA3	RefSeq_coding	5260	chr5	+	140180782	140391929		ATGTGGACGTTGATCTCTCAGCCAAACCACGACAGCCCAACCCTGACTGGCGTTACTCTG	56117	Hs.199343			Protocadherin alpha cluster, complex locus
ASHG19A3A002179	2.08724	up	2594.41	1020.22	11.0135	9.9519	coding	NM_001130517	MPST	RefSeq_coding	1528	chr22	+	37415701	37425862		GTCTCCTCCCTTTGGTCCGCTGCAGGTCGCCAATATAAATGCTTGATGAGTGAATGAATG	4357	Hs.248267	GO:0016784|GO:0004792|GO:0016740|GO:0009440|GO:0009636|GO:0008272|GO:0005737|GO:0005743|GO:0005739	NP_066949	Mercaptopyruvate sulfurtransferase
ASHG19A3A044968	2.87685	up	62.7281	15.0313	5.97099	4.4465	coding	NM_033326	SOX6	RefSeq_coding	8865	chr11	-	15987995	16497935		TTCAAAGGCAATTTACCAGTGATTTCTGGGTGCTGGGGCTGATATTTTTTGTGCATATTT	55553	Hs.368226	GO:0003677|GO:0005515|GO:0003700|GO:0007275|GO:0007517|GO:0006355|GO:0006351|GO:0005634|GO:0005634	NP_201583	SRY (sex determining region Y)-box 6
ASHG19A3A005321	4.43567	up	69.8465	10.0859	6.10517	3.95601	coding	NM_023000	ARID4A	RefSeq_coding	5630	chr14	+	58765221	58840448		GATCTTCCTGTCCTAGACAATTCAAATGAATTAGATAATATGAACAGTACAGAGAGAATC	5926	Hs.161000	GO:0003677|GO:0003682|GO:0003700|GO:0016564|GO:0006333|GO:0045892|GO:0006366|GO:0000785|GO:0005622|GO:0005634|GO:0017053	NP_075377	AT rich interactive domain 4A (RBP1-like)
ASHG19A3A029732	16.3991	up	3501.38	150.65	11.4283	7.39274	coding	NM_006472	TXNIP	RefSeq_coding	2953	chr1	+	145438461	145442626		AAGACAGCCCTATCTTTATGTATGCCCCTGAGTTCAAGTTCATGCCACCACCGACTTATA	10628	Hs.533977	GO:0004857|GO:0005515|GO:0031625|GO:0007049|GO:0030216|GO:0000122|GO:0048008|GO:0043065|GO:0006606|GO:0042127|GO:0051592|GO:0042493|GO:0032355|GO:0009749|GO:0042542|GO:0009612|GO:0006979|GO:0032570|GO:0005737|GO:0005758|GO:0005634	NP_006463	Thioredoxin interacting protein
ASHG19A3A050042	2.57629	up	4309.34	1348	11.7215	10.3562	coding	NM_004795	KL	RefSeq_coding	5012	chr13	+	33590570	33640281		TAGAGAAAAATGGCTTCCCTCCTTTACCTGAAAATCAGCCCCTAGAAGGGACATTTCCCT	9365	Hs.524953	GO:0008422|GO:0004566|GO:0043169|GO:0017134|GO:0005104|GO:0005179|GO:0004871|GO:0005499|GO:0002526|GO:0007568|GO:0005975|GO:0006112|GO:0008543|GO:0008543|GO:0008286|GO:0090080|GO:0030501|GO:0005576|GO:0005576|GO:0005615|GO:0016021|GO:0005887|GO:0005624|GO:0005886|GO:0005886|GO:0005625	NP_004786	Klotho
ASHG19A3A049989	2.14466	up	64.4165	21.6535	6.00415	4.9034	coding	NM_206827	RASL11A	RefSeq_coding	1543	chr13	+	27844463	27847827		TGCAGAAACATCCAACTGATTGCACTTTTTCTTCTTCTCTCGTCAACTCGTAACTCCTAT	387496	Hs.192131	GO:0005525|GO:0003924|GO:0000166|GO:0045943|GO:0007165|GO:0007264|GO:0016020|GO:0005730|GO:0005634	NP_996563	RAS-like, family 11, member A
ASHG19A3A011033	2.74481	up	2183.27	632.101	10.7594	9.30272	coding	NM_002162	ICAM3	RefSeq_coding	1796	chr19	-	10444451	10450345		TCAACGTAACACATAATGGTACTTATCAGTGCCAAGCGTCCAGCTCACGAGGCAAATACA	3385	Hs.654563	GO:0005178|GO:0005515|GO:0005102|GO:0016337|GO:0050776|GO:0005887|GO:0005886	NP_002153	Intercellular adhesion molecule 3
ASHG19A3A036371	2.56915	up	623.334	184.131	9.01801	7.65672	coding	NM_020844	C8orf79	RefSeq_coding	9603	chr8	+	12803182	12887282		TAGACTTTCAGGATCTAAGGCTGAATCCTACACAGTCCTCCCTCTGGGAAAGTGATGAAA	57604	Hs.202521	GO:0008168|GO:0016740|GO:0008152	NP_065895	Chromosome 8 open reading frame 79
ASHG19A3A000775	4.04522	up	41.8492	6.42989	5.44355	3.42733	coding	NM_001004340	FCGR1B	RefSeq_coding	863	chr1	-	120926908	120935944		TTCTTGACAACTCTGCTCCTTTGGGGCTGGCTACTACTGCAGGTCTCCAGCAGAGTCTTC	2210	Hs.534956	GO:0019864|GO:0019763|GO:0004872|GO:0019221|GO:0006955|GO:0060333|GO:0016021|GO:0005886	NP_001017986	Fc fragment of IgG, high affinity Ib, receptor (CD64)
ASHG19A3A011132	2.03816	up	659.986	254.936	9.0979	8.07063	coding	NM_001008701	LPHN1	RefSeq_coding	7874	chr19	-	14258550	14316997		TCGAGTGCATTTAACGAGAACAAAACAAAAGGCTCATAACAACAAGAACGTTTCAGAAAA	22859	Hs.94229	GO:0004930|GO:0016524|GO:0005529|GO:0015643|GO:0007186|GO:0007420|GO:0007218|GO:0016021|GO:0005886|GO:0014069	NP_055736	Latrophilin 1
ASHG19A3A037306	52.1996	up	397.224	5	8.4031	2.69713	coding	NM_001782	CD72	RefSeq_coding	1548	chr9	-	35609975	35618424		ATTGGACTGGCCTCAGCTCTAACAAGGATTGGAAGTTGACTGATGATACACAACGCACTA	971	Hs.116481	GO:0005515|GO:0005102|GO:0005529|GO:0004888|GO:0007411|GO:0007155|GO:0005887|GO:0005886	NP_001773	CD72 molecule
ASHG19A3A022559	3.11789	up	155.933	34.8585	7.14408	5.50351	coding	NM_000579	CCR5	RefSeq_coding	3686	chr3	+	46411632	46417690		CCCTCCTTCAAAAGAAACAGCATTTCCTACTTTTATACTGTCTATATGATTGATTTGCAC	1234	Hs.450802	GO:0016493|GO:0016493|GO:0004930|GO:0003779|GO:0004950|GO:0015026|GO:0004435|GO:0005515|GO:0007186|GO:0007166|GO:0007267|GO:0006968|GO:0006935|GO:0007204|GO:0030260|GO:0006955|GO:0006954|GO:0019059|GO:0044419|GO:0016032|GO:0009986|GO:0005737|GO:0005768|GO:0009897|GO:0005887|GO:0005886|GO:0005886	NP_001093638	Chemokine (C-C motif) receptor 5
ASHG19A3A012394	2.111	up	254.895	90.0296	7.80707	6.72914	coding	NM_015016	MAST3	RefSeq_coding	5893	chr19	+	18208602	18262498		AAACAATTCCTCTCACCCACAAAACAATGTAATCCCAGCGATGGACTGGATTCTGAAGGC	23031	Hs.466184	GO:0005524|GO:0000287|GO:0000166|GO:0005515|GO:0004674|GO:0006468	NP_055831	Microtubule associated serine/threonine kinase 3
ASHG19A3A054244	2.19758	up	652.311	231.68	9.08476	7.94885	coding	NM_138440	VASN	RefSeq_coding	2864	chr16	+	4421848	4433529		GAGACAAGGACTTTGGTTTTTGTAAGACAAACGATGATATGAAGGCCTTTTGTAAGAAAA	114990	Hs.372579	GO:0005576|GO:0016021|GO:0016020	NP_612449	Vasorin
ASHG19A3A031537	2.05768	up	44.6678	15.6262	5.53399	4.49296	coding	NM_138296	PTCRA	RefSeq_coding	1097	chr6	+	42883726	42893573		ACAGGGGCATTTAGGGAGCAGATGACTGAGAACATTAAAAAAGAACTTAAATGACACAGC	171558	Hs.169002	GO:0004872|GO:0070244|GO:0016021|GO:0016020	NP_612153	Pre T-cell antigen receptor alpha
ASHG19A3A012951	2.06813	up	54.942	19.2112	5.80063	4.7523	coding	NM_001462	FPR2	RefSeq_coding	2019	chr19	+	52266641	52273777		ATATGGATTTGCACCCACTGCATTTGCAGCCTTGAGGTCATAAGCATCCTCAGGAAAATG	2358	Hs.99855	GO:0004930|GO:0004982|GO:0004872|GO:0007186|GO:0007155|GO:0006928|GO:0006935|GO:0006954|GO:0016021|GO:0005886|GO:0005886	NP_001453	Formyl peptide receptor 2
ASHG19A3A044964	2.47973	up	245.655	72.8684	7.76199	6.45181	coding	NM_001033952	CALCA	RefSeq_coding	816	chr11	-	14990047	14993832	NM_001741,	CTCCTCTGTCCTGCTTCTGAATGTGCTGATCATTTGAGGAATAAAATTATTTTTCCCCAA	796	Hs.37058	GO:0031716|GO:0005179|GO:0005515|GO:0005102|GO:0007190|GO:0032147|GO:0007267|GO:0051480|GO:0007204|GO:0051482|GO:0007566|GO:0043542|GO:0001935|GO:0007159|GO:0002548|GO:0045776|GO:0045779|GO:0010523|GO:0045671|GO:0001976|GO:0045762|GO:0032730|GO:0032757|GO:0045651|GO:0045909|GO:0008217|GO:0001944|GO:0005737|GO:0005576|GO:0005576|GO:0005615	NP_001732	Calcitonin-related polypeptide alpha
ASHG19A3A033746	6.92609	up	446.056	42.7943	8.55438	5.76234	coding	NM_172056	KCNH2	RefSeq_coding	3164	chr7	-	150646515	150675014		CAAGCTCTTTCGACCATAGTTGATGGTAGGACATTTTAGACTTTGTTTCTCAGCTCTGTA	3757	Hs.647099	GO:0005251|GO:0000155|GO:0005244|GO:0008015|GO:0006811|GO:0006936|GO:0006813|GO:0008016|GO:0006355|GO:0055085|GO:0016021|GO:0016020|GO:0008076	NP_742054	Potassium voltage-gated channel, subfamily H (eag-related), member 2
ASHG19A3A045776	2.6816	up	172.064	45.7942	7.27374	5.85065	coding	NM_006500	MCAM	RefSeq_coding	3332	chr11	-	119179234	119187840		AGCTATGGTTATATTAGCACCAAACTTCTACAAACCAAGCTCAGGGCCCCAACCCTAGAA	4162	Hs.599039	GO:0009653|GO:0007155|GO:0016021|GO:0005886	NP_006491	Melanoma cell adhesion molecule
ASHG19A3A043724	2.75968	up	93.2154	23.5698	6.47251	5.00801	coding	NM_000818	GAD2	RefSeq_coding	2824	chr10	+	26505235	26593491		TGTGGCAACCTGTTCTTCCTACCAAATATAAACTTGTGTATGATCCAAGTATTTTATCTG	2572	Hs.231829	GO:0004351|GO:0016829|GO:0005515|GO:0030170|GO:0019752|GO:0006540|GO:0042136|GO:0007269|GO:0042493|GO:0007268|GO:0005794|GO:0000139|GO:0031225|GO:0030424|GO:0030054|GO:0061202|GO:0061202|GO:0005737|GO:0016023|GO:0005829|GO:0048471|GO:0005886|GO:0042734|GO:0045202|GO:0030672	NP_001127838	Glutamate decarboxylase 2 (pancreatic islets and brain, 65kDa)
ASHG19A3A051042	2.24205	up	48.0145	15.2998	5.63287	4.46805	coding	NM_183387	EML5	RefSeq_coding	7171	chr14	-	89081173	89259096		ATTCTGTGCCTCACAGTAAACCAGCACCCCAAATTTATCAACATAGTGGCAACTGGCCAA	161436	Hs.325846	GO:0005737|GO:0005856|GO:0005874	NP_899243	Echinoderm microtubule associated protein like 5
ASHG19A3A003939	2.44403	up	42.2375	12.0569	5.45762	4.16836	coding	NM_001742	CALCR	RefSeq_coding	3577	chr7	-	93053798	93204042		CAGCCGCCCAGTGACAGAATTCCAGGACAAAGAGATCTTCAAAAATCAAAAATGAGGTTC	799	Hs.489127	GO:0032841|GO:0032841|GO:0004948|GO:0004948|GO:0005515|GO:0007189|GO:0007189|GO:0007202|GO:0007204|GO:0045762|GO:0051384|GO:0005887|GO:0005886|GO:0005886	NP_001733	Calcitonin receptor
ASHG19A3A024134	2.45133	up	4350.14	1438.77	11.7319	10.4383	coding	NM_173536	GABRG1	RefSeq_coding	6769	chr4	-	46037788	46126082		TTTGAAAGCTTTTCTCTTCTCCCCTTTTCTTCTGCGGAGTCAAAGTAGAGGGGTGAGGTT	2565	Hs.375051	GO:0004890|GO:0005254|GO:0005230|GO:0005216|GO:0007214|GO:0006811|GO:0007268|GO:0030054|GO:0034707|GO:0016021|GO:0005886|GO:0045211|GO:0045202	NP_775807	Gamma-aminobutyric acid (GABA) A receptor, gamma 1
ASHG19A3A035967	2.19018	up	623.338	221.99	9.01853	7.88748	coding	NM_057749	CCNE2	RefSeq_coding	2748	chr8	-	95892455	95907482		ATACTGACTGCTGCTGCCTTGTGCCATTTTACCTCCATTGAAGTGGTTAAGAAAGCCTCA	9134	Hs.521693	GO:0016538|GO:0005515|GO:0006270|GO:0000082|GO:0000075|GO:0051301|GO:0000278|GO:0000079|GO:0005829|GO:0005654|GO:0005654|GO:0005634	NP_477097	Cyclin E2
ASHG19A3A023657	5.79978	up	3254.3	438.65	11.3295	8.7935	coding	NM_005012	ROR1	RefSeq_coding	3382	chr1	+	64239689	64644707		ACATCGCAACAAGTACCTTCTGTGAAGTTTCACTGTGTCTTACCAAGCAGGACAGACACT	4919	Hs.654491	GO:0005524|GO:0017147|GO:0000166|GO:0004872|GO:0016740|GO:0004714|GO:0006468|GO:0007169|GO:0005737|GO:0005887|GO:0005886	NP_005003	Receptor tyrosine kinase-like orphan receptor 1
ASHG19A3A048269	160.694	up	8092.33	29.6169	12.6207	5.29256	coding	NM_001242	CD27	RefSeq_coding	1320	chr12	+	6554050	6560883		TAAAACACACTTCCTGCTGCGAAAGACCCACATGCTACAAGACGGGCAAAATAAAGTGAC	939	Hs.355307	GO:0043027|GO:0005515|GO:0004888|GO:0006916|GO:0006916|GO:0006915|GO:0007166|GO:0016064|GO:0006917|GO:0006917|GO:0045579|GO:0046330|GO:0008588|GO:0045471|GO:0009986|GO:0005576|GO:0005887|GO:0016020|GO:0005624	NP_001233	CD27 molecule
ASHG19A3A021134	2.61637	up	76.709	20.5484	6.22394	4.83637	coding	NM_017442	TLR9	RefSeq_coding	3868	chr3	-	52255097	52260179	EU831898,	CAAAACCCTCTTTGAGAACCTGTGGGCCTCGGTCTATGGCAGCCGCAAGACGCTGTTTGT	54106	Hs.87968	GO:0005149|GO:0005515|GO:0035197|GO:0004888|GO:0007252|GO:0042742|GO:0008543|GO:0045087|GO:0008286|GO:0030277|GO:0032088|GO:0032715|GO:0032717|GO:0034122|GO:0043123|GO:0046330|GO:0043507|GO:0042346|GO:0051092|GO:0032722|GO:0010552|GO:0050729|GO:0045356|GO:0045359|GO:0032728|GO:0045078|GO:0032733|GO:0032735|GO:0032741|GO:0032755|GO:0032757|GO:0051770|GO:0034123|GO:0032760|GO:0002237|GO:0007165|GO:…	NP_059138	Toll-like receptor 9
ASHG19A3A019821	4.79622	up	244.246	34.5006	7.75206	5.49016	coding	NM_002608	PDGFB	RefSeq_coding	3393	chr22	-	39619686	39640957		TTCCCTAGATAGAGATACTTTGCGCGCACACACATACATACGCGCGCAAAAAGGAAAAAA	5155	Hs.1976	GO:0043498|GO:0005518|GO:0043499|GO:0008083|GO:0042802|GO:0048407|GO:0005161|GO:0005161|GO:0005161|GO:0005161|GO:0005515|GO:0046982|GO:0042803|GO:0030036|GO:0007596|GO:0060445|GO:0060326|GO:0016049|GO:0030031|GO:0071506|GO:0001892|GO:0060664|GO:0007507|GO:0072255|GO:0002548|GO:0030336|GO:0010512|GO:0010544|GO:0038001|GO:0030168|GO:0002576|GO:0048008|GO:0045740|GO:0043406|GO:0043536|GO:0051781|GO:…	NP_148937	Platelet-derived growth factor beta polypeptide (simian sarcoma viral (v-sis) oncogene homolog)
ASHG19A3A047811	2.60855	up	943.081	282.792	9.58348	8.20023	coding	NM_152890	COL24A1	RefSeq_coding	6500	chr1	-	86194917	86622121		ACAAATGCATACAAATGCATTTAAGAGCCCACAGAACAAGGCGTGGAAAAGTCTCCCCCA	255631	Hs.659516	GO:0005201|GO:0007155|GO:0005581|GO:0005576	NP_690850	Collagen, type XXIV, alpha 1
ASHG19A3A003573	2.3689	up	333.911	105.136	8.17308	6.92887	coding	NM_017711	GDPD2	RefSeq_coding	2290	chrX	+	69642880	69653240	NM_001171193,NM_001171192,NM_001171191,	CCTGCATCTGCACAGCCTCCACAAGGTGCTGCTGCTCCTCATTATGCTGCTTGTGGCGGC	54857	Hs.438712	GO:0008889|GO:0047394|GO:0016787|GO:0046872|GO:0006071|GO:0006629|GO:0005737|GO:0005856|GO:0016021|GO:0005886	NP_060181	Glycerophosphodiester phosphodiesterase domain containing 2
ASHG19A3A046183	2.5503	up	68.4155	18.8232	6.07981	4.72915	coding	NM_002478	MYOD1	RefSeq_coding	1823	chr11	+	17741109	17743677		TATTTATCTCTGAGGCATGGTGTGTGGTGCTACAGGGAATTTGTACGTTTATACCGCAGG	4654	Hs.181768	GO:0003677|GO:0070888|GO:0005515|GO:0046982|GO:0003700|GO:0003705|GO:0016563|GO:0003713|GO:0008134|GO:0007275|GO:0042692|GO:0042693|GO:0007517|GO:0007518|GO:0045445|GO:0010552|GO:0051149|GO:0043415|GO:0006468|GO:0000381|GO:0006357|GO:0007519|GO:0051146|GO:0000790|GO:0005654|GO:0005634|GO:0005667	NP_002469	Myogenic differentiation 1
ASHG19A3A014338	2.08638	up	537.991	199.766	8.81502	7.75402	coding	NM_001146685	TMEM88B	RefSeq_coding	492	chr1	+	1361507	1363166		CTGCTGGTGCTCCTGCCCGCGGCCGCCGTCGTCTACCTGGGATTCCTGTGCCACTCGAGG	643965	Hs.729765	GO:0016021|GO:0016020	NP_001140157	Transmembrane protein 88B
ASHG19A3A053531	2.53131	up	950.427	294.967	9.59248	8.25259	coding	NM_022166	XYLT1	RefSeq_coding	9336	chr16	-	17196182	17564738		AATGACCAGTTGGTGGCGTTTCTCTCCCGATACCGAGATATGAATTTCTTGAAGTCACAC	64131	Hs.22907	GO:0008375|GO:0030158|GO:0016757|GO:0034605|GO:0006024|GO:0048681|GO:0030166|GO:0070555|GO:0005794|GO:0000139|GO:0005783|GO:0005789|GO:0005576|GO:0016021|GO:0016020	NP_071449	Xylosyltransferase I
ASHG19A3A040565	2.06322	up	2125.42	837.477	10.7248	9.67993	coding	NM_032512	PDZD4	RefSeq_coding	3745	chrX	-	153067622	153096003		TGTGGTTTTTCTCCCTTTCTGTGCTTGCCAATAGTTGTTTTGTTTTGTGGACCTGCCCTG	57595	Hs.92732	GO:0005938|GO:0005737	NP_115901	PDZ domain containing 4
ASHG19A3A031968	2.22509	up	427.901	144.845	8.49531	7.34145	coding	NM_002356	MARCKS	RefSeq_coding	4304	chr6	+	114178526	114184650		ACACCAACCCGAGGCTCTTTGTTTCCCCTCTTGGATCTGTTGAGTTTCTTTGTTGAAGAA	4082	Hs.519909	GO:0051015|GO:0005516|GO:0005080|GO:0006112|GO:0050796|GO:0015629|GO:0005938|GO:0005813|GO:0005737|GO:0042585|GO:0005886	NP_002347	Myristoylated alanine-rich protein kinase C substrate
ASHG19A3A010515	3.25614	up	206.471	44.6307	7.52095	5.81778	coding	NM_001170631	FCAMR	RefSeq_coding	2783	chr1	-	207131312	207143970		AAATCCTCCCACAAGCAACGCCAGTTTCTAAGCAACAATCTCAGGGTTCCATTGGAGAAA	83953	Hs.145519	GO:0004872|GO:0016021|GO:0005886	NP_114418	Fc receptor, IgA, IgM, high affinity
ASHG19A3A015373	2.01212	up	228.668	84.9072	7.65927	6.65055	coding	NM_182828	GDF7	RefSeq_coding	1994	chr2	+	20866423	20871250		CTTCCCCCATTATTAAACACTATGTTCAAAAGGCGCCGGGGGACTTCCCGGAGCCACGGA	151449	Hs.447688	GO:0005125|GO:0008083|GO:0005515|GO:0042803|GO:0030509|GO:0032924|GO:0007411|GO:0048754|GO:0045165|GO:0030855|GO:0048853|GO:0022612|GO:0040007|GO:0030901|GO:0060571|GO:0021915|GO:0060389|GO:0045666|GO:0010862|GO:0048608|GO:0021509|GO:0021527|GO:0005576|GO:0005615	NP_878248	Growth differentiation factor 7
ASHG19A3A045246	2.69536	up	287.617	77.6423	7.96987	6.53939	coding	NM_005764	PDZK1IP1	RefSeq_coding	894	chr1	-	47649261	47655771		TTTCTGTGAAATAAAGACTTTTTGTATTTCTGGGGCTGAGGCTCAGCAACAGCCCCTCAG	10158	Hs.431099	GO:0016021|GO:0016020	NP_005755	PDZK1 interacting protein 1
ASHG19A3A009704	3.89798	up	92.4458	15.7062	6.46246	4.49974	coding	NM_153229	TMEM92	RefSeq_coding	2747	chr17	+	48351787	48358844	NM_001168215,	TTCATTGTGCCACCAGAGCTCCCTATGCAGCCTTTTAAAAGAATAAATAGGATCTGTAGC	162461	Hs.224630	GO:0016021|GO:0016020	NP_694961	Transmembrane protein 92
ASHG19A3A054352	3.2831	up	180.415	38.2708	7.33881	5.62375	coding	NM_202000	ACSM3	RefSeq_coding	1587	chr16	+	20775311	20797640		GCTTACCCCCATATAAACTTTCTTTGTTATGATGGTGATTCCATTTTACTTCCATGATAC	6296	Hs.706754	GO:0005524|GO:0047760|GO:0016874|GO:0046872|GO:0003674|GO:0000166|GO:0006631|GO:0006629|GO:0008217|GO:0005575|GO:0005759|GO:0005739	NP_973729	Acyl-CoA synthetase medium-chain family member 3
ASHG19A3A049063	2.0061	up	175.333	64.6232	7.30401	6.29962	coding	NM_002535	OAS2	RefSeq_coding	3647	chr12	+	113416273	113448503		CTAACTCTTTTAAGCAATGATTGTAACTATTAGGAGACATTGCTCTCCCACGTATGTTTT	4939	Hs.414332	GO:0005524|GO:0003723|GO:0000166|GO:0016779|GO:0016740|GO:0019221|GO:0006955|GO:0060333|GO:0006139|GO:0060337|GO:0005783|GO:0016020|GO:0005792|GO:0005739|GO:0005634	NP_058197	2'-5'-oligoadenylate synthetase 2, 69/71kDa
ASHG19A3A035673	2.69136	up	11750.3	3418.32	13.1318	11.7034	coding	NM_001015508	PURG	RefSeq_coding	2709	chr8	-	30853320	30891231		CATGCTGAACAAAGCTTGAAGTTTAAAACTTTCCTCCCTTCCTCTGTTTATATGAAGTAA	29942	Hs.373778	GO:0003677|GO:0005634	NP_037489	Purine-rich element binding protein G
ASHG19A3A044613	3.68202	up	234.185	44.4506	7.69312	5.81262	coding	NM_153442	GPR26	RefSeq_coding	10316	chr10	+	125425870	125456911		ATGCTGCCTGCTCTGTTTACAATGGTTTGTGTTTTGTGGATACATATCAAATGCTGTAAT	2849	Hs.12751	GO:0004930|GO:0004872|GO:0007189|GO:0016021|GO:0005886	NP_703143	G protein-coupled receptor 26
ASHG19A3A027939	5.23316	up	90.1951	10.8592	6.43391	4.04623	coding	NM_000560	CD53	RefSeq_coding	1567	chr1	+	111415721	111442557	NM_001040033,	TATCTGTGTTACCAGCCTTGTCTCGGCCACCTCAAGGATAATCACTAAATTCTGCCGAAA	963	Hs.443057	GO:0007165|GO:0009986|GO:0016021|GO:0005886	NP_001035122	CD53 molecule
ASHG19A3A004006	2.1101	up	125.528	43.4511	6.86072	5.78341	coding	NM_002287	LAIR1	RefSeq_coding	2816	chr19	-	54865234	54876721	NM_002288,	TGACTACCTGGAGCTGCTGGTGAAAGAAACCTCTGGAGGCCCGGACTCCCCGGACACAGA	3903	Hs.572535	GO:0005515|GO:0004872|GO:0016021|GO:0005886	NP_068352	Leukocyte-associated immunoglobulin-like receptor 1
ASHG19A3A045567	2.69407	up	1203.29	350.382	9.92144	8.49165	coding	NM_012193	FZD4	RefSeq_coding	7391	chr11	-	86656721	86666433		GCATCGATGTCTGTACTGTAAATTTCTAATTTATCACTGTACAAAGAAAACCCCTTGCTA	8322	Hs.591968	GO:0004930|GO:0030165|GO:0030165|GO:0030165|GO:0042813|GO:0017147|GO:0019955|GO:0005515|GO:0046982|GO:0042803|GO:0016055|GO:0007223|GO:0007420|GO:0060070|GO:0060070|GO:0007166|GO:0071300|GO:0009790|GO:0035426|GO:0031987|GO:0010812|GO:0030182|GO:0051091|GO:0042701|GO:0010551|GO:0030947|GO:0061299|GO:0007605|GO:0007165|GO:0034446|GO:0001570|GO:0042995|GO:0009986|GO:0005737|GO:0005887|GO:0005886	NP_036325	Frizzled homolog 4 (Drosophila)
ASHG19A3A051328	2.01399	up	15564.2	5987.36	13.5455	12.5355	coding	NM_001136022	NFATC4	RefSeq_coding	5672	chr14	+	24836144	24848808		TCTAAGAGAGGTTGAAACTGTGTGTGTGTGGGAGAAAATGATAACCACCCTCCCATCTCT	4776	Hs.77810	GO:0003677|GO:0003700|GO:0003713|GO:0030154|GO:0006954|GO:0006355|GO:0006366|GO:0005737|GO:0045111|GO:0005634	NP_004545	Nuclear factor of activated T-cells, cytoplasmic, calcineurin-dependent 4
ASHG19A3A003532	2.26478	up	658.062	226.327	9.09487	7.9155	coding	NM_001170752	SRPX	RefSeq_coding	1798	chrX	-	38008588	38080177		TTACCGGCTCCAGCTAGGAATGCTGCAGGCTGTTGCTGCGAATCCCACTCTACTCCTTCA	8406	Hs.15154	GO:0007155|GO:0009986|GO:0016020	NP_006298	Sushi-repeat-containing protein, X-linked
ASHG19A3A029285	2.38312	up	187.163	57.2501	7.38923	6.13638	coding	NM_197975	BTNL3	RefSeq_coding	2398	chr5	+	180415900	180433726		TCTGTGGTGCCCTGTGTGGTGTTGTCATGGGGATGATAATTGTTTTCTTCAAATCCAAAG	10917	Hs.225949	GO:0006629|GO:0016021|GO:0016020	NP_932079	Butyrophilin-like 3
ASHG19A3A054052	18.0603	up	664.85	22.1427	9.10694	4.93219	coding	NM_000101	CYBA	RefSeq_coding	743	chr16	-	88709697	88717457		GGTGAAGCTGTTCGGGCCCTTTACCAGGAATTACTATGTTCGGGCCGTCCTGCATCTCCT	1535	Hs.513803	GO:0017124|GO:0009055|GO:0009055|GO:0020037|GO:0046872|GO:0016491|GO:0005515|GO:0046982|GO:0016175|GO:0071230|GO:0071480|GO:0071333|GO:0071260|GO:0071407|GO:0071356|GO:0017004|GO:0022900|GO:0050665|GO:0006954|GO:0045087|GO:0055114|GO:0030307|GO:0001938|GO:0008217|GO:0003106|GO:0045730|GO:0070555|GO:0031667|GO:0014895|GO:0042554|GO:0006801|GO:0006810|GO:0005794|GO:0043020|GO:0043020|GO:0016324|GO:…	NP_000092	Cytochrome b-245, alpha polypeptide
ASHG19A3A018637	2.32143	up	1738.55	598.889	10.4421	9.22714	coding	NM_005281	GPR3	RefSeq_coding	2145	chr1	+	27719151	27722315		TTGGATTATTTTTTATCGAAGAGATCATAGAAACCAGAGCCTTCTCCCCAGGCCTGCCCT	2827	Hs.66542	GO:0004930|GO:0001619|GO:0004872|GO:0007189|GO:0040020|GO:0005887|GO:0005886	NP_005272	G protein-coupled receptor 3
ASHG19A3A030501	3.37107	up	51.971	10.2719	5.73031	3.9771	coding	NM_001164687	THEMIS	RefSeq_coding	3830	chr6	-	128029339	128239776		GGGATGCTCCAGTGCTCTTACGCAGATAATGATCATTAACATCAGCCTCTCTGATCAAAG	387357	Hs.661756	GO:0050852|GO:0007275|GO:0043383|GO:0043368|GO:0005737|GO:0005634	NP_001158159	Thymocyte selection associated
ASHG19A3A008708	2.4086	up	485.66	151.368	8.66738	7.39919	coding	NM_000442	PECAM1	RefSeq_coding	3754	chr17	-	62399863	62401205		ACACAGCTGCAGGGACCCTCGTGGATGTTGTATTAAATAAATTTGACCTTTGCTCTTTGC	5175	Hs.376675	GO:0005515|GO:0007596|GO:0007155|GO:0008037|GO:0050904|GO:0050900|GO:0006909|GO:0030168|GO:0002576|GO:0007165|GO:0030054|GO:0005615|GO:0016021|GO:0005886|GO:0005886|GO:0031092	NP_000433	Platelet/endothelial cell adhesion molecule
ASHG19A3A047371	2.57613	up	69.4611	18.8735	6.09832	4.73312	coding	NM_001013698	C12orf69	RefSeq_coding	2104	chr12	-	14957583	14967116		CCAACATACACTGTTTTCTCTTTCTCTTCTTGCATTGTTTTTCAAAACGAGTTGCAAAAC	440087	Hs.220931	GO:0016021|GO:0016020	NP_001013720	Chromosome 12 open reading frame 69
ASHG19A3A047016	4.48289	up	1037.82	170.25	9.71877	7.55434	coding	NM_001144758	PHLDB1	RefSeq_coding	5472	chr11	+	118478305	118528741	NM_015157,	AAGCTGCTGCTCCCTGCTGTAGACTTAGAGCAGTGGTACCAGGAGCTGATGGCCGGGCTG	23187	Hs.504062		NP_055972	Pleckstrin homology-like domain, family B, member 1
ASHG19A3A048319	2.2286	up	1576.55	567.808	10.3082	9.15202	coding	NM_001145465	LOC360030	RefSeq_coding	907	chr12	+	7917811	7926717		TCGGTCATCTCTGTAACCTCCCTACCAAGGACTAATTGGTCTTTAAAACTCCTCAATGCA	360030	Hs.558004	GO:0043565|GO:0003700|GO:0006355|GO:0005634	NP_001138937	NANOG neighbor homeobox
ASHG19A3A038067	2.40344	up	7426.34	2446.09	12.4904	11.2253	coding	NM_013443	ST6GALNAC6	RefSeq_coding	2416	chr9	-	130647600	130661871		TGACTGCCCCAGACTTGGTTTTGTAATGATTTGTACAGGAATAAACACACCTACGCTCCG	30815	Hs.109672	GO:0001665|GO:0008373|GO:0005975|GO:0001574|GO:0006688|GO:0006486|GO:0005794|GO:0000139|GO:0005737|GO:0030173|GO:0016021|GO:0005886	NP_038471	ST6 (alpha-N-acetyl-neuraminyl-2,3-beta-galactosyl-1,3)-N-acetylgalactosaminide alpha-2,6-sialyltransferase 6
ASHG19A3A051451	2.7865	up	828.178	226.359	9.39432	7.91586	coding	NM_181703	GJA5	RefSeq_coding	3156	chr1	-	147228331	147232714		ATACAGAAGAAAAGACAGTCTCCATTTTCAAACAGTCCCTCCTGGGAGAACACAGACAGG	2702	Hs.447968	GO:0005243|GO:0001568|GO:0007043|GO:0007267|GO:0035050|GO:0030326|GO:0006936|GO:0001501|GO:0006810|GO:0030054|GO:0005922|GO:0005921|GO:0016021|GO:0005886	NP_859054	Gap junction protein, alpha 5, 40kDa
ASHG19A3A004298	2.7588	up	165.966	42.8124	7.22691	5.76286	coding	NM_004509	SP110	RefSeq_coding	2519	chr2	-	231033644	231084827		GCAGATGCAGCCTCAGGACCAGCTGATTCGAGATTACGGTGAGCCCTTTCAGGAAGCAAT	3431	Hs.145150	GO:0003677|GO:0005488|GO:0046872|GO:0004871|GO:0008270|GO:0044419|GO:0007165|GO:0005634	NP_536349	SP110 nuclear body protein
ASHG19A3A021740	2.43428	up	570.766	177.897	8.89737	7.61387	coding	NM_001184723	TM4SF18	RefSeq_coding	3676	chr3	-	149036286	149051259		GTCAGGTAGGAAGAAGAAAAATAGACTTTCTGTGACTGTATACTCTTGAAATCTCCCGCA	116441	Hs.22026	GO:0016021|GO:0016020	NP_620141	Transmembrane 4 L six family member 18
ASHG19A3A045411	5.2272	up	363.045	47.2897	8.28053	5.89449	coding	NM_005608	PTPRCAP	RefSeq_coding	917	chr11	-	67202980	67205153		AATGACCTTGAGCGACAGGAGGATGAGCAGGACACAGACTATGACCACGTCGCGGATGGT	5790	Hs.155975	GO:0006952|GO:0016021|GO:0005886	NP_005599	Protein tyrosine phosphatase, receptor type, C-associated protein
ASHG19A3A027584	4.46653	up	467.805	73.2606	8.61811	6.45896	coding	NM_001025159	CD74	RefSeq_coding	1519	chr5	-	149781202	149792323		ATTCAGGCCCAAGTGCGACGAGAACGGCAACTATCTGCCACTCCAGTGCTATGGGAGCAT	972	Hs.436568	GO:0042289|GO:0042289|GO:0001540|GO:0019955|GO:0004896|GO:0042802|GO:0045058|GO:0000187|GO:0019883|GO:0019886|GO:0008283|GO:0051085|GO:0019221|GO:0006952|GO:0006955|GO:0016064|GO:0006886|GO:0043518|GO:0045581|GO:0043066|GO:0043066|GO:0002792|GO:0045060|GO:0030890|GO:0070374|GO:0070374|GO:0045582|GO:2000343|GO:0001961|GO:0048146|GO:0060907|GO:0090023|GO:0050731|GO:0045059|GO:0001516|GO:0006461|GO:…	NP_004346	CD74 molecule, major histocompatibility complex, class II invariant chain
ASHG19A3H0000525	3.54868	up	217.818	42.8003	7.58977	5.76249	coding	NM_032391_intron2+	NM_032391	HOX cluster	417	chr17	+	46799261	46799679		CGTTATCAATATTAATTTTGCTTATGCCAGGACTCCATCCCATTGGAGACAAACATTAAG
ASHG19A3A052273	4.5716	up	733.686	114.337	9.23119	7.03849	coding	NM_001163692	LOC390595	RefSeq_coding	1399	chr15	-	65385343	65398697		TAGGCCCAATGCCAGACCTGGCAACCCATCCTAACTGTATTATTAAAACCAAGTAAGAGT	390595	Hs.659256		NP_001157164	Ubiquitin-associated protein 1-like
ASHG19A3A033765	2.9116	up	334.009	83.7554	8.17394	6.63213	coding	NM_005692	ABCF2	RefSeq_coding	2262	chr7	-	150904922	150924317		TCACCAAGTACACCAGCTCCAAGTGACCCAGGGCCTGACAAAAATAAAGGGTGAACTGTT	10061	Hs.654958	GO:0005524|GO:0016887|GO:0000166|GO:0005215|GO:0006810|GO:0043190|GO:0005740	NP_009120	ATP-binding cassette, sub-family F (GCN20), member 2
ASHG19A3A003031	3.53219	up	1644.63	364.503	10.3644	8.54383	coding	NM_001160045	GLI1	RefSeq_coding	3414	chr12	+	57853917	57866045		TCCCGAGCCCAGCGCCCAGACAGAGGCCCACTCTTTTCTTCTCCCCGGAGTGCAGTCAAG	2735	Hs.632702	GO:0003677|GO:0003682|GO:0046872|GO:0008017|GO:0010843|GO:0005515|GO:0003705|GO:0016563|GO:0008270|GO:0021696|GO:0009953|GO:0009913|GO:0030324|GO:0007275|GO:0090090|GO:0060032|GO:0001649|GO:0021983|GO:0045740|GO:0008284|GO:0043193|GO:0045880|GO:0045944|GO:0009954|GO:0008589|GO:0021938|GO:0007283|GO:0007418|GO:0005929|GO:0005737|GO:0005829|GO:0005622|GO:0005634	NP_005260	GLI family zinc finger 1
ASHG19A3A035755	2.42842	up	3231.22	1081.49	11.3174	10.0374	coding	NM_014682	ST18	RefSeq_coding	6330	chr8	-	53023391	53322439		AAATTGGCAATGTCCCAGGATAAAAATCAGCTTGATTCTCCCCAAACTGGGCAGTGTCCT	9705	Hs.655499	GO:0003677|GO:0046872|GO:0003700|GO:0016564|GO:0008270|GO:0000122|GO:0006355|GO:0005634	NP_055497	Suppression of tumorigenicity 18 (breast carcinoma) (zinc finger protein)
ASHG19A3A035380	8.04789	up	50.9234	5	5.70574	2.69713	coding	NM_024012	HTR5A	RefSeq_coding	2400	chr7	+	154862545	154877459		GCCTGTGGTCTGCTATGTCTCTGACTCTTCAAATGCATGAATTAAAGAATGATATAATAA	3361	Hs.65791	GO:0004930|GO:0004872|GO:0004993|GO:0007186|GO:0007187|GO:0007420|GO:0019933|GO:0021766|GO:0032355|GO:0005794|GO:0030425|GO:0005887|GO:0043204|GO:0005886|GO:0005886|GO:0005791	NP_076917	5-hydroxytryptamine (serotonin) receptor 5A
ASHG19A3A010725	2.02387	up	1846.21	740.359	10.5274	9.5103	coding	NM_001031848	SERPINB8	RefSeq_coding	1409	chr18	+	61637262	61653886		CAATCTCTCCCACTCACAGTAGTATGTATTGCATGAAGATTAATGTAATGAATTGGTTAG	5271	Hs.368077	GO:0030414|GO:0005515|GO:0004867|GO:0010951|GO:0030162|GO:0005737|GO:0005829	NP_942130	Serpin peptidase inhibitor, clade B (ovalbumin), member 8
ASHG19A3A046041	2.59384	up	54.0197	14.5486	5.78014	4.40505	coding	NM_001004759	OR51T1	RefSeq_coding	1065	chr11	+	4903048	4904112		TATCTGCTCTTACCACCTGTGCTGAACCCTATCATTTACAGCTTGAAGACCAAGACAATC	401665	Hs.553804	GO:0004984|GO:0004872|GO:0050896|GO:0007608|GO:0016021|GO:0005886	NP_001004759	Olfactory receptor, family 51, subfamily T, member 1
ASHG19A3A044747	2.0282	up	2521.68	1017.31	10.9681	9.94794	coding	NM_001012709	KRTAP5-4	RefSeq_coding	1359	chr11	-	1642187	1643368		AATTAATGTCCATTGTCTCTCCTAACAAATTCTCTCCCCAAGTCAACTGCAATTGCAGCT	387267	Hs.539087	GO:0045095	NP_001012727	Keratin associated protein 5-4
ASHG19A3A012548	2.41711	up	479.166	148.778	8.6488	7.37552	coding	NM_022006	FXYD7	RefSeq_coding	713	chr19	+	35634153	35645205		CCTGGCCCCTCAGTGTCCATGTCTTGAGCTTAATAAATGTGCATTTGGTTTTTTCCTCTG	53822	Hs.134729	GO:0051117|GO:0005216|GO:0043269|GO:0016021|GO:0016020	NP_071289	FXYD domain containing ion transport regulator 7
ASHG19A3A036562	2.63882	up	247.283	68.4477	7.77227	6.37238	coding	NM_020130	C8orf4	RefSeq_coding	1833	chr8	+	40010988	40012821		TTAGAGTCTGAGTGATGACCAAGATTCTGTGTGTTACTACTGTTTGTTTAATAGGAACAA	56892	Hs.591849	GO:0006915	NP_064515	Chromosome 8 open reading frame 4
ASHG19A3A023224	2.49585	up	1238.31	390.57	9.95771	8.63818	coding	NM_001113411	FGGY	RefSeq_coding	2102	chr1	+	59762624	60228400		ATATCTGTATATTCCGGCTTTGGCAGCGTTGCACTCTCCCAGTTCTCTACTCTCCCCTCA	55277	Hs.444301	GO:0016301|GO:0003674|GO:0016773|GO:0016740|GO:0005975|GO:0070050|GO:0005575	NP_060761	FGGY carbohydrate kinase domain containing
ASHG19A3A010158	3.11198	up	47.3573	10.2689	5.61434	3.9765	coding	NM_006338	LRRN2	RefSeq_coding	3227	chr1	-	204586302	204654481		TAAACAAACCTCCATGTCTCAAGCTGACCACACTTGTATCTGGACTTGCCAGCTGATTAG	10446	Hs.26312	GO:0004872|GO:0007155|GO:0007165|GO:0016021|GO:0016020	NP_963924	Leucine rich repeat neuronal 2
ASHG19A3A029693	3.36226	up	42392.3	9817.93	15.0123	13.2629	coding	NM_005514	HLA-B	RefSeq_coding	1578	chr6	-	31321648	31324989		ATAATGTGAGGAGGTGGAGAGACAGCCCACCCTTGTGTCCACTGTGACCCCTGTTCCCAT	3106	Hs.77961	GO:0032393|GO:0005515|GO:0019882|GO:0002474|GO:0019221|GO:0006952|GO:0006955|GO:0060333|GO:0044419|GO:0050776|GO:0060337|GO:0042612|GO:0016021|GO:0005887|GO:0005624|GO:0005886|GO:0005886	NP_005505	Major histocompatibility complex, class I, B
ASHG19A3A008312	2.7766	up	169.421	43.3302	7.2539	5.78058	coding	NM_001165252	LOC730755	RefSeq_coding	880	chr17	-	39215494	39216344		TGTCCCACTGACTCATCACCCTTTTTTCTACTGTTTCAAGGTTCTCAGATGAGATTTTTT	730755	Hs.406714		NP_001158724	Keratin associated protein 2-4-like
ASHG19A3A053799	4.13664	up	410.158	69.7163	8.44393	6.39547	coding	NM_030764	FCRL2	RefSeq_coding	2592	chr1	-	157715522	157746922		GTGTCCTTGGTTTCACTGGTGTTGCTTTGCTGTTGTATGCCTTGTTCCACAAGATATCAG	79368	Hs.437393	GO:0005070|GO:0004872|GO:0007267|GO:0016021|GO:0005886|GO:0005625	NP_110391	Fc receptor-like 2
ASHG19A3A009502	2.59602	up	1408.97	432.137	10.1477	8.77136	coding	NM_033061	KRTAP4-7	RefSeq_coding	938	chr17	+	39240458	39241394		CTGATTTCCTTATTTTCTTTATCACTTTAAGGTACAGATTCTCCTTCTCAGTGAGGTAGA	100132476	Hs.632746		NP_149050	Keratin associated protein 4-7
ASHG19A3A008305	3.37797	up	1357.29	312.569	10.0929	8.33675	coding	NM_031958	KRTAP3-1	RefSeq_coding	614	chr17	-	39164773	39165366		ACCTCCCTTCTGTCTTTTAGGCTATTTCATCACTCTTTGAGAAATAACCATTTTGACCAT	83896	Hs.307027	GO:0005198|GO:0045095	NP_114164	Keratin associated protein 3-1
ASHG19A3A026194	4.09744	up	7748.12	1513.85	12.5576	10.5229	coding	NM_000910	NPY2R	RefSeq_coding	3747	chr4	+	156129780	156138226		ACCCTCCCTCTTGGTGAATTATTACACTGTAAGAAATGTATATGCTACTGTGTTACATGT	4887	Hs.37125	GO:0004930|GO:0005246|GO:0004983|GO:0001601|GO:0004872|GO:0003214|GO:0007193|GO:0007626|GO:0003151|GO:0005887|GO:0005886|GO:0005886	NP_000901	Neuropeptide Y receptor Y2
ASHG19A3A008447	2.05662	up	73.395	25.9442	6.16697	5.1267	coding	NM_003954	MAP3K14	RefSeq_coding	4468	chr17	-	43340487	43394414		TTGGAGGGGAGAATATAAAGAACCAAGACATCCACCGCCAAATCAAGCCAATTACCACCA	9020	Hs.404183	GO:0005524|GO:0004709|GO:0004704|GO:0000166|GO:0005515|GO:0004672|GO:0004674|GO:0007249|GO:0031295|GO:0071260|GO:0006955|GO:0043123|GO:0043123|GO:0006468|GO:0005737|GO:0005829	NP_003945	Mitogen-activated protein kinase kinase kinase 14
ASHG19A3A051017	2.366	up	306.704	96.4157	8.05599	6.81354	coding	NM_014644	PDE4DIP	RefSeq_coding	8380	chr1	-	144851427	144995022	ENST00000449715,ENST00000436798,ENST00000420737,	TTTGAGTCCCTCCAGTCAGAGCTACAAATCTACGAGGCACTTTATGGCAATTCCAAGAAG	9659	Hs.728768	GO:0019899|GO:0005515|GO:0043623|GO:0005794|GO:0005813|GO:0005737|GO:0005856|GO:0030016|GO:0005634	NP_071754	Phosphodiesterase 4D interacting protein
ASHG19A3A003039	2.24733	up	511.437	171.553	8.73443	7.56622	coding	NM_001160124	KLF6	RefSeq_coding	4553	chr10	-	3818188	3827473		GGAAGGTGCGCAGCGGGACTTCGGGGAAGCCAGGAGAAAAGCCTTACAGATGCTCATGGG	1316	Hs.4055	GO:0003677|GO:0003690|GO:0046872|GO:0003700|GO:0016563|GO:0008270|GO:0030183|GO:0045944|GO:0006355|GO:0042060|GO:0005622|GO:0005634	NP_001291	Kruppel-like factor 6
ASHG19A3A022609	2.20612	up	58.6057	19.0792	5.88647	4.74496	coding	NM_178173	CCDC36	RefSeq_coding	2994	chr3	+	49235860	49295537		CCTGGGGACCAGGGCCTCCTTGTTCTGGTCATACACAGTGGAGTGTAGGTCGAGCGACAA	339834	Hs.631931		NP_835467	Coiled-coil domain containing 36
ASHG19A3A054394	6.3293	up	842.818	92.071	9.41574	6.7537	coding	NM_002738	PRKCB	RefSeq_coding	8014	chr16	+	23847299	24231930		GTATCTTGGTCCTGTGTCTTTCTTCTTACGCTGTGTTAATGTGTTTACTTTCCATTTGGC	5579	Hs.460355	GO:0005524|GO:0050681|GO:0003682|GO:0042393|GO:0035403|GO:0030374|GO:0046872|GO:0000166|GO:0005515|GO:0004697|GO:0005080|GO:0016740|GO:0008270|GO:0042113|GO:0050853|GO:0006915|GO:0007596|GO:0016568|GO:0035408|GO:0035556|GO:0042953|GO:0030168|GO:0043123|GO:0006468|GO:0034339|GO:0007165|GO:0007268|GO:0005737|GO:0005829|GO:0005634|GO:0005886|GO:0005886	NP_997700	Protein kinase C, beta
ASHG19A3A017325	6.23828	up	12112	1521.37	13.1721	10.531	coding	NM_001785	CDA	RefSeq_coding	985	chr1	+	20915443	20945398		AGGTTCTATCCTGTTCCGAGCAACTTTTCTAATTATAAACATCACAGAACATCCTGGATC	978	Hs.466910	GO:0004126|GO:0004126|GO:0016787|GO:0046872|GO:0001882|GO:0042803|GO:0008270|GO:0008270|GO:0007166|GO:0009972|GO:0009972|GO:0046087|GO:0019858|GO:0030308|GO:0045980|GO:0055086|GO:0051289|GO:0006206|GO:0043097|GO:0008655|GO:0005829|GO:0005829|GO:0005576	NP_001776	Cytidine deaminase
ASHG19A3A054829	2.02141	up	45.7764	16.3453	5.56789	4.55253	coding	NM_030629	CMIP	RefSeq_coding	4133	chr16	+	81528953	81745365		TTCTTGGATGGGCTGGGCGTGCATGGCATAACCGTTTGAGAACAACAAACCAAGCCGGCC	80790	Hs.728761	GO:0005737|GO:0005634	NP_938204	C-Maf-inducing protein
ASHG19A3A023471	2.02436	up	616.783	239.334	9.00416	7.98669	coding	NM_025047	ARL14	RefSeq_coding	1335	chr3	+	160394947	160396233		CAGCTGGGTGGTGTAAAAAATGAACTTCAAATTATGGAGTGGAAAAAGCGTAATGTTAAT	80117	Hs.287702	GO:0005525|GO:0000166|GO:0007264|GO:0005622	NP_079323	ADP-ribosylation factor-like 14
ASHG19A3A003208	2.0698	up	317.989	115.968	8.10943	7.05994	coding	NM_001164309	ZNF415	RefSeq_coding	2418	chr19	-	53611132	53636171		TAAAATCCCCGTACACTCCACCCCAGCATTGACTTCCAAAGACTCCTGGCACATGAGGAA	55786	Hs.147765	GO:0003677|GO:0046872|GO:0008270|GO:0005737|GO:0005622|GO:0015630|GO:0005730|GO:0005634	NP_060825	Zinc finger protein 415
ASHG19A3A039885	2.20372	up	172.73	57.4098	7.27987	6.13993	coding	NM_018159	NUDT11	RefSeq_coding	2413	chrX	-	51232871	51239459		CTTCCTCATGATACCAGTGAAATGTATTGATTGTGTCCCCAGTTGTTACATAATTTGAAA	55190	Hs.200016	GO:0008486|GO:0016787|GO:0046872|GO:0005737|GO:0005622	NP_060629	Nudix (nucleoside diphosphate linked moiety X)-type motif 11
ASHG19A3A015928	4.98168	up	66.5242	8.35885	6.04403	3.7274	coding	NM_152942	TNFRSF8	RefSeq_coding	2361	chr1	+	12185957	12204262	NM_001243,	CTAGTGGCCCTTCACACAACTTTTGAATCTCTAAAAATCCATAAAATCCTTAAAGAACTG	943	Hs.1314	GO:0005515|GO:0004888|GO:0005031|GO:0071260|GO:0008285|GO:0051092|GO:0045556|GO:0043065|GO:0042535|GO:0007165|GO:0033209|GO:0005737|GO:0016021|GO:0005886	NP_694421	Tumor necrosis factor receptor superfamily, member 8
ASHG19A3A024391	4.53703	up	103.766	14.79	6.60712	4.42537	coding	NM_033214	GK2	RefSeq_coding	1899	chr4	-	80327507	80329372		ACCCATGAAAACCCTAGACTTGTGACCTGAAATAAAGAAAATACGTTAGAAGAGCACTGT	2712	Hs.98008	GO:0005524|GO:0004370|GO:0000166|GO:0016740|GO:0005975|GO:0006071|GO:0006072|GO:0005737|GO:0016020|GO:0005741|GO:0005739	NP_149991	Glycerol kinase 2
ASHG19A3A054382	2.93055	up	174.328	42.1092	7.29409	5.74291	coding	NM_006043	HS3ST2	RefSeq_coding	1968	chr16	+	22825859	22927657		TCAGCATGCAATGGAATCATGCTTGTCCATGTGAAATAAATATGGCTCTCTCGTGTCCTT	9956	Hs.115830	GO:0033871|GO:0008146|GO:0016740|GO:0007623|GO:0005794|GO:0000139|GO:0016021|GO:0016020	NP_006034	Heparan sulfate (glucosamine) 3-O-sulfotransferase 2
ASHG19A3A032172	2.11219	up	394.428	141.706	8.39295	7.31421	coding	NM_025058	TRIM46	RefSeq_coding	3142	chr1	+	155146359	155157445		GTTATTGTCATGGTTTATAAACAATAAACTGTGATGCCAGGCACATCTCTGCCTTCCCTG	80128	Hs.287735	GO:0046872|GO:0008270|GO:0005622	NP_079334	Tripartite motif-containing 46
ASHG19A3A029039	3.1652	up	236.505	53.2797	7.70883	6.04653	coding	NM_014228	SLC6A7	RefSeq_coding	3756	chr5	+	149569519	149590634		CCAACCCCTTGTGTTCTATTGGTTCATTGTTAATAAATATCAAATGAGGTCACGCTCCTT	6534	Hs.241597	GO:0005328|GO:0005298|GO:0015293|GO:0006865|GO:0006836|GO:0015824|GO:0055085|GO:0006810|GO:0005887|GO:0005624|GO:0005886	NP_055043	Solute carrier family 6 (neurotransmitter transporter, L-proline), member 7
ASHG19A3A004978	2.23156	up	43.3793	13.7746	5.49489	4.33684	coding	NM_017901	TPCN1	RefSeq_coding	5379	chr12	+	113659259	113736387		GGTCCGGGTTGCTGGGGCGGCGCGTAAGATGCCTCTAATGGAGGAGTTTCTGAGCAGCAC	53373	Hs.524763	GO:0005262|GO:0005244|GO:0006811|GO:0055085|GO:0005768|GO:0010008|GO:0016021|GO:0005765|GO:0016020	NP_060371	Two pore segment channel 1
ASHG19A3A004158	2.33235	up	1007.33	341.5	9.67828	8.4565	coding	NM_003557	PIP5K1A	RefSeq_coding	3785	chr1	+	151171020	151222006	NR_002319,NM_001135637,ENST00000480546,	GTCCCTTCCTGTACCTTGTCCTCAGCATCTGGAATCAAGAGACCCATGGCATCTGAGGTG	8394	Hs.655131	GO:0016308|GO:0016308|GO:0005524|GO:0016301|GO:0019900|GO:0000166|GO:0005515|GO:0016740|GO:0016477|GO:0006650|GO:0008654|GO:0016310|GO:0007165|GO:0005794|GO:0005795|GO:0005737|GO:0012505|GO:0030027|GO:0005847|GO:0016607|GO:0005730|GO:0005634|GO:0005886	NP_003548	Phosphatidylinositol-4-phosphate 5-kinase, type I, alpha
ASHG19A3A011979	2.03591	up	983.506	385.1	9.64509	8.61942	coding	NM_005224	ARID3A	RefSeq_coding	2823	chr19	+	926036	972791		GGGTTTTGTTGTGTAAATATTCTATTTTATTCTTGGGGGGATCAAACCTTAGGAAAAGGA	1820	Hs.501296	GO:0003677|GO:0042803|GO:0003700|GO:0006355|GO:0006351|GO:0005737|GO:0005622|GO:0005634	NP_005215	AT rich interactive domain 3A (BRIGHT-like)
ASHG19A3A034048	2.26351	up	97.9747	31.0615	6.53117	5.3526	coding	NM_018846	KLHL7	RefSeq_coding	3279	chr7	+	23145916	23215036		ATTAAGAGGAGCTCTTTGTTCTGTCCTTGGTGTGTGGTGCATTCGTGAAATTCTGCAGCA	55975	Hs.654817	GO:0050896|GO:0007601|GO:0005794|GO:0005737|GO:0005730|GO:0005730|GO:0005634|GO:0005886	NP_061334	Kelch-like 7 (Drosophila)
ASHG19A3A054100	3.93604	up	274.98	48.7473	7.90899	5.93225	coding	NM_001003938	HBM	RefSeq_coding	524	chr16	+	215972	216767		GAAAAATACCGCTGAGCCCTGTGCTGCGCAGGCCTTGGTCTGTGCCTGTCAATAAACAGA	3042	Hs.647389	GO:0020037|GO:0046872|GO:0019825|GO:0005344|GO:0006810|GO:0005833	NP_001003938	Hemoglobin, mu
ASHG19A3A044761	2.40653	up	872.135	285.369	9.4755	8.20855	coding	NM_000207	INS	RefSeq_coding	469	chr11	-	2181008	2182439		ATGCTGTACCAGCATCTGCTCCCTCTACCAGCTGGAGAACTACTGCAACTAGACGCAGCC	3481	Hs.272259	GO:0008083|GO:0005179|GO:0005158|GO:0005159|GO:0005515|GO:0005975|GO:0031017|GO:0006006|GO:0008286|GO:0007275|GO:0009887|GO:0001649|GO:0043410|GO:0051781|GO:0008284|GO:0046628|GO:0045840|GO:0051897|GO:0006349|GO:0032583|GO:0001501|GO:0005576|GO:0005576|GO:0005615	NP_001121070	Insulin-like growth factor 2 (somatomedin A)
ASHG19A3A006398	2.03943	up	2437.06	976.053	10.9182	9.89003	coding	NM_173841	IL1RN	RefSeq_coding	1865	chr2	+	113875469	113891592		TATGAGGCCCTCCCCATGGCTTTAGCTGACTTGTATGAAGAAGGAGGTGGAGGAGGAGGA	3557	Hs.81134	GO:0005125|GO:0005152|GO:0005515|GO:0006955|GO:0006954|GO:0001960|GO:0051384|GO:0005813|GO:0005737|GO:0005576|GO:0005615|GO:0005622|GO:0005634|GO:0005886	NP_776215	Interleukin 1 receptor antagonist
ASHG19A3A052264	2.62663	up	397.745	112.139	8.4045	7.01129	coding	NM_194272	RBPMS2	RefSeq_coding	2019	chr15	-	65032097	65067770		GCGGCTGTTGTCATTGCTGATCCTGTGAGAATGTGAAACTGGATAATATATGAAATGCAA	348093	Hs.436518	GO:0003676|GO:0000166	NP_919248	RNA binding protein with multiple splicing 2
ASHG19A3A051872	2.58592	up	372.806	106.641	8.31887	6.9482	coding	NM_025268	TMEM121	RefSeq_coding	1538	chr14	+	105992952	105996539		TTGGGGCCAAGGAGGCCTCTGTCATTTTAAAGACTCGTGTTTACAGTTTTGTATCCAAGG	80757	Hs.157527	GO:0003674|GO:0008150|GO:0005575|GO:0016021|GO:0016020	NP_079544	Transmembrane protein 121
ASHG19A3A011023	2.22009	up	159.707	52.4024	7.1756	6.02498	coding	NM_031917	ANGPTL6	RefSeq_coding	1857	chr19	-	10203012	10213425		CCAAGGTCATTCATATCTCGGTTTGAGCTCATATCTTATAATAACACAAAGTAGCCACAG	83854	Hs.712850	GO:0005102|GO:0001525|GO:0030154|GO:0007275|GO:0007165|GO:0005576|GO:0005615|GO:0030141	NP_114123	Angiopoietin-like 6
ASHG19A3A029778	3.29052	up	818.06	184.629	9.37826	7.65994	coding	NM_001163771	COL11A2	RefSeq_coding	1237	chr6	-	33154223	33160245		CCCTCCTCCTAGTCCTCATTCATCAGCCTTTTTATTTTCATCTAAAAATAAAAAGAGTTG	1302	Hs.390171	GO:0030020|GO:0030674|GO:0051216|GO:0007155|GO:0030199|GO:0060021|GO:0007605|GO:0001501|GO:0001501|GO:0060023|GO:0005581|GO:0005592|GO:0005576	NP_542412	Collagen, type XI, alpha 2
ASHG19A3A007054	2.43019	up	49.07	14.2249	5.65712	4.37605	coding	NM_207628	ABCG1	RefSeq_coding	3060	chr21	+	43619921	43717352		TGCTGTCATGTAAATTGCTTTTTCCCCTATAGAATGCCAGCAGTTACTCTGCAGAGATGA	9619	Hs.124649	GO:0043531|GO:0005524|GO:0016887|GO:0015485|GO:0017127|GO:0034437|GO:0000166|GO:0005543|GO:0005548|GO:0046983|GO:0046982|GO:0042803|GO:0034041|GO:0019534|GO:0042987|GO:0033344|GO:0042632|GO:0008203|GO:0009720|GO:0034436|GO:0034375|GO:0032367|GO:0006629|GO:0042157|GO:0034374|GO:0010887|GO:0010745|GO:0033700|GO:0055091|GO:0015914|GO:0045542|GO:0010872|GO:0033993|GO:0010033|GO:0043691|GO:0006810|GO:…	NP_997512	ATP-binding cassette, sub-family G (WHITE), member 1
ASHG19A3A005067	2.53094	up	174.039	49.504	7.29241	5.95274	coding	NM_018907	PCDHA4	RefSeq_coding	5352	chr5	+	140186671	140391929		GACAACTGAGGAATCCTTTGCAAAGCCACGACAGCCCAACCCTGACTGGCGTTACTCTGC	56117	Hs.199343			Protocadherin alpha cluster, complex locus
ASHG19A3A052258	2.36458	up	887.376	295.526	9.49736	8.25577	coding	NM_001014291	SPRR2G	RefSeq_coding	650	chr1	-	153122058	153123427		AGCAAGTGTGTTTATTCTTTTGCTTCTCCCCAATAAAGCACATGTTTCATGGTCAAGCCC	6706	Hs.490253	GO:0008544|GO:0031424|GO:0030216|GO:0001533|GO:0005737	NP_001014313	Small proline-rich protein 2G
ASHG19A3A005285	2.29931	up	2265.42	790.681	10.8085	9.60729	coding	NM_022560	GH1	RefSeq_coding	702	chr17	-	61994563	61996198		GGCCTTTGACACCTACCAGGAGTTTAACCTAGAGCTGCTCCGCATCTCCCTGCTGCTCAT	2688	Hs.655229	GO:0008083|GO:0005131|GO:0005131|GO:0005179|GO:0046872|GO:0005148|GO:0005515|GO:0007259|GO:0015758|GO:0060396|GO:0046427|GO:0043406|GO:0010535|GO:0043568|GO:0040018|GO:0040018|GO:0050731|GO:0014068|GO:0002092|GO:0042517|GO:0042523|GO:0032355|GO:0005576|GO:0005615	NP_072056	Growth hormone 1
ASHG19A3A012036	7.67564	up	4086.99	409.903	11.6455	8.70518	coding	NM_003775	S1PR4	RefSeq_coding	1612	chr19	+	3178735	3180329		AGGCTGCAAGGGGTGGACTGTGGGATGCATGCCCTGGCAACATTGAAGTTCGATCATGGT	8698	Hs.662006	GO:0004930|GO:0008289|GO:0001619|GO:0004872|GO:0007186|GO:0007189|GO:0007202|GO:0007204|GO:0006955|GO:0005887|GO:0005886|GO:0005886	NP_003766	Sphingosine-1-phosphate receptor 4
ASHG19A3A004230	3.2292	up	333.847	74.6002	8.17295	6.48177	coding	NM_004049	BCL2A1	RefSeq_coding	899	chr15	-	80253232	80263643		ATGGATAAGGCAAAACGGAGGCTGGGAAAATGGCTTTGTAAAGAAGTTTGAACCTAAATC	597	Hs.227817	GO:0005515|GO:0006916|GO:0042981|GO:0005737	NP_004040	BCL2-related protein A1
ASHG19A3A008781	2.37148	up	1414.91	477.332	10.1538	8.908	coding	NM_173477	USH1G	RefSeq_coding	3561	chr17	-	72912175	72919351		CCGAATCCCTCCTGCAGGCTCATTGCCACTTTTGTAGAGAATGTTCTCTATCAGTATCGT	124590	Hs.376688	GO:0005515|GO:0042803|GO:0050957|GO:0042472|GO:0060113|GO:0045494|GO:0050896|GO:0050953|GO:0007605|GO:0015629|GO:0005737	NP_775748	Usher syndrome 1G (autosomal recessive)
ASHG19A3A012121	2.30817	up	4618.86	1589.57	11.8029	10.5961	coding	NM_001136507	MBD3L5	RefSeq_coding	773	chr19	+	7030593	7033021		TGAATTGTCACACTTTTCCCTTCCCCACCAGTTCTTTAATAAAAGTATTTGAAAGGCAAC	284428	Hs.717312		NP_001129979	Methyl-CpG-binding domain protein 3-like 5-like
ASHG19A3A043411	2.48563	up	2219.85	720.125	10.7849	9.47129	coding	NM_001083914	CTBP2	RefSeq_coding	3441	chr10	-	126676418	126849624		AAACAAATAAAGAAGAGCAAATAGCCGGGAGGCGCTCGGCATCCAGGACGTTCCCTCCCC	1488	Hs.501345	GO:0051287|GO:0048037|GO:0016491|GO:0016616|GO:0005515|GO:0016564|GO:0030154|GO:0008285|GO:0055114|GO:0019079|GO:0050872|GO:0030054|GO:0005634|GO:0045202|GO:0017053	NP_073713	C-terminal binding protein 2
ASHG19A3A013551	2.42096	up	1679.03	555.341	10.3941	9.11853	coding	NM_148962	OXER1	RefSeq_coding	1819	chr2	-	42989640	42991401		GCTGCATGTTCTGTGCTCTCCAGTTTGTCCCTTCCAATATTAATAAACTTCCCTTTTAAA	165140	Hs.168439	GO:0050648|GO:0050647|GO:0050646|GO:0004930|GO:0004872|GO:0007186|GO:0030817|GO:0016021|GO:0005886|GO:0005886	NP_683765	Oxoeicosanoid (OXE) receptor 1
ASHG19A3A040296	2.0301	up	73.2508	26.2858	6.16492	5.14337	coding	NM_020871	LRCH2	RefSeq_coding	4941	chrX	-	114345183	114468635		TAAGAAACCAGATTCCCTGGATCTTCCATCATTGAGTAAACGAATGCCCTCACAGCCTCT	57631	Hs.65366		NP_065922	Leucine-rich repeats and calponin homology (CH) domain containing 2
ASHG19A3A016966	2.08564	up	69.7286	24.198	6.10306	5.04257	coding	NM_198483	RUFY4	RefSeq_coding	2777	chr2	+	218933737	218955303		AAGTCCTTCCTGAGCTCACAGTCCAAGTTGCAAGGAATCACATCATTTCCAAGTACCCAT	285180	Hs.570069	GO:0046872|GO:0008270	NP_940885	RUN and FYVE domain containing 4
ASHG19A3A012511	2.0934	up	1152.15	440.763	9.86619	8.80034	coding	NM_002333	LRP3	RefSeq_coding	3714	chr19	+	33685598	33699767		AGTCCACATTTTAGGGCTTCCTTAAACAGGCTTCTGAGAGTCGTATCTTTTTTCTTTTTT	4037	Hs.515340	GO:0004872|GO:0006898|GO:0005905|GO:0016021|GO:0016020	NP_002324	Low density lipoprotein receptor-related protein 3
ASHG19A3A008307	2.94536	up	665.995	169.811	9.10859	7.55015	coding	NM_030966	KRTAP1-3	RefSeq_coding	986	chr17	-	39190138	39191107		GTCCTGCAAATTGCACCCCCTATGAAAGAGGAATAATATACCAAGGTCTAATAAATTTTA	81850	Hs.534495	GO:0030280|GO:0008150|GO:0005576|GO:0045095	NP_112228	Keratin associated protein 1-3
ASHG19A3A012558	4.0788	up	173.498	28.7686	7.28755	5.25941	coding	NM_005306	FFAR2	RefSeq_coding	2069	chr19	+	35940616	35942667		CTCCCTCATACAGGGGAAAGCAACCTGGTCTAGCAAATTGAAAATAAAGATGATAAAACT	2867	Hs.248056	GO:0004930|GO:0008289|GO:0004872|GO:0007186|GO:0042995|GO:0005887|GO:0005886|GO:0005886	NP_005297	Free fatty acid receptor 2
ASHG19A3A044994	2.28891	up	3446.36	1223.84	11.4071	10.2125	coding	NM_030754	SAA2	RefSeq_coding	545	chr11	-	18266788	18270182		ATGTCCAGAGAAGCTGAGATATGGCATATAATAGGCATCTAATAAATGCTTAAGAGGTGG	6289	Hs.1955		NP_110381	Serum amyloid A2
ASHG19A3A054102	19.8543	up	2674.91	91.7488	11.0611	6.74972	coding	NM_000517	HBA2	RefSeq_coding	622	chr16	+	222845	223708	NM_000558,	AGAACCCACCATGGTGCTGTCTCCTGCCGACAAGACCAACGTCAAGGCCGCCTGGGGTAA	3040	Hs.654744	GO:0031720|GO:0020037|GO:0046872|GO:0019825|GO:0005344|GO:0004601|GO:0005515|GO:0042744|GO:0015671|GO:0010942|GO:0051291|GO:0042542|GO:0006810|GO:0022627|GO:0031838|GO:0005833|GO:0005833	NP_000508	Hemoglobin, alpha 2
ASHG19A3A012856	35.9959	up	3735.08	67.0164	11.5151	6.34532	coding	NM_001425	EMP3	RefSeq_coding	850	chr19	+	48828628	48833810		TGTTCATGTTCCAGCTCTACACCATGCGACGAGGAGGTCTCTTCTATGCCACCGGCCTCT	2014	Hs.9999	GO:0016049|GO:0008285|GO:0016021|GO:0016020	NP_001416	Epithelial membrane protein 3
ASHG19A3A019567	2.04236	up	71.0872	25.325	6.12714	5.0969	coding	NM_016449	C22orf43	RefSeq_coding	1315	chr22	-	23950639	23974487		ACTGTGCTCCACGAGCAGAAAGTGCCATTCCCACTTGAAATAAAGAGACTGAGTGCATTT	51233	Hs.517466		NP_057533	Chromosome 22 open reading frame 43
ASHG19A3A013633	2.7068	up	2386.55	709.845	10.8891	9.45255	coding	NM_014614	PSME4	RefSeq_coding	7101	chr2	-	54091203	54197977		TGGTTTGATGAATTAATTGGCCTTTGGGTTTCAGTGCAAAATCTCCCACAATGGGAGGGG	23198	Hs.413801	GO:0005488|GO:0006977|GO:0000216|GO:0016070|GO:0000084|GO:0031145|GO:0031145|GO:0006915|GO:0000075|GO:0030154|GO:0034641|GO:0016071|GO:0000278|GO:0007275|GO:0051437|GO:0042981|GO:0006521|GO:0051439|GO:0007283|GO:0016032|GO:0016607|GO:0005634|GO:0000502	NP_055429	Proteasome (prosome, macropain) activator subunit 4
ASHG19A3A041065	4.8635	up	115.122	15.2242	6.74418	4.46219	coding	NM_014061	MAGEH1	RefSeq_coding	1475	chrX	+	55478537	55479998		CTGCTGTTGTGTGAAGATTGACATTTACCATGATTTTCCTTAGTTACTGCAGAACATAGA	28986	Hs.279819	GO:0006915|GO:0005737	NP_054780	Melanoma antigen family H, 1
ASHG19A3A027506	2.51279	up	1432.7	458.197	10.1765	8.84726	coding	NM_033449	FCHSD1	RefSeq_coding	4333	chr5	-	141018869	141030986		GCCCCAATTTCCCCAAGCCCCATTTTTTCTTGTCTTTATCTAATAAACTCAATATTAAGA	89848	Hs.591257		NP_258260	FCH and double SH3 domains 1
ASHG19A3A051088	2.06789	up	536.221	200.498	8.80804	7.75988	coding	NM_016150	ASB2	RefSeq_coding	2742	chr14	-	94400512	94423767		ATATGGTCATTTAAATCTCCCAGGGCTTCCTCCAAGGGCCAAAAATAATCCGGAGACACA	51676	Hs.510327	GO:0035556|GO:0007165	NP_057234	Ankyrin repeat and SOCS box-containing 2
ASHG19A3A047148	2.24581	up	171.175	55.4653	7.2659	6.09866	coding	NM_139055	ADAMTS15	RefSeq_coding	5676	chr11	+	130318868	130346539		GAGCTGGCTGCTGAGGTGACCACAGCCTTCTCCTAATAAAGCTGTAAGTATTTAAAACCT	170689	Hs.534221	GO:0046872|GO:0004222|GO:0008233|GO:0008270|GO:0006508|GO:0005576|GO:0005578	NP_620686	ADAM metallopeptidase with thrombospondin type 1 motif, 15
ASHG19A3A016014	2.47895	up	157.704	45.749	7.15934	5.84961	coding	NM_001113382	FER1L5	RefSeq_coding	6477	chr2	+	97308573	97370623		TGGAAAATGACTCCTTCCTGCAAGTCACCCTTCAGGACATGGGCTCACAAAAGAAAGAAA	90342	Hs.534025	GO:0016021|GO:0016020	NP_001106853	Fer-1-like 5 (C. elegans)
ASHG19A3A011147	2.11817	up	153.839	53.1638	7.12702	6.0442	coding	NM_017506	OR7A5	RefSeq_coding	2138	chr19	-	14937139	14939276		TCAAAATTTTTAGTGCTCCCTACAAATACGAATCCTTCTATCCCACTAACCAAAATACCT	26659	Hs.137573	GO:0004984|GO:0004872|GO:0050896|GO:0007608|GO:0016021|GO:0005886	NP_059976	Olfactory receptor, family 7, subfamily A, member 5
ASHG19A3A035498	2.48613	up	3149.62	1027.41	11.2785	9.96459	coding	NM_024607	PPP1R3B	RefSeq_coding	5564	chr8	-	8993773	9008220		CTTTGTGTGGTATGAGAGGTTGGTTTGTATCTCAAAAGCAAAAATGTAATAAAGGAAGAC	79660	Hs.458513	GO:0005975|GO:0005977	NP_078883	Protein phosphatase 1, regulatory (inhibitor) subunit 3B
ASHG19A3A011458	2.66246	up	4778.42	1432.87	11.8471	10.4343	coding	NM_024877	CNTD2	RefSeq_coding	1817	chr19	-	40728115	40732597		ACAAAACCCTCCCAGTGTGTGTCCGTCTCTCATCTCAATAAAAGAATTTATTTTATTCTG	79935	Hs.631603		NP_079153	Cyclin N-terminal domain containing 2
ASHG19A3A045865	2.46973	up	84.9701	24.3767	6.35549	5.05114	coding	NM_022112	TP53AIP1	RefSeq_coding	2659	chr11	-	128805271	128812822		TTGGGTGGCTAGGTTGCCTCATTTTGCATCCTTCTGTATCCCCAAATCTGAAATAAAAGC	63970	Hs.160953	GO:0003674|GO:0006915|GO:0005739	NP_071395	Tumor protein p53 regulated apoptosis inducing protein 1
ASHG19A3A021777	2.03325	up	44.5912	15.7937	5.53107	4.50728	coding	NM_022788	P2RY12	RefSeq_coding	1502	chr3	-	151055375	151102544		AATCAGAAGACAGGAGCTGCAGAACAGAACACTTTCTCATGTCCAGGGTCAGATTACAAG	64805	Hs.591281	GO:0001621|GO:0001609|GO:0005085|GO:0004872|GO:0007188|GO:0007596|GO:0007599|GO:0030168|GO:0043270|GO:0043491|GO:0016021|GO:0016020|GO:0005739|GO:0005886|GO:0005886	NP_795345	Purinergic receptor P2Y, G-protein coupled, 12
ASHG19A3A021030	3.0339	up	47.353	10.5745	5.61413	4.01296	coding	NM_004567	PFKFB4	RefSeq_coding	3503	chr3	-	48555125	48594227		AAACACCACCCGAGAACGGAGAGCGACCATCTTTAATTTTGGAGAACAGAATGGCTACAA	5210	Hs.476217	GO:0003873|GO:0005524|GO:0004331|GO:0016787|GO:0042802|GO:0016301|GO:0000166|GO:0016740|GO:0005975|GO:0006003|GO:0006006|GO:0006096|GO:0005829	NP_004558	6-phosphofructo-2-kinase/fructose-2,6-biphosphatase 4
ASHG19A3A001446	6.78075	up	1582.35	169.882	10.312	7.55052	coding	NM_001042600	MAP4K1	RefSeq_coding	2688	chr19	-	39078280	39108643		CTCACTTTCCGTCTGCTTGGCTCCCCCAGGCCTGTAGTGGTGGAGACACGCCCAGTGGAT	11184	Hs.95424	GO:0005524|GO:0008349|GO:0000166|GO:0005515|GO:0004672|GO:0004674|GO:0005083|GO:0016740|GO:0007257|GO:0000185|GO:0007243|GO:0018105|GO:0006468|GO:0006950	NP_009112	Mitogen-activated protein kinase kinase kinase kinase 1
ASHG19A3A005060	2.91024	up	186.833	45.6125	7.38654	5.84541	coding	NM_018900	PCDHA1	RefSeq_coding	5260	chr5	+	140165875	140391929		AGCAAATTTGGATCTTTCTGGTAATCCACGACAGCCCAACCCTGACTGGCGTTACTCTGC	56117	Hs.199343			Protocadherin alpha cluster, complex locus
ASHG19A3A009932	2.07305	up	183.206	65.0012	7.35817	6.30642	coding	NM_012168	FBXO2	RefSeq_coding	1551	chr1	-	11708449	11714739		TCTACGAGCTCACCGTTAAGCTACTGTCCGAGCACGAGAACGTGCTGGCTGAGTTCAGCA	26232	Hs.132753	GO:0001540|GO:0001948|GO:0005529|GO:0004842|GO:0030433|GO:0031146|GO:0006516|GO:0030163|GO:0006464|GO:0016567|GO:0016567|GO:0006508|GO:0031396|GO:0006511|GO:0019005|GO:0005737|GO:0005829|GO:0043197|GO:0005783|GO:0016020|GO:0005792	NP_036300	F-box protein 2
ASHG19A3A048033	2.9155	up	719.215	185.283	9.20804	7.6643	coding	NM_006843	SDS	RefSeq_coding	1620	chr12	-	113830251	113841692		GAAGCCCACCCCTGACCCTTACTAATTTTTCTAATGTGCAAACTTTTTCATTGAAAAATA	10993	Hs.439023	GO:0003941|GO:0004794|GO:0016829|GO:0042803|GO:0030170|GO:0006565|GO:0006520|GO:0006094|GO:0042866|GO:0043200|GO:0033590|GO:0031667|GO:0005575|GO:0005737	NP_006834	Serine dehydratase
ASHG19A3A004666	2.9918	up	238.252	57.2799	7.71816	6.13715	coding	NM_013269	CLEC2D	RefSeq_coding	5167	chr12	+	9822308	9852039		AATGGATAAATGGTACTGAATGGACAAGACAGTTTCCTATCCTGGGAGCAGGAGAGTGTG	29121	Hs.268326	GO:0005488|GO:0005529|GO:0004888|GO:0007166|GO:0009986|GO:0005783|GO:0005887|GO:0005624|GO:0005886	NP_037401	C-type lectin domain family 2, member D
ASHG19A3A001329	3.92232	up	380.969	68.6374	8.34667	6.37496	coding	NM_001040031	CD37	RefSeq_coding	1229	chr19	+	49838676	49843859		GTCAGCCCAGGAGAGCTGCCTCAGCCTCATCAAGTCCTCGGCAGCCTGATCTTCTGCTTC	951	Hs.166556	GO:0002639|GO:0002920|GO:0016021|GO:0016020	NP_001765	CD37 molecule
ASHG19A3A001118	14.8026	up	1702.23	76.7646	10.4106	6.52283	coding	NM_001025158	CD74	RefSeq_coding	1155	chr5	-	149781200	149792332		ATGACAGAGGACCATGTGATGCACCTGCTCCAGAGTCACTGGAACTGGAGGACCCGTCTT	972	Hs.436568	GO:0042289|GO:0042289|GO:0001540|GO:0019955|GO:0004896|GO:0042802|GO:0045058|GO:0000187|GO:0019883|GO:0019886|GO:0008283|GO:0051085|GO:0019221|GO:0006952|GO:0006955|GO:0016064|GO:0006886|GO:0043518|GO:0045581|GO:0043066|GO:0043066|GO:0002792|GO:0045060|GO:0030890|GO:0070374|GO:0070374|GO:0045582|GO:2000343|GO:0001961|GO:0048146|GO:0060907|GO:0090023|GO:0050731|GO:0045059|GO:0001516|GO:0006461|GO:…	NP_004346	CD74 molecule, major histocompatibility complex, class II invariant chain
ASHG19A3A054990	2.32601	up	222.621	70.1666	7.62168	6.40383	coding	NM_178568	RTN4RL1	RefSeq_coding	3183	chr17	-	1837972	1928178		CCACCAGAGAGGATGTGTGTGAGGAGCCAGAAACGCTGAATCCAATTAAGAGAGAAAAAT	146760	Hs.22917	GO:0004872|GO:0031103|GO:0046658|GO:0009986|GO:0009897|GO:0045121|GO:0005886	NP_848663	Reticulon 4 receptor-like 1
CUST_41_PI426249100	2.51313	up	153.698	43.8684	7.12479	5.7953	coding	NM_024017_Exon2-	NM_024017	HOX cluster	1972	chr17	-	46698525	46700497	NM_024017,	TTTCTTTGGGGGTGATTGTCTCGCTTGTTTTCAGTTGTCGATTATATGGGAGGGTTCTGG
ASHG19A3A051628	8.66388	up	610.499	46.6628	8.99109	5.87608	coding	NM_006399	BATF	RefSeq_coding	953	chr14	+	75988783	76013327		AAGTCCCATGGCACAGAGCAAGGCGGGCAGGGAACGGTTATTTTTCTAAATAAATGCTTT	10538	Hs.509964	GO:0003702|GO:0005515|GO:0046983|GO:0043565|GO:0003700|GO:0006355|GO:0006351|GO:0005634	NP_006390	Basic leucine zipper transcription factor, ATF-like
ASHG19A3A053941	4.31515	up	482.833	78.3326	8.65989	6.55048	coding	NM_001005279	OR6K2	RefSeq_coding	975	chr1	-	158669467	158670442		CTCCCTTCTTCAACCCCATTATCTATAGCCTGAGGAATAAAGAAATAAAAGAAGCTATAA	81448	Hs.554489	GO:0004984|GO:0004872|GO:0050896|GO:0007608|GO:0016021|GO:0005886	NP_001005279	Olfactory receptor, family 6, subfamily K, member 2
ASHG19A3A046730	2.61919	up	388.961	109.852	8.37306	6.98394	coding	NM_033388	ATG16L2	RefSeq_coding	2160	chr11	+	72525450	72540678		ATCAATGTCCTTTCCTACTGTAATGACGTGGTGTGTGGGGACCATATCATCATTAGTGGC	89849	Hs.653186	GO:0005515|GO:0006914|GO:0015031|GO:0005737	NP_203746	ATG16 autophagy related 16-like 2 (S. cerevisiae)
ASHG19A3A054834	2.03731	up	53.8564	19.1486	5.77546	4.74879	coding	NM_002153	HSD17B2	RefSeq_coding	1451	chr16	+	82068857	82132138		TGTGCAAGTATCTGGATGAGCTGGGCTTCACGGTATTTGCCGGAGTTTTGAATGAAAATG	3294	Hs.162795	GO:0047006|GO:0005488|GO:0004303|GO:0016491|GO:0050327|GO:0055114|GO:0032526|GO:0006694|GO:0005789|GO:0016021|GO:0016020	NP_002144	Hydroxysteroid (17-beta) dehydrogenase 2
ASHG19A3A051424	25.8632	up	788.181	17.4343	9.32706	4.63423	coding	NM_053064	GNG2	RefSeq_coding	3875	chr14	+	52327049	52436517		GAAAACCTGAATGTGATGTGCACATTTTCATCCCACATGGACAATGTATGTGTTTTAATA	54331	Hs.187772	GO:0005515|GO:0004871|GO:0007186|GO:0007596|GO:0008283|GO:0071377|GO:0006112|GO:0030168|GO:0007268|GO:0005834|GO:0005886|GO:0005886	NP_444292	Guanine nucleotide binding protein (G protein), gamma 2
ASHG19A3A003890	2.81522	up	5481.11	1539.14	12.0407	10.5475	coding	NM_001300	KLF6	RefSeq_coding	4679	chr10	-	3818188	3827473		AAAGCACACCAGCGGACGCACACAGGAGAAAAGCCTTACAGATGCTCATGGGAAGGGTGT	1316	Hs.4055	GO:0003677|GO:0003690|GO:0046872|GO:0003700|GO:0016563|GO:0008270|GO:0030183|GO:0045944|GO:0006355|GO:0042060|GO:0005622|GO:0005634	NP_001291	Kruppel-like factor 6
ASHG19A3A047983	4.49233	up	211.206	31.8211	7.55052	5.38306	coding	NM_004120	GBP2	RefSeq_coding	2595	chr1	-	89573309	89591799		TGTTCCTACATCCTCAGCCATTCCAATGTCAAGACTCTTTCAGGTGGCATTCCAGTCAAT	2634	Hs.386567	GO:0005525|GO:0003924|GO:0000166|GO:0019221|GO:0006955|GO:0060333|GO:0060337|GO:0005886	NP_004111	Guanylate binding protein 2, interferon-inducible
ASHG19A3A006562	2.19808	up	1157.27	418.453	9.87156	8.73531	coding	NM_181641	CKLF	RefSeq_coding	593	chr16	+	66586471	66599970		TTAATGAAGTGGTTATTTTGGCCTTTGCTTGTGTTTGCACTTGTGACAGCAGTATGCTGT	51192	Hs.15159	GO:0008009|GO:0008283|GO:0006935|GO:0048247|GO:0048246|GO:0030593|GO:0032940|GO:0005576|GO:0005615|GO:0016021|GO:0016020	NP_857592	Chemokine-like factor
ASHG19A3A006986	2.66216	up	79.1102	20.7901	6.26265	4.85006	coding	NM_205840	LST1	RefSeq_coding	609	chr6	+	31554976	31556685		TGCCTGTGTTGGCTGCATCGAAGAGGCCCAGGGCTCCTCAGAGCAGGAACTCCACTATGC	7940	Hs.436066	GO:0005515|GO:0009653|GO:0000902|GO:0016358|GO:0006955|GO:0050672|GO:0008360|GO:0005794|GO:0000139|GO:0005737|GO:0016021|GO:0016020	NP_995312	Leukocyte specific transcript 1
ASHG19A3A000623	2.86396	up	77.2422	18.5807	6.23077	4.71276	coding	NM_000872	HTR7	RefSeq_coding	3280	chr10	-	92500577	92617671		GGCCAGAGAGACCTGAGTTTGTGCTACAAAATGCTGACTACTGTAGAAAAAAAGGTCATG	3363	Hs.73739	GO:0004930|GO:0030594|GO:0005515|GO:0004993|GO:0007187|GO:0007192|GO:0008015|GO:0007623|GO:0007268|GO:0005887|GO:0005886|GO:0005886	NP_062874	5-hydroxytryptamine (serotonin) receptor 7 (adenylate cyclase-coupled)
ASHG19A3A046617	3.22347	up	2456.77	605.148	10.9295	9.24091	coding	NM_001323	CST6	RefSeq_coding	627	chr11	+	65779461	65780975		AGGGCACTTCAGGTCCGTGGGCCGTATCTGTCACAATAAATGGCCAGTGCTGCTTCTTGC	1474	Hs.139389	GO:0004869|GO:0030414|GO:0009653|GO:0008544|GO:0001533|GO:0005576	NP_001314	Cystatin E/M
ASHG19A3A035129	2.20159	up	278.943	94.5548	7.92589	6.78735	coding	NM_001006630	CHRM2	RefSeq_coding	2782	chr7	+	136553398	136701771	NM_001006627,	GTTGCCTCCCAAAACTAATTCCTACTTCCCCAAGCACTTTGGTGAAGAAATGAATCCAGC	1129	Hs.535891	GO:0004930|GO:0004981|GO:0005515|GO:0004872|GO:0007186|GO:0007188|GO:0007187|GO:0007207|GO:0007399|GO:0008016|GO:0009615|GO:0030054|GO:0005887|GO:0005886|GO:0005886|GO:0005886|GO:0045211|GO:0045202	NP_001006633	Cholinergic receptor, muscarinic 2
ASHG19A3A011080	2.28693	up	52.2956	16.2828	5.73991	4.54649	coding	NM_152601	ZNF709	RefSeq_coding	4916	chr19	-	12571998	12595632		CCTGTGCTGGCCGCGGGAGAGGTAAACAGAACACCAGGACATCCCAGAGTCTGGGAAATG	163051	Hs.631623	GO:0003677|GO:0046872|GO:0008270|GO:0006355|GO:0005622|GO:0005634	NP_689814	Zinc finger protein 709
ASHG19A3A047984	2.24301	up	49.6925	15.7868	5.67212	4.50669	coding	NM_181724	TMEM119	RefSeq_coding	2701	chr12	-	108983623	108991894		ACCTCTGCACAGCTCTCCAGGTGCTGAGATATAATGCACCAGCACAATAAACCTTTATTC	338773	Hs.729405	GO:0003674|GO:0008150|GO:0005575|GO:0016021|GO:0016020	NP_859075	Transmembrane protein 119
ASHG19A3A053005	2.2079	up	155.646	51.2917	7.14121	5.99853	coding	NM_001031715	IQCH	RefSeq_coding	4254	chr15	+	67547137	67794141		TCGGGAACCACCTCCATCTCCAGCAGAAGTGAAGTTCTTTCCCAAGAAACAAAGATCAAA	64799	Hs.657894		NP_073621	IQ motif containing H
ASHG19A3A032690	17.4077	up	343.628	11.2809	8.20951	4.08786	coding	NM_001003799	TARP	RefSeq_coding	1027	chr7	-	38299243	38313248		GCCCTGAAGCAGTCTTCTTTGCTAGTTGAATTATGTGGTGTGTTTTTCCGTAATAAGCAA	445347	Hs.534032		NP_001003806	TCR gamma alternate reading frame protein
ASHG19A3A008514	2.72108	up	179.323	47.0212	7.33144	5.88726	coding	NM_024017	HOXB9	RefSeq_coding	2711	chr17	-	46698525	46703835		TTTCTTTGGGGGTGATTGTCTCGCTTGTTTTCAGTTGTCGATTATATGGGAGGGTTCTGG	3219	Hs.463350	GO:0005515|GO:0043565|GO:0003700|GO:0016563|GO:0009952|GO:0060070|GO:0060326|GO:0048706|GO:0030879|GO:0007275|GO:0045944|GO:0006355|GO:0006351|GO:0005739|GO:0005730|GO:0005634|GO:0005634	NP_076922	Homeobox B9
ASHG19A3A005611	2.09506	up	131.441	45.8671	6.92021	5.85322	coding	NM_033220	TRIM14	RefSeq_coding	1789	chr9	-	100831568	100881488		AGGGGCCAGGACCGGCGTGACAGCCTCCAGaatgtcatggaagcagaatcgtacagtatg	9830	Hs.575631	GO:0046872|GO:0003674|GO:0008270|GO:0008150|GO:0005737|GO:0005622	NP_150089	Tripartite motif-containing 14
ASHG19A3A037307	6.59752	up	3917.57	461.716	11.5795	8.85757	coding	NM_014450	SIT1	RefSeq_coding	1238	chr9	-	35649296	35650947		AGAATACAGTCTCCATCCTGCTGTCTCTGTCCTGTCCCCAAGTTTTCAAATAAAACTTTC	27240	Hs.88012	GO:0042169|GO:0019900|GO:0005515|GO:0050863|GO:0007165|GO:0005887|GO:0005886	NP_055265	Signaling threshold regulating transmembrane adaptor 1
ASHG19A3A049146	2.1424	up	1323.03	491.427	10.0525	8.95322	coding	NM_030765	B3GNT4	RefSeq_coding	1554	chr12	+	122688227	122692083		TGCCAACTTGGTTTTTTAACTCCTCTCACCCTGTTAGCTCTGATTAAAAACACTGCAACC	79369	Hs.363315	GO:0008378|GO:0016757|GO:0006486|GO:0005794|GO:0000139|GO:0016021|GO:0016020	NP_110392	UDP-GlcNAc:betaGal beta-1,3-N-acetylglucosaminyltransferase 4
ASHG19A3A008331	2.13237	up	67.0628	22.6825	6.05422	4.96176	coding	NM_006771	KRT38	RefSeq_coding	2837	chr17	-	39592620	39597596		TGAGTAACAGGATGATGGCACCACAACAGGTAGATAATCAAGGCAGGAGGTCAAAGCATT	8687	Hs.248188	GO:0005198|GO:0005882	NP_006762	Keratin 38
ASHG19A3A029769	8.54974	up	581.396	45.0951	8.92719	5.83131	coding	NM_002118	HLA-DMB	RefSeq_coding	1358	chr6	-	32902414	32908817		ATGATGCTGGGACTCCAAAGGATTTCACATACTGCATCTCCTTCAACAAGGATCTGCTGA	3109	Hs.351279	GO:0031295|GO:0050852|GO:0002504|GO:0019221|GO:0006955|GO:0060333|GO:0042613|GO:0005768|GO:0016021|GO:0031902|GO:0005765|GO:0005886|GO:0005886	NP_002109	Major histocompatibility complex, class II, DM beta
ASHG19A3A031901	2.2517	up	49.2544	15.5923	5.6618	4.49078	coding	NM_018013	SOBP	RefSeq_coding	6248	chr6	+	107811316	107982508		TGTACAAATAATGTGTGCCTGGTGCCAGAAAGTGGGAATCAAGCGCTATTCCCTGAGTAT	55084	Hs.445244	GO:0046872|GO:0042472|GO:0007626|GO:0007605	NP_060483	Sine oculis binding protein homolog (Drosophila)
ASHG19A3A033598	2.10391	up	488.724	176.225	8.67656	7.60349	coding	NM_194071	CREB3L2	RefSeq_coding	7455	chr7	-	137559726	137686846		TGTGGATCTTCCCCATTTCATTATCTCGAATGAGACCAGCCTGGAGAAGTCAGTGCTTTT	64764	Hs.726238	GO:0035497|GO:0010843|GO:0046983|GO:0003700|GO:0006888|GO:0051216|GO:0002062|GO:0006355|GO:0034976|GO:0006986|GO:0005783|GO:0005789|GO:0016021|GO:0016020|GO:0005634	NP_919047	CAMP responsive element binding protein 3-like 2
ASHG19A3A031144	2.94833	up	149.802	35.4885	7.08809	5.52819	coding	NM_032030	FKSG83	RefSeq_coding	1165	chr6	+	27292577	27293739		CCCCCTGCTTACCACACAGCTTTCTATTGCATCAAAGAAATCCTGATAAAAATTATTTTA	83954	Hs.326753		NP_114419	FKSG83
ASHG19A3A052225	3.02461	up	175.504	40.933	7.30482	5.70807	coding	NM_178435	LCE3E	RefSeq_coding	611	chr1	-	152538130	152539248		CAAGGATTGGCAGTGCTTGTGCCCAACCTCGTAAAAAAGATAAAGTTCCTTGTCCTCATT	353145	Hs.490208	GO:0031424	NP_848522	Late cornified envelope 3E
ASHG19A3A003247	3.81023	up	1134.86	226.708	9.84743	7.91755	coding	NM_001164664	MAST4	RefSeq_coding	10724	chr5	+	65892175	66465422		TGAGTCTCCCCAGAAGAGGAAGTTTTTGCCGAACAAGCAACCGGAAAAGCTTAATAGGCA	375449	Hs.595458	GO:0005524|GO:0000287|GO:0000166|GO:0004674|GO:0016740|GO:0006468|GO:0005737	NP_942123	Microtubule associated serine/threonine kinase family member 4
ASHG19A3A051290	2.12239	up	295.324	104.462	8.00531	6.91962	coding	NM_001099780	PSMB11	RefSeq_coding	1894	chr14	+	23511375	23513269		TCTGCTCTCCTTCTCTGACTTGACCATCATGACTAGAATGATTATCCCTTTACTGAATGC	122706	Hs.508918	GO:0008233|GO:0004298|GO:0006977|GO:0000216|GO:0016070|GO:0000084|GO:0031145|GO:0031145|GO:0006915|GO:0000075|GO:0034641|GO:0016071|GO:0000278|GO:0051437|GO:0051603|GO:0042981|GO:0006521|GO:0051439|GO:0016032|GO:0005737|GO:0005634|GO:0005839	NP_001093250	Proteasome (prosome, macropain) subunit, beta type, 11
ASHG19A3A048806	2.80574	up	439.836	115.205	8.53766	7.04928	coding	NM_003484	HMGA2	RefSeq_coding	1539	chr12	+	66218239	66309299		CCACCTTTTTGCAGAAATCACAGTGTGGCTATGGTGTGGTTTGATTTCATAAAACAGATG	8091	Hs.505924	GO:0003680|GO:0003677|GO:0019899|GO:0005515|GO:0007049|GO:0051301|GO:0006325|GO:0007067|GO:0007275|GO:0046426|GO:0033144|GO:0000122|GO:0051091|GO:0040008|GO:0006355|GO:0007165|GO:0000785|GO:0005634	NP_003475	High mobility group AT-hook 2
ASHG19A3A047379	2.00238	up	1111.2	446.287	9.81595	8.81423	coding	NM_201626	USP33	RefSeq_coding	2932	chr1	-	78177339	78225537		GATAAAGATGAAGACCTGACAATTATCAGAGTTATATGATATTAATAAAATGATTAGATG	23032	Hs.726151	GO:0001664|GO:0004197|GO:0046872|GO:0008233|GO:0005515|GO:0043130|GO:0004221|GO:0004843|GO:0008270|GO:0007411|GO:0016477|GO:0006897|GO:0071108|GO:0070536|GO:0016579|GO:0008277|GO:0006511|GO:0030891|GO:0005737|GO:0048471	NP_963920	Ubiquitin specific peptidase 33
ASHG19A3A012922	12.6113	up	3140.52	178.489	11.2748	7.61812	coding	NM_003121	SPIB	RefSeq_coding	1493	chr19	+	50922194	50932249		TTCTCTGGAACTATTCTGCTGCCCCTTTTTATGTGTCTGGAGTTCCCCAATCACATCTAG	6689	Hs.437905	GO:0003702|GO:0043565|GO:0003700|GO:0030225|GO:0006357|GO:0005737|GO:0015630|GO:0005634	NP_003112	Spi-B transcription factor (Spi-1/PU.1 related)
ASHG19A3A004599	2.06909	up	45.3407	15.7605	5.55354	4.50454	coding	NM_007256	SLCO2B1	RefSeq_coding	4354	chr11	+	74862039	74917444		CCAGCAGTCATGGGACCCAGGATAGGGCCAGCGGGTGAGGTACCCCAGGTACCAGACAAG	11309	Hs.7884	GO:0008514|GO:0015347|GO:0015347|GO:0005215|GO:0006811|GO:0015711|GO:0043252|GO:0055085|GO:0016324|GO:0016021|GO:0005886	NP_009187	Solute carrier organic anion transporter family, member 2B1
ASHG19A3A016977	2.0722	up	80.3669	28.0752	6.28094	5.22978	coding	NM_198559	C2orf62	RefSeq_coding	1414	chr2	+	219221578	219232816		AATACAGGTGGGCTCCCCAGGGTGCTGCATCATCACCAAGATGCCCATCTTGAGGGAAGA	375307	Hs.645453		NP_940961	Chromosome 2 open reading frame 62
ASHG19A3A046406	3.26837	up	560.863	125.754	8.87135	7.16278	coding	NM_001013358	OR9G9	RefSeq_coding	918	chr11	+	56467863	56468779	NM_001005213,	CTCTCCCCAGATCTAGCTATTCTTTTGATATGGACAAAATAGTTTCTACATTTTACACTG	390174	Hs.553752	GO:0004984|GO:0004872|GO:0050896|GO:0007608|GO:0016021|GO:0005886	NP_001005213	Olfactory receptor, family 9, subfamily G, member 1
ASHG19A3A034061	2.01103	up	3554.13	1440.21	11.4487	10.4408	coding	NM_138771	CCDC126	RefSeq_coding	2473	chr7	+	23636997	23684326		AGAGAGAAAGTCAGATGCCCCTTTTAAACTCCCTCTTCAAAACTCATCTCCTGGGTGACT	90693	Hs.232296	GO:0005576	NP_620126	Coiled-coil domain containing 126
CUST_56_PI426249100	2.70967	up	764.205	215.256	9.28537	7.84726	coding	NM_019558_Exon1+	NM_019558	HOX cluster	1195	chr2	+	176994476	176995671	NM_019558,	TAATATTGGCGAGGACCCAGACCACTTAAATCAGAGCTCGTCTCCTTCTCAAATGTTTCC
ASHG19A3A013123	2.29467	up	1460.58	510.491	10.2021	9.00383	coding	NM_001015878	AURKC	RefSeq_coding	1261	chr19	+	57742427	57746915		TCACCTCTTCTCCCCATGAGCTCCCCCAGAGCTGTGGTGCAGCTGGGCAAAGCTCAACCT	6795	Hs.98338	GO:0005524|GO:0000166|GO:0004672|GO:0004674|GO:0016740|GO:0007049|GO:0000910|GO:0006468|GO:0005813|GO:0000775|GO:0005737|GO:0005856|GO:0005634	NP_003151	Aurora kinase C
ASHG19A3A036553	3.45077	up	41.4633	7.74761	5.43163	3.64471	coding	NM_001146216	TACC1	RefSeq_coding	7748	chr8	+	38585703	38710545		AAGCTGAAAGTTACAAAACATCCTTTTCCCTGGAACCAAGTGCTTGGTTGGGAGACCATG	6867	Hs.279245	GO:0005515|GO:0019904|GO:0007049|GO:0051301|GO:0008283|GO:0021987|GO:0022027|GO:0000226|GO:0022008|GO:0032886|GO:0005737|GO:0045111|GO:0015630|GO:0005815|GO:0005634	NP_006274	Transforming, acidic coiled-coil containing protein 1
ASHG19A3A010581	2.11747	up	787.886	293.273	9.32683	8.24449	coding	NM_030632	ASXL3	RefSeq_coding	7642	chr18	+	31158540	31327399		AGCAGTGCAAAGCAAGTTAGTGTCTTCCTTCCAGCAGCACACCAAAAAGGCTCTTAAACA	80816	Hs.464876	GO:0046872|GO:0005634	NP_085135	Additional sex combs like 3 (Drosophila)
ASHG19A3A011257	2.01826	up	648.383	253.524	9.07574	8.06263	coding	NM_016573	GMIP	RefSeq_coding	3532	chr19	-	19740285	19754455		TATTTAATACATGACCTAGGGGAGGCCTAAAACCCTTTTGGGGATAATGTCCCAGAGTCC	51291	Hs.49427	GO:0005096|GO:0005100|GO:0046872|GO:0005515|GO:0035556|GO:0034259|GO:0051056|GO:0007264|GO:0005829	NP_057657	GEM interacting protein
ASHG19A3A054878	3.128	up	1170.34	292.511	9.88773	8.24249	coding	NM_005250	FOXL1	RefSeq_coding	3207	chr16	+	86612114	86615303		GATATTTTGCTATCCCAAACTCTCAGCCTCTGTGAATAAAGTTGTTTTTTCATTAACCTC	2300	Hs.533830	GO:0008301|GO:0008301|GO:0003677|GO:0003690|GO:0010843|GO:0043565|GO:0003700|GO:0003705|GO:0003704|GO:0016566|GO:0016563|GO:0008134|GO:0007420|GO:0043010|GO:0051216|GO:0009790|GO:0035136|GO:0007275|GO:0010553|GO:0009887|GO:0007389|GO:0030166|GO:0030111|GO:0051090|GO:0006355|GO:0006351|GO:0007495|GO:0005634|GO:0005667	NP_005241	Forkhead box L1
ASHG19A3A028698	2.82387	up	2865.97	825.162	11.1564	9.65869	coding	NM_207317	ZNF474	RefSeq_coding	1972	chr5	+	121465214	121489257		GCTCCTTCCCTGAAAACTCAGAGGTGCTCAGCATGCCATGCTAAAAGGCAAAATAAAAAG	133923	Hs.729673	GO:0046872|GO:0008270|GO:0005622	NP_997200	Zinc finger protein 474
ASHG19A3A012433	2.97941	up	649.028	163.526	9.07705	7.50202	coding	NM_033204	ZNF101	RefSeq_coding	1458	chr19	+	19779662	19791138		ATAGTGGAGAAAAGCCATATGAATGTACAAGGTGTGGTAAAGCCTTTGGGTGGTGCAGTT	94039	Hs.631642	GO:0003677|GO:0046872|GO:0008270|GO:0006355|GO:0005622|GO:0005634	NP_149981	Zinc finger protein 101
ASHG19A3A011103	2.13059	up	7208.32	2670.01	12.444	11.3527	coding	NM_006563	KLF1	RefSeq_coding	1615	chr19	-	12995238	12998017		TATTGTGGCTGATATTAACTGTCAATGGTTATGGGTCCTATAAAAATGCCCCTCCCAGAT	10661	Hs.37860	GO:0003677|GO:0046872|GO:0010843|GO:0003700|GO:0008270|GO:0030218|GO:0043193|GO:0006351|GO:0005622|GO:0005634	NP_006554	Kruppel-like factor 1 (erythroid)
ASHG19A3A010770	17.1391	up	438.514	14.8976	8.53368	4.43446	coding	NM_172390	NFATC1	RefSeq_coding	3140	chr18	+	77155771	77228177		TGCTTTTAAGCCTGTAGTCCTGATGTGGTCTTTAAGGATGGTGAATGAGCTTTGTGCTGG	4772	Hs.534074	GO:0003677|GO:0005528|GO:0010843|GO:0005515|GO:0003700|GO:0016563|GO:0035556|GO:0006355|GO:0006366|GO:0005737|GO:0005634	NP_765978	Nuclear factor of activated T-cells, cytoplasmic, calcineurin-dependent 1
ASHG19A3A032261	2.59333	up	372.742	106.279	8.31841	6.94361	coding	NM_017519	ARID1B	RefSeq_coding	8246	chr6	+	157099085	157530401		AATGTCCCCCAGCTCTGCTAGCATCTCCTCATTTCATGGAGATGAAAGTGATAGCATTAG	57492	Hs.724539	GO:0003677|GO:0005515|GO:0003713|GO:0016568|GO:0048096|GO:0007399|GO:0016514|GO:0005622|GO:0043231|GO:0005730|GO:0005634	NP_065783	AT rich interactive domain 1B (SWI1-like)
ASHG19A3H0000518	2.09976	up	155.793	54.3902	7.14247	6.07224	coding	NM_002147_intron2+	NM_002147	HOX cluster	663	chr17	+	46669818	46670482		GAAAGCTCCTTTTACTGTTCACCCCTTCTTTGCTAGCGACAGTCTCAAAATTTCAGGGGT
ASHG19A3A010008	2.75806	up	354.625	94.3911	8.24912	6.78547	coding	NM_004710	SYNGR2	RefSeq_coding	1694	chr17	+	76164670	76169009		CTCTGTCTGGGGTCGCATTCCGCACAAGCCTTTCATCAACATCTTAAAATAGTAACTGTG	9144	Hs.464210	GO:0016023|GO:0005887|GO:0016020	NP_004701	Synaptogyrin 2
ASHG19A3A044817	2.62714	up	238.299	65.8381	7.7185	6.32501	coding	NM_001005238	OR51G2	RefSeq_coding	945	chr11	-	4935948	4936893		GTATCTTCTCTTTCCTCCTGTGATGAATCCCATTGTCTACAGTGTGAAGACCAAACAGAT	81282	Hs.542302	GO:0004984|GO:0004872|GO:0050896|GO:0007608|GO:0016021|GO:0005886	NP_001005238	Olfactory receptor, family 51, subfamily G, member 2
ASHG19A3A018218	2.235	up	353.728	118.45	8.24626	7.08599	coding	NM_080574	C20orf70	RefSeq_coding	1054	chr20	+	31755959	31769223		TTGAAAATCAGCAACTCCCTCATCCTGGATGTCAAAGCTGAACCGATCGATGATGGCAAA	140683	Hs.125960	GO:0008289|GO:0005576	NP_542141	Chromosome 20 open reading frame 70
ASHG19A3A013731	6.71405	up	2980.58	342.001	11.2062	8.45906	coding	NM_020651	PELI1	RefSeq_coding	3780	chr2	-	64319787	64371605		TTTAAAAGACCTAAGGCAAATGGGGTGAAGCCCAGCACTGTGCATATTGCTTGTACTCCT	57162	Hs.727530	GO:0004842|GO:0002755|GO:0002755|GO:0008063|GO:0045087|GO:0030890|GO:0043123|GO:0001819|GO:0031398|GO:0034141|GO:0034145|GO:0043331|GO:0032496|GO:0034130|GO:0034134|GO:0034142|GO:0002224|GO:0005829|GO:0005829	NP_065702	Pellino homolog 1 (Drosophila)
ASHG19A3A019670	2.68353	up	834.369	237.524	9.40251	7.97838	coding	NM_001037666	GATSL3	RefSeq_coding	1644	chr22	-	30681107	30685616		TGCCTTCTCCCTCATCGAGGGTTATATCTCCATTGTCATGGATGCTGAAACACAGAAAAA	652968	Hs.444950		NP_001032755	GATS protein-like 3
ASHG19A3A046973	2.27398	up	6212.04	2164.37	12.23	11.0448	coding	NM_006169	NNMT	RefSeq_coding	1579	chr11	+	114166534	114183238		TTTGAGGTGATCTCGCAAAGTTATTCTTCCACCATGGCCAACAACGAAGGACTTTTCTCC	4837	Hs.503911	GO:0008168|GO:0008112|GO:0030760|GO:0016740|GO:0032259|GO:0006805|GO:0005737|GO:0005829	NP_006160	Nicotinamide N-methyltransferase
ASHG19A3A021910	2.29592	up	122.465	38.3817	6.82668	5.62761	coding	NM_001172780	LRRC34	RefSeq_coding	1892	chr3	-	169513429	169530574		TGAAGAATAATGCTAAGACTACACAAGAAAGTGTTTGTAATAAATGTTGCTAATTTTTGT	151827	Hs.591289	GO:0003674|GO:0008150|GO:0005575	NP_699184	Leucine rich repeat containing 34
ASHG19A3A000789	2.03996	up	313.992	116.173	8.09145	7.06291	coding	NM_001005340	GPNMB	RefSeq_coding	2775	chr7	+	23286315	23314728		GACCTTCAAAACCCACCCCTTCTTTAGCAACTACTCTAAAATCTTATGATTCAAACACCC	10457	Hs.190495	GO:0008201|GO:0005178|GO:0030282|GO:0007155|GO:0008285|GO:0001649|GO:0016023|GO:0016021|GO:0005887|GO:0042470|GO:0016020	NP_002501	Glycoprotein (transmembrane) nmb
ASHG19A3A031345	2.16015	up	2954.51	1117.82	11.1967	10.0856	coding	NM_002800	PSMB9	RefSeq_coding	1048	chr6	+	32821937	32827626	NM_148954,	AATATCAGCTATAAATATCGAGAGGACTTGTCTGCACATCTCATGGTAGCTGGCTGGGAC	5698	Hs.654585	GO:0008233|GO:0004298|GO:0006977|GO:0000082|GO:0000216|GO:0016070|GO:0000084|GO:0031145|GO:0031145|GO:0006915|GO:0000075|GO:0034641|GO:0044419|GO:0016071|GO:0000278|GO:0051436|GO:0051437|GO:0051603|GO:0042981|GO:0006521|GO:0051439|GO:0016032|GO:0005737|GO:0005634|GO:0000502|GO:0005839	NP_002791	Proteasome (prosome, macropain) subunit, beta type, 9 (large multifunctional peptidase 2)
ASHG19A3A017207	2.37725	up	141.793	42.9986	7.01775	5.76845	coding	NM_001001891	ANO7	RefSeq_coding	4128	chr2	+	242127923	242164791		GTATTGATGTCCTTGGAGTTCTACAAGTGGAACTTAAGTGTCAAAAAGAATATGTGGTTT	50636	Hs.163909	GO:0005254|GO:0005216|GO:0006811|GO:0030054|GO:0034707|GO:0005737|GO:0005829|GO:0016021|GO:0005886	NP_001001891	Anoctamin 7
ASHG19A3A002191	2.44766	up	43.6465	12.4729	5.50317	4.21176	coding	NM_001130714	LEF1	RefSeq_coding	3495	chr4	-	108968700	109090112		AGAGAGAAACTACAGGAATCTGCATCAGGTGGAAAACGAAGCTCATTCCCAACGTGCAAA	51176	Hs.726506	GO:0070742|GO:0008301|GO:0003677|GO:0070016|GO:0008013|GO:0008013|GO:0043027|GO:0035326|GO:0030284|GO:0030331|GO:0045295|GO:0042393|GO:0010843|GO:0005515|GO:0043565|GO:0003700|GO:0016563|GO:0044212|GO:0016564|GO:0016564|GO:0045063|GO:0016055|GO:0060070|GO:0060070|GO:0060326|GO:0071353|GO:0001837|GO:0030520|GO:0043966|GO:0043967|GO:0043392|GO:0043066|GO:0071866|GO:0090090|GO:0043154|GO:0022408|GO:…	NP_057353	Lymphoid enhancer-binding factor 1
ASHG19A3A014650	2.16082	up	266.845	92.2793	7.86937	6.75779	coding	NM_001033045	GPR155	RefSeq_coding	7473	chr2	-	175296375	175351811		GTCCCTGTGGCACAAAGTCCCTGGGGCCAGTGTGTGTGGCGGGTGTAGAAGGAGCTAAAG	151556	Hs.516604	GO:0035556|GO:0055085|GO:0016021|GO:0016020	NP_689742	G protein-coupled receptor 155
ASHG19A3A027750	2.83166	up	342.645	88.4151	8.20639	6.70474	coding	NM_024872	DOK3	RefSeq_coding	1747	chr5	-	176930751	176936858		ATAGTGTGCAGACTCACAGATAATAAAGCTCAGAGCAGCTCCCGGCAGGGGCACTCACGG	79930	Hs.720849	GO:0005158|GO:0005737|GO:0005886	NP_079148	Docking protein 3
ASHG19A3A009673	2.76019	up	139.652	35.6306	6.99894	5.53418	coding	NM_001135186	ABI3	RefSeq_coding	2111	chr17	+	47287588	47300587		TGCAAGTCCCAACTTTGAATAAAACAGATGATGTCCTGTGACTGCCCCACAGAGATAAGG	51225	Hs.130719	GO:0005515|GO:0006928|GO:0018108|GO:0030334|GO:0005737|GO:0005737|GO:0005622|GO:0030027	NP_057512	ABI family, member 3
ASHG19A3A021484	3.09474	up	2413.4	619.772	10.9032	9.27339	coding	NM_031458	PARP9	RefSeq_coding	3359	chr3	-	122246761	122283523	NM_001146102,	AGATCTTTCCTCAGTGGAGAAAGGGGAATACAGAAGAATGTCTCCCCTACAAGTGCTCAG	83666	Hs.518200	GO:0003950|GO:0005515|GO:0016740|GO:0016477|GO:0005737|GO:0005829|GO:0005634|GO:0005634	NP_113646	Poly (ADP-ribose) polymerase family, member 9
ASHG19A3A022439	2.38961	up	1734.15	580.543	10.4394	9.18267	coding	NM_003149	STAC	RefSeq_coding	2963	chr3	+	36422096	36589496		ACAGCTCCCCCTTGCTCATTCATGAACAGTTTGGCTGCATTAAAGAAGTTATGCCCATTG	6769	Hs.56045	GO:0046872|GO:0034605|GO:0035556|GO:0007165|GO:0005737|GO:0005625	NP_003140	SH3 and cysteine rich domain
ASHG19A3A050848	2.88207	up	124.704	30.391	6.85165	5.32455	coding	NM_174978	C14orf39	RefSeq_coding	2779	chr14	-	60902674	60952764		CTCCCAAAGCTGTGAAAGCACCTGAGTCATTGGAGAAAATAAAATTCCCTAAAACCCCCC	317761	Hs.335754	GO:0003674|GO:0007275|GO:0051090|GO:0005575	NP_777638	Chromosome 14 open reading frame 39
ASHG19A3A008392	2.07241	up	635.916	241.747	9.05083	7.99953	coding	NM_001079675	ETV4	RefSeq_coding	2431	chr17	-	41605211	41623762		ACCAATCAGCTGCTCCCCCGGGCTCACAACTGTCTGCTGCGCCCGAAAAACAAGTCGGTG	2118	Hs.434059	GO:0043565|GO:0003700|GO:0016563|GO:0008045|GO:0033600|GO:0060762|GO:0006355|GO:0048863|GO:0005622|GO:0005730|GO:0005634	NP_001977	Ets variant 4
ASHG19A3A036168	2.03766	up	69.3998	24.7294	6.09662	5.06971	coding	NM_152888	COL22A1	RefSeq_coding	6366	chr8	-	139600478	139926236		TTGTATCTCCAAGGCGGCTCTGTCTCTGAAATAAATGGCATCAAGTGCATGTGTGTATGC	169044	Hs.117169		NP_690848	Collagen, type XXII, alpha 1
ASHG19A3A020234	2.23015	up	263.31	87.8279	7.85381	6.69667	coding	NM_005265	GGT1	RefSeq_coding	2431	chr22	+	24999179	25024972	NM_001032364,	CCCCAGTGCTGTGTGACCCAGAGGCGCCGCTCACCCTCTCTGAGCTGGTGGACATCATAG	2678	Hs.645535	GO:0008415|GO:0003840|GO:0005515|GO:0016740|GO:0006520|GO:0006750|GO:0016021|GO:0016020	NP_038347	Gamma-glutamyltransferase 1
ASHG19A3A044806	2.74035	up	991.715	283.598	9.65696	8.2026	coding	NM_003141	TRIM21	RefSeq_coding	1946	chr11	-	4406126	4414926		TCAAGAATCTCCGGCCCAATCGACAGCTAGCCAACATGGTGAACAACCTTAAAGAAATCA	6737	Hs.532357	GO:0003677|GO:0003723|GO:0016874|GO:0046872|GO:0005515|GO:0004842|GO:0008270|GO:0032088|GO:0090086|GO:0045787|GO:0051865|GO:0031648|GO:0006513|GO:0000209|GO:0070206|GO:0016567|GO:0019005|GO:0005737|GO:0000932|GO:0005622|GO:0005730|GO:0005634|GO:0030529	NP_003132	Tripartite motif-containing 21
ASHG19A3A001237	2.04747	up	61.604	21.8153	5.94639	4.91255	coding	NM_001034956	SORBS1	RefSeq_coding	6065	chr10	-	97071530	97200937		CACAGAATCTGAAAAGAGCTATGTGCAACCTCAAGCCCAGCAGCGAAGAGTCACCCCCGA	10580	Hs.38621	GO:0005070|GO:0005070|GO:0003779|GO:0008092|GO:0005158|GO:0005515|GO:0019901|GO:0007160|GO:0032869|GO:0048041|GO:0015758|GO:0008286|GO:0006936|GO:0090004|GO:0046326|GO:0045725|GO:0046889|GO:0043149|GO:0006810|GO:0030054|GO:0005913|GO:0005924|GO:0005813|GO:0005737|GO:0005856|GO:0005829|GO:0005829|GO:0005925|GO:0005899|GO:0045121|GO:0005730|GO:0005634|GO:0005886|GO:0001725|GO:0005915	NP_079267	Sorbin and SH3 domain containing 1
ASHG19A3A008604	8.22025	up	151.919	11.1052	7.10867	4.06949	coding	NM_001085430	C17orf67	RefSeq_coding	829	chr17	-	54869274	54893250		TGTTCAGAGTAGTGAAGCATACCACTTGGGGTTGCTGAGTTGTTTTGTCCTCTATTTTTT	339210	Hs.658949	GO:0005576	NP_001078899	Chromosome 17 open reading frame 67
ASHG19A3A048436	3.17976	up	58.0627	12.4265	5.87565	4.20673	coding	NM_000415	IAPP	RefSeq_coding	1992	chr12	+	21525801	21532913		AGTATTTCTCATTGTGCTCTCTGTTGCATTGAACCATCTGAAAGCTACACCCATTGAAAG	3375	Hs.46835	GO:0005179|GO:0005102|GO:0006915|GO:0007267|GO:0031018|GO:0045779|GO:0045596|GO:0019233|GO:0007165|GO:0005576|GO:0005576|GO:0005625	NP_000406	Islet amyloid polypeptide
ASHG19A3A011948	2.40519	up	158.738	47.6137	7.16812	5.90197	coding	NM_003433	ZNF132	RefSeq_coding	3048	chr19	-	58944181	58951589		CACATTGAAGAGCATGGTAACCTTTGAAGATGTGGCTGTATACTTCTCCCAAGAGGAGTG	7691	Hs.156169	GO:0003677|GO:0046872|GO:0003700|GO:0008270|GO:0006355|GO:0006351|GO:0005622|GO:0005634	NP_003424	Zinc finger protein 132
ASHG19A3A053414	2.68819	up	1647.86	486.761	10.3673	8.94063	coding	NM_021195	CLDN6	RefSeq_coding	1389	chr16	-	3064713	3068188		CCCTCGTCTCACCCCCTTTACACTCACATTTTTATCAAATAAAGCATGTTTTGTTAGTGC	9074	Hs.533779	GO:0042802|GO:0005198|GO:0016338|GO:0030054|GO:0016021|GO:0005886|GO:0005923	NP_067018	Claudin 6
ASHG19A3A044041	2.04769	up	205.043	74.425	7.51225	6.47825	coding	NM_001130161	STOX1	RefSeq_coding	3306	chr10	+	70587293	70655209		CTGGATGCATTATGACACTCTCCCTGTTTTAAAGGAATGTATTAAATGAATCAAGCTCAT	219736	Hs.37636	GO:0003677|GO:0005737|GO:0005730|GO:0005634	NP_689922	Storkhead box 1
ASHG19A3A017294	2.06969	up	4431.1	1709.81	11.7543	10.7049	coding	NM_001810	CENPB	RefSeq_coding	2856	chr20	-	3764499	3767337		CAGTTTGATTTCAATAAATCTGTCCACTCCCCTTTTGTGGGGGTGAACGTTTTAACAGCC	1059	Hs.516855	GO:0019237|GO:0003682|GO:0003696|GO:0043565|GO:0000775|GO:0005634	NP_001801	Centromere protein B, 80kDa
ASHG19A3A012218	2.00344	up	119.709	43.7931	6.79552	5.79304	coding	NM_001136482	C19orf38	RefSeq_coding	1089	chr19	+	10959105	10980360		TCAGCCGGATTTCCCAGCCAAACGCAGAGAGAGATGCCCTGGACCATCTTGCTCTTTGCA	255809	Hs.440535	GO:0016021|GO:0016020	NP_001129954	Chromosome 19 open reading frame 38
ASHG19A3A042721	2.63951	up	395.011	110.862	8.39665	6.99638	coding	NM_181519	SYT15	RefSeq_coding	1536	chr10	-	46955443	46970601		CCTCCTTCCTGTTTTGTGGTGTGTTTGATCACTTATTGTTGAATGCTAACCATTATAATA	83849	Hs.696346	GO:0016021|GO:0005886	NP_852660	Synaptotagmin XV
ASHG19A3A002754	2.21771	up	319.614	108.204	8.11496	6.96589	coding	NM_001145098	SKIL	RefSeq_coding	3035	chr3	+	170075472	170110948		GCCCTCCTTTTTGGTTTCCTTGGTGGGCTCAACTAAAAAACTGAATGGGATGGGAGATGA	6498	Hs.581632	GO:0003677|GO:0046332|GO:0003682|GO:0003682|GO:0000166|GO:0005515|GO:0032403|GO:0019904|GO:0003714|GO:0016564|GO:0001825|GO:0007050|GO:0007050|GO:0070306|GO:0002260|GO:0045596|GO:0045596|GO:0010553|GO:0000122|GO:0000122|GO:0030512|GO:0030512|GO:0050772|GO:0070208|GO:0070207|GO:0042981|GO:0046677|GO:0070848|GO:0007519|GO:0016605|GO:0005737|GO:0005634|GO:0005634	NP_005405	SKI-like oncogene
ASHG19A3A000960	8.74433	up	380.268	27.8012	8.34462	5.21627	coding	NM_001012633	IL32	RefSeq_coding	919	chr16	+	3115312	3119667		GCCTGGGGAGAGCTTTTGTGACAAGTCCTACGGAGCCCCACGGGGGGACAAGGAGGAGCT	9235	Hs.943	GO:0005125|GO:0007155|GO:0006952|GO:0006955|GO:0005576|GO:0005615	NP_004212	Interleukin 32
ASHG19A3A024121	2.33586	up	307.612	98.1158	8.06017	6.83622	coding	NM_006095	ATP8A1	RefSeq_coding	8270	chr4	-	42410391	42659122		GATAGTGAAAGTGACCAATGGGGAACATCTCCCAGCAGATCTCATCAGTCTGTCCTCAAG	10396	Hs.435052	GO:0005524|GO:0015662|GO:0015247|GO:0019829|GO:0016787|GO:0016820|GO:0000287|GO:0000166|GO:0004012|GO:0006754|GO:0015917|GO:0034220|GO:0034220|GO:0015914|GO:0055085|GO:0042584|GO:0031410|GO:0016021|GO:0005886	NP_006086	ATPase, aminophospholipid transporter (APLT), class I, type 8A, member 1
ASHG19A3A022980	2.67533	up	675.55	192.084	9.12819	7.70848	coding	NM_001145553	FLJ25363	RefSeq_coding	1493	chr3	+	109128836	109214014		TTGTACAAGCCATGGTATAGAGGCTTCCTTATTTACCTCCCTTATCCTTCAGCTGGAGCT	401082	Hs.477089		NP_001139025	Similar to hypothetical protein FLJ25976
ASHG19A3A039452	2.29968	up	834.8	283.073	9.40273	8.20129	coding	NM_152571	C9orf163	RefSeq_coding	2587	chr9	+	139377946	139380518		CTCTGAGTGTAAACTACATGGTAGGTTGTGAAGGATGCAAATATCGAATCAATCATTTTT	158055	Hs.212613	GO:0005515	NP_689784	Chromosome 9 open reading frame 163
ASHG19A3A052141	2.52593	up	1128.32	352.898	9.83787	8.50106	coding	NM_001174116	DMXL2	RefSeq_coding	10599	chr15	-	51739920	51914967		TATAGCCAACCCCTTGATCTCCCAGAATCAGTTGAAGTAATAAGAGCAACGCCTTCAGCA	23312	Hs.511386	GO:0017137|GO:0030054|GO:0031410|GO:0016020|GO:0045202|GO:0008021|GO:0030672	NP_056078	Dmx-like 2
ASHG19A3A005476	2.2109	up	40.2772	12.8558	5.39383	4.2492	coding	NM_031850	AGTR1	RefSeq_coding	2420	chr3	+	148415657	148460788		ATGCCATCCCAGAAAGTCGGCACCAGATGAAGAAAATGAATCACAAGTCAACTGACAGTC	185	Hs.728754	GO:0004930|GO:0010698|GO:0001596|GO:0001596|GO:0004945|GO:0031711|GO:0005515|GO:0046982|GO:0004872|GO:0007186|GO:0007266|GO:0007200|GO:0019722|GO:0060326|GO:0007204|GO:0051482|GO:0001822|GO:0034374|GO:0033864|GO:0032270|GO:0010873|GO:0050729|GO:0010744|GO:0032430|GO:0002034|GO:0001558|GO:0042127|GO:0050727|GO:0003078|GO:0003081|GO:0019229|GO:0019229|GO:0019229|GO:0042312|GO:0002018|GO:0016021|GO:…	NP_114438	Angiotensin II receptor, type 1
ASHG19A3A005062	2.57248	up	249.336	71.0228	7.78234	6.41918	coding	NM_018902	PCDHA11	RefSeq_coding	6115	chr5	+	140247830	140391929		GCCAGGGTCAAATCACCCCGGACAGCCACGACAGCCCAACCCTGACTGGCGTTACTCTGC	56117	Hs.199343			Protocadherin alpha cluster, complex locus
ASHG19A3A011657	2.01276	up	1055.11	417.854	9.74221	8.73303	coding	NM_001217	CA11	RefSeq_coding	1686	chr19	-	49141271	49149451		CAAGGCGAGGGGAGTTACCCCTAAAACAAAGCTATTAAAGGGACAGAATACTTCCTGTTT	770	Hs.428446	GO:0004089|GO:0016323|GO:0005576	NP_001208	Carbonic anhydrase XI
ASHG19A3A005650	2.40695	up	263.684	80.7868	7.85496	6.58775	coding	NM_033508	GCK	RefSeq_coding	2566	chr7	-	44183869	44198887		ACCAAGATCCCAACTCCCACAACCCAACTCCCAGGTAGAGCAGATCCTGGCAGAGTTCCA	2645	Hs.1270	GO:0005524|GO:0004340|GO:0004340|GO:0005536|GO:0016301|GO:0000166|GO:0005515|GO:0016740|GO:0005975|GO:0032869|GO:0044320|GO:0051594|GO:0031018|GO:0051156|GO:0051156|GO:0042593|GO:0015758|GO:0008645|GO:0045721|GO:0045725|GO:0032024|GO:0010827|GO:0006110|GO:0050796|GO:0055085|GO:0005829|GO:0005829|GO:0005654	NP_277043	Glucokinase (hexokinase 4)
ASHG19A3A020966	3.51036	up	7221.86	1627.95	12.4453	10.6337	coding	NM_015444	TMEM158	RefSeq_coding	1876	chr3	-	45265956	45267814		GGGCGTTTCTTCTTGTACTTATGTGGTTTTTTGGCTTTTAATACAGACATTTTCCTCCAG	25907	Hs.35861	GO:0016021|GO:0016020	NP_056259	Transmembrane protein 158 (gene/pseudogene)
ASHG19A3A047225	2.10466	up	68.7972	23.6633	6.08594	5.01235	coding	NM_001159575	SCNN1A	RefSeq_coding	3216	chr12	-	6456010	6486523		AGGACAATGAAGAAAAATCCAGCTGTCCCTTCCAAGGGGAGGTATCATGAGCAGTATCAA	6337	Hs.591047	GO:0050699|GO:0003779|GO:0005216|GO:0015280|GO:0005515|GO:0007588|GO:0006811|GO:0050896|GO:0050909|GO:0006814|GO:0016324|GO:0030864|GO:0009897|GO:0016021|GO:0005624|GO:0005886|GO:0034706	NP_001153048	Sodium channel, nonvoltage-gated 1 alpha
ASHG19A3A024346	2.19847	up	295.25	100.5	8.00485	6.86835	coding	NM_203505	G3BP2	RefSeq_coding	4410	chr4	-	76567954	76598667	uc.143-,NM_012297,	TAAAAACCTGCCTCCTAGTGGTACTGTTTCTTCCTCTGGAATTCCACCCCATGTTAAAGC	9908	Hs.303676	GO:0005096|GO:0003723|GO:0000166|GO:0005515|GO:0030159|GO:0007265|GO:0007253|GO:0051028|GO:0051056|GO:0007264|GO:0006810|GO:0005737|GO:0005737|GO:0005829|GO:0005622	NP_987101	GTPase activating protein (SH3 domain) binding protein 2
ASHG19A3A004639	3.01593	up	157.661	36.5635	7.15921	5.5666	coding	NM_012229	NT5C2	RefSeq_coding	5361	chr10	-	104845939	104953056		tcggcctcccaaagttctgggattacaagtAATACAAAATACAGTTAAAATAAAATGTCA	22978	Hs.97439	GO:0008253|GO:0016787|GO:0046872|GO:0000166|GO:0005515|GO:0055086|GO:0009117|GO:0006144|GO:0006195|GO:0005737|GO:0005829	NP_036361	5'-nucleotidase, cytosolic II
ASHG19A3A045743	2.23642	up	11306.8	3917.44	13.0753	11.9142	coding	NM_004588	SCN2B	RefSeq_coding	4922	chr11	-	118033518	118047337		TTGCAATTTGTCTTATTGTTTGGGTCTACTGGCAACAATAAACTATCTCCCCTGAAAATC	6327	Hs.129783	GO:0005244|GO:0005248|GO:0006811|GO:0007399|GO:0046684|GO:0006814|GO:0007268|GO:0016021|GO:0016020|GO:0001518	NP_004579	Sodium channel, voltage-gated, type II, beta
ASHG19A3A036150	2.2533	up	103.392	32.9458	6.60154	5.42951	coding	NM_144649	TMEM71	RefSeq_coding	2105	chr8	-	133722193	133772914		CTCTTCAGTCCCAGTTGACAGCTTCTGAACGTTTCCAAGAGAATAGTTCGGATCATTCAG	137835	Hs.293842	GO:0016021|GO:0016020	NP_653250	Transmembrane protein 71
ASHG19A3A001912	3.56192	up	4032.04	903.369	11.6222	9.78953	coding	NM_001114600	C1orf144	RefSeq_coding	3651	chr1	+	16693582	16724639		GAAAAAAAACTGAAGATCACACAAAAAGAGAGCAGGAAATCCAAATCTCCTCCCAAAGTG	26099	Hs.252967		NP_056424	Chromosome 1 open reading frame 144
ASHG19A3A006369	2.61267	up	467.524	132.659	8.61588	7.23035	coding	NM_173204	IL1F7	RefSeq_coding	667	chr2	+	113670547	113676456		CTCCCCACCATGAATTTTGTTCACACAAAGATCTTCTTTGCATTAGCCTCATCCTTGAGC	27178	Hs.166371	GO:0005125|GO:0005152|GO:0005149|GO:0005149|GO:0006955|GO:0005576|GO:0005576|GO:0005615	NP_775297	Interleukin 1 family, member 7 (zeta)
ASHG19A3A001576	2.31909	up	576.089	190.714	8.91246	7.6989	coding	NM_001080462	TMEM202	RefSeq_coding	1296	chr15	+	72690667	72700707		AGTGACATCTTTTACATGTTTGCTGGGATCATCTCTCTTCTCAACTACTTAACTTCCAGA	338949	Hs.446069	GO:0016021|GO:0016020	NP_001073931	Transmembrane protein 202
ASHG19A3A036857	2.98886	up	74.4897	17.0319	6.18558	4.60599	coding	NM_177531	PKHD1L1	RefSeq_coding	14017	chr8	+	110374705	110543499		ATTCTCCAGGATTGCTTTCCTGTACATCCGCCATCAAGAAAACCAATTCCCAAGAAGCGA	93035	Hs.170128	GO:0004872|GO:0006955|GO:0005829|GO:0005615|GO:0016021|GO:0016020	NP_803875	Polycystic kidney and hepatic disease 1 (autosomal recessive)-like 1
ASHG19A3A018100	2.12235	up	769.392	285.462	9.29478	8.20912	coding	NM_020689	SLC24A3	RefSeq_coding	3905	chr20	+	19193289	19703540		ATACATGTTCTATGCGCTGGCCATTGTGTGTGATGACTTCTTCGTCCCTTCCTTGGAAAA	57419	Hs.654790	GO:0015297|GO:0008273|GO:0015293|GO:0006816|GO:0006812|GO:0006874|GO:0006811|GO:0006813|GO:0006814|GO:0055085|GO:0016021|GO:0005886	NP_065740	Solute carrier family 24 (sodium/potassium/calcium exchanger), member 3
ASHG19A3A011432	2.45329	up	3212.86	1067.56	11.3109	10.0162	coding	NM_001145901	SARS2	RefSeq_coding	2083	chr19	-	39405903	39421536		TGGATCCAGGTGCTGGCTCCATATTTGGTCCTACGTTCCTCCCATTCCCAGGCCAGCTTT	54938	Hs.709416	GO:0005524|GO:0016874|GO:0000166|GO:0005515|GO:0004828|GO:0004828|GO:0010467|GO:0006434|GO:0006418|GO:0005737|GO:0005759|GO:0005739	NP_060297	Seryl-tRNA synthetase 2, mitochondrial
ASHG19A3A051250	3.07442	up	242.194	56.5176	7.74081	6.12049	coding	NM_002934	RNASE2	RefSeq_coding	735	chr14	+	21423629	21424594		ATGTTCTATATAGTTGCATGTGACAACAGAGATCAACGACGAGACCCTCCACAGTATCCG	6036	Hs.728	GO:0004519|GO:0016787|GO:0003676|GO:0004522|GO:0004540|GO:0006401|GO:0006935|GO:0009405|GO:0005576|GO:0005764	NP_002925	Ribonuclease, RNase A family, 2 (liver, eosinophil-derived neurotoxin)
ASHG19A3A002445	2.80761	up	62.8287	15.5028	5.97352	4.48418	coding	NM_001136541	APOL1	RefSeq_coding	2831	chr22	+	36649116	36663576		TGAGAGTCTCTGTCCTCTGCATCTGGGTGCAACAAAACGTTCCAAGTGGGACAGATACTG	8542	Hs.114309	GO:0005254|GO:0008289|GO:0005515|GO:0006821|GO:0008203|GO:0019835|GO:0045087|GO:0031640|GO:0006869|GO:0042157|GO:0008202|GO:0006810|GO:0005576|GO:0005615|GO:0034364|GO:0031224|GO:0034361	NP_663318	Apolipoprotein L, 1
ASHG19A3A044763	2.99786	up	114.007	26.376	6.73237	5.14843	coding	NM_005170	ASCL2	RefSeq_coding	1864	chr11	-	2289728	2292182		CCTGTGTGGGGCACACCTCTTCAAGGGAGCGTGAACTTTATAAATAAATCAGTTCTGTTT	430	Hs.152475	GO:0070888|GO:0043565|GO:0003700|GO:0030528|GO:0030154|GO:0007417|GO:0001701|GO:0007275|GO:0010626|GO:0010553|GO:0007422|GO:0001890|GO:0006357|GO:0006355|GO:0001666|GO:0035019|GO:0060708|GO:0060712|GO:0006351|GO:0005737|GO:0005634|GO:0005634	NP_005161	Achaete-scute complex homolog 2 (Drosophila)
ASHG19A3A038825	2.11559	up	548.262	200.62	8.8418	7.76074	coding	NM_007005	TLE4	RefSeq_coding	4749	chr9	+	82186877	82341657		ACAAATACCAACTACATCTTCATGAGAGCTGTGTGCTGTCGCTCAAGTTTGCCCATTGTG	7091	Hs.444213	GO:0003674|GO:0016055|GO:0008150|GO:0005634	NP_008936	Transducin-like enhancer of split 4 (E(sp1) homolog, Drosophila)
ASHG19A3A048131	2.10972	up	2691.37	1047.89	11.0679	9.99089	coding	NM_020845	PITPNM2	RefSeq_coding	6754	chr12	-	123468026	123594975		ATTGGGCCTGAGTGTGCTCTGTATACAACGTCATGTCTGTTACACCAATTAAAGAAGCGG	57605	Hs.272759	GO:0005509|GO:0008289|GO:0008152|GO:0006810|GO:0012505|GO:0016021|GO:0005622|GO:0043231|GO:0016020|GO:0005625	NP_065896	Phosphatidylinositol transfer protein, membrane-associated 2
ASHG19A3A008981	2.21359	up	225.086	75.122	7.63902	6.49263	coding	NM_182538	SPNS3	RefSeq_coding	1915	chr17	+	4337218	4391498		GCTGCTGCTGGGCCCTGAATAAAGAGAGGCCAGTACAAAGCCCATGGATTTTGGGCCTGT	201305	Hs.657543	GO:0006869|GO:0055085|GO:0016021|GO:0016020	NP_872344	Spinster homolog 3 (Drosophila)
ASHG19A3A028797	6.99949	up	126.569	11.0436	6.87209	4.06484	coding	NM_001767	CD2	RefSeq_coding	1595	chr1	+	117297085	117311850		TAAAACTTTCTCAGAGGGTCATCACACACAAGTGGACCACCAGCCTGAGTGCAAAATTCA	914	Hs.523500	GO:0043499|GO:0005515|GO:0042803|GO:0004872|GO:0042110|GO:0007596|GO:0007166|GO:0016337|GO:0006917|GO:0050900|GO:0001766|GO:0030101|GO:0030887|GO:0045580|GO:0046658|GO:0009897|GO:0005576|GO:0005887|GO:0009898|GO:0005886	NP_001758	CD2 molecule
ASHG19A3A045736	2.01824	up	364.508	137.063	8.2863	7.2732	coding	NM_021603	FXYD2	RefSeq_coding	591	chr11	-	117690789	117698807		CTGCTCTCCTGCACTCCTGGACACAACCAGCAGCTCCTGCCATGGACAGGTGGTACCTGG	486	Hs.413137	GO:0005216|GO:0005391|GO:0005215|GO:0034220|GO:0034220|GO:0006811|GO:0006813|GO:0006814|GO:0055085|GO:0006810|GO:0016021|GO:0005886|GO:0005890	NP_067614	FXYD domain containing ion transport regulator 2
ASHG19A3A047592	2.1203	up	94.4922	32.3303	6.48814	5.40387	coding	NM_016293	BIN2	RefSeq_coding	2228	chr12	-	51674822	51717938		ACTGGCTGACCAGGCTGTAAGGACCATGGAAATCTATGTTGCCCAGTTCAGTGAAATTAA	51411	Hs.14770	GO:0005515|GO:0005737	NP_057377	Bridging integrator 2
ASHG19A3A006441	2.40504	up	4988.85	1638.3	11.911	10.6449	coding	NM_176081	TRDMT1	RefSeq_coding	7143	chr10	-	17184982	17243681		TGAGCCCTCCCTGCCAGCCATTCACAAGAGACCTCTTGATACAAACAATAGAAAATTGTG
ASHG19A3A017069	4.42399	up	299.079	46.6964	8.02245	5.8771	coding	NM_001005176	SP140	RefSeq_coding	854	chr2	+	231090444	231103789		CCCTGTGCTAAGGAATCTGGAGTTTAATTTTTGGAAAATAAAGAAGGAATAAAGGGCATT	11262	Hs.632549	GO:0003677|GO:0005488|GO:0046872|GO:0003700|GO:0008270|GO:0006952|GO:0006351|GO:0005737|GO:0005635|GO:0005730|GO:0005654|GO:0005634	NP_009168	SP140 nuclear body protein
ASHG19A3A022560	2.27535	up	50.7224	15.8676	5.70007	4.51398	coding	NM_003965	CCRL2	RefSeq_coding	1745	chr3	+	46448720	46451013		AACAGTGGTTTCTCGTGCCCCTCAGGGTCAGGAGCAGTCTGATCAAAAGGAGGGCATCCA	9034	Hs.535713	GO:0004930|GO:0004950|GO:0004872|GO:0007186|GO:0006935|GO:0005887|GO:0005886	NP_003956	Chemokine (C-C motif) receptor-like 2
ASHG19A3A006928	2.37036	up	362.137	113.776	8.27655	7.03144	coding	NM_201568	SMG7	RefSeq_coding	5798	chr1	+	183441505	183523327	NM_201569,	CCAAGGAAGAAGTTTTCCTCCCAAAGAGGTAAAATCCCAGACAGAACTAAGAAAGACTCC	9887	Hs.591463	GO:0005515|GO:0051721|GO:0006406|GO:0000184|GO:0035303|GO:0005737|GO:0045111|GO:0005634	NP_963863	Smg-7 homolog, nonsense mediated mRNA decay factor (C. elegans)
ASHG19A3A029761	5.56318	up	438.164	53.7326	8.53216	6.05625	coding	NM_002120	HLA-DOB	RefSeq_coding	1388	chr6	-	32780540	32784825		TATTCTTGGAGAAAGATGCTGAGTGGCATTGCAGCCTTCCTACTTGGGCTAATCTTCCTT	3112	Hs.1802	GO:0032395|GO:0031295|GO:0050852|GO:0002504|GO:0019221|GO:0006955|GO:0060333|GO:0042613|GO:0005768|GO:0010008|GO:0016021|GO:0005622|GO:0005765|GO:0005764|GO:0005886|GO:0005886	NP_002111	Major histocompatibility complex, class II, DO beta
ASHG19A3A004046	2.67174	up	130.492	34.5626	6.9102	5.49242	coding	NM_002575	SERPINB2	RefSeq_coding	1922	chr18	+	61554938	61571120		CAACTCAGAGAATAACCAGAGAACAACCAGATTGAAACAATGGAGGATCTTTGTGTGGCA	5055	Hs.594481	GO:0030414|GO:0004867|GO:0004867|GO:0006916|GO:0007596|GO:0042730|GO:0010951|GO:0030162|GO:0005794|GO:0005737|GO:0005576|GO:0005615|GO:0005886	NP_002566	Serpin peptidase inhibitor, clade B (ovalbumin), member 2
ASHG19A3A037198	12.4073	up	83.4403	5	6.33025	2.69713	coding	NM_058195	CDKN2A	RefSeq_coding	1154	chr9	-	21967751	21994490		TCGTGCTGATGCTACTGAGGAGCCAGCGTCTAGGGCAGCAGCCGCTTCCTAGAAGACCAG	1029	Hs.512599	GO:0003677|GO:0070215|GO:0051059|GO:0004861|GO:0002039|GO:0005515|GO:0019901|GO:0003700|GO:0016563|GO:0008134|GO:0055105|GO:0006309|GO:0000080|GO:0000082|GO:0007265|GO:0006919|GO:0008637|GO:0007569|GO:0007049|GO:0007050|GO:0007050|GO:0000075|GO:0090398|GO:0008544|GO:0006917|GO:0006917|GO:0000278|GO:0030889|GO:0032088|GO:0030308|GO:0008285|GO:0008285|GO:0001953|GO:0045736|GO:0033088|GO:0033600|GO:…	NP_478104	Cyclin-dependent kinase inhibitor 2A (melanoma, p16, inhibits CDK4)
ASHG19A3A005478	4.36796	up	168.539	25.8162	7.24788	5.12092	coding	NM_031860	PCDHA10	RefSeq_coding	4465	chr5	+	140235633	140391929	NM_031411,	AGGAGCTGGAGCTGCTACAGTTCCAGCCACGACAGCCCAACCCTGACTGGCGTTACTCTG	56117	Hs.199343			Protocadherin alpha cluster, complex locus
ASHG19A3A015181	2.13566	up	1283.02	478.591	10.0074	8.91272	coding	NM_001080835	PRR21	RefSeq_coding	1170	chr2	-	240981230	240982399		GGGCCACCTTCAACACCTGTCTTCTTGTTTCTAACATGTACTTTCTAATAATCTCTTACT	643905	Hs.693479		NP_001074304	Proline rich 21
ASHG19A3A029786	2.61905	up	76.685	20.5104	6.22336	4.83431	coding	NM_001145338	ZBTB22	RefSeq_coding	2663	chr6	-	33282182	33285719		AAATGCTTCGGCCGAACCAAGTCCTGAGCTCCCAGCGGAGGAGGGGACCTGATCTTTTAA	9278	Hs.206770	GO:0003677|GO:0046872|GO:0008270|GO:0005622|GO:0005634	NP_005444	Zinc finger and BTB domain containing 22
CUST_30_PI426249100	2.08121	up	268.67	96.8115	7.87692	6.81949	coding	NM_024015_Exon1-	NM_024015	HOX cluster	519	chr17	-	46655224	46655743	NM_024015,	TTTGATCAACTCAAACTATGTCGACCCCAAGTTCCCTCCATGCGAGGAATATTCACAGAG
ASHG19A3A010974	2.17404	up	4203.72	1561.83	11.6858	10.5655	coding	NM_206833	CTXN1	RefSeq_coding	1290	chr19	-	7989381	7991051		CGTTCCACTCCTCCCTGCCTCTGAGCCGAACATGATAATAAAAGCTATTATTGAGCGCTT	404217	Hs.657978	GO:0016021|GO:0016020	NP_996664	Cortexin 1
ASHG19A3A047462	2.05575	up	771.694	296.603	9.30011	8.26045	coding	NM_198992	SYT10	RefSeq_coding	3286	chr12	-	33528347	33592754		TCTAAACCCTGTGTACAATGAGGCCATTATTTTTGACATCCCTCCAGAGAACGTGGACCA	341359	Hs.118703	GO:0046872|GO:0005215|GO:0006950|GO:0030054|GO:0031410|GO:0016021|GO:0016020|GO:0045202|GO:0030672	NP_945343	Synaptotagmin X
ASHG19A3A003370	2.52695	up	48.0058	13.3246	5.63244	4.29504	coding	NM_001166295	SSX2IP	RefSeq_coding	5843	chr1	-	85109389	85156151		CCGCTCCTGGAGGAGGAGGTGGGAGAAAGCAAAACTATCTCTCAATATACCTCAGAAACA	117178	Hs.22587	GO:0005515|GO:0019904|GO:0007155|GO:0030054|GO:0005913|GO:0005634|GO:0043234	NP_054740	Synovial sarcoma, X breakpoint 2 interacting protein
ASHG19A3A008827	2.0986	up	7505.94	2825.16	12.507	11.4376	coding	NM_015167	JMJD6	RefSeq_coding	1834	chr17	-	74714526	74722881		GGCTTGTTTTACTCAGGCAAGAGAATGTGAATAGTGCCAAGAAAATCCTTTACATTATTT	23210	Hs.514505	GO:0003723|GO:0033746|GO:0033749|GO:0042802|GO:0005506|GO:0046872|GO:0016491|GO:0016702|GO:0070815|GO:0005515|GO:0004872|GO:0003727|GO:0008380|GO:0033077|GO:0006915|GO:0001568|GO:0030154|GO:0007166|GO:0016568|GO:0048821|GO:0007507|GO:0070078|GO:0070079|GO:0001822|GO:0030324|GO:0006397|GO:0042116|GO:0007275|GO:0055114|GO:0018395|GO:0043654|GO:0048024|GO:0060041|GO:0002040|GO:0005730|GO:0005654|GO:…	NP_055982	Jumonji domain containing 6
ASHG19A3A022612	13.1481	up	1287.71	64.3587	10.0115	6.29475	coding	NM_001042693	FAM159A	RefSeq_coding	698	chr1	+	53099065	53122736		GAAGCCTCTGTACCCAACCCTGACCTATGTGGACCAGTCCCATAAACATTCAATAAATGT	348378	Hs.424589	GO:0016021|GO:0016020	NP_001036158	Family with sequence similarity 159, member A
ASHG19A3A008282	24.2698	up	2816.62	77.338	11.1349	6.53384	coding	NM_001838	CCR7	RefSeq_coding	2188	chr17	-	38710022	38721724		CAACATTTTACCCACACACAGATAAAGTTTTCCCTTGAGGAAACAACAGCTTTAAAAGAA	1236	Hs.370036	GO:0016493|GO:0004930|GO:0004950|GO:0004872|GO:0007186|GO:0006935|GO:0007204|GO:0006955|GO:0006954|GO:0005887|GO:0005886|GO:0005886	NP_001829	Chemokine (C-C motif) receptor 7
ASHG19A3A008845	2.52888	up	6072.45	1901.87	12.2003	10.8618	coding	NM_003955	SOCS3	RefSeq_coding	2746	chr17	-	76352858	76356158		GGAGATGCTTGAAGAACTCAACAAAATCCCAATCCAAGTCAAACTTTGCACATATTTATA	9021	Hs.527973	GO:0004860|GO:0007259|GO:0007568|GO:0006916|GO:0060670|GO:0019221|GO:0060333|GO:0046627|GO:0031100|GO:0060674|GO:0045597|GO:0040008|GO:0060334|GO:0001932|GO:0060338|GO:0009617|GO:0034097|GO:0042493|GO:0032355|GO:0032094|GO:0010332|GO:0051384|GO:0009408|GO:0001666|GO:0032868|GO:0032496|GO:0014070|GO:0032570|GO:0060708|GO:0060707|GO:0060337|GO:0005737|GO:0005829|GO:0005829	NP_003946	Suppressor of cytokine signaling 3
ASHG19A3A038532	2.00948	up	4351.35	1733.85	11.7327	10.7259	coding	NM_174923	CCDC107	RefSeq_coding	936	chr9	+	35658310	35661183		CCTTGGCTGGGAAGGAGGGACGACAGCTGAAGGTCGACTAAAACAAAGTCTGTTTTCATG	203260	Hs.534579	GO:0016021|GO:0016020	NP_777583	Coiled-coil domain containing 107
ASHG19A3A020229	11.8593	up	1268.47	71.322	9.99155	6.4236	coding	NM_000675	ADORA2A	RefSeq_coding	2590	chr22	+	24823529	24838324		CAGAGCTACCCAGTGAGAGGCCTTGTCTAACTGCCTTTCCTTCTAAAGGGAATGTTTTTT	135	Hs.197029	GO:0001609|GO:0019899|GO:0051372|GO:0005515|GO:0046982|GO:0004872|GO:0031802|GO:0007188|GO:0007190|GO:0007189|GO:0007205|GO:0006915|GO:0048143|GO:0008015|GO:0007596|GO:0006171|GO:0007267|GO:0006968|GO:0007417|GO:0030146|GO:0042755|GO:0031558|GO:0006954|GO:0007626|GO:0030147|GO:0046636|GO:0043154|GO:0008285|GO:0050728|GO:0040013|GO:0043524|GO:0006469|GO:0043116|GO:0048011|GO:0048812|GO:0006909|GO:…	NP_000666	Adenosine A2a receptor
ASHG19A3A040993	2.22671	up	268.347	89.4964	7.87517	6.72025	coding	NM_000084	CLCN5	RefSeq_coding	9505	chrX	+	49832214	49863892		TTTGTAAAAGCTCCCCAACCTGAATGACCAAATGCGGGCTGCCAAGGTTATTTCTTCCTT	1184	Hs.166486	GO:0005524|GO:0015297|GO:0005254|GO:0005216|GO:0000166|GO:0005247|GO:0006821|GO:0006897|GO:0007588|GO:0006811|GO:0055085|GO:0006810|GO:0005794|GO:0000139|GO:0045177|GO:0005768|GO:0010008|GO:0005887|GO:0016020|GO:0005886	NP_001121371	Chloride channel 5
ASHG19A3A047081	3.78288	up	238.472	44.015	7.71929	5.79981	coding	NM_001002905	OR8G1	RefSeq_coding	936	chr11	+	124120422	124135756		CCCTCCTAAAGCTCTCTTGCTCTAGTATCTATGTCAACAAACTACTTATTCTATGTGTTG	26494	Hs.448172	GO:0004984|GO:0004872|GO:0050896|GO:0007608|GO:0016021|GO:0005886	NP_001002905	Olfactory receptor, family 8, subfamily G, member 1
ASHG19A3A003984	2.28487	up	180.111	57.6249	7.33709	6.14498	coding	NM_002101	GYPC	RefSeq_coding	1075	chr2	+	127413683	127454245		GCCTCCACCACAATGCATACTACCACCATTGCAGAGCCTGATCCAGGGATGTCTGGATGG	2995	Hs.59138	GO:0005515|GO:0030863|GO:0005887|GO:0005886	NP_058131	Glycophorin C (Gerbich blood group)
ASHG19A3A016416	2.02225	up	45872.9	17473.3	15.1164	14.1004	coding	NM_024329	EFHD2	RefSeq_coding	2424	chr1	+	15736390	15756839		GACCCGGATTGCGTTTGCCTTAGCGGATATGTTTATACAGATGAATATAAAATGTTTTTT	79180	Hs.465374	GO:0005509|GO:0016020|GO:0045121	NP_077305	EF-hand domain family, member D2
ASHG19A3A022553	2.07016	up	1802.24	702.058	10.4893	9.4396	coding	NM_004799	ZFYVE9	RefSeq_coding	4930	chr1	+	52608045	52812357		GCTCTCCACCTCCCACTGTGATGGTACCTGTGGGAGTTTTAAAGCACCCTGGAGCAGAAG	9372	Hs.532345	GO:0046872|GO:0005515|GO:0004872|GO:0008236|GO:0008270|GO:0007183|GO:0007184|GO:0006897|GO:0007181|GO:0007179|GO:0007179|GO:0005737|GO:0005769|GO:0031901|GO:0031901|GO:0016020	NP_015563	Zinc finger, FYVE domain containing 9
ASHG19A3A005320	2.2101	up	56.8062	18.4152	5.84607	4.70195	coding	NM_022965	FGFR3	RefSeq_coding	3968	chr4	+	1795038	1810599		CACACCCTACGTTACCGTGCTCAAGGTGTCCCTGGAGTCCAACGCGTCCATGAGCTCCAA	2261	Hs.1420	GO:0005524|GO:0017134|GO:0005007|GO:0042802|GO:0000166|GO:0005515|GO:0004713|GO:0004713|GO:0004872|GO:0016740|GO:0007259|GO:0000165|GO:0070977|GO:0051216|GO:0016049|GO:0008543|GO:0008543|GO:0008543|GO:0030900|GO:0060113|GO:0008286|GO:0002009|GO:0048640|GO:0050680|GO:0010553|GO:0045879|GO:0090080|GO:0043065|GO:0045597|GO:0008284|GO:0050731|GO:0031398|GO:0006468|GO:0001501|GO:0016021|GO:0005887|GO:…	NP_075254	Fibroblast growth factor receptor 3
ASHG19A3A010724	2.10826	up	2404.66	927.931	10.898	9.8219	coding	NM_152485	C1orf74	RefSeq_coding	1642	chr1	-	209955661	209957890		GAGTAGACCACCAGTATGCTTAAATATGTGATACTTGTTAATGTAATACACCATTCAGGA	148304	Hs.497642		NP_689698	Chromosome 1 open reading frame 74
ASHG19A3A012929	4.59968	up	339.783	51.1288	8.19641	5.99487	coding	NM_033068	ACPT	RefSeq_coding	1347	chr19	+	51293671	51298481		ATGCTGCCTGCCTCGGCTTTGAGTTCCGGAAGCACCTGGGGAATCCCGCCAAAGATGGAG	93650	Hs.293394	GO:0003993|GO:0016787|GO:0016021|GO:0016020	NP_149059	Acid phosphatase, testicular
ASHG19A3A048752	2.15917	up	159.682	54.1141	7.17522	6.06475	coding	NM_004984	KIF5A	RefSeq_coding	3897	chr12	+	57943846	57978554		TTCCCCCCAAACACGACTCAAGAGCAAGTTTATCATGCATGTGCCATGCAGATTGTCAAA	3798	Hs.151219	GO:0005524|GO:0003777|GO:0003774|GO:0000166|GO:0032403|GO:0007596|GO:0008219|GO:0007018|GO:0007268|GO:0033267|GO:0035253|GO:0005737|GO:0005856|GO:0005829|GO:0005871|GO:0005624|GO:0005874|GO:0043005|GO:0048471	NP_004975	Kinesin family member 5A
ASHG19A3A018559	20.1648	up	142.889	5	7.0309	2.69713	coding	NM_022082	SLC17A9	RefSeq_coding	2612	chr20	+	61583998	61599941		GGAGCTGGTGGTTTCATGAGTTAATGATACATCTTGCAAGGTGTACACATAGAGAAAAAA	63910	Hs.512686	GO:0005215|GO:0006887|GO:0055085|GO:0016021|GO:0016020	NP_071365	Solute carrier family 17, member 9
ASHG19A3A010730	2.16991	up	64.5688	21.4297	6.00698	4.88934	coding	NM_033646	CDH7	RefSeq_coding	2728	chr18	+	63417487	63548174		TTAGTTTTATGACTTTGCCTTCATGCCTCAGGAGCTCAACTGATCACGGCTTTCACGACA	1005	Hs.657522	GO:0005509|GO:0034332|GO:0034329|GO:0016337|GO:0045216|GO:0007156|GO:0016021|GO:0005886	NP_387450	Cadherin 7, type 2
ASHG19A3A042882	3.11457	up	1176.92	295.339	9.89321	8.25418	coding	NM_017987	RUFY2	RefSeq_coding	4520	chr10	-	70103276	70166946		AGAATGTCTCAGTAAATCTGATAGTCTGCAGAAACAAATCTCCCAAAAGGAGAAACAGCT	55680	Hs.653144	GO:0046872|GO:0008270|GO:0005634	NP_060457	RUN and FYVE domain containing 2
ASHG19A3A040507	5.9781	up	1263.59	152.584	9.98725	7.40756	coding	NM_001080790	MAGEA9B	RefSeq_coding	1814	chrX	-	148663310	148669116		CTCTCTCCTGTAAAATTAAAACATATACATGTATACCTGGATTTGCTTGGCTTCTTTGAG	728269	Hs.460974	GO:0003674|GO:0008150|GO:0005575	NP_001074259	Melanoma antigen family A, 9B
ASHG19A3A044868	2.37457	up	272.51	84.7594	7.89509	6.64742	coding	NM_001001917	OR56A1	RefSeq_coding	1071	chr11	-	6047901	6048971		TTCTAATACCTCCTGTTCTTCCTCTTCAGTGATTTTACCTAGGCAGCGAAGTAGAGAAAT	120796	Hs.553543	GO:0004984|GO:0004872|GO:0050896|GO:0007608|GO:0016021|GO:0005886	NP_001001917	Olfactory receptor, family 56, subfamily A, member 1
ASHG19A3A053953	3.97192	up	84.7476	14.0789	6.35258	4.36274	coding	NM_021615	CHST6	RefSeq_coding	6885	chr16	-	75507022	75528926		CAGCACTGCGGCCAAGTCGAAGACTTTAGGAGCAATAAAAGTGCTTATTGTGTTTCAGTC	4166	Hs.655622	GO:0001517|GO:0001517|GO:0016740|GO:0006044|GO:0006044|GO:0005975|GO:0018146|GO:0006790|GO:0005794|GO:0000139|GO:0016021|GO:0016020	NP_067628	Carbohydrate (N-acetylglucosamine 6-O) sulfotransferase 6
ASHG19A3A017060	3.25404	up	165.937	35.3959	7.22657	5.52433	coding	NM_178821	WDR69	RefSeq_coding	1669	chr2	+	228736326	228789026		ATGGACACAACAGCCAAATTGTGGGACATTCAGAATGGCGAGGAAGTTTACACCTTAAGA	164781	Hs.424594		NP_849143	WD repeat domain 69
ASHG19A3A053496	2.42997	up	295.239	89.7168	8.00452	6.72358	coding	NM_001130007	GSPT1	RefSeq_coding	7190	chr16	-	11961986	12010519		TTTTCGGGAGCTGAGTGTATTTTTCTTCCCCATGTTATAGATGCTGTCCGTTTTCCCCCA	2935	Hs.528780	GO:0005525|GO:0003924|GO:0000166|GO:0005515|GO:0003747|GO:0000082|GO:0006184|GO:0006919|GO:0000184|GO:0006479|GO:0016567|GO:0042981|GO:0006412|GO:0005622	NP_002085	G1 to S phase transition 1
ASHG19A3A030813	2.20801	up	85.2591	27.8394	6.3606	5.21785	coding	NM_175922	PRR18	RefSeq_coding	2704	chr6	-	166719167	166721871		ACAGTAACAACAACATTTTGAAGACTTTTCCCTGGTGGCATCCTAGAGGGACCGACTTTC	285800	Hs.119062	GO:0005783	NP_787118	Proline rich 18
ASHG19A3A038272	2.61407	up	972.96	293.125	9.63026	8.24396	coding	NM_001001396	ATP2B4	RefSeq_coding	8911	chr1	+	203595927	203713207		TGTAAAACTTGTTCCTAGTTCATCCTATGTAGCAGTTGCACCAGTCAAATCTTCCCCCAC	493	Hs.343522	GO:0005524|GO:0005388|GO:0005516|GO:0016787|GO:0016820|GO:0046872|GO:0000166|GO:0005515|GO:0006754|GO:0007596|GO:0006812|GO:0034220|GO:0034220|GO:0003407|GO:0030168|GO:0055085|GO:0006810|GO:0005887|GO:0005886	NP_001675	ATPase, Ca++ transporting, plasma membrane 4
ASHG19A3A054705	2.16992	up	685.77	246.213	9.14337	8.02572	coding	NM_001017961	FAM78B	RefSeq_coding	1481	chr1	-	166039255	166135958		GGTAGAACCATAATCCTTAGGAAAAATCCCTTCCTCTTAGGAATAAAGAAATCACTGATT	149297	Hs.493518		NP_001017961	Family with sequence similarity 78, member B
ASHG19A3A025257	2.07693	up	184.568	65.2212	7.36614	6.31169	coding	NM_001040071	LOC650293	RefSeq_coding	651	chr4	+	8951476	8952126	ENST00000505858,	CTATAAAATCGTCACCTCCATTCTCAGGATTTCATCTTCAGATGGGAAGTATAAAGCCTT	650293	Hs.535167		NP_001035160	Seven transmembrane helix receptor
ASHG19A3A006662	2.07666	up	794.152	301.503	9.33727	8.283	coding	NM_182962	BIRC3	RefSeq_coding	2683	chr11	+	102188193	102208464		TTCAGTTTCTTCTATAAATCAAAACTACCTCCCTAGAGAAAGGCTAGTCCCTTTTCTTCC	330	Hs.127799	GO:0046872|GO:0005515|GO:0004842|GO:0008270|GO:0006916|GO:0007166|GO:0051291|GO:0016567|GO:0042981|GO:0007283|GO:0005737|GO:0005622|GO:0045121|GO:0005634|GO:0043234	NP_892007	Baculoviral IAP repeat-containing 3
ASHG19A3A021409	3.10526	up	561.903	133.722	8.87572	7.24101	coding	NM_181780	BTLA	RefSeq_coding	3216	chr3	-	112182814	112218408		GATTGCCTCTACTCATCACTACCTGTTTCTGCCTGTTCTGCTGCCTGAGAAGGCACCAAG	151888	Hs.445162	GO:0004872|GO:0031295|GO:0002768|GO:0030889|GO:0046642|GO:0009897|GO:0005887|GO:0005886|GO:0005886	NP_861445	B and T lymphocyte associated
ASHG19A3A014258	4.40231	up	1676.91	294.995	10.3914	8.25312	coding	NM_182528	C1QL2	RefSeq_coding	2049	chr2	-	119913818	119916471		ACCGCATTCCCTCCTGACTCAGACTCACCGCGATGCATTAAATTATGTTTTTAGACTATG	165257	Hs.433493	GO:0005576	NP_872334	Complement component 1, q subcomponent-like 2
ASHG19A3A023851	2.15426	up	3535.77	1329.61	11.4444	10.3372	coding	NM_006454	MXD4	RefSeq_coding	3773	chr4	-	2249159	2263739		CCGTGTGGGCCGTGCTGTGTCCTTATGTCATTGTAATATAAATACAGATTTTTATATCTC	10608	Hs.655020	GO:0003677|GO:0003714|GO:0030528|GO:0008285|GO:0000122|GO:0005634	NP_006445	MAX dimerization protein 4
ASHG19A3A046658	14.9667	up	1640.5	73.1616	10.3618	6.45806	coding	NM_001166222	CARNS1	RefSeq_coding	3983	chr11	+	67183148	67193076		AGAGTCTACACTCTCTTCCTCATTCAGGGAAGATGCTTTAAGAAATCCTGCCTCTGTGCA	57571	Hs.502982	GO:0005524|GO:0047730|GO:0016874|GO:0046872|GO:0000166|GO:0035499|GO:0005575	NP_065862	Carnosine synthase 1
ASHG19A3A012592	2.52742	up	39.1909	10.6281	5.35925	4.02158	coding	NM_001281	TBCB	RefSeq_coding	1475	chr19	+	36605887	36616849		AATTGCTTCCAATTTTTGGGCATCGCCGCCTCAGTTTACAGAATAGTATGGATCTGGTGC	1155	Hs.31053	GO:0005515|GO:0051084|GO:0030154|GO:0044267|GO:0007275|GO:0007399|GO:0005737|GO:0005874|GO:0015630	NP_001272	Tubulin folding cofactor B

## Sheet: T vs C_up
# Condition pairs: T vs C # Fold Change cut-off: 2.0 # P-value cut-off: 0.05 # Column A: ProbeName, it represents probe name. # Column B: p-value, p-value calculated from T-Test. # Column C: FCAbsolute, the absolute ratio (no log scale) of normalized intensities between two groups. # Column D: regulation, it depicts which one of the groups has greater or lower intensity values wrt other group. # …
T vs C 2.0 fold up regulated mRNAs
	P-value Fold change and Regulation			Group-Raw Intensity		Group-Normalized Intensity		Raw Intensity						Normalized Intensity						Annotation
ProbeName	p-value	FCAbsolute	regulation	[C](raw)	[T](raw)	[C](normalized)	[T](normalized)	[06-16HBE, C](raw)	[08-16HBE, C](raw)	[11-16HBE, C](raw)	[H-35, T](raw)	[L-35, T](raw)	[M-35, T](raw)	[06-16HBE, C](normalized)	[08-16HBE, C](normalized)	[11-16HBE, C](normalized)	[H-35, T](normalized)	[L-35, T](normalized)	[M-35, T](normalized)	type	seqname	GeneSymbol	source	RNAlength	chrom	strand	txStart	txEnd	Xhyb	probeSeq	EntrezID	unigene	GO	ProteinAccession	product
ASHG19A3A002573	0.00397376	2.05881	up	54.6028	109.413	5.72137	6.76318	63.5957	53.5713	46.6413	110.561	88.9538	128.723	5.70731	6.01126	5.44553	6.69014	6.71344	6.88596	coding	NM_183243	IMPDH1	RefSeq_coding	2517	chr7	-	128032330	128050036	NM_001142576,NM_001142573,NM_001102605,NM_000883,ENST00000437208,	TTCCAGGCCAACGAGGTGCGGAAGGTCAAGAAGTTTGAACAGGGCTTCATCACGGACCCT	3614	Hs.654401	GO:0003938|GO:0046872|GO:0016491|GO:0006177|GO:0055086|GO:0055114|GO:0006144|GO:0006164|GO:0009168|GO:0050896|GO:0007601|GO:0005829	NP_899066	IMP (inosine 5'-monophosphate) dehydrogenase 1
ASHG19A3A025127	0.0233505	2.15843	up	42.7078	87.5343	5.30909	6.41907	64.9331	34.082	29.1082	107.984	71.2796	83.3396	5.73689	5.40273	4.78767	6.65792	6.42294	6.17636	coding	NM_182524	ZNF595	RefSeq_coding	2894	chr4	+	53226	88099		GTTCCATATTTATCTTTGAACATGTAGCATCTCTTTCCGCAAATAAATGCAGACTTTGGT	152687	Hs.709469	GO:0003677|GO:0046872|GO:0008270|GO:0006355|GO:0005622|GO:0005634	NP_872330	Zinc finger protein 595
ASHG19A3A003546	0.030089	2.36086	up	38.8845	83.8164	5.1333	6.37261	50.4936	18.7687	47.3911	60.203	97.2073	94.039	5.33396	4.59712	5.4688	5.92005	6.82421	6.37356	coding	NM_001170938	ISYNA1	RefSeq_coding	2265	chr19	-	18545197	18549111		CAGCCGCGAGGGTGGCGTTCTCAAGGAGGCCAACTACTACGGCTCGCTGACTCAGGCGGG	51477	Hs.728896	GO:0005488|GO:0004512|GO:0016853|GO:0006021|GO:0008654|GO:0005737	NP_057452	Inositol-3-phosphate synthase 1
ASHG19A3A001661	0.0349844	4.70983	up	444.038	2032.88	8.66186	10.8975	176.076	557.518	598.519	1863.17	2148.75	2086.71	7.28493	9.4094	9.29125	10.5368	11.0364	11.1194	coding	NM_001098210	CTNNB1	RefSeq_coding	3256	chr3	+	41240941	41281939		TACTGACCTGTAAATCATCCTTTAGGAGTAACAATACAAATGGATTTTGGGAGTGACTCA	1499	Hs.476018	GO:0070411|GO:0070412|GO:0042153|GO:0046332|GO:0045294|GO:0050681|GO:0045296|GO:0019899|GO:0030331|GO:0044325|GO:0019900|GO:0035257|GO:0035257|GO:0010843|GO:0008022|GO:0005515|GO:0019901|GO:0019903|GO:0004871|GO:0003704|GO:0005198|GO:0003713|GO:0003713|GO:0008134|GO:0008134|GO:0016564|GO:0014010|GO:0033077|GO:0016055|GO:0034333|GO:0030521|GO:0006915|GO:0001658|GO:0060070|GO:0044336|GO:0044334|GO:…	NP_001895	Catenin (cadherin-associated protein), beta 1, 88kDa
ASHG19A3A014511	0.0160194	2.09555	up	57.7723	117.459	5.77558	6.8429	69.3518	36.9665	66.9986	93.889	94.0707	164.418	5.84972	5.51152	5.96549	6.48148	6.78052	7.26672	coding	NM_006186	NR4A2	RefSeq_coding	3546	chr2	-	157180945	157189287		ATGCAAAATACGTGTGTTTAGCAAATAAAAACTGCCCAGTGGACAAGCGTCGCCGGAATC	4929	Hs.563344	GO:0004879|GO:0046872|GO:0005515|GO:0046982|GO:0043565|GO:0003700|GO:0003707|GO:0016563|GO:0030528|GO:0008270|GO:0008344|GO:0031668|GO:0021953|GO:0021952|GO:0016265|GO:0042416|GO:0071542|GO:0010467|GO:0043524|GO:0007399|GO:0042551|GO:0001764|GO:0043085|GO:0045944|GO:0009791|GO:0042053|GO:0043576|GO:0034339|GO:0006355|GO:0001975|GO:0001666|GO:0010035|GO:0017085|GO:0051789|GO:0007165|GO:0005737|GO:…	NP_006177	Nuclear receptor subfamily 4, group A, member 2
ASHG19A3A052836	0.0314297	2.53701	up	72.0771	194.225	6.14317	7.4863	76.5523	72.6097	67.0694	122.529	273.088	187.057	6.01321	6.44973	5.96656	6.82723	8.15663	7.47504	coding	NM_001015001	CKMT1A	RefSeq_coding	1779	chr15	+	43985083	43991419		TCCTGTGAGCAGCAAACACATCTGAGCCTGGAAAAGACGCAGAGAAGTAAAAGATCAAAG	1159	Hs.425633		NP_066270	Creatine kinase, mitochondrial 1B
ASHG19A3A022954	0.0144591	2.46429	up	124.963	330.927	6.95853	8.2597	148.767	112.485	113.637	250.035	446.5	296.247	7.02836	7.07866	6.76857	7.78616	8.81502	8.17792	coding	NM_001627	ALCAM	RefSeq_coding	4760	chr3	+	105085712	105295743		GGTTTTCCAAAGCCAGCCATTCAATGGACAATTACTGGCAGTGGAAGCGTCATAAACCAA	214	Hs.591293	GO:0005102|GO:0007411|GO:0007155|GO:0008045|GO:0007165|GO:0030424|GO:0009897|GO:0016021|GO:0016020|GO:0043025	NP_001618	Activated leukocyte cell adhesion molecule
ASHG19A3A034551	0.00844311	2.63811	up	48.2335	122.488	5.51049	6.90999	68.7851	41.1726	34.7427	121.188	131.502	114.775	5.83622	5.65864	5.03662	6.81208	7.21985	6.69806	coding	NM_033000	GTF2I	RefSeq_coding	4469	chr7	+	74072029	74175020	NM_032999,	CTACTCAACATGTCCCTTCAGAAACAAGTGAGGACCCTGAAGTTGAGGTGACTATTGAAG	2969	Hs.647041	GO:0003677|GO:0016251|GO:0051019|GO:0005515|GO:0003700|GO:0009790|GO:0007165|GO:0006367|GO:0006351|GO:0042995|GO:0005737|GO:0043025|GO:0005730|GO:0005634	NP_127494	General transcription factor IIi
ASHG19A3A033186	0.0281499	2.31236	up	110.98	272.347	6.77794	7.98731	94.7198	127.621	110.599	272.497	338.198	206.345	6.34332	7.26363	6.72687	7.89486	8.4424	7.62466	coding	NM_001160210	SLC25A13	RefSeq_coding	3207	chr7	-	95749532	95951459		CTTTGTTTATGGTAGCCTTTCAGCTGTTTGACAAAGCTGGCAAAGGAGAAGTAACTTTTG	10165	Hs.489190	GO:0015183|GO:0005313|GO:0015172|GO:0005488|GO:0005509|GO:0005215|GO:0006754|GO:0015813|GO:0015800|GO:0015810|GO:0005975|GO:0045333|GO:0006094|GO:0006006|GO:0043490|GO:0051592|GO:0055085|GO:0006810|GO:0005887|GO:0016020|GO:0005743|GO:0005743|GO:0005739	NP_055066	Solute carrier family 25, member 13 (citrin)
ASHG19A3A002890	0.047095	3.64349	up	139.72	587.919	7.09721	8.96253	100.462	135.948	182.749	384.869	335.507	1043.38	6.43539	7.35303	7.50321	8.35996	8.4319	10.0957	coding	NM_001145966	MKI67	RefSeq_coding	11427	chr10	-	129894926	129924468		CAAGATCTAGCTTCTCTTCTGACCCTGATGAGAGTGAGGGAATACCTTTGAAAAGAAGGC	4288	Hs.80976	GO:0005524|GO:0000166|GO:0008022|GO:0005515|GO:0007049|GO:0008283|GO:0005694|GO:0005730|GO:0005634	NP_002408	Antigen identified by monoclonal antibody Ki-67
ASHG19A3A052299	0.0154554	2.15165	up	72.4332	150.166	6.0761	7.18154	109.661	47.7858	59.8524	183.348	131.923	135.227	6.56841	5.85828	5.8016	7.35889	7.22384	6.9619	coding	NM_006049	SNAPC5	RefSeq_coding	785	chr15	-	66782665	66790146		AACAAAACCCACCAGGAAGGAAAATCCAAGAGTTTCAGGTCTAGAGCTTGTGCTGCACTT	10302	Hs.30174	GO:0003700|GO:0006366|GO:0006383|GO:0006384|GO:0005654|GO:0005634	NP_006040	Small nuclear RNA activating complex, polypeptide 5, 19kDa
ASHG19A3A019805	0.0128899	2.44317	up	18.3881	42.128	4.04677	5.33552	24.6613	9.89711	20.6057	56.3135	27.7027	42.3678	4.08131	3.76607	4.29293	5.83405	5.21211	4.9604	coding	NM_007068	DMC1	RefSeq_coding	2269	chr22	-	38914953	38966189		ATATAACGTGGCTGTTTTTGTGACCAATCAAATGACTGCCGATCCAGGAGCAACTATGAC	11144	Hs.339396	GO:0005524|GO:0003677|GO:0008094|GO:0017111|GO:0000166|GO:0005515|GO:0006259|GO:0007049|GO:0007292|GO:0007141|GO:0007126|GO:0001556|GO:0001541|GO:0000239|GO:0007131|GO:0007286|GO:0007283|GO:0000794|GO:0005634	NP_008999	DMC1 dosage suppressor of mck1 homolog, meiosis-specific homologous recombination (yeast)
ASHG19A3A042268	0.0113833	4.14707	up	104.835	453.371	6.64421	8.6963	75.9772	88.1917	150.337	372.017	627.113	360.985	5.99881	6.72811	7.20571	8.31575	9.29207	8.48109	coding	NM_016076	PPPDE1	RefSeq_coding	4093	chr1	+	244816351	244872332		AATATACCTCATCCATTGGAATTGGAGTTTTTCATTCAGGAATTGAAGTCTATGGCAGAG	51029	Hs.498317		NP_057160	PPPDE peptidase domain containing 1
ASHG19A3A038208	0.00033876	2.10841	up	2332.91	5646.09	11.2701	12.3462	2518.25	2060.61	2419.88	7573.39	4888.31	4476.58	11.254	11.2462	11.3101	12.526	12.2201	12.2926	coding	NM_152833	C9orf69	RefSeq_coding	2866	chr9	-	139006427	139010731		TTGTTTTTTGTTAACGTATTACTCAGAGTCACCCAAGCCTCTTGGCTGAGGGTGAAGGTG	90120	Hs.287411		NP_690046	Chromosome 9 open reading frame 69
ASHG19A3A039256	0.00254917	2.22317	up	563.858	1438.17	9.21801	10.3706	610.026	565.55	515.996	1813.78	1132.96	1367.77	9.15611	9.42948	9.06844	10.4945	10.1057	10.5117	coding	NM_014580	SLC2A8	RefSeq_coding	2145	chr9	+	130159464	130170161		CAGTTCCCTGGGTCATCAGCCATCAAATCTTGTTGAGTTTAAAAAATAAACAGCAAAAAA	29988	Hs.179522	GO:0055056|GO:0005536|GO:0005355|GO:0022891|GO:0005975|GO:0008643|GO:0006006|GO:0015758|GO:0008286|GO:0001666|GO:0055085|GO:0031410|GO:0030659|GO:0005887|GO:0043231|GO:0005886	NP_055395	Solute carrier family 2 (facilitated glucose transporter), member 8
ASHG19A3A002334	0.0159206	2.06228	up	116.972	257.453	6.87175	7.91599	126.448	116.071	108.399	258.173	313.939	200.247	6.78833	7.12657	6.70036	7.8263	8.34319	7.57849	coding	NM_001135652	EIF2AK2	RefSeq_coding	2266	chr2	-	37333698	37374965		AAACAAAGTATACTGTGGACAAGAGGAAGGCGGAGCGTGAAGTAAAAGCATTGGCAAAAC	5610	Hs.131431	GO:0005524|GO:0003725|GO:0004694|GO:0000166|GO:0005515|GO:0008601|GO:0004674|GO:0030683|GO:0044419|GO:0019054|GO:0008285|GO:0033689|GO:0046777|GO:0006468|GO:0009615|GO:0019058|GO:0019048|GO:0005829|GO:0005622	NP_002750	Eukaryotic translation initiation factor 2-alpha kinase 2
ASHG19A3A002028	0.0427513	2.03272	up	40.8751	81.0475	5.27944	6.30285	51.8639	27.3254	43.436	49.0427	95.5833	98.5164	5.37877	5.10868	5.35085	5.65653	6.80003	6.45199	coding	NM_001127605	LIPA	RefSeq_coding	2669	chr10	-	90973327	91011660		AGTGCCGGCGCCGCGGCGCTGCCAGAATGAAAATGCGGTTCTTGGGGTTGGTGGTCTGTT	3988	Hs.643030	GO:0016787|GO:0016298|GO:0004771|GO:0000902|GO:0008283|GO:0001816|GO:0006631|GO:0048873|GO:0006954|GO:0016042|GO:0030324|GO:0016125|GO:0048771|GO:0005764	NP_001121077	Lipase A, lysosomal acid, cholesterol esterase
ASHG19A3A004877	0.0350165	2.15949	up	132.399	314.317	7.04734	8.15802	156.821	120.473	119.903	250.098	454.494	238.358	7.10877	7.18306	6.85017	7.78648	8.83623	7.85136	coding	NM_024429	PRKAG2	RefSeq_coding	2248	chr7	-	151253202	151329344	NM_016203,NM_001040633,	TGCTGGAGAAGCTGGAGTTCGAGGACGAAGCAGTAGAAGACTCAGAAAGTGGTGTTTACA	51422	Hs.647072	GO:0043531|GO:0005524|GO:0004862|GO:0008603|GO:0003824|GO:0008607|GO:0030295|GO:0019901|GO:0006754|GO:0006853|GO:0007050|GO:0044255|GO:0006112|GO:0005977|GO:0008286|GO:0007243|GO:0006469|GO:0010800|GO:0045860|GO:0042304|GO:0019217|GO:0046320|GO:0046320|GO:0046324|GO:0006110|GO:0016126|GO:0031588|GO:0005829|GO:0005829|GO:0005654	NP_077747	Protein kinase, AMP-activated, gamma 2 non-catalytic subunit
ASHG19A3A027468	0.0326112	4.90776	up	122.568	705.679	6.8033	9.09836	153.54	154.809	59.3536	1330.49	423.538	363.009	7.07718	7.54251	5.79021	10.0602	8.74566	8.48919	coding	NM_198282	TMEM173	RefSeq_coding	2191	chr5	-	138855114	138862343		AAACCAGAAGAAAAATATGAGACGGGGAATCATCGTGTGATGTGTGTGCTGCCTTTGGCT	340061	Hs.379754	GO:0005515|GO:0042803|GO:0019901|GO:0019901|GO:0008134|GO:0002218|GO:0006915|GO:0071360|GO:0051607|GO:0045087|GO:0045087|GO:0032608|GO:0032608|GO:0002230|GO:0010552|GO:0032092|GO:0033160|GO:0042993|GO:0005737|GO:0005783|GO:0005789|GO:0016021|GO:0005741|GO:0005739|GO:0048471|GO:0005886	NP_938023	Transmembrane protein 173
ASHG19A3A039147	0.0411921	2.06499	up	615.136	1342.11	9.22294	10.2691	1004.31	414.628	426.474	1593.34	1394.16	1038.83	9.89354	8.98685	8.78843	10.3214	10.3956	10.0902	coding	NM_153045	C9orf91	RefSeq_coding	4413	chr9	+	117373705	117408696		AAGTCTTAAGGCTCTGTGTTAGTGATAGATGTGGCCATGGTGTAGGCAGTGCAATGTCTT	203197	Hs.522357	GO:0016021|GO:0016020	NP_694590	Chromosome 9 open reading frame 91
ASHG19A3A033340	0.0262429	2.77388	up	40.5573	113.989	5.28526	6.75716	42.8446	35.553	43.2743	61.2822	131.836	148.849	5.05122	5.45958	5.34497	5.93987	7.22265	7.10896	coding	NM_182691	SRPK2	RefSeq_coding	3737	chr7	-	104756823	104909477		CAAGCAGAAGATTGAGCTGCTGATGTCAGTTAACTCTGAGAAGTCGTCCTCTTCAGAAAG	6733	Hs.285197	GO:0005524|GO:0000287|GO:0000166|GO:0005515|GO:0004674|GO:0016740|GO:0008380|GO:0030154|GO:0007243|GO:0006397|GO:0006468|GO:0000245|GO:0005737|GO:0005730|GO:0005730|GO:0005634	NP_872634	SRSF protein kinase 2
ASHG19A3A038255	0.0298113	2.48523	up	4011.86	10828	11.9698	13.2831	3955.29	5637	2443.28	15151.6	9068.55	8263.88	11.9414	12.6426	11.3253	13.5098	13.1387	13.2009	coding	NM_178448	C9orf140	RefSeq_coding	3865	chr9	-	139956580	139965028		AACACACCCACACCAGGCCTCAGGATTTTGTGTTGATCAAGTTCCAAGGAAAAGGAACAT	89958	Hs.19322	GO:0005737|GO:0005634	NP_848543	Chromosome 9 open reading frame 140
ASHG19A3A046124	0.0308126	2.21841	up	29.5488	59.7128	4.74731	5.89684	27.9056	19.6482	41.0927	50.2512	65.6447	63.2424	4.31003	4.66076	5.27114	5.68911	6.32008	5.68132	coding	NM_006391	IPO7	RefSeq_coding	6209	chr11	+	9406168	9469673		TTTGTCTCAACACTGCTCCAGATTACTATGTCGGAACAGCTGGATTTACCTGTGAGACAG	10527	Hs.728196	GO:0008536|GO:0042393|GO:0005515|GO:0008565|GO:0005083|GO:0005215|GO:0044419|GO:0006886|GO:0006606|GO:0007165|GO:0006810|GO:0005794|GO:0005737|GO:0005643|GO:0005634|GO:0005625	NP_006382	Importin 7
ASHG19A3A047414	0.00341785	2.24039	up	57.6369	126.075	5.78269	6.94644	66.1428	39.6254	67.1425	131.152	132.632	114.441	5.77014	5.60956	5.96837	6.9169	7.23017	6.69226	coding	NM_033360	KRAS	RefSeq_coding	5436	chr12	-	25358179	25403854		AGAGTGGAGGATGCTTTTTATACATTGGTGAGGGAGATCCGACAATACAGATTGAAAAAA	3845	Hs.505033	GO:0019003|GO:0019002|GO:0005525|GO:0003924|GO:0030275|GO:0000166|GO:0005515|GO:0000165|GO:0007265|GO:0000186|GO:0007411|GO:0007596|GO:0019221|GO:0007173|GO:0008286|GO:0050900|GO:0048011|GO:0043406|GO:0051092|GO:0051000|GO:0051384|GO:0051385|GO:0007165|GO:0007264|GO:0035176|GO:0005622|GO:0045121|GO:0005739|GO:0005886|GO:0005886	NP_203524	V-Ki-ras2 Kirsten rat sarcoma viral oncogene homolog
ASHG19A3A027980	0.0261641	2.12788	up	34.1949	69.3963	5.0158	6.10522	37.7434	38.7023	26.139	77.4949	62.2009	68.4931	4.83607	5.57401	4.63733	6.23546	6.249	5.83119	coding	NM_007118	TRIO	RefSeq_coding	10244	chr5	+	14143828	14509450		ATCTCTTCATCGGGCCAGAGCATTGCAGAAACGTCATGAAGATTTTGAAGAAGTGGCACA	7204	Hs.130031	GO:0005524|GO:0005089|GO:0005085|GO:0000166|GO:0004674|GO:0016740|GO:0006915|GO:0007411|GO:0008624|GO:0048011|GO:0006468|GO:0035023|GO:0051056|GO:0007264|GO:0007185|GO:0005737|GO:0005829|GO:0005829|GO:0005622	NP_009049	Triple functional domain (PTPRF interacting)
ASHG19A3A048467	0.0209312	4.23381	up	148.188	708.409	7.21136	9.29331	120.058	165.512	158.993	428.799	580.165	1116.26	6.70573	7.63497	7.29337	8.49939	9.18144	10.1991	coding	NM_177444	PPFIBP1	RefSeq_coding	971	chr12	+	27677044	27800898		CTATGTTGTGTTTGCTCTGATGCAGCAGTAAGTTTCTTGATTCATTTAGACCAGCACATT	8496	Hs.172445	GO:0005515|GO:0007155|GO:0005886	NP_803193	PTPRF interacting protein, binding protein 1 (liprin beta 1)
ASHG19A3A015370	0.0142951	2.26256	up	12441.1	30000.3	13.6259	14.8038	16810.7	9584.81	10927.7	35873.9	24268.1	29858.8	14.1026	13.3778	13.3972	14.7542	14.5647	15.0925	coding	NM_004040	RHOB	RefSeq_coding	2384	chr2	+	20646834	20649200		ATGTGAAATTTTCTCTGCACCTCTGTACAGAGAATACACCTGCCCCTGTATATCCTTTTT	388	Hs.502876	GO:0019003|GO:0005525|GO:0003924|GO:0000166|GO:0005515|GO:0006184|GO:0007266|GO:0006915|GO:0007411|GO:0007596|GO:0007155|GO:0030154|GO:0008333|GO:0007275|GO:0045786|GO:0030168|GO:0045766|GO:0015031|GO:0051056|GO:0007264|GO:0006927|GO:0005829|GO:0005768|GO:0010008|GO:0005622|GO:0031902|GO:0005624|GO:0005634|GO:0005886|GO:0005886|GO:0005886|GO:0005625	NP_004031	Ras homolog gene family, member B
ASHG19A3A038954	0.025395	2.67404	up	363.97	1032.27	8.48208	9.9011	552.774	297.884	241.251	809.828	1214.72	1072.27	9.00021	8.50689	7.93915	9.36392	10.2013	10.1381	coding	NM_014612	FAM120A	RefSeq_coding	4957	chr9	+	96214172	96328396		TTGGATGTATTTTGATGGGAAGCTCTTCCAATCCAAACTCCTCAAAGCCAGCCGGGAAAA	23196	Hs.372003	GO:0003723|GO:0005737|GO:0005886	NP_055427	Family with sequence similarity 120A
ASHG19A3A039071	0.00834135	2.67909	up	402.845	1224.43	8.70528	10.127	520.314	357.667	330.552	1124.17	1624.74	924.389	8.91845	8.77923	8.41814	9.83259	10.6294	9.91908	coding	NM_080546	SLC44A1	RefSeq_coding	4540	chr9	+	108006928	108153680		AGTTTGTGGAAAACAGTAGGAAAGCAATGAAAGAAGCTGGTAAGGGAGGCGTCGCTGATT	23446	Hs.573495	GO:0015220|GO:0015871|GO:0055085|GO:0016021|GO:0005741|GO:0005739|GO:0005886	NP_536856	Solute carrier family 44, member 1
ASHG19A3A003814	5.1795e-05	2.0178	up	111.373	230.146	6.79192	7.80471	122.259	94.4146	117.447	244.532	200.748	245.157	6.73336	6.82137	6.82103	7.75484	7.76114	7.89815	coding	NM_001178040	STX3	RefSeq_coding	6384	chr11	+	59522531	59573354		GAAATACCAGAGTCAGGCCCGGAAGAAACTGATTTCACTCCAGACTGGTGTGGCCACCCT	6809	Hs.180711	GO:0005484|GO:0050544|GO:0005515|GO:0006944|GO:0034599|GO:0006887|GO:0006886|GO:0031175|GO:0006836|GO:0031201|GO:0016324|GO:0042582|GO:0005911|GO:0030426|GO:0016021|GO:0043005|GO:0005886|GO:0001950|GO:0042581|GO:0005773	NP_004168	Syntaxin 3
ASHG19A3A028293	0.00186507	2.59837	up	30.3954	73.6158	4.8338	6.2114	43.5939	22.3014	25.2908	66.5387	72.9419	81.3667	5.07935	4.83524	4.5868	6.04436	6.45315	6.1367	coding	NM_001077199	SFRS12	RefSeq_coding	4030	chr5	+	65440084	65476712		AGCGAGCAGATGCGGACGCTTTTTTCCTTCCTAGGAGAAATCGAGGAGCTGCGGCTCTAC	140890	Hs.519347	GO:0003676|GO:0000166|GO:0005515|GO:0008380|GO:0006397|GO:0005634|GO:0005681	NP_631907	Splicing regulatory glutamine/lysine-rich protein 1
ASHG19A3A005823	0.00253922	2.5486	up	122.675	336.079	6.93678	8.28649	141.495	111.289	115.24	398.237	360.47	249.529	6.95755	7.06194	6.79086	8.40624	8.52862	7.92461	coding	NM_133640	MED22	RefSeq_coding	1448	chr9	-	136207755	136214972		TGGAGGAGGAGTATTACTCGTCCAGCTCAAGCCTTTGCGAAGCTAATGACCTGCCTCTGT	6837	Hs.78354	GO:0016455|GO:0005515|GO:0006357|GO:0005737|GO:0016592|GO:0005634|GO:0005625	NP_852468	Mediator complex subunit 22
ASHG19A3A013530	0.0324538	3.13328	up	49.8199	160.962	5.57162	7.21929	67.3507	44.1864	37.9226	80.7044	176.79	225.39	5.80283	5.75484	5.15717	6.28652	7.60616	7.76518	coding	NM_004431	EPHA2	RefSeq_coding	3970	chr1	-	16450831	16482582		ATGCAGAACATCATGAATGACATGCCGATCTACATGTACTCCGTGTGCAACGTGATGTCT	1969	Hs.171596	GO:0005524|GO:0005003|GO:0000166|GO:0005515|GO:0004872|GO:0004714|GO:0032863|GO:0006915|GO:0048320|GO:0001568|GO:0060326|GO:0048013|GO:0007275|GO:0021915|GO:0030182|GO:0060035|GO:0014028|GO:0090004|GO:0006468|GO:0045765|GO:0043535|GO:0007165|GO:0001501|GO:0035121|GO:0001570|GO:0005887|GO:0005886|GO:0001726	NP_004422	EPH receptor A2
ASHG19A3A000995	0.0173148	2.0692	up	96.1918	209.101	6.56731	7.61638	113.364	76.7118	98.4998	183.797	271.374	172.131	6.62046	6.52983	6.55164	7.36152	8.1493	7.33833	coding	NM_001013843	SLTM	RefSeq_coding	4110	chr15	-	59171244	59225852		GGTGAGGAAGAAGAAAATGAGAAAGAAGGGAGCCTAGCTGAGGCTGATCACACAGCTCAT	79811	Hs.512932	GO:0003723|GO:0000166|GO:0006915|GO:0005634	NP_079031	SAFB-like, transcription modulator
ASHG19A3A030720	0.0153334	4.63448	up	24.0929	105.239	4.41762	6.63002	18.4751	28.8394	24.9641	148.087	63.0104	104.619	3.50249	5.18206	4.5683	7.0742	6.26627	6.5496	coding	NM_012419	RGS17	RefSeq_coding	1472	chr6	-	153332040	153452389		TCTGGTTGTTCACTGCCAAAACTGTGGCATTTTCATTACAGGAGAGTTTACTATGCTAAA	26575	Hs.166313	GO:0005096|GO:0004871|GO:0009968|GO:0005737|GO:0005634|GO:0005886	NP_036551	Regulator of G-protein signaling 17
ASHG19A3A005667	8.16352e-05	2.28825	up	50.8077	113.05	5.61892	6.81317	58.815	42.8791	50.7289	111.444	100.687	127.019	5.58015	5.7112	5.56542	6.70043	6.87202	6.86705	coding	NM_052860	ZNF300	RefSeq_coding	3282	chr5	-	150273953	150284545		GTCCTGGGACTGAGGAAAATTTACCAGTCATCTGGCCTTTTGGAAGAGCAAAAAATGATG	91975	Hs.134885	GO:0003677|GO:0046872|GO:0008270|GO:0006355|GO:0005622|GO:0005634	NP_443092	Zinc finger protein 300
ASHG19A3A007003	0.0230464	2.60296	up	36.7995	93.5315	5.13137	6.51152	48.4117	34.3667	27.62	60.5508	113.899	106.144	5.26339	5.41518	4.71554	5.92719	7.03365	6.57372	coding	NM_206876	PPP1CB	RefSeq_coding	4786	chr2	+	28974613	29025805		GCGGGTGGGGCCGTCGGCGGCGCTGGTGAGAGAACGCCGAGCCGTCGCCGCAGCCTCCGC	5500	Hs.702907	GO:0016787|GO:0046872|GO:0017018|GO:0050115|GO:0005515|GO:0005975|GO:0007049|GO:0051301|GO:0005977|GO:0006629|GO:0006470|GO:0005979|GO:0005981|GO:0019433|GO:0070688|GO:0072357|GO:0005737|GO:0042587|GO:0005730|GO:0005654|GO:0005634|GO:0000164	NP_996759	Protein phosphatase 1, catalytic subunit, beta isozyme
ASHG19A3A006029	0.0399687	2.29292	up	31.1089	64.1368	4.81175	6.00894	50.0967	24.4331	18.797	48.4686	67.3323	76.6095	5.32205	4.95298	4.16023	5.64284	6.3502	6.03378	coding	NM_145753	PHLDB2	RefSeq_coding	6015	chr3	+	111578026	111695362	NM_001134437,	GGAAAAGAACATTGTTGGTGAAAAGACCAAGGATGCTGACCTGTTGGATGTTGAAAGCAA	90102	Hs.603252	GO:0005737|GO:0045111|GO:0005886	NP_665696	Pleckstrin homology-like domain, family B, member 2
ASHG19A3A039212	0.0373946	4.78799	up	21.0636	76.4179	3.94582	6.20524	33.597	5	24.594	53.8987	102.61	72.7453	4.63933	2.65028	4.54785	5.77681	6.89834	5.94057	coding	NM_012197	RABGAP1	RefSeq_coding	4999	chr9	+	125703287	125867146		TTCTGTGTATGATGAAGAGATTGGTTATTGCCAGGGCCAGTCATTTCTTGCTGCTGTGCT	23637	Hs.271341	GO:0005096|GO:0005097|GO:0005515|GO:0015631|GO:0007049|GO:0032313|GO:0005813|GO:0005737|GO:0005856|GO:0005829|GO:0005622|GO:0005875	NP_036329	RAB GTPase activating protein 1
ASHG19A3A005436	0.0073298	2.77863	up	179.252	507.657	7.43691	8.91128	264.872	143.076	129.808	488.027	500.326	534.619	7.90368	7.42665	6.98039	8.67497	8.97844	9.08044	coding	NM_030914	URM1	RefSeq_coding	1389	chr9	+	131133597	131153015		TAACGATGCCGACTGGGAGCTACTGGGTGAGCTGGACTACCAGCTTCAGGACCAGGACAG	81605	Hs.495229	GO:0005515|GO:0016783|GO:0008033|GO:0034227|GO:0002098|GO:0005737|GO:0005829	NP_112176	Ubiquitin related modifier 1
ASHG19A3A054048	0.0197774	4.43598	up	110.281	556.507	6.77546	8.92471	117.974	90.122	122.747	262.624	564.289	842.608	6.67791	6.75997	6.88849	7.84952	9.14294	9.78167	coding	NM_003486	SLC7A5	RefSeq_coding	4543	chr16	-	87863629	87903100		AACTTCTCATTTGAAGGCACCAAACTGGATGTGGGGAACATTGTGCTGGCATTATACAGC	8140	Hs.513797	GO:0015179|GO:0015171|GO:0015175|GO:0042605|GO:0003333|GO:0006865|GO:0007596|GO:0030154|GO:0006520|GO:0034641|GO:0006811|GO:0050900|GO:0007275|GO:0007399|GO:0015804|GO:0015804|GO:0055085|GO:0006810|GO:0016324|GO:0005737|GO:0005829|GO:0016021|GO:0005886|GO:0005886	NP_003477	Solute carrier family 7 (cationic amino acid transporter, y+ system), member 5
ASHG19A3A024208	0.00313006	2.09705	up	412.415	965.057	8.73333	9.80169	537.24	317.304	382.701	1048.83	1081.64	764.708	8.96391	8.60459	8.63149	9.73511	10.038	9.63192	coding	NM_181806	AASDH	RefSeq_coding	3573	chr4	-	57204458	57253638		AGGAATTCGGGAAATTGGTCTCTACTGCCAACCTGGGATAGACTTACCCTCTTGGATTTT	132949	Hs.104347	GO:0005524|GO:0016878|GO:0000036|GO:0048037|GO:0016874|GO:0000166|GO:0006631|GO:0006629	NP_861522	Aminoadipate-semialdehyde dehydrogenase
ASHG19A3A000699	0.026373	2.22512	up	283.735	711.144	8.16281	9.31669	381.352	254.849	215.004	786.344	887.514	459.574	8.455	8.2794	7.75402	9.32485	9.76548	8.85972	coding	NM_001002010	NT5C3	RefSeq_coding	1688	chr7	-	33053743	33102409	ENST00000441170,	GCGGAAGACCAAGATCATCGAGATGATGCCAGAATTCCAGAAAAGTTCAGTTCGAATCAA	51251	Hs.487933	GO:0008665|GO:0008665|GO:0008253|GO:0008253|GO:0008253|GO:0016787|GO:0000287|GO:0000166|GO:0055086|GO:0009117|GO:0006206|GO:0046135|GO:0006213|GO:0005737|GO:0005829|GO:0005783	NP_057573	5'-nucleotidase, cytosolic III
ASHG19A3A004079	0.0376325	2.40073	up	76.2834	196.092	6.22094	7.48442	82.8066	81.8005	64.2432	171.916	277.341	139.018	6.13899	6.62004	5.90379	7.27191	8.17724	7.0041	coding	NM_001135648	PTPRK	RefSeq_coding	6173	chr6	-	128289924	128841870	NM_002844,	TACAAATTTAGTTGAGGTTGGCCGGGTTAAATGCTATAAATATTGGCCTGATGATACTGA	5796	Hs.155919	GO:0008013|GO:0045295|GO:0016787|GO:0005515|GO:0019901|GO:0004725|GO:0004872|GO:0005001|GO:0007155|GO:0016477|GO:0034644|GO:0034614|GO:0048041|GO:0045786|GO:0030336|GO:0008285|GO:0010839|GO:0006470|GO:0034394|GO:0007165|GO:0007179|GO:0005912|GO:0009986|GO:0005911|GO:0016021|GO:0005887|GO:0031256|GO:0005886	NP_002835	Protein tyrosine phosphatase, receptor type, K
ASHG19A3A022491	0.0245349	4.73428	up	214.082	1016.89	7.62016	9.8633	98.6167	228.183	315.446	1050.83	1238.91	760.926	6.4072	8.11132	8.34194	9.73675	10.2302	9.62293	coding	NM_001904	CTNNB1	RefSeq_coding	3720	chr3	+	41240941	41281939		GAACATTGGAATGTTCTCAGATTTCTGGTTGTTATGTGATCATGTGTGGAAGTTATTAAC	1499	Hs.476018	GO:0070411|GO:0070412|GO:0042153|GO:0046332|GO:0045294|GO:0050681|GO:0045296|GO:0019899|GO:0030331|GO:0044325|GO:0019900|GO:0035257|GO:0035257|GO:0010843|GO:0008022|GO:0005515|GO:0019901|GO:0019903|GO:0004871|GO:0003704|GO:0005198|GO:0003713|GO:0003713|GO:0008134|GO:0008134|GO:0016564|GO:0014010|GO:0033077|GO:0016055|GO:0034333|GO:0030521|GO:0006915|GO:0001658|GO:0060070|GO:0044336|GO:0044334|GO:…	NP_001895	Catenin (cadherin-associated protein), beta 1, 88kDa
ASHG19A3A043615	0.049619	2.03462	up	118.853	249.993	6.83485	7.85961	168.442	96.4771	91.6396	207.892	337.724	204.363	7.21663	6.85165	6.43627	7.52919	8.43973	7.6099	coding	NM_018706	DHTKD1	RefSeq_coding	5202	chr10	+	12110933	12165223		TTGAATACCAACGCCAGTTCCGCAAGGATGTGATTATTGATCTGTTGTGCTACAGGCAGT	55526	Hs.104980	GO:0016491|GO:0004591|GO:0030976|GO:0006096|GO:0055114|GO:0005739	NP_061176	Dehydrogenase E1 and transketolase domain containing 1
ASHG19A3A005145	0.0121331	2.24898	up	139.472	317.145	7.05141	8.22068	208.971	92.6261	116.819	379.484	308.058	263.893	7.5437	6.79753	6.81301	8.34194	8.31385	8.00625	coding	NM_020385	REXO4	RefSeq_coding	2397	chr9	-	136271187	136283164		TAAACCTTTCAAGAGTCAAGTAAAGAGTGGAAGGCCGTCTCTGAGACTACTTTCAGAGAA	57109	Hs.438409	GO:0004527|GO:0016787|GO:0003676|GO:0003700|GO:0006355|GO:0006351|GO:0005622|GO:0005730|GO:0005634	NP_065118	REX4, RNA exonuclease 4 homolog (S. cerevisiae)
ASHG19A3A039089	0.00594263	2.41287	up	747.616	2048.73	9.61157	10.8823	958.99	625.605	658.254	2030.09	2576.22	1539.88	9.82316	9.57797	9.43357	10.6647	11.3007	10.6815	coding	NM_002874	RAD23B	RefSeq_coding	4130	chr9	+	110045543	110094469		GAATCCTTCCTTGCTTCCAGCGTTACTACAGCAGATAGGTCGAGAGAATCCTCAATTACT	5887	Hs.521640	GO:0003684|GO:0031593|GO:0005515|GO:0003697|GO:0006281|GO:0006289|GO:0006289|GO:0000715|GO:0000715|GO:0000718|GO:0032434|GO:0007283|GO:0071942|GO:0005737|GO:0005730|GO:0005654|GO:0005654|GO:0005634|GO:0000502	NP_002865	RAD23 homolog B (S. cerevisiae)
ASHG19A3A051533	0.025419	2.35992	up	64.7295	150.314	5.93448	7.17323	93.216	52.8872	48.0854	126.748	190.104	134.089	6.32116	5.99214	5.49016	6.87428	7.69499	6.95041	coding	NM_015383	NBPF14	RefSeq_coding	3689	chr1	-	148003642	148025848	NM_183372,NM_173638,NM_017940,NM_001170755,NM_001102663,NM_001101663,NM_001039703,NM_001037675,AX747492,	TTACAGCAGCACATTTCACTCATTAGAGGAACAGCAAGTCTGCATGGCTGTTGACATAGG	55672	Hs.714127	GO:0005737	NP_060410	Neuroblastoma breakpoint family, member 1
ASHG19A3A002248	0.00930728	2.18347	up	28.2791	58.3799	4.73217	5.8588	37.6762	26.3865	20.7745	65.6354	44.9976	64.5067	4.83259	5.05696	4.30698	6.02724	5.82849	5.72066	coding	NM_001134396	C7orf50	RefSeq_coding	1282	chr7	-	1036622	1177893		GCGTCCGCGACGCAGCTGTTCACGCTTAGGATGGCAAAACAGAAGAGAAAAGTTCCTGAA	84310	Hs.653258	GO:0005515	NP_115726	Chromosome 7 open reading frame 50
ASHG19A3A050291	0.0197171	3.16678	up	761.806	2710.42	9.60034	11.2634	737.863	499.167	1048.39	2031.58	3862.98	2236.7	9.43834	9.25332	10.1093	10.6661	11.9017	11.2223	coding	NM_001730	KLF5	RefSeq_coding	3350	chr13	+	73633141	73651675		AACCTGTCAGATACAATAGAAGGAGTAACCCCGATTTGGAGAAACGACGCATCCACTACT	688	Hs.508234	GO:0003677|GO:0003702|GO:0046872|GO:0003700|GO:0008270|GO:0001525|GO:0030033|GO:0008284|GO:0006355|GO:0006366|GO:0005622|GO:0005634	NP_001721	Kruppel-like factor 5 (intestinal)
ASHG19A3A048503	0.027747	2.09507	up	60.7488	130.815	5.88371	6.95071	72.1798	56.095	53.9717	145.478	151.075	95.891	5.91883	6.07735	5.65495	7.051	7.39617	6.40496	coding	NM_001013620	ALG10B	RefSeq_coding	10091	chr12	+	38710556	38723527	NM_032834,	AGTGTTGGCAACTTCTATTTACTATATTTGCTTTTCCACAAGGTACAACCCAGAAACAAG	144245	Hs.259305	GO:0004583|GO:0016758|GO:0044267|GO:0006488|GO:0043687|GO:0018279|GO:0005789|GO:0016021|GO:0005886	NP_001013642	Asparagine-linked glycosylation 10, alpha-1,2-glucosyltransferase homolog B (yeast)
ASHG19A3A035020	0.0299191	2.0362	up	114.769	243.549	6.80835	7.83423	152.926	92.3781	99.0038	197.454	320.096	213.097	7.07077	6.79461	6.55967	7.4603	8.36692	7.67548	coding	NM_014390	SND1	RefSeq_coding	3522	chr7	+	127292201	127732658		TGAATGCTGATGCCATTGTTGTGAAGCTGAACTCAGGCGATTACAAGACGATTCACCTGT	27044	Hs.122523	GO:0004518|GO:0003676|GO:0005515|GO:0003712|GO:0031047|GO:0044419|GO:0016442|GO:0005737|GO:0042470|GO:0005634	NP_055205	Staphylococcal nuclease and tudor domain containing 1
ASHG19A3A004984	0.00701528	2.38786	up	26.1762	58.601	4.62737	5.88309	26.1949	25.0581	27.2755	55.7705	53.6884	66.344	4.19767	4.98746	4.69696	5.8199	6.05533	5.77402	coding	NM_017948	NOL8	RefSeq_coding	4336	chr9	-	95059640	95087876		GCGCTGGCTTTAGGTGAACGACGTGAAAATTACTTTTCCCACTGAAACACACCCAAGTAT	55035	Hs.442199	GO:0003723|GO:0000166|GO:0005515|GO:0006260|GO:0030307|GO:0005730|GO:0005634	NP_060418	Nucleolar protein 8
ASHG19A3A012359	0.00506443	3.22467	up	71.4891	235.891	6.12761	7.81675	77.4447	73.8484	63.1742	181.372	274.655	251.646	6.02954	6.47442	5.87886	7.34585	8.1659	7.93851	coding	NM_024074	TMEM38A	RefSeq_coding	1639	chr19	+	16771937	16799814		CTCCAGTCAAGAATGTCACTGGTTGGCATGATATTCTTAGTTGTATTTTTCCTTCTTTAA	79041	Hs.436068	GO:0005267|GO:0006811|GO:0071805|GO:0006813|GO:0016021|GO:0016020|GO:0031965|GO:0005634|GO:0033017	NP_076979	Transmembrane protein 38A
ASHG19A3A005214	0.0102376	2.18318	up	72.6707	154.321	6.11531	7.24174	84.6988	45.7958	87.5176	127.045	152.66	183.259	6.17468	5.80406	6.36718	6.87681	7.40921	7.43919	coding	NM_021622	PLEKHA1	RefSeq_coding	3693	chr10	+	124151842	124191866		TTCCTCTGTGTTCTGCATCTCCTGTAGTGTAATGTTCAAGCTCAGAAATGCCTTATGTGG	59338	Hs.643512	GO:0030165|GO:0008289|GO:0043325|GO:0005515|GO:0050853|GO:0033327|GO:0008209|GO:0070301|GO:0045184|GO:0008210|GO:0060325|GO:0008585|GO:0001553|GO:0035264|GO:0051898|GO:0060021|GO:0014065|GO:0048008|GO:0009791|GO:0031529|GO:0048705|GO:0007283|GO:0005737|GO:0005730|GO:0005634|GO:0005886|GO:0032587	NP_067635	Pleckstrin homology domain containing, family A (phosphoinositide binding specific) member 1
ASHG19A3A045674	0.0243959	4.63179	up	19.7187	95.8996	4.14349	6.35506	28.4911	10.0971	20.5678	122.094	118.211	47.3941	4.34966	3.79069	4.29011	6.82178	7.08345	5.15994	coding	NM_207429	C11orf92	RefSeq_coding	5443	chr11	-	111164170	111170539		CCACCGTACACTGCTTGAAGAGTTCCTCTTCTATTACTTAAAACGTTTTTATTGTGCAAC
ASHG19A3A028110	0.00433688	5.87378	up	34.2353	181.119	4.89907	7.45335	41.0303	14.4903	47.1853	133.098	179.939	230.319	4.9802	4.25458	5.46242	6.93609	7.62647	7.7975	coding	NM_005983	SKP2	RefSeq_coding	1600	chr5	+	36152188	36182276		TTTTATTCTTGGTTTTCCCTTTGCCTTCATTCTGCAAGTATACTAGGGAGCCATTTGAGA	6502	Hs.23348	GO:0005515|GO:0004842|GO:0000082|GO:0000084|GO:0031145|GO:0008283|GO:0000278|GO:0008634|GO:0033148|GO:0000209|GO:0051726|GO:0006511|GO:0019005|GO:0005654|GO:0005654	NP_116026	S-phase kinase-associated protein 2 (p45)
ASHG19A3A005104	0.046576	2.6552	up	29.4132	67.3624	4.67598	6.0848	46.7341	27.3013	14.2043	56.6744	59.2695	86.1432	5.20245	5.1072	3.71829	5.8419	6.18084	6.23166	coding	NM_019595	ITSN2	RefSeq_coding	6031	chr2	-	24425734	24583397		CAGAAATGGATTCTTTTAACAATCAACTAAAGGAACTGAGAGAAACCTACAACACACAGC	50618	Hs.432562	GO:0005089|GO:0005070|GO:0005509|GO:0005515|GO:0006897|GO:0035023|GO:0005737|GO:0005622	NP_671494	Intersectin 2
ASHG19A3A046685	0.0291841	2.23286	up	162.573	391.962	7.35	8.5089	185.351	168.65	133.717	376.671	262.76	536.455	7.36193	7.66287	7.0252	8.33319	8.10781	9.08568	coding	NM_053056	CCND1	RefSeq_coding	4304	chr11	+	69455872	69469241		ATTTCATTGAACACTTCCTCTCCAAAATGCCAGAGGCGGAGGAGAACAAACAGATCATCC	595	Hs.523852	GO:0016538|GO:0019899|GO:0005515|GO:0032403|GO:0004672|GO:0019901|GO:0000080|GO:0000082|GO:0000082|GO:0033327|GO:0000084|GO:0060070|GO:0051301|GO:0071445|GO:0030968|GO:0045444|GO:0007595|GO:0001889|GO:0060749|GO:0033598|GO:0000278|GO:0031571|GO:0030178|GO:0030857|GO:0031100|GO:0008284|GO:0045737|GO:0001934|GO:0000320|GO:0051726|GO:0006974|GO:0070141|GO:0010165|GO:0051592|GO:0051412|GO:0042493|GO:…	NP_444284	Cyclin D1
ASHG19A3A045239	0.0346336	2.28457	up	255.575	616.62	7.97391	9.16584	369.275	218.993	178.458	482.765	755.407	611.688	8.40528	8.04698	7.46948	8.65965	9.54308	9.29478	coding	NM_014502	PRPF19	RefSeq_coding	2342	chr11	-	60658020	60674061		TTGACAAAAGTTCTGAACAAATCCTGGCTACCCTCAAAGGCCATACCAAGAAGGTCACCA	27339	Hs.502705	GO:0003677|GO:0042802|GO:0005515|GO:0004842|GO:0034450|GO:0006281|GO:0008380|GO:0001833|GO:0008610|GO:0045665|GO:0000398|GO:0048711|GO:0000209|GO:0000245|GO:0071013|GO:0005737|GO:0005856|GO:0005811|GO:0016607|GO:0005654|GO:0005634|GO:0005819|GO:0000151	NP_055317	PRP19/PSO4 pre-mRNA processing factor 19 homolog (S. cerevisiae)
ASHG19A3A028538	0.0400598	2.24154	up	89.0713	204.654	6.44733	7.61182	79.8578	100.654	86.7022	140.73	229.013	244.22	6.07857	6.91165	6.35177	7.00944	7.93342	7.8926	coding	NM_014899	RHOBTB3	RefSeq_coding	5566	chr5	+	95066849	95132069		AGCATGCCAAGCAGGGAACTGGCATCCATGAACCTTGATATAGTTGACCTGCTTAAAAAG	22836	Hs.445030	GO:0005524|GO:0016887|GO:0017137|GO:0016787|GO:0000166|GO:0005515|GO:0006200|GO:0042147|GO:0006810|GO:0005794	NP_055714	Rho-related BTB domain containing 3
ASHG19A3A037915	0.0052005	2.72123	up	119.589	347.701	6.87169	8.31595	157.007	103.249	98.51	454.791	339.362	248.95	7.11094	6.95221	6.55194	8.57971	8.44664	7.9215	coding	NM_021218	C9orf80	RefSeq_coding	1532	chr9	-	115448792	115480387		ATTGCCACTGGACATACTTGAAACAAAATAGGAAAATGGCAGCAAACTCTTCAGGACAAG	58493	Hs.658575	GO:0005515|GO:0006281|GO:0006974|GO:0010212|GO:0070876|GO:0005730|GO:0005634	NP_067041	Chromosome 9 open reading frame 80
ASHG19A3A002771	0.0422859	2.78926	up	91.3761	263.789	6.43034	7.91022	102.323	115.933	55.8732	316.367	302.715	172.284	6.46287	7.12479	5.70335	8.10219	8.2889	7.33958	coding	NM_001145167	PRMT3	RefSeq_coding	2607	chr11	+	20409075	20530877	NM_005788,	ATTGACAGCATGGTTCATAAACATGGACTTGAATTTTATGGATACATTAAGCTAATAAAT	10196	Hs.152337	GO:0046872|GO:0016274|GO:0035242|GO:0016740|GO:0008270|GO:0008150|GO:0035246|GO:0005737|GO:0005829|GO:0005622|GO:0005840	NP_005779	Protein arginine methyltransferase 3
ASHG19A3A037626	0.000486771	4.9908	up	224.755	1235.93	7.85353	10.1728	200.096	235.283	238.885	1259.75	1327.67	1120.37	7.47989	8.15663	7.92405	9.98203	10.3339	10.2025	coding	NM_152573	RASEF	RefSeq_coding	2770	chr9	-	85597316	85678043		TTCTGTGAAACAAGTGCCAAAGATGGTTCTAACATAGTGGAGGCTGTTCTGCACCTTGCT	158158	Hs.657750	GO:0005525|GO:0005509|GO:0000166|GO:0015031|GO:0007264|GO:0005737|GO:0048471	NP_689786	RAS and EF-hand domain containing
ASHG19A3A021964	0.0173223	2.25932	up	104.226	251.364	6.69537	7.87126	115.872	88.7375	108.067	196.156	340.343	217.594	6.6536	6.7375	6.69502	7.45106	8.45078	7.71195	coding	NM_024665	TBL1XR1	RefSeq_coding	6550	chr3	-	176738542	176915048		ATACGAGAAGGAGGGCAAGATGTTCCAAGCAACAAGGATGTCACATCTCTAGATTGGAAT	79718	Hs.581171	GO:0003677|GO:0008013|GO:0042393|GO:0010843|GO:0010843|GO:0047485|GO:0005515|GO:0016563|GO:0003714|GO:0003714|GO:0060070|GO:0044255|GO:0016568|GO:0010553|GO:0045892|GO:0045944|GO:0043161|GO:0000118|GO:0005730|GO:0005654|GO:0005634|GO:0005876|GO:0017053	NP_078941	Transducin (beta)-like 1 X-linked receptor 1
ASHG19A3A052274	0.003884	2.50119	up	176.364	470.49	7.45331	8.77592	226.407	167.653	135.031	564.135	450.276	397.058	7.66607	7.65268	7.04118	8.87994	8.82519	8.62263	coding	NM_005707	PDCD7	RefSeq_coding	2866	chr15	-	65409717	65426174		AAAGAATGGTGGACATTCTACGGGCTTTGGAGAAATTGAGGAAACTGAGGAAAGAGGCTG	10081	Hs.458596	GO:0008380|GO:0006915|GO:0006917|GO:0051384|GO:0005689|GO:0005634	NP_005698	Programmed cell death 7
ASHG19A3A014576	0.0229952	2.08821	up	242.043	553.947	7.93266	8.99493	314.065	207.835	204.23	462.006	727.883	471.952	8.1606	7.96331	7.67405	8.60035	9.48589	8.89854	coding	NM_004482	GALNT3	RefSeq_coding	3280	chr2	-	166604312	166650803		ACACTGCTTTAATGCTTTCGCAAGTGACAGGATTTCTTTGCACCGAGATCTTGGACCAGA	2591	Hs.170986	GO:0005509|GO:0030145|GO:0004653|GO:0005529|GO:0016757|GO:0005975|GO:0018242|GO:0018243|GO:0005794|GO:0005794|GO:0032580|GO:0005737|GO:0016021|GO:0016020|GO:0005624|GO:0005634|GO:0048471	NP_004473	UDP-N-acetyl-alpha-D-galactosamine:polypeptide N-acetylgalactosaminyltransferase 3 (GalNAc-T3)
ASHG19A3A022768	0.00823398	2.10578	up	111.128	238.625	6.75495	7.82931	147.36	97.3197	88.7038	283.878	227.969	204.029	7.01788	6.86311	6.38387	7.95292	7.92694	7.60806	coding	NM_153035	C1orf83	RefSeq_coding	4097	chr1	+	54519273	54565416		CCTCAGAAGAAAGATTCTGGAGGAAAGGTTTACAAGCAGGCCACGATTGAATCTCTGAAG	127428	Hs.558618	GO:0003677|GO:0030528|GO:0005634	NP_694580	Chromosome 1 open reading frame 83
ASHG19A3A024886	0.0232184	2.1408	up	123.699	278.791	6.92661	8.02476	126.757	87.2408	157.1	255.707	359.605	221.063	6.79139	6.71332	7.27513	7.81305	8.52613	7.73511	coding	NM_001039580	MAP9	RefSeq_coding	7333	chr4	-	156263813	156298122		CTCGCTCAGCCAGACAAAGGAGTTCTGAATACTCAGATGACTTTGACAGTGATGAGATTG	79884	Hs.61271	GO:0007049|GO:0051301|GO:0007067|GO:0005737|GO:0005856|GO:0005874|GO:0005819	NP_001034669	Microtubule-associated protein 9
ASHG19A3A009219	0.0429433	3.22033	up	134.983	490.753	7.02692	8.71413	96.9232	115.481	192.545	353.3	805.325	313.634	6.37887	7.11918	7.58272	8.24527	9.6292	8.26793	coding	NM_001037330	TRIM16L	RefSeq_coding	1982	chr17	+	18625401	18639431	NM_006470,	ACATCAGAACTCAAGTGTCTGCCATTGTTCAGCGCAAATATTGGACTTCCAAACCTGAGC	147166	Hs.164324	GO:0005737	NP_001032407	Tripartite motif-containing 16-like
ASHG19A3A042883	0.0175486	2.79722	up	33.1352	86.119	4.94665	6.43065	28.0434	39.3113	32.0511	81.4813	82.1018	94.7739	4.3194	5.59816	4.9224	6.30001	6.60741	6.38452	coding	NM_001042417	RUFY2	RefSeq_coding	2696	chr10	-	70136950	70167051		GCTCTGCATAAGTGGTAAAGGCTGTATTGCTTTGCACTGTTAATTATGAACAAGAAATAA	55680	Hs.653144	GO:0046872|GO:0008270|GO:0005634	NP_060457	RUN and FYVE domain containing 2
ASHG19A3A002215	0.0200294	6.75852	up	27.3751	171.011	4.50716	7.26387	37.0403	33.992	11.093	219.986	193.679	99.3678	4.80196	5.3998	3.31973	7.60442	7.71929	6.4679	coding	NM_001130926	MEF2A	RefSeq_coding	5481	chr15	+	100106132	100256627	NM_001171894,	GCAGAACCAACTCGGATATTGTTGAGACTTTAAGAAAGAAAGGCCTTAATGGTTGTGAGA	4205	Hs.268675	GO:0005515|GO:0005515|GO:0043565|GO:0003700|GO:0002755|GO:0002755|GO:0002756|GO:0002756|GO:0008063|GO:0006915|GO:0045087|GO:0007275|GO:0042692|GO:0007517|GO:0048011|GO:0007399|GO:0051149|GO:0006355|GO:0051403|GO:0034130|GO:0034134|GO:0034138|GO:0034142|GO:0002224|GO:0006351|GO:0000790|GO:0005654|GO:0005654|GO:0005634	NP_005578	Myocyte enhancer factor 2A
ASHG19A3A044976	0.0183368	2.36869	up	48.2407	111.169	5.52245	6.76654	65.935	41.8034	36.9837	85.7075	133.08	114.719	5.76452	5.68035	5.12247	6.36745	7.23517	6.69699	coding	NM_002645	PIK3C2A	RefSeq_coding	8304	chr11	-	17108125	17191354		AACTTGTACAGCTTTTAGGAGGAGTAGCAGAAAAAGTAAGGCAGGCTAGTGGATCAGCCA	5286	Hs.175343	GO:0016303|GO:0005524|GO:0004428|GO:0000166|GO:0035091|GO:0035005|GO:0016773|GO:0007154|GO:0006661|GO:0046854|GO:0048015|GO:0005794|GO:0030136|GO:0005737|GO:0031410|GO:0005634|GO:0005942|GO:0005886	NP_002636	Phosphoinositide-3-kinase, class 2, alpha polypeptide
ASHG19A3A037706	0.0111368	2.81941	up	94.0057	255.315	6.44726	7.94265	146.482	67.114	68.4211	224.538	262.599	278.807	7.00878	6.33686	5.99614	7.63443	8.10618	8.08734	coding	NM_022755	IPPK	RefSeq_coding	4401	chr9	-	95375465	95432547		TTATGATGAAGCATTTTACCAGAAGCTGCTTGACCTTTCCACTGAGGATGACGGGACAGT	64768	Hs.459896	GO:0005524|GO:0035299|GO:0016301|GO:0000166|GO:0016740|GO:0046853|GO:0005737|GO:0005622|GO:0005634	NP_073592	Inositol 1,3,4,5,6-pentakisphosphate 2-kinase
ASHG19A3A038854	0.0105837	2.97384	up	64.4245	186.878	5.92253	7.49486	67.744	40.3464	85.1831	136.383	175.915	248.335	5.81301	5.63183	6.32276	6.96788	7.60048	7.91621	coding	NM_024945	RMI1	RefSeq_coding	3508	chr9	+	86595636	86618982		TAATCCACTAACAACCAGTTCCAAATTCTGTCATCAAATCCTGTGCTGCTGTTCCTCGTG	80010	Hs.726327	GO:0006260|GO:0005634	NP_079221	RMI1, RecQ mediated genome instability 1, homolog (S. cerevisiae)
ASHG19A3A004508	0.0074104	2.118	up	192.104	444.262	7.61535	8.69805	204.595	192.475	179.241	421.8	529.115	381.872	7.51238	7.85795	7.47573	8.47844	9.05111	8.56461	coding	NM_006479	RAD51AP1	RefSeq_coding	2218	chr12	+	4647949	4669212		AGTACAAGAGAAAACCCCTAAAAAAAGGATGGCTTTAGATGACAAGCTCTACCAGAGAGA	10635	Hs.504550	GO:0003677|GO:0003723|GO:0003690|GO:0005515|GO:0003697|GO:0006310|GO:0006281|GO:0000724|GO:0005634	NP_006470	RAD51 associated protein 1
ASHG19A3A036980	0.0431469	2.02939	up	1295.51	2915.55	10.394	11.4151	1779.03	1078.16	1029.35	2385.03	2880.32	3481.28	10.7463	10.3501	10.0856	10.8855	11.4667	11.8929	coding	NM_001127213	LY6E	RefSeq_coding	1189	chr8	+	144099901	144103827		ATCTGTACTGCCTGAAGCCGACCATCTGCTCCGACCAGGACAACTACTGCGTGACTGTGT	4061	Hs.521903	GO:0030325|GO:0007166|GO:0048242|GO:0001701|GO:0042415|GO:0035265|GO:0055010|GO:0031225|GO:0005887|GO:0005886	NP_002337	Lymphocyte antigen 6 complex, locus E
ASHG19A3A002144	0.0120658	3.72294	up	36.3677	124.039	5.03757	6.93401	27.1645	31.5222	50.4164	105.722	135.085	131.311	4.26037	5.29569	5.55666	6.62977	7.25407	6.9182	coding	NM_015411	SUMF2	RefSeq_coding	2064	chr7	+	56131916	56148364	NM_001146333,NM_001130069,	AAACAAAGCCACCCAGCCAATGAAGTCTGTACTCTGGTGGCTTCCAGTGGAAAAGGCATT	25870	Hs.728194	GO:0005488|GO:0046872|GO:0005783|GO:0005788	NP_056226	Sulfatase modifying factor 2
ASHG19A3A039635	0.0335582	2.48851	up	35.9639	81.6603	5.04023	6.35551	44.115	43.0623	20.7144	77.9635	72.0748	94.9428	5.10226	5.71668	4.30175	6.2432	6.43609	6.38724	coding	NM_016448	DTL	RefSeq_coding	4428	chr1	+	212208918	212278186		TTCTGTACGGGTGGAAGAGATGGCAACATTATGGTCTGGGATACCAGGTGCAACAAAAAA	51514	Hs.656473	GO:0005515|GO:0004842|GO:0006260|GO:0031572|GO:0006513|GO:0000209|GO:0000209|GO:0051726|GO:0006974|GO:0009411|GO:0019985|GO:0006511|GO:0006511|GO:0031464|GO:0031465|GO:0005813|GO:0005737|GO:0005856|GO:0016020|GO:0031965|GO:0005634	NP_057532	Denticleless homolog (Drosophila)
ASHG19A3A002145	0.000191696	2.64919	up	221.348	638.355	7.82863	9.23419	222.645	194.031	247.37	692.5	621.991	600.575	7.64034	7.86937	7.97619	9.15548	9.28091	9.26617	coding	NM_001130069	SUMF2	RefSeq_coding	1919	chr7	+	56131916	56148364		ATGCTTTCCCCGCCCAGAACAACTACGGATGGGCAACACTCCAGATTCAGCCTCAGACAA	25870	Hs.728194	GO:0005488|GO:0046872|GO:0005783|GO:0005788	NP_056226	Sulfatase modifying factor 2
ASHG19A3A022053	0.0435606	2.53523	up	120.404	315.177	6.85337	8.19549	152.534	130.031	78.6474	219.915	410.28	315.337	7.06659	7.28869	6.20485	7.60363	8.70697	8.27587	coding	NM_002916	RFC4	RefSeq_coding	1427	chr3	-	186507683	186524290		TATTCTCAGATTAGGTGACGGAGCTAAGACTTCGAGACCATCTCGTCCTTTTTGTATCGC	5984	Hs.714318	GO:0005524|GO:0003689|GO:0017111|GO:0000166|GO:0005515|GO:0006281|GO:0006281|GO:0006260|GO:0006260|GO:0006271|GO:0000084|GO:0000075|GO:0000278|GO:0006289|GO:0006297|GO:0048015|GO:0000723|GO:0000722|GO:0032201|GO:0006283|GO:0005663|GO:0005654|GO:0005654|GO:0005634	NP_853551	Replication factor C (activator 1) 4, 37kDa
ASHG19A3A038939	0.0230185	2.13112	up	404.94	1039.54	8.73006	9.82167	468.342	382.069	364.408	1470.18	1051.43	597.011	8.76229	8.87012	8.55776	10.2139	9.99601	9.25509	coding	NM_001012267	CENPP	RefSeq_coding	3428	chr9	+	95087740	95377435		ATAGATGAAGATGGGAAGGTTTTTCCAAAGCTGGATCTTCTCACCAAAGTCCCACAGCGA	401541	Hs.713775	GO:0034080|GO:0000087|GO:0000278|GO:0000236|GO:0006334|GO:0000775|GO:0005829|GO:0005654|GO:0005634	NP_001012267	Centromere protein P
CUST_11_PI426249100	0.0335958	2.35939	up	7046.28	20565.1	12.8404	14.0788	6720.49	8191.43	6226.92	36479.1	13005.3	12211	12.7224	13.1656	12.6333	14.7822	13.6708	13.7835	coding	NM_153693_Exon1+	NM_153693	HOX cluster	557	chr12	+	54410641	54411198	NR_003084,NM_153693,NM_014620,	TTGAATTTATATAAAGTATATGTGTGTGTGTGTGGAGCTGAGACAGGCTCGGCAGCGGCA
ASHG19A3A052013	0.0122863	2.48912	up	44.813	114.04	5.43711	6.75274	51.803	37.5271	45.109	139.764	120.026	82.3316	5.37728	5.53115	5.4029	6.99976	7.10206	6.15641	coding	NM_001039905	C15orf56	RefSeq_coding	2125	chr15	-	40542867	40545110		TACCCAAATCACAGCTCCAAGCAGTACTTTTGAACAGAACTACAATAAAGTATGAATGTT	644809	Hs.631718		NP_001034994	Chromosome 15 open reading frame 56
ASHG19A3A026649	0.000351932	2.52006	up	73.5367	184.881	6.16718	7.50064	77.7911	61.3499	81.4693	176.851	182.461	195.331	6.03793	6.20581	6.2578	7.31421	7.64533	7.54237	coding	NM_016107	ZFR	RefSeq_coding	4746	chr5	-	32354455	32444844		TCCCAAACCACCACAGATTCACTATTGTGATGTTTGTAAGATCAGCTGTGCTGGACCACA	51663	Hs.435231	GO:0003677|GO:0003723|GO:0008270|GO:0007275|GO:0005694|GO:0005737|GO:0005622|GO:0005730|GO:0005634	NP_057191	Zinc finger RNA binding protein
ASHG19A3A031099	0.0183721	4.26557	up	11709.6	56520.5	13.5541	15.6468	11904.6	14235.8	8988.37	43795	39751.6	86014.8	13.598	13.9395	13.1248	15.0544	15.2664	16.6197	coding	NM_003542	HIST1H4C	RefSeq_coding	390	chr6	+	26104175	26104564		CGGCGGCTGAATCTAAGAATACGCGGTCTCCTGAGAACTTCAAAAAACAAAAACAAAAAA	8364	Hs.46423		NP_003533	Histone cluster 1, H4c
ASHG19A3A011483	0.0294666	2.70951	up	55.4695	141.524	5.64579	7.08382	59.6842	27.5376	79.1866	107.098	182.821	134.653	5.60199	5.12	6.21538	6.64715	7.64786	6.95646	coding	NM_001037175	SUSD4	RefSeq_coding	1114	chr1	-	223408251	223537544		ACCACATCTCTGTTCTAAATGTTGTTCTCCTGCAATAAAGGACGTTTGAATTAAACATTC	55061	Hs.497841	GO:0016021|GO:0016020	NP_060452	Sushi domain containing 4
ASHG19A3A032283	0.0135942	2.87911	up	24.1569	65.0635	4.47013	5.99576	24.2304	17.275	30.9652	60.2353	75.4978	59.4574	4.04623	4.48852	4.87565	5.92064	6.49982	5.56681	coding	NM_004906	WTAP	RefSeq_coding	2143	chr6	+	160148151	160177349		TTGAAGCAGAGTTGGCTTTACAGAAGAAATACAGTGAGGAGCTTAAAAGCAGTCAGGATG	9589	Hs.446091	GO:0008380|GO:0007049|GO:0006397|GO:0031965|GO:0005730|GO:0005634	NP_690597	Wilms tumor 1 associated protein
ASHG19A3A019643	0.00496443	2.1781	up	203.222	477.563	7.67899	8.80206	257.366	171.727	180.572	463.977	562.184	406.529	7.86087	7.68894	7.48715	8.60557	9.13767	8.66295	coding	NM_012399	PITPNB	RefSeq_coding	2941	chr22	-	28247657	28315255		GATCTCACGATGGAAGACATTAGGAGAATGGAAGACGAGACTCAGAAAGAACTAGAAACA	23760	Hs.705323	GO:0008289|GO:0006629|GO:0006810|GO:0005794|GO:0005737|GO:0005622	NP_036531	Phosphatidylinositol transfer protein, beta
ASHG19A3A038150	0.0384347	2.1165	up	90.8735	189.468	6.41489	7.49657	133.143	80.4775	59.0002	243.512	161.669	163.225	6.86625	6.59708	5.78133	7.74801	7.48681	7.25488	coding	NM_022779	DDX31	RefSeq_coding	3285	chr9	-	135469675	135545788		GCTCATTTTGGCTCCTTCGGAGGCAGAATATGTCAACTCGTTGGCTTCTCACAAAATCAA	64794	Hs.660767	GO:0005524|GO:0008026|GO:0003723|GO:0004386|GO:0016787|GO:0000166|GO:0005730|GO:0005634	NP_619526	DEAD (Asp-Glu-Ala-Asp) box polypeptide 31
ASHG19A3A034940	0.033304	2.33951	up	59.0487	140.099	5.83741	7.06362	62.9621	62.8441	51.3398	96.4691	182.075	141.753	5.6909	6.23939	5.58193	6.51268	7.64278	7.03539	coding	NM_001172895	CAV1	RefSeq_coding	3212	chr7	+	116165062	116201238		TTTGCACTTTCCAAAGTTCTTGAACCATCTCAAGAACTCCTTCTGCATCTTGGCGTCTGG	857	Hs.74034	GO:0015485|GO:0019900|GO:0050998|GO:0016504|GO:0005515|GO:0032947|GO:0005102|GO:0005198|GO:0019905|GO:0031295|GO:0007596|GO:0055074|GO:0006816|GO:0070836|GO:0006874|GO:0009267|GO:0033344|GO:0042632|GO:0042632|GO:0030301|GO:0051480|GO:0000188|GO:0044419|GO:0007595|GO:0050900|GO:0019915|GO:0032507|GO:0030879|GO:0060056|GO:0051899|GO:0030514|GO:0046426|GO:0043409|GO:0090090|GO:0008285|GO:0001960|GO:…	NP_001744	Caveolin 1, caveolae protein, 22kDa
ASHG19A3A005253	0.00398431	2.0879	up	57.2273	115.59	5.77503	6.83708	69.7765	39.4156	62.4899	103.62	123.273	119.878	5.85947	5.60254	5.86309	6.60449	7.13349	6.77326	coding	NM_022101	CXorf56	RefSeq_coding	2326	chrX	-	118672112	118699397	NM_001170569,	ATGAGGAGACTATGTATCTGCGGAGACCTGAAGGCATTGAACGACAGTACAGGAAGAAAT	63932	Hs.248572	GO:0005515	NP_071384	Chromosome X open reading frame 56
ASHG19A3A014473	0.0293958	2.27152	up	1851.52	4481.51	10.8621	12.0457	2655.34	1761.28	1137.93	4551.76	4720.11	4172.67	11.3362	11.0286	10.2215	11.7875	12.1749	12.1749	coding	NM_005168	RND3	RefSeq_coding	2683	chr2	-	151324711	151344180		AATCAGAACGTGAAATGCAAGATAGTTGTGGTGGGAGACAGTCAGTGTGGAAAAACTGCG	390	Hs.6838	GO:0005525|GO:0003924|GO:0000166|GO:0006184|GO:0030036|GO:0007155|GO:0007264|GO:0005794|GO:0000139|GO:0005622|GO:0016020	NP_005159	Rho family GTPase 3
ASHG19A3A037978	0.0164912	2.76021	up	167.452	487.127	7.35402	8.81879	218.224	169.727	114.406	436.284	619.795	405.302	7.61001	7.67192	6.78011	8.52456	9.27377	8.65805	coding	NM_005047	PSMD5	RefSeq_coding	3411	chr9	-	123578333	123605206		TGACCTGCAGAGGGGACTAATTCACCCTGATGATTCTGTAAAAATCCTCACTCTTTCCCA	5711	Hs.193725	GO:0005515|GO:0006977|GO:0000082|GO:0000216|GO:0016070|GO:0000084|GO:0031145|GO:0031145|GO:0006915|GO:0000075|GO:0034641|GO:0016071|GO:0000278|GO:0051436|GO:0051437|GO:0070682|GO:0042981|GO:0006521|GO:0051439|GO:0016032|GO:0000502|GO:0008540	NP_005038	Proteasome (prosome, macropain) 26S subunit, non-ATPase, 5
ASHG19A3A039126	0.0263245	2.47017	up	124.468	331.809	6.92624	8.23085	139.56	81.8781	151.966	279.34	476.381	239.706	6.93494	6.6214	7.2224	7.92903	8.90438	7.85915	coding	NM_001859	SLC31A1	RefSeq_coding	4797	chr9	+	115983807	116026771		TTTTACTAGCAATGTTCTATGAAGGACTCAAGATAGCCCGAGAGAGCCTGCTGCGTAAGT	1317	Hs.532315	GO:0005375|GO:0035434|GO:0006825|GO:0006811|GO:0055085|GO:0005887|GO:0005886	NP_001850	Solute carrier family 31 (copper transporters), member 1
ASHG19A3A037413	0.011409	5.14086	up	286.241	1773.26	8.15454	10.5165	404.3	194.159	260.265	1938.29	2620.37	761.119	8.54121	7.87002	8.05238	10.5975	11.3287	9.62347	coding	NM_001012419	ANKRD20A3	RefSeq_coding	3964	chr9	-	43089971	43133544		TTGGCAGGAAGAGAACATATTCTGCATCCCTCACTGAATTCAGTAATAAATAAAAATGTG	441425	Hs.632663		NP_001012419	Ankyrin repeat domain 20 family, member A3
ASHG19A3A029015	0.0291998	2.99277	up	1281.47	4323.55	10.3672	11.9487	941.363	1627.21	1275.84	4546.51	2843.38	5580.76	9.79464	10.9242	10.3827	11.7857	11.448	12.6124	coding	NM_000024	ADRB2	RefSeq_coding	2058	chr5	+	148206155	148208196		TTTTCCCGAGCAAAGTCTAAAGTTTACAGTAAATAAATTGTTTGACCATGCCTTCATTGC	154	Hs.2551	GO:0004930|GO:0008179|GO:0004935|GO:0004941|GO:0035240|GO:0008144|GO:0051379|GO:0035255|GO:0051380|GO:0015459|GO:0005515|GO:0042803|GO:0004872|GO:0007188|GO:0007190|GO:0007189|GO:0007171|GO:0045453|GO:0050873|GO:0007166|GO:0002032|GO:0002086|GO:0002024|GO:0008333|GO:0031649|GO:0051927|GO:0050728|GO:0040015|GO:0030279|GO:0045986|GO:0043410|GO:0043065|GO:0030501|GO:0008284|GO:0045823|GO:0043268|GO:…	NP_000015	Adrenergic, beta-2-, receptor, surface
ASHG19A3A004711	0.0030828	2.08567	up	6804.99	15540.4	12.7917	13.8522	6282.2	6864.48	7268.29	17154	13747.3	15720	12.6107	12.9021	12.8624	13.6791	13.7511	14.1265	coding	NM_014172	PHPT1	RefSeq_coding	1218	chr9	+	139743255	139745488		GATTCACGTGTACGGCTATTCCATGGCCTATGGTCCTGCCCAGCACGCCATTTCAACTGA	29085	Hs.409834	GO:0016787|GO:0008969|GO:0004721|GO:0016311|GO:0005737|GO:0005829	NP_054891	Phosphohistidine phosphatase 1
ASHG19A3A039032	0.00522394	2.64267	up	48.4519	123.474	5.52039	6.92238	69.1327	39.6243	36.5987	130.092	125.291	115.04	5.84381	5.60928	5.10808	6.90657	7.15695	6.70362	coding	NM_017919	STX17	RefSeq_coding	6910	chr9	+	102668914	102736817		TGCAGACCATGTCAACAGTGCTGCTGTGAATGTTGAAGAGGGAACCAAAAACTTAGGGAA	55014	Hs.704031	GO:0005484|GO:0006886|GO:0016192|GO:0005783|GO:0016021|GO:0016020|GO:0005730	NP_060389	Syntaxin 17
ASHG19A3A001603	0.00358349	3.2862	up	292.237	1096.92	8.2148	9.93122	294.313	212.238	370.16	1505.27	1067.55	717.949	8.06484	7.99576	8.58381	10.2446	10.0155	9.53358	coding	NM_001082969	C11orf57	RefSeq_coding	3199	chr11	+	111944967	111955872		ACCCTGAAGAATTTGAAACAGACAGTAGTGATCAGCAAGATATTACCAACGGGAAGAAAA	55216	Hs.195060		NP_060665	Chromosome 11 open reading frame 57
ASHG19A3A037653	0.0166845	3.56175	up	329.778	1202.82	8.29473	10.1273	497.221	320.664	171.45	1233.75	1352.99	1021.71	8.85179	8.62111	7.41131	9.95383	10.3604	10.0677	coding	NM_002048	GAS1	RefSeq_coding	2844	chr9	-	89559278	89562104		GAGAATTTATGGACGTTGTAGAAATGTACAAATGCATTTCCAAACTGCCTTAAACGTTGT	2619	Hs.65029	GO:0003674|GO:0007411|GO:0043010|GO:0007049|GO:0007050|GO:0045165|GO:0021587|GO:0048589|GO:0021904|GO:0048701|GO:0042733|GO:0048706|GO:0048592|GO:0042474|GO:0045749|GO:0008285|GO:0050680|GO:0045930|GO:0045879|GO:0042473|GO:0060021|GO:0050679|GO:0002053|GO:0045880|GO:0012501|GO:0042981|GO:0046658|GO:0005886	NP_002039	Growth arrest-specific 1
ASHG19A3A005036	0.0352408	2.62468	up	36.6009	89.9259	5.05619	6.44833	58.5855	28.8568	22.3604	80.8113	111.493	77.4733	5.5734	5.18298	4.41218	6.28844	7.00341	6.05314	coding	NM_018387	STRBP	RefSeq_coding	6426	chr9	-	125883910	126030843		GCCTCAACTGTTGCTTCTTATAAAGGTGTGTTCCAGAGAACAAGCCTTCAGACATTTGCT	55342	Hs.694157	GO:0003677|GO:0003725|GO:0003727|GO:0030154|GO:0006928|GO:0007638|GO:0007275|GO:0007286|GO:0007283|GO:0005737|GO:0005622|GO:0015630|GO:0005634	NP_060857	Spermatid perinuclear RNA binding protein
ASHG19A3A028123	0.00247818	2.25154	up	766.244	1957.09	9.66707	10.838	725.267	830.774	742.691	2214.61	1815.89	1840.76	9.41302	9.97658	9.61161	10.7824	10.7909	10.9407	coding	NM_018034	WDR70	RefSeq_coding	2247	chr5	+	37379411	37752772	uc011cnn.1,NR_027028,NR_027027,NR_027026,ENST00000429624,	TGGAAGCAATGTTTGAACAAACTCGAAGGACAGCTGTGGAAAGAAGTCGCAAAACACTGG	55100	Hs.213690		NP_060504	WD repeat domain 70
ASHG19A3A001635	0.00753336	3.33438	up	51.8635	177.211	5.6471	7.38452	61.0261	42.0806	52.4837	114.422	227.908	189.302	5.64142	5.68823	5.61166	6.737	7.92613	7.49044	coding	NM_001085467	CTNND1	RefSeq_coding	5850	chr11	+	57529233	57586651		AAGCAAGTCGAATTTTTGTCTTACGAACGGCCGGTTTGTGGGCGATGCTGACCTTGAAAG	1500	Hs.166011	GO:0042153|GO:0045296|GO:0005515|GO:0019904|GO:0019903|GO:0005102|GO:0016055|GO:0034332|GO:0007155|GO:0034329|GO:0016337|GO:0045216|GO:0060690|GO:0030216|GO:0001738|GO:0090090|GO:0007435|GO:0005911|GO:0005737|GO:0005829|GO:0030027|GO:0005624|GO:0030496|GO:0005634|GO:0005886|GO:0005886|GO:0005886	NP_001322	Catenin (cadherin-associated protein), delta 1
ASHG19A3A043353	0.00242854	2.4809	up	238.678	651.638	7.93572	9.24658	274.634	199.167	242.232	593.111	789.713	572.089	7.95605	7.90627	7.94483	8.94827	9.60479	9.18669	coding	NM_153810	C10orf46	RefSeq_coding	6758	chr10	-	120440493	120514758	AK097728,	TTCAGGTCACACCTTCAACTATGGCAAATATTGTGAAAGGCCTGTATACCCTCAGACCAG	143384	Hs.604614	GO:0031625|GO:0006511|GO:0031461	NP_722517	Chromosome 10 open reading frame 46
ASHG19A3A027874	0.000140394	4.17049	up	2575.18	11977	11.4115	13.4718	2496.98	2623.79	2604.76	13174.4	12973.7	9782.76	11.2443	11.5744	11.4159	13.293	13.6678	13.4545	coding	NM_024337	IRX1	RefSeq_coding	1858	chr5	+	3596167	3601516		GTGGTTTCAGATTGTAAATAGCGCGTCAGCGAACTTGTCTAAATCATATATTTTTGTCTA	79192	Hs.424156	GO:0043565|GO:0003700|GO:0030528|GO:0001656|GO:0072272|GO:0006355|GO:0072086|GO:0005634	NP_077313	Iroquois homeobox 1
ASHG19A3A037871	0.00306871	2.49086	up	547.106	1528.11	9.15669	10.4733	620.843	590.209	430.266	1710.5	1563.12	1310.72	9.18002	9.49163	8.79842	10.4174	10.5665	10.4361	coding	NM_003798	CTNNAL1	RefSeq_coding	2445	chr9	-	111704850	111775764		ATGGCAGCAGCTAGGGCAGTTCTTGAAAAGTGTACAATGATGCTTCTCACAGCTTCAAAG	8727	Hs.58488	GO:0045296|GO:0005198|GO:0007266|GO:0007155|GO:0015629|GO:0005737|GO:0005829|GO:0005886	NP_003789	Catenin (cadherin-associated protein), alpha-like 1
ASHG19A3A004752	0.030261	2.45362	up	156.391	393.156	7.21707	8.51199	232.413	95.0257	141.733	289.146	511.423	378.898	7.70348	6.83038	7.11736	7.97646	9.00793	8.55158	coding	NM_014679	CEP57	RefSeq_coding	3158	chr11	+	95523641	95565854		TGCGGCTTCTGGTTCTCACTTGTCGAACAGCTTTGCTGAGCCATCAAGGTCTAATGGAAG	9702	Hs.101014	GO:0017134|GO:0008017|GO:0005515|GO:0042803|GO:0000086|GO:0008543|GO:0000278|GO:0051260|GO:0000060|GO:0007286|GO:0005794|GO:0005813|GO:0005737|GO:0005829|GO:0005874|GO:0015630|GO:0005730|GO:0005634|GO:0005634	NP_055494	Centrosomal protein 57kDa
ASHG19A3A004545	0.0319724	6.05144	up	195.467	1463.22	7.59295	10.1902	239.558	214.158	132.685	533.106	1412.83	2443.72	7.75169	8.01108	7.01607	8.80058	10.4108	11.3593	coding	NM_006761	YWHAE	RefSeq_coding	1827	chr17	-	1247835	1303556	ENST00000431545,	GCCGAGCAGGCTGAGCGATACGACGAAATGGTGGAGTCAATGAAGAAAGTAGCAGGGATG	7531	Hs.513851	GO:0019899|GO:0042826|GO:0051219|GO:0050815|GO:0005515|GO:0032403|GO:0019904|GO:0000086|GO:0006915|GO:0021987|GO:0021766|GO:0008624|GO:0044419|GO:0035556|GO:0000278|GO:0035308|GO:0048011|GO:0001764|GO:0006605|GO:0033267|GO:0005737|GO:0005829|GO:0005871|GO:0042470|GO:0005739	NP_006752	Tyrosine 3-monooxygenase/tryptophan 5-monooxygenase activation protein, epsilon polypeptide
ASHG19A3A014049	0.0457039	3.67699	up	81.9557	272.269	6.13176	8.01028	134.926	78.0649	32.876	197.665	312.934	306.208	6.8856	6.55194	4.95773	7.46211	8.33824	8.2305	coding	NM_020151	STARD7	RefSeq_coding	3394	chr2	-	96850604	96874573		ATGTTTATGTTCGGCGGTATAGTGTGGATCAGGAAAACAACATGATGGTGTTGGTGTCGC	56910	Hs.469331	GO:0005739	NP_064536	StAR-related lipid transfer (START) domain containing 7
ASHG19A3A010779	0.013044	3.15396	up	40.7429	130.906	5.2963	6.95347	46.0473	34.0977	42.0836	77.4794	169.216	146.023	5.17837	5.40387	5.30666	6.23511	7.54493	7.08036	coding	NM_014913	ADNP2	RefSeq_coding	5401	chr18	+	77866914	77898226		GAAAAAAGGTGAAAGGTATTCTTGTGGATATTGGGCTTGACAGCTGCAAGGAGTTACTGA	22850	Hs.131915	GO:0046872|GO:0003674|GO:0043565|GO:0003700|GO:0008270|GO:0034599|GO:0071300|GO:0060548|GO:0030182|GO:0030307|GO:0006355|GO:0005575|GO:0005622|GO:0005634	NP_055728	ADNP homeobox 2
ASHG19A3A002230	0.00910216	2.13912	up	103.469	230.573	6.68398	7.781	105.77	107.938	96.6988	235.4	259.81	196.508	6.5122	7.01758	6.52217	7.70145	8.09117	7.55038	coding	NM_001131035	ZCCHC9	RefSeq_coding	1445	chr5	+	80597401	80608963		CGGTAAGAAGCTGCGCGGTAGCGCGGTGAGGTACCACTGATGAAATTATGACCAGGTGGG	84240	Hs.15536	GO:0046872|GO:0003676|GO:0008270	NP_115656	Zinc finger, CCHC domain containing 9
ASHG19A3A025190	0.0124	2.34682	up	24.0261	50.1713	4.41055	5.64125	38.739	11.9239	21.4155	47.2809	33.2291	70.004	4.88086	3.99961	4.35116	5.61212	5.4425	5.86913	coding	NM_182982	GRK4	RefSeq_coding	2321	chr4	+	2965342	3042474	NM_001004056,	AAAGTGAGGAAGCTTTGCCATTAGATCTAGACAAGAACATACATACCCCGGTTTCCAGAC	2868	Hs.32959	GO:0005524|GO:0004703|GO:0000166|GO:0004871|GO:0016740|GO:0006468|GO:0008277|GO:0005938|GO:0005737	NP_892027	G protein-coupled receptor kinase 4
ASHG19A3A034195	0.0436539	2.65056	up	76.2892	198.875	6.15609	7.56238	100.857	83.9206	44.0902	150.991	251.398	194.236	6.44092	6.65615	5.3712	7.10135	8.05238	7.53342	coding	NM_001011553	SEPT7	RefSeq_coding	2531	chr7	+	35840626	35944915		CAAATCAAGTATACAGAAAATCGGTGAAGAGAGGTTTTGAATTCACGCTTATGGTAGTGG	989	Hs.191346	GO:0005525|GO:0000166|GO:0005515|GO:0005198|GO:0007049|GO:0060271|GO:0000910|GO:0007067|GO:0051291|GO:0016476|GO:0015629|GO:0016324|GO:0035085|GO:0032154|GO:0000777|GO:0005737|GO:0015630|GO:0030496|GO:0005634|GO:0031105|GO:0005819|GO:0001725	NP_001779	Septin 7
ASHG19A3A018180	0.00350296	2.5248	up	65.0592	159.737	5.95213	7.2883	87.2685	43.1056	64.8035	142.451	172.619	164.141	6.22123	5.71852	5.91664	7.0252	7.57681	7.26289	coding	NM_178582	HM13	RefSeq_coding	2011	chr20	+	30102240	30127596		TTTGTGCACATTGAGGGCATGGGCAGAATCTGCTCCCAAAAGCATTGAAAGCCAATATGA	81502	Hs.373741	GO:0004190|GO:0008233|GO:0005515|GO:0033619|GO:0009986|GO:0005783|GO:0005789|GO:0016021|GO:0005886	NP_848697	Histocompatibility (minor) 13
ASHG19A3A054278	0.0106104	2.26775	up	76.0867	174.575	6.21993	7.40119	88.0773	74.8149	65.3679	144.42	198.952	180.354	6.23523	6.49431	5.93025	7.04222	7.74801	7.41334	coding	NM_000303	PMM2	RefSeq_coding	2340	chr16	+	8891669	8943193		TCCCCTATTGGAAGAAGCTGCAGCCAAGAAGAACGCATTGAGTTCTACGAACTCGATAAA	5373	Hs.659263	GO:0016853|GO:0004615|GO:0009298|GO:0044267|GO:0006488|GO:0043687|GO:0018279|GO:0006486|GO:0005737|GO:0005829	NP_000294	Phosphomannomutase 2
ASHG19A3A029526	0.00453882	3.28637	up	186.825	646.272	7.5428	9.2593	214.842	206.387	139.248	589.826	656.234	692.754	7.58522	7.95286	7.09033	8.94087	9.35473	9.4823	coding	NM_001039703	NBPF10	RefSeq_coding	10697	chr1	+	145293370	145368682	uc010oxw.1,uc001erc.3,uc001ejz.1,NM_001037675,	TACAGAAGTGCCTTTTATGTATTGGAGCAACAGCGTGTTGGCTTCGCTGTTGACATGGAT	55672	Hs.714127	GO:0005737	NP_060410	Neuroblastoma breakpoint family, member 1
ASHG19A3A032381	0.0117372	2.48121	up	40.5319	96.356	5.27482	6.58586	38.8007	43.7402	39.0547	80.4295	84.2279	124.411	4.88271	5.74069	5.20106	6.28192	6.64007	6.83561	coding	NM_006869	ADAP1	RefSeq_coding	2338	chr7	-	937537	994289		AGCCGGAAGTTTGTGCTGACAGAACGAGAGGGTGCTCTGAAGTATTTCAACAGAAATGAT	11033	Hs.602573	GO:0008060|GO:0043533|GO:0046872|GO:0005547|GO:0005515|GO:0008270|GO:0007166|GO:0032312|GO:0043087|GO:0005737|GO:0005634|GO:0005886	NP_006860	ArfGAP with dual PH domains 1
ASHG19A3A040759	0.0189172	2.55601	up	601.745	1767.12	9.30878	10.6627	538.785	567.117	699.331	1382.06	2390.23	1529.07	8.96655	9.43431	9.52548	10.1204	11.1948	10.6729	coding	NM_001415	EIF2S3	RefSeq_coding	3486	chrX	+	24073064	24096925		ATTTTGATGGCTACTATGCTGAACGGTGCAGCAGTGATGGATGCAGCTCTTCTGTTGATA	1968	Hs.539684	GO:0005525|GO:0003924|GO:0000166|GO:0005515|GO:0008135|GO:0003743|GO:0006184|GO:0044267|GO:0010467|GO:0006412|GO:0006413|GO:0005829|GO:0005829	NP_001406	Eukaryotic translation initiation factor 2, subunit 3 gamma, 52kDa
ASHG19A3A028404	0.0472938	2.04385	up	183.151	397.528	7.50411	8.5354	166.766	239.96	142.726	457.459	415.903	319.221	7.20064	8.18534	7.12635	8.58657	8.72589	8.29374	coding	NM_001992	F2R	RefSeq_coding	3847	chr5	+	76011867	76031594		GCTCAATAGATTGCTCAAATCAGGTTTTCTTTTAAGAATCAATCATGTCAGTCTGCTTAG	2149	Hs.482562	GO:0004930|GO:0004930|GO:0005515|GO:0004872|GO:0005102|GO:0015057|GO:0007186|GO:0007186|GO:0007262|GO:0000186|GO:0006919|GO:0007205|GO:0009653|GO:0007596|GO:0002248|GO:0016265|GO:0051482|GO:0007529|GO:0048873|GO:0006954|GO:0008285|GO:0043524|GO:0030168|GO:0030168|GO:0060155|GO:0043123|GO:0046427|GO:0043410|GO:0030194|GO:0051928|GO:0043280|GO:0030335|GO:0008284|GO:0032967|GO:0014068|GO:0051281|GO:…	NP_001983	Coagulation factor II (thrombin) receptor
ASHG19A3A000694	0.00351587	2.50195	up	405.151	1140.61	8.73535	10.0584	396.816	422.217	396.42	1076.9	1300.53	1044.4	8.51228	9.01449	8.67927	9.77132	10.3067	10.0972	coding	NM_001001992	USP16	RefSeq_coding	2986	chr21	+	30396937	30426805		CAAGCCAGCATTACAACTCCAAAGCCAGAGAAAGATAATGGAAATATTGAACTTGAAAAT	10600	Hs.99819	GO:0004197|GO:0042393|GO:0046872|GO:0008233|GO:0003713|GO:0043130|GO:0004221|GO:0004843|GO:0008270|GO:0007049|GO:0051301|GO:0016568|GO:0016578|GO:0007067|GO:0045893|GO:0051289|GO:0006511|GO:0005737|GO:0005634	NP_006438	Ubiquitin specific peptidase 16
ASHG19A3A037696	0.00489508	3.12839	up	88.1217	290.365	6.44417	8.08959	92.1834	75.7094	96.4722	213.79	364.157	293.148	6.30311	6.51134	6.51807	7.56745	8.5425	8.15881	coding	NM_013417	IARS	RefSeq_coding	4510	chr9	-	94972624	95055972		TTTAATTTTTAAAAGAGCGTGTTTCTTCGGGGCTTGCCGTTCGTTCGTTTCCAGCCTCAG	3376	Hs.445403	GO:0005524|GO:0004822|GO:0016874|GO:0000166|GO:0005515|GO:0010467|GO:0006428|GO:0006418|GO:0005737|GO:0005829|GO:0005730|GO:0005634|GO:0005625	NP_038203	Isoleucyl-tRNA synthetase
ASHG19A3A001024	0.0429837	2.26417	up	43.8858	93.9536	5.36158	6.54056	57.0111	46.9373	27.709	72.9775	106.349	102.534	5.52992	5.83549	4.71932	6.16031	6.94493	6.51643	coding	NM_001015877	PHF6	RefSeq_coding	4442	chrX	+	133507341	133562821		TCAGCAGCAACTTAATGGAAACTAGGTTCATGGGACAGAGTTAGAAAACTGGGAATGAAT	84295	Hs.356501	GO:0046872|GO:0008270|GO:0005730|GO:0005634	NP_115834	PHD finger protein 6
ASHG19A3A001365	0.0295567	2.02655	up	83.131	161.642	6.28502	7.30405	122.509	54.8572	72.0269	128.553	170.963	185.411	6.73828	6.04508	6.07171	6.89251	7.55933	7.4603	coding	NM_001040456	RHBDD2	RefSeq_coding	1756	chr7	+	75508316	75518244		TCCGAGGCCCTTCGCAACTGGCAAGTTTACAGGCTGGTAACCTACATCTTTGTCTACGAG	57414	Hs.488827	GO:0004252|GO:0016021|GO:0016020	NP_001035547	Rhomboid domain containing 2
ASHG19A3A000589	0.000509906	6.2486	up	64.6281	424.691	5.97248	8.61601	65.0893	60.1129	68.6821	402.82	535.299	335.952	5.74069	6.17606	6.00068	8.42151	9.06401	8.36251	coding	NM_001126115	TP53	RefSeq_coding	2271	chr17	-	7571719	7578811	NM_000546,	GGATGGAGAATATTTCACCCTTCAGATCCGTGGGCGTGAGCGCTTCGAGATGTTCCGAGA	7157	Hs.654481	GO:0005524|GO:0003677|GO:0000739|GO:0051087|GO:0003682|GO:0005507|GO:0003684|GO:0019899|GO:0035035|GO:0046872|GO:0002039|GO:0010843|GO:0002020|GO:0047485|GO:0005515|GO:0046982|GO:0019901|GO:0051721|GO:0003700|GO:0016566|GO:0016563|GO:0008134|GO:0016564|GO:0031625|GO:0008270|GO:0030330|GO:0030330|GO:0006977|GO:0042771|GO:0006978|GO:0000733|GO:0006983|GO:0007265|GO:0008635|GO:0006915|GO:0006284|GO:…	NP_001119589	Tumor protein p53
ASHG19A3A012112	0.00354419	2.34992	up	38.9183	86.426	5.20223	6.43484	55.4021	30.2144	31.1384	78.4773	73.4412	107.36	5.48424	5.23878	4.88368	6.25171	6.46194	6.59087	coding	NM_004240	TRIP10	RefSeq_coding	2029	chr19	+	6739706	6751528		AGATATGTAAAGTTCGTGAAAGAACGCACCGAAGTGGAACAGGCTTACGCCAAACAACTG	9322	Hs.515094	GO:0005096|GO:0042802|GO:0008289|GO:0030036|GO:0007154|GO:0006897|GO:0051056|GO:0007165|GO:0007264|GO:0005794|GO:0005938|GO:0042995|GO:0005737|GO:0005856|GO:0005829|GO:0005764|GO:0048471|GO:0001891|GO:0005886	NP_004231	Thyroid hormone receptor interactor 10
ASHG19A3A035121	0.0241463	2.39387	up	161.109	403.169	7.30674	8.56609	139.21	214.651	129.466	478.504	360.001	371.002	6.93063	8.01432	6.97528	8.64762	8.52727	8.52338	coding	NM_001130929	PL-5283	RefSeq_coding	2515	chr7	+	135347220	135361159		GTGACAGATTAGGATTAAATTATGGTTTGACTTTTCCTAGCAGCGTGATCATGGGCAAGT	647087	Hs.200022		NP_001124401	PL-5283 protein
ASHG19A3A043171	0.00615052	2.92392	up	54.4756	157.702	5.71873	7.26664	57.1688	57.3658	48.8921	123.097	167.6	182.409	5.53473	6.1091	5.51236	6.83408	7.53425	7.43157	coding	NM_015179	RRP12	RefSeq_coding	4449	chr10	-	99116458	99161127		TTAAGAAGTTCTCTGATACCTCCAAAGCCTTCATGGATATCATGTCAGCTCAGGCCAGCA	23223	Hs.434251	GO:0005515|GO:0016021|GO:0016020|GO:0031965|GO:0005730|GO:0005634	NP_055994	Ribosomal RNA processing 12 homolog (S. cerevisiae)
ASHG19A3A036509	0.0265188	2.13603	up	6073.09	15310.9	12.6143	13.7092	5526.89	7252.31	5440.06	25015.2	11069.1	9848.26	12.4331	12.982	12.4277	14.2307	13.4358	13.4611	coding	NM_017673	C1orf26	RefSeq_coding	3871	chr1	+	185126290	185260912		ACTACGTTTCCCAGCAGGCATACAGTTGGTGGGGCGGGGTGTGTGTGTGTGTTGGGAGGC	54823	Hs.134183		NP_060143	Chromosome 1 open reading frame 26
ASHG19A3A034518	0.0140894	2.19014	up	56.0447	118.182	5.72026	6.85128	79.0643	35.1868	53.883	113.488	134.418	106.64	6.06218	5.4459	5.6527	6.72584	7.24727	6.58074	coding	NM_172020	POM121	RefSeq_coding	6014	chr7	+	72349935	72418837	NM_152992,NM_012230,	AATCGGTTTGTAATAACACCTAGAAGACGCTATCCGATCCATCAGGCCCAGTATTCCTGT	9883	Hs.655217	GO:0005975|GO:0015758|GO:0008645|GO:0051028|GO:0015031|GO:0010827|GO:0055085|GO:0016032|GO:0005783|GO:0005789|GO:0016021|GO:0016020|GO:0005635|GO:0005635|GO:0031965|GO:0005643|GO:0005634	NP_742017	POM121 membrane glycoprotein
ASHG19A3A028352	0.044366	2.15396	up	66.2458	129.677	5.89604	7.00303	111.346	42.8482	44.543	116.232	116.768	156.03	6.59273	5.71024	5.38514	6.75771	7.06886	7.18251	coding	NM_018429	BDP1	RefSeq_coding	11097	chr5	+	70751441	70863649		AAAGTCACAACAGATCAGAGCAAGGAAGGCAAGCCAGAAGATCATTTGCTGCAGAAAGGA	55814	Hs.258272	GO:0003677|GO:0006383|GO:0005654|GO:0005634	NP_060899	B double prime 1, subunit of RNA polymerase III transcription initiation factor IIIB
ASHG19A3A034343	0.00638873	2.85228	up	192.815	606.582	7.61739	9.12951	217.865	189.502	171.079	490.847	782.022	546.878	7.60798	7.83539	7.40881	8.68457	9.59041	9.11354	coding	NM_005228	EGFR	RefSeq_coding	5616	chr7	+	55086724	55275030		TTGAGGATCTTGAAGGAAACTGAATTCAAAAAGATCAAAGTGCTGGGCTCCGGTGCGTTC	1956	Hs.488293	GO:0005524|GO:0004710|GO:0051015|GO:0003690|GO:0005006|GO:0005006|GO:0042802|GO:0030235|GO:0000166|GO:0005515|GO:0046982|GO:0019903|GO:0004713|GO:0004713|GO:0004713|GO:0004716|GO:0016740|GO:0004888|GO:0004714|GO:0043006|GO:0007202|GO:0007411|GO:0008283|GO:0007166|GO:0016337|GO:0007173|GO:0007173|GO:0007173|GO:0043066|GO:0042059|GO:0001503|GO:0043406|GO:0035413|GO:0030335|GO:0008284|GO:0031659|GO:…	NP_958441	Epidermal growth factor receptor
ASHG19A3A040453	0.0148012	2.28857	up	61.9619	146.158	5.91208	7.10652	64.1874	57.4491	64.2491	173.436	80.2178	184.819	5.7218	6.11042	5.90401	7.28693	6.57829	7.45435	coding	NM_001146068	CAPN2	RefSeq_coding	3270	chr1	+	223889294	223963718		AGAGACTAACGCAAAGGAACGAATTTCCAGGATGTTCGACTATGTGGAGAAAACAAAAAA	824	Hs.350899	GO:0005509|GO:0004198|GO:0008234|GO:0008092|GO:0008233|GO:0005515|GO:0046982|GO:0001824|GO:0007520|GO:0006508|GO:0001666|GO:0005737|GO:0005626|GO:0005622|GO:0005886|GO:0005625	NP_001739	Calpain 2, (m/II) large subunit
ASHG19A3A001660	0.0175483	5.4864	up	197.202	1062.15	7.49968	9.95554	93.7125	199.679	298.215	932.782	1071.19	1182.47	6.32905	7.90857	8.26143	9.56593	10.0195	10.2812	coding	NM_001098209	CTNNB1	RefSeq_coding	3415	chr3	+	41240941	41281939		TACTGACCTGTAAATCATCCTTTAGCTGTATTGTCTGAACTTGCATTGTGATTGGCCTGT	1499	Hs.476018	GO:0070411|GO:0070412|GO:0042153|GO:0046332|GO:0045294|GO:0050681|GO:0045296|GO:0019899|GO:0030331|GO:0044325|GO:0019900|GO:0035257|GO:0035257|GO:0010843|GO:0008022|GO:0005515|GO:0019901|GO:0019903|GO:0004871|GO:0003704|GO:0005198|GO:0003713|GO:0003713|GO:0008134|GO:0008134|GO:0016564|GO:0014010|GO:0033077|GO:0016055|GO:0034333|GO:0030521|GO:0006915|GO:0001658|GO:0060070|GO:0044336|GO:0044334|GO:…	NP_001895	Catenin (cadherin-associated protein), beta 1, 88kDa
ASHG19A3A038971	0.000391411	4.17357	up	194.05	884.489	7.62298	9.68426	223.779	167.921	190.45	798.711	1041.36	813.399	7.64822	7.65473	7.56599	9.34406	9.98299	9.72574	coding	NM_032823	C9orf3	RefSeq_coding	2834	chr9	+	97488993	97849440		TGTTAAGCACAAGTTCACGAAAGCCTACAAAAGTGTGGAGAGGTTCCTTCAGGAGGATCA	84909	Hs.434253	GO:0004177|GO:0005488|GO:0046872|GO:0008237|GO:0008233|GO:0008270|GO:0019370|GO:0006508|GO:0005737	NP_116212	Chromosome 9 open reading frame 3
ASHG19A3A017121	0.0276209	2.01404	up	8665.75	19932.3	13.1313	14.1414	9573.63	10024.8	6398.85	29537.4	17684.1	12575.3	13.2766	13.4364	12.6809	14.483	14.1149	13.8262	coding	NM_152375	KLHDC7A	RefSeq_coding	5070	chr1	+	18807423	18812478		CAGCGGAACCCGTAGCATCTTATTTGGAATTGACATTCTCTATTGTAATTTTGTTCCTGT	127707	Hs.406913	GO:0016021|GO:0016020	NP_689588	Kelch domain containing 7A
ASHG19A3A023464	0.0224222	2.27875	up	125.011	303.018	6.9696	8.15784	130.699	129.586	114.748	216.602	342.443	350.009	6.8391	7.28493	6.78477	7.58252	8.46176	8.42923	coding	NM_001002800	SMC4	RefSeq_coding	5142	chr3	+	160117429	160152739		AGCGGGGAGGTGGGTACTACACAACCGTCTCCAGCCTTGGTCTGAGTGGACTGTCCTGCA	10051	Hs.58992	GO:0005524|GO:0000166|GO:0046982|GO:0007049|GO:0051301|GO:0007076|GO:0000070|GO:0005694|GO:0000796|GO:0000796|GO:0005737|GO:0005730|GO:0005634|GO:0005634	NP_005487	Structural maintenance of chromosomes 4
ASHG19A3A035100	0.0143635	2.09883	up	93.9913	200.528	6.5116	7.58119	124.52	77.7823	79.6717	183.529	240.07	177.983	6.7641	6.54734	6.22336	7.36007	7.99075	7.39274	coding	NM_021807	EXOC4	RefSeq_coding	4203	chr7	+	132937822	133750511		TAGGAACATTTTTGTTCTTCAGCAGAATTTGACCAACATCACCATGTCGCGGGAGGCAGA	60412	Hs.321273	GO:0030165|GO:0047485|GO:0005515|GO:0032403|GO:0055108|GO:0030010|GO:0044091|GO:0048709|GO:0050850|GO:0006612|GO:0051223|GO:0007268|GO:0006904|GO:0005794|GO:0005737|GO:0043198|GO:0005768|GO:0000145|GO:0030426|GO:0043209|GO:0043025|GO:0014069|GO:0045202	NP_068579	Exocyst complex component 4
ASHG19A3A002004	0.033669	2.66037	up	28.5855	74.7578	4.73078	6.14241	42.3417	22.6191	20.7957	68.7749	98.415	57.0836	5.03004	4.85305	4.30925	6.08578	6.84095	5.50049	coding	NM_001127371	CDCA7L	RefSeq_coding	2784	chr7	-	21940517	21985542		TAGTTTTGACTCACTAGAGTCAGGGAAACAGGTCGTGGAGTCAGATTTGAGTGATGATGG	55536	Hs.725198	GO:0008284|GO:0005737|GO:0005730|GO:0005634	NP_061189	Cell division cycle associated 7-like
ASHG19A3A029549	0.0134641	2.25944	up	38.5012	84.7314	5.20291	6.37888	48.9749	28.2695	38.2593	65.729	104.705	83.7601	5.28159	5.15689	5.17026	6.02868	6.92298	6.18499	coding	NM_024639	ZNF322A	RefSeq_coding	4800	chr6	-	26634611	26659963		TTCTGAACTAGAGACCTTTTGAAACCAAAAGGAAGATGGTCTTGAGTCTTTCTTGTTACG	79692	Hs.126280	GO:0003677|GO:0046872|GO:0008270|GO:0005737|GO:0005622|GO:0005634	NP_078915	Zinc finger protein 322A
ASHG19A3A012281	0.0392679	3.42479	up	450.057	1877.56	8.83537	10.6114	458.609	292.881	598.682	1110.06	3259.16	1263.46	8.72842	8.48562	9.29207	9.8147	11.636	10.3835	coding	NM_004343	CALR	RefSeq_coding	1929	chr19	+	13049413	13055304		TCATGTCATCTTCAACTACAAGGGCAAGAACGTGCTGATCAACAAGGACATCCGTTGCAA	811	Hs.515162	GO:0003677|GO:0050681|GO:0005509|GO:0005509|GO:0030246|GO:0051087|GO:0001849|GO:0042562|GO:0005178|GO:0005506|GO:0003729|GO:0042277|GO:0005515|GO:0044183|GO:0005529|GO:0016564|GO:0031625|GO:0051082|GO:0008270|GO:0055007|GO:0007050|GO:0006874|GO:0044267|GO:0071285|GO:0071310|GO:0090398|GO:0030866|GO:0042921|GO:0045665|GO:0048387|GO:0033144|GO:0000122|GO:0017148|GO:0017148|GO:0002502|GO:0045740|GO:…	NP_004334	Calreticulin
ASHG19A3A039075	0.0379869	2.71529	up	23.065	62.9812	4.42582	5.86693	27.728	15.7612	25.7057	67.0573	78.884	43.0022	4.298	4.36683	4.61264	6.05403	6.55802	4.98875	coding	NM_001079802	FKTN	RefSeq_coding	7456	chr9	+	108320410	108403398		CACACTGAATGAGGAAAAACTAACATACGGTCATCAACATCCTTGTATAACCTAGTTTTT	2218	Hs.55777	GO:0016740|GO:0007517|GO:0007399|GO:0005794|GO:0000139|GO:0005801|GO:0005615|GO:0016021|GO:0016020	NP_006722	Fukutin
ASHG19A3A039189	0.0012837	2.38335	up	9470.16	24913.6	13.2682	14.5212	9823.65	10584.1	8002.77	30921	23290.3	20529.4	13.3116	13.5118	12.9813	14.5494	14.4997	14.5146	coding	NM_032552	DAB2IP	RefSeq_coding	5472	chr9	+	124329398	124547807		GTTGGTGTTCTAAGACTCTGTGTGGCTGTGCAATTTCTGTACATTTGCAATTAGAAATAT	153090	Hs.522378	GO:0071889|GO:0005099|GO:0005123|GO:0031435|GO:0042803|GO:0019901|GO:0051721|GO:0035591|GO:0007257|GO:0070059|GO:0071364|GO:0071356|GO:0043124|GO:0043407|GO:0043407|GO:0032088|GO:0034261|GO:0046580|GO:0090090|GO:0035414|GO:0042059|GO:0010633|GO:0050680|GO:0010719|GO:0048147|GO:0010553|GO:0010553|GO:0071901|GO:0043507|GO:0043065|GO:0010552|GO:0071902|GO:0009967|GO:0051056|GO:0005737|GO:0005622|GO:…	NP_619723	DAB2 interacting protein
ASHG19A3A038020	0.0197643	2.16435	up	948.668	2438.22	9.95721	11.0711	1215.37	845.946	784.684	3349.75	2558.97	1405.93	10.1818	9.9972	9.69264	11.368	11.2916	10.5538	coding	NM_024820	DENND1A	RefSeq_coding	2166	chr9	-	126163869	126692417		CCCTGTTTTCTACTTCTGTTGGAAAATATTTGGGGTTGAAATAAACCAGTGGGAGCATGG	57706	Hs.568340	GO:0005085|GO:0030054|GO:0030665|GO:0031410|GO:0005886|GO:0042734|GO:0045202	NP_079096	DENN/MADD domain containing 1A
ASHG19A3A044780	0.0389203	2.00468	up	116.229	233.9	6.79037	7.79374	170.258	80.2065	98.2235	183.167	286.574	231.96	7.23103	6.59273	6.54734	7.3576	8.21418	7.80944	coding	NM_005969	NAP1L4	RefSeq_coding	2564	chr11	-	2965660	3013607		ATTCACATTAGCCTCTGATTTTGAAATTGGACACTTTTTCCGTGAGCGGATAGTCCCGCG	4676	Hs.501684	GO:0051082|GO:0006334|GO:0005678|GO:0005737|GO:0005634	NP_005960	Nucleosome assembly protein 1-like 4
[truncated: 215 more rows]

## Sheet: T vs C_down
# Condition pairs: T vs C # Fold Change cut-off: 2.0 # P-value cut-off: 0.05 # Column A: ProbeName, it represents probe name. # Column B: p-value, p-value calculated from T-Test. # Column C: FCAbsolute, the absolute ratio (no log scale) of normalized intensities between two groups. # Column D: regulation, it depicts which one of the groups has greater or lower intensity values wrt other group. # …
T vs C 2.0 fold down regulated mRNAs
[truncated: 129 more rows]
