# Supplementary material for: Long non-coding RNAs as novel expression signatures modulate DNA damage and repair in cadmium toxicology
Source: Sci Rep. 2015 Oct 16;5:15293. doi: 10.1038/srep15293 (PMC4607885; doi:10.1038/srep15293)
Supplement: Table S7 [file srep15293-s8.xls]

## Sheet: ENST00000414355.mRNA.list.glist
Gene ontology	Class	number	genes
biological_process	anatomical structure formation	3	CDK7;MLH1;SEPT7
biological_process	biological regulation	16	MRE11A;RAD50;ATR;ATRIP;DDB1;MCM3;BRIP1;NBN;CDK7;BARD1;P2RX5;MLH1;SEPT7;MSH2;ERCC1;OGG1
biological_process	cellular component biogenesis	3	CDK7;MLH1;SEPT7
biological_process	cellular component organization	8	NBN;RAD50;CDK7;MRE11A;SEPT7;ERCC1;MSH2;MLH1
biological_process	cellular process	20	XRCC1;MRE11A;RAD50;ATR;ATRIP;DDB1;MCM3;BRIP1;NBN;CDK7;DDB2;MLH1;MSH2;ERCC1;SEPT7;BARD1;OGG1;UNG;P2RX5;POM121C
biological_process	death	3	MLH1;MSH2;BARD1
biological_process	developmental process	9	MSH2;NBN;ATR;P2RX5;MRE11A;MLH1;UNG;SEPT7;BARD1
biological_process	establishment of localization	5	P2RX5;POM121C;OGG1;MLH1;BARD1
biological_process	growth	1	NBN
biological_process	immune system process	4	MLH1;MSH2;UNG;NBN
biological_process	localization	5	P2RX5;POM121C;OGG1;MLH1;BARD1
biological_process	metabolic process	17	XRCC1;MRE11A;RAD50;CDK7;DDB2;MLH1;MSH2;DDB1;ERCC1;NBN;BRIP1;ATR;ATRIP;MCM3;BARD1;OGG1;UNG
biological_process	multi-organism process	2	DDB1;UNG
biological_process	multicellular organismal process	10	MSH2;NBN;BARD1;ATR;P2RX5;MRE11A;MLH1;UNG;SEPT7;ERCC1
biological_process	pigmentation	16	MRE11A;RAD50;ATR;ATRIP;DDB1;MCM3;BRIP1;NBN;CDK7;P2RX5;MLH1;SEPT7;BARD1;MSH2;ERCC1;OGG1
biological_process	reproduction	4	MSH2;BARD1;MLH1;CDK7
biological_process	reproductive process	4	MSH2;BARD1;MLH1;CDK7
biological_process	response to stimulus	16	XRCC1;ATR;ATRIP;BRIP1;NBN;MSH2;CDK7;DDB1;DDB2;ERCC1;MRE11A;RAD50;BARD1;OGG1;UNG;MLH1
biological_process	viral reproduction	1	CDK7
cellular_component	cell	21	ERCC1;BARD1;MSH2;SEPT7;MRE11A;NBN;RAD50;MLH1;ATR;XRCC1;CDK7;ATRIP;BRIP1;DDB1;DDB2;MCM3;OGG1;PHF6;POM121C;UNG;P2RX5
cellular_component	cell part	21	ERCC1;BARD1;MSH2;SEPT7;MRE11A;NBN;RAD50;MLH1;ATR;XRCC1;CDK7;ATRIP;BRIP1;DDB1;DDB2;MCM3;OGG1;PHF6;POM121C;UNG;P2RX5
cellular_component	envelope	1	POM121C
cellular_component	macromolecular complex	13	ERCC1;BARD1;SEPT7;POM121C;MCM3;CDK7;MRE11A;NBN;RAD50;DDB1;MSH2;MLH1;DDB2
cellular_component	membrane-enclosed lumen	13	ATR;ATRIP;CDK7;DDB1;DDB2;ERCC1;MCM3;MRE11A;NBN;OGG1;RAD50;XRCC1;PHF6
cellular_component	organelle	20	ERCC1;MSH2;SEPT7;MRE11A;NBN;RAD50;MLH1;ATR;ATRIP;BARD1;BRIP1;CDK7;DDB1;DDB2;MCM3;OGG1;PHF6;POM121C;UNG;XRCC1
cellular_component	organelle part	18	ERCC1;MSH2;SEPT7;MRE11A;NBN;RAD50;MLH1;ATR;POM121C;ATRIP;CDK7;DDB1;DDB2;MCM3;OGG1;XRCC1;PHF6;BARD1
molecular_function	binding	21	ATR;BRIP1;CDK7;MCM3;MSH2;RAD50;SEPT7;DDB1;DDB2;MRE11A;ERCC1;NBN;OGG1;XRCC1;MLH1;BARD1;ATRIP;POM121C;UNG;P2RX5;PHF6
molecular_function	catalytic activity	15	ERCC1;MRE11A;RAD50;BRIP1;NBN;OGG1;ATR;CDK7;ATRIP;BARD1;DDB2;UNG;MSH2;MLH1;MCM3
molecular_function	molecular transducer activity	1	P2RX5
molecular_function	structural molecule activity	1	SEPT7
molecular_function	transcription regulator activity	1	CDK7
molecular_function	transporter activity	1	P2RX5
